# Supplementary material for: Alternative splicing categorizes organ development by stage and reveals unique human splicing variants linked to neuromuscular disorders
Source: J Biol Chem. 2025 Apr 25;301(6):108542. doi: 10.1016/j.jbc.2025.108542 (PMC12152634; doi:10.1016/j.jbc.2025.108542)
Supplement: Supporting information [file mmc1.zip]

Archive with 10 entries (10 files):
- Supporting information_revised.docx
- Table S1.xlsx
- Table S2.xlsx
- Table S3.xlsx
- Table S4.xlsx
- Table S5. .xlsx
- Table S6.xlsx
- Table S7.xlsx
- Table S8.xlsx
- Table S9.xlsx
