# Supplementary material for: Alternative splicing categorizes organ development by stage and reveals unique human splicing variants linked to neuromuscular disorders
Source: J Biol Chem. 2025 Apr 25;301(6):108542. doi: 10.1016/j.jbc.2025.108542 (PMC12152634; doi:10.1016/j.jbc.2025.108542)
Supplement: Supporting information [file mmc1.zip › Table S1.xlsx]

## Sheet: human_brain
	Brain.4wpc.1	Brain.4wpc.2	Brain.4wpc.3	Brain.5wpc.4	Brain.5wpc.5	Brain.7wpc.6	Brain.7wpc.7	Brain.7wpc.8	Brain.8wpc.9	Brain.8wpc.10	Brain.8wpc.11	Brain.8wpc.12	Brain.9wpc.13	Brain.9wpc.14	Brain.9wpc.15	Brain.10wpc.16	Brain.11wpc.17	Brain.11wpc.18	Brain.11wpc.19	Brain.11wpc.20	Brain.12wpc.21	Brain.13wpc.22	Brain.13wpc.23	Brain.13wpc.24	Brain.16wpc.25	Brain.16wpc.26	Brain.18wpc.27	Brain.19wpc.28	Brain.19wpc.29	Brain.19wpc.30	Brain.20wpc.31	Brain.20wpc.32	Brain.newborn.33	Brain.newborn.34	Brain.newborn.35	Brain.infant.37	Brain.toddler.38	Brain.toddler.39	Brain.toddler.40	Brain.school.41	Brain.school.42	Brain.teenager.43	Brain.teenager.44	Brain.teenager.45	Brain.youngAdult.47	Brain.youngAdult.48	Brain.youngAdult.49	Brain.youngMidAge.50	Brain.youngMidAge.51
MBNL1	4.86601	3.68216	4.44069	4.95624	4.63062	4.43382	3.89971	3.61229	3.83517	4.04618	3.62067	2.94425	2.96698	1.99999	3.04037	4.62879	2.23181	3.39823	2.18028	2.19303	2.33939	2.73495	4.33805	3.13901	2.35886	3.21687	2.8822	3.61493	3.71161	2.2942	3.95366	4.03179	1.9809	2.56056	4.96338	5.69327	6.1563	4.8127	6.16103	6.92539	7.27249	7.11964	8.00268	7.49607	7.37932	13.0932	6.37214	6.10066	9.8434
MBNL2	7.14561	6.99495	7.36015	7.71522	7.174	3.7565	4.65857	7.91076	2.83467	4.67476	5.48295	2.774	2.78563	3.40236	2.90599	5.45356	2.51638	3.57164	2.99735	2.36959	3.87386	2.91283	4.57034	3.476	3.49003	3.50821	4.13305	3.18522	6.14865	5.15419	4.45197	6.00407	5.86626	6.64037	9.93186	13.257	37.5527	17.2166	20.4962	29.6267	70.9847	23.7813	27.0225	28.5619	29.2382	59.7973	19.2622	21.6183	39.8002
RBM18	6.89856	6.03193	6.45167	8.16034	7.65936	8.60536	12.5278	11.7828	10.5453	10.6211	12.2146	10.6338	7.35532	9.18985	9.28781	12.4219	9.5033	9.7949	9.06037	9.33506	16.8005	11.2409	18.1578	10.8081	16.0739	11.6061	10.3358	12.4711	14.0579	9.10716	9.29984	11.7201	5.48114	7.86557	7.54201	6.92165	6.9964	9.98333	8.81392	9.65797	5.86485	8.50604	10.1948	10.9479	8.8365	14.4762	7.75926	7.07105	7.90171
BICC1	2.1428	1.47285	1.56703	3.59739	2.17092	2.31804	1.7704	1.78186	1.24181	1.81823	1.45597	1.46412	1.31306	1.19981	1.27293	2.82647	1.47252	2.28936	1.58781	1.30375	1.30957	0.562349	2.29453	0.982227	0.534389	1.95892	0.396622	1.41789	1.27186	0.498527	0.540574	1.04983	0.960017	0.806123	1.131	1.60538	0.824996	1.75728	1.7547	1.15876	0.351766	0.968679	1.2253	0.930791	1.1672	1.21635	1.15498	0.815794	1.52422
UHMK1	5.53899	4.94737	5.09231	5.11329	6.23045	4.64436	5.01081	6.70063	3.67159	5.37635	6.40323	4.19572	2.77019	3.76407	3.46681	7.50339	2.77695	3.54666	3.20546	2.17129	6.43393	3.39499	5.84566	4.01622	4.93756	3.67075	3.58164	6.5991	6.92677	3.01925	4.38336	6.34641	4.35442	3.03151	7.27938	6.64559	9.1198	6.36602	6.95551	8.88476	6.14087	12.1986	13.6234	13.3198	10.65	36.1539	7.72783	11.4073	11.3551
ISY1	2.38493	2.08752	2.68053	3.0334	2.09183	2.59846	4.21791	2.168	4.43844	3.75123	2.56737	2.9268	6.63335	4.89759	4.70616	3.24661	2.84514	3.69064	4.70827	3.49786	2.48692	2.89522	2.61243	3.52714	3.07833	2.4288	3.11812	3.26649	3.13972	3.24634	4.05665	3.53631	2.84558	3.21957	2.92131	2.8853	4.6383	1.95092	3.09164	2.38912	4.53485	3.11899	2.25493	2.5241	2.64719	2.21916	3.20429	2.97937	1.5706
RBM22	26.4334	19.6363	22.7506	26.2431	24.5425	26.8836	31.5581	24.1875	24.7967	22.8127	22.4686	21.8778	25.1377	26.4303	25.9703	29.7775	27.9963	22.6069	25.5482	26.0512	24.0769	23.0226	25.1055	21.8725	23.8861	23.8052	18.5224	21.2656	22.7042	22.5164	18.3314	22.8619	17.8785	18.3395	19.6012	13.7998	22.6641	13.6232	12.2332	13.638	25.9168	13.7794	14.2076	13.3385	13.8763	17.4745	10.5987	11.2502	13.0752
RBMS2	5.72407	5.55532	5.01485	5.4501	4.8697	5.52522	3.58582	4.18357	1.99213	3.13472	2.94026	2.50601	1.62814	2.2175	2.05517	3.71876	2.3084	2.28905	1.69778	3.20867	2.3425	1.23427	4.20768	2.05775	0.868907	2.19273	0.729585	4.93013	2.92894	0.780721	2.1545	2.87489	1.83589	3.2779	2.43437	1.23696	0.978153	1.73809	3.17367	0.888136	0.919523	0.680719	1.0743	0.987128	1.26677	1.562	1.78657	1.01606	2.31584
RBM23	17.0769	16.8402	18.9914	17.5082	17.2818	18.1336	22.6065	15.362	16.8076	16.5039	12.449	13.8459	16.0653	16.8787	15.0439	11.6433	20.4174	12.0935	14.62	19.9182	9.37756	14.6471	13.6677	17.9474	7.64773	13.3362	9.33188	14.6999	11.1363	9.80368	10.031	14.7307	10.4571	9.82624	7.26858	9.77057	8.29105	15.4576	10.7064	11.33	8.07896	8.8693	9.92554	11.9885	11.1956	11.0608	9.94903	10.6796	9.26448
RBM20	0.456774	0.239181	0.264827	0.133035	0.334006	0.217652	0.168482	0.130332	0.313684	0.153025	0.110354	0.60475	0.0704311	0.114377	0.0442091	0.0254947	0.0175089	0.0513443	0.0692253	0.122983	0.0508663	0.210804	0.0286668	0.203059	0.0460671	0.167672	0.598341	0.16231	0.69523	0.113827	0.163101	1.62819	0.879479	0.689556	0.834936	0.199842	0.383795	0.163413	0.268164	0.282519	0.104272	0.402827	0.525173	0.450867	0.385036	0.664743	0.295678	0.225628	0.416691
RBM24	2.57199	0.708548	0.886852	0.707252	2.14112	0.818195	0.951031	2.58221	1.83098	1.49414	1.94135	3.56063	0.723303	2.09262	0.61117	0.567951	0.982038	0.988666	1.05892	0.891522	0.774958	4.80091	2.11966	1.59977	5.55884	4.75253	20.4465	3.61582	9.82103	14.6827	6.03426	8.81339	15.5869	6.97363	22.8777	7.42758	2.65414	5.91017	6.7291	3.24731	0.74135	4.23374	6.11391	4.19258	4.94087	4.47235	3.45361	4.22915	4.20701
RBM43	1.53915	1.26981	1.10575	1.42472	1.7433	0.99997	0.651967	0.667535	0.392007	0.68844	0.609569	0.779366	0.365609	0.348323	0.650222	0.908756	0.858393	1.4548	0.413796	0.488192	1.6723	0.355865	1.93452	0.816674	0.146138	0.603468	0.197206	1.36413	1.22326	0.534604	1.77171	1.31607	0.754281	0.4371	1.33109	0.754843	0.277613	0.700753	0.559546	0.464411	0.567053	0.363666	0.350737	0.476025	0.568743	1.18857	0.886203	0.68618	1.85823
U2AF1L4	1.17001	1.17286	1.47098	0.908472	1.33685	1.41692	3.45254	1.19882	3.0674	1.47706	1.71104	2.38751	2.31054	2.98735	1.75711	1.76603	1.85572	2.20469	3.19804	1.47872	1.48533	1.62023	1.46491	2.49286	1.80916	1.25667	1.3104	1.56669	1.27516	1.73886	1.82642	1.46484	2.47509	1.84133	2.64999	3.86762	3.99214	5.38554	2.575	3.06788	5.70904	3.72916	2.22334	2.87456	3.9636	1.75088	2.66814	3.35803	2.41402
PCBP4	32.4195	27.083	19.4154	26.799	37.0769	46.5833	88.8796	84.3167	53.2525	38.0728	80.8735	72.8282	51.6046	134.06	46.8256	31.8172	45.0252	34.4064	51.3931	43.1874	19.3088	44.7774	37.2994	51.04	56.1891	34.8409	62.6751	50.5223	40.3201	61.8844	49.3583	49.7386	45.2825	43.7359	31.8765	23.1079	44.9165	21.4907	15.9104	29.9657	109.707	22.164	18.7901	21.6679	25.8204	22.153	21.3604	25.011	20.9743
MBNL3	2.43342	2.02218	2.08003	3.04076	2.66337	2.41788	1.85281	3.31017	1.01052	2.11731	1.75783	0.564783	0.565481	0.976478	0.734546	1.22133	0.570114	0.695649	0.560011	0.542108	0.427846	0.189203	0.95517	0.470005	0.095035	0.381427	0.0533777	0.794308	0.331882	0.119678	0.394067	0.429614	0.0972196	0.077655	0.276177	0.41417	0.260996	0.0903203	0.211083	0.141769	0.583041	0.175774	0.0739744	0.099702	0.0795888	0.452173	0.0706534	0.21958	0.24933
LSM10	9.14396	7.59238	9.3288	8.98448	8.72312	8.08719	7.37044	6.997	11.5362	6.31173	7.10915	10.6545	17.7188	11.4821	12.8238	11.9344	13.9787	8.71901	14.2834	15.1168	7.69129	13.9417	8.38318	14.5519	12.6297	10.8312	12.3739	7.41326	10.0794	15.4961	10.6289	12.8244	19.2768	10.8767	22.2391	25.0639	35.0478	32.2513	15.3192	22.0419	20.1552	42.2833	19.4035	22.264	24.1838	15.2727	23.1319	26.2614	12.9012
RBM42	25.9857	21.3393	18.979	17.0014	23.399	23.6173	30.1256	18.1121	26.178	18.2989	16.4576	18.9257	41.8969	32.653	32.0324	23.865	33.8374	23.3187	34.0184	38.8913	5.61914	21.0017	15.0824	16.5083	16.4763	18.2389	18.1743	16.9693	11.951	22.7421	20.5176	13.0524	18.3638	18.6674	16.3484	20.0449	31.9502	21.2929	21.3027	17.3258	46.2406	21.6435	11.7608	12.5961	14.8019	11.013	18.9688	13.5845	9.98984
SNRNP35	3.28852	3.10749	3.01684	3.6141	2.79102	3.97461	5.50156	3.65076	5.74672	4.51969	3.85517	5.26167	8.89752	8.747	6.87973	4.42894	5.56986	5.67664	6.22578	6.28371	3.94632	3.74749	4.29719	5.12425	4.74267	4.96295	5.15784	4.61719	4.78805	5.47416	5.64032	5.49868	3.35174	4.27148	3.21029	4.84519	8.80695	3.9262	4.07041	4.80027	12.2173	4.95044	4.62326	4.18648	4.4141	4.17537	3.36208	4.3754	4.32512
RBM3	65.4694	59.8748	76.4729	72.1908	64.6589	54.3046	69.9888	43.8282	55.228	51.3789	45.8219	46.9031	55.5873	53.6458	60.123	77.3008	56.7262	73.304	75.4852	52.0828	76.8759	49.6475	52.4021	51.9851	52.4293	35.8145	32.3121	53.0883	48.8567	41.9642	47.8115	57.3661	37.9774	25.3605	26.7308	26.1134	21.1895	22.7858	17.6855	20.2873	29.9147	24.9235	16.4471	24.516	21.6467	22.112	28.9803	24.1858	15.2668
CELF2	11.5612	10.4617	9.89002	17.2727	11.9909	31.4728	26.7653	26.9364	41.5972	32.4815	38.6602	24.526	28.9251	19.2515	37.2786	42.1655	39.7905	39.1249	37.8801	32.4267	89.9895	82.1964	62.6264	39.2177	151.287	80.5293	107.08	36.2482	82.3888	59.9378	31.3043	87.4443	55.984	40.2369	24.7052	32.5321	23.9107	34.5193	34.0621	36.33	8.02292	27.539	40.2322	38.6472	30.656	41.8538	27.7348	28.1599	33.4452
SLU7	10.0995	7.19387	9.08908	10.839	9.55907	11.1499	12.8162	11.7722	11.1115	10.3124	9.78882	10.5119	9.79088	12.0138	11.1711	13.0372	10.9857	10.4727	10.8148	11.0261	15.627	11.3543	12.3297	10.6828	12.5407	10.6532	9.36261	10.3601	13.5056	12.2572	11.4239	12.4549	11.6685	10.9321	9.59011	12.4352	17.9968	16.5002	16.7081	18.1157	15.0601	19.6621	22.0187	20.8768	20.7538	28.9502	22.4633	17.4598	20.2347
PRPF18	3.63733	2.5693	2.46915	4.51609	2.92349	3.43241	3.98166	4.40339	2.66935	3.29492	2.87915	3.00503	3.90432	3.44386	2.96665	4.50763	2.73299	3.59526	3.02958	4.08416	4.35683	2.76769	5.0183	2.35377	3.20893	2.84715	2.44401	3.24724	3.86309	2.82288	2.10173	3.94754	2.24244	1.94213	2.21705	2.16514	3.31799	2.23877	2.00201	3.30742	2.34688	3.18095	2.86288	3.39454	2.23306	3.87892	2.2414	2.30403	2.34252
PUF60	35.0703	29.8159	32.3226	48.4513	36.6905	49.1509	48.9866	29.2851	37.063	31.2892	24.9281	23.2056	53.3219	41.3969	41.9111	38.0803	50.7798	30.3932	44.471	56.7928	13.4607	28.4798	27.6598	27.1537	26.2902	26.0184	24.962	24.2498	20.4651	28.98	22.948	24.4262	24.4893	24.1636	14.7098	23.3976	34.6898	30.7486	25.4818	25.2636	43.4299	26.1971	16.4849	23.039	23.9485	22.5346	26.259	22.5526	14.8296
SYF2	12.1442	9.13691	12.4794	14.9085	11.8027	11.1246	16.4113	11.5279	13.9706	13.4313	11.4208	10.9622	17.1339	16.3329	16.3643	13.7819	11.8312	15.3422	16.2936	13.7366	12.918	10.4477	13.6638	11.6836	11.8174	11.2244	9.89567	12.849	11.4083	12.7603	14.6817	11.8765	8.27946	12.5669	12.1104	11.7107	15.2764	9.80846	11.748	10.4519	14.1244	13.171	11.3583	9.55947	9.34057	10.3218	11.3556	10.5484	10.609
PCBP1	171.252	126.885	161.318	172.974	166.16	174.487	174.618	175.388	165.239	131.101	139.819	122.511	176.565	172.802	179.832	192.255	201.934	139.861	169.141	185.381	111.97	151.008	155.432	115.956	156.326	133.252	139.799	93.1542	130.179	144.264	111.02	124.193	111.056	110.46	103.094	105.728	106.349	119.663	98.1462	90.2978	126.137	104.024	107.424	96.9308	102.2	108.913	97.6541	85.7513	76.767
SART1	22.9024	20.1262	21.8915	19.6799	20.2107	22.0772	27.6285	14.0064	22.9222	17.6933	17.7901	13.2079	34.2489	26.5358	29.5479	23.2492	30.0051	22.2962	28.8847	32.207	8.87663	16.5318	16.8109	13.1179	17.0619	14.0684	14.5999	17.0472	11.6514	16.3639	17.9975	13.35	13.024	15.8807	12.4429	12.7457	19.4876	14.4205	14.0574	13.2952	25.4947	13.2435	10.7853	13.3676	14.5688	9.74068	16.3687	13.2317	14.4937
PRPF6	46.7068	43.1728	46.6653	42.8342	46.5556	57.3136	61.8989	36.3304	55.5277	44.1331	44.8738	54.9128	72.5393	63.8884	78.9277	57.2992	88.8397	54.9654	84.928	87.7352	55.0821	73.3566	57.7874	51.651	74.8129	60.8559	60.9502	48.1837	55.4741	68.0181	55.1764	64.2256	53.582	76.1175	29.481	25.4984	41.2815	34.7485	32.5682	31.4943	49.667	29.257	31.2762	36.3498	36.8059	38.2919	35.2235	37.1791	30.6574
RBM4	2.26814	2.01222	1.73557	2.25356	1.9501	1.64694	2.85205	2.23683	2.01184	2.48897	2.52336	2.15965	1.85442	2.40563	1.808	2.3808	1.84127	2.02481	1.80894	1.95773	3.11783	2.27814	2.25899	1.93149	2.90672	2.45448	2.19731	2.56196	2.95186	2.28767	1.80414	2.35802	1.02943	1.67527	1.18387	1.01491	0.91308	1.01615	0.829433	1.10919	1.11744	0.89636	1.09811	1.08222	0.825188	1.07189	1.16233	1.01621	0.850278
RBM38	14.1201	13.6771	13.5055	9.6584	14.9248	14.5277	8.21942	5.46539	9.19658	7.75619	3.66288	5.08229	11.3193	6.85388	9.51568	5.87231	9.80736	7.66453	10.1353	9.65052	2.00939	6.65571	4.47747	4.88628	5.80938	6.23637	3.87881	8.35646	2.95528	4.79303	5.67207	3.51909	3.71825	4.04551	6.84171	5.29504	5.26722	3.97254	4.98511	3.62715	7.87609	3.27308	2.35178	2.60079	3.75737	2.92895	6.44981	3.03335	3.18096
HNRNPH2	52.0404	38.7796	49.8008	58.8254	53.3157	51.5443	57.4848	44.9626	43.4243	50.7237	42.2319	44.1885	38.4446	53.5183	48.2898	48.5257	37.2215	47.7654	42.192	40.5063	49.4651	36.6229	42.775	43.3025	54.9566	36.7898	44.7326	34.0196	52.0705	45.6738	39.0579	48.0072	45.3479	31.334	36.184	45.0089	42.1243	53.947	49.3166	50.8278	30.2449	53.8879	54.9039	66.6513	59.8353	86.5357	44.549	48.199	50.0025
RBMS1	12.3768	12.4532	12.6532	7.79498	11.6235	2.0932	0.829876	1.52459	0.952289	1.42438	2.18175	4.05205	0.630578	0.746837	0.752379	0.977568	0.401357	1.32409	0.58141	0.819109	1.05496	0.817877	0.326574	4.51367	0.541333	0.591674	0.831261	0.476757	1.16392	0.538421	0.704954	0.642496	1.01466	0.621267	2.22868	1.09869	1.43789	1.50528	1.73128	1.74171	1.50554	1.42343	1.44642	1.36689	1.38514	1.81624	1.02328	1.05911	1.379
RBM5	21.7617	25.6674	24.2879	24.4273	22.4576	23.2258	44.4709	26.0936	31.6771	36.0337	45.826	39.988	30.2979	40.5185	35.8758	29.2181	26.9789	34.5438	35.0609	23.0308	34.1514	30.8588	28.805	25.1532	38.5713	30.1585	31.456	39.0371	32.3002	28.0687	26.8851	37.3246	17.4473	26.5239	19.4823	12.7028	16.1717	12.2156	12.983	15.8799	20.3515	12.1194	16.5808	17.076	17.1492	14.2077	10.329	16.4811	16.7029
HNRNPCL1	3.76957	2.16234	3.73202	4.50265	3.26713	3.56601	2.64018	1.84336	2.05398	1.93886	1.65709	1.22972	2.59413	2.86467	2.17109	2.81707	8.55552	4.20775	1.6689	8.26008	2.62292	1.78012	1.81608	2.02137	1.92298	2.02563	1.17537	2.01551	1.40981	1.677	2.00245	2.3087	1.35206	3.97312	2.97159	1.81322	1.90025	1.15143	0.697203	1.40478	3.12732	1.03214	0.67871	1.29474	0.853207	4.21667	0.894572	1.30951	1.17291
RALYL	0.247082	0.254202	0.227803	0.426814	0.354535	1.95059	4.34159	3.42245	5.33889	5.73577	6.74836	8.29936	2.64614	7.56218	4.43953	3.44825	5.43749	3.94785	5.18406	5.15256	11.6712	12.9928	8.93015	13.3848	19.699	7.88915	20.6522	2.54395	26.8984	21.2625	8.58868	13.9823	26.5884	14.5021	9.65986	15.2409	12.8666	15.603	14.3276	13.4656	4.13934	17.042	20.3663	18.1221	16.4629	22.019	18.6321	15.9374	14.8612
RALY	67.3529	58.168	55.0101	51.8222	59.2696	66.5916	73.8528	59.6299	68.4868	51.9924	49.9332	47.0194	100.788	84.2896	83.7593	63.072	87.9126	58.8327	80.5548	85.0469	22.6606	56.2046	56.5743	48.9641	49.5282	52.7595	51.7235	48.1095	40.7722	59.6184	43.4562	43.7922	40.0565	42.4273	29.968	29.9128	46.7578	30.095	22.8642	34.4696	70.8945	33.6921	21.7824	27.3686	30.2636	22.5029	26.7338	26.1708	19.651
SNRNP25	12.6691	15.4998	13.9126	16.0544	15.2767	14.1734	11.6924	8.24597	14.0689	8.62047	6.60021	9.44314	15.8639	13.57	13.9342	7.83388	12.1113	9.87765	11.3138	12.1759	6.18299	8.00907	9.45089	12.7794	6.78888	6.81585	5.94308	6.02395	6.84461	9.10841	6.69482	7.47267	11.1173	6.77433	8.42022	25.014	32.7669	27.4223	19.2494	22.9462	17.6015	48.2343	26.5416	27.7619	30.0172	18.312	34.476	32.2431	14.1145
ELAVL4	7.68683	2.26446	2.16791	11.9528	8.80806	21.1038	38.9459	53.3113	26.0852	32.298	50.0011	43.8329	20.8214	40.6206	26.1938	30.6431	27.4785	25.0969	19.5804	25.2836	43.465	24.6855	44.4005	27.925	13.7196	17.7973	21.8808	20.1314	31.7871	23.0644	18.404	19.9425	29.1492	25.1466	13.7111	12.5011	13.7711	17.8921	15.6947	19.1412	3.8301	20.0844	25.3598	27.2025	23.4393	33.493	14.4023	15.8421	23.9113
LSM7	27.4372	27.1747	31.9075	26.8061	25.2407	27.4723	45.853	23.2551	40.8509	35.0717	29.7257	31.5523	62.9328	62.4343	45.4408	30.8332	39.1354	31.6834	49.9434	46.7362	9.64052	29.3856	24.3073	24.2698	22.9003	22.6316	27.1177	32.902	15.6203	29.8326	36.1511	19.6947	18.3437	30.9142	15.9183	25.9598	29.094	23.121	14.3688	15.3457	32.8656	36.4954	11.8249	14.4177	15.5889	5.92907	11.7763	17.2543	6.04146
SNRNP70	69.8393	54.276	51.9553	47.6915	53.9174	75.7942	108.156	46.5116	134.353	75.206	67.2809	87.4978	132.846	126.104	119.367	67.0553	78.2878	79.8622	107.698	76.0894	36.7713	54.8846	58.5445	45.0614	84.8755	47.9047	77.1047	139.532	51.0581	66.3424	95.0833	72.3812	53.7314	69.4532	62.0212	68.6948	111.839	45.6718	63.4955	87.3952	193.689	63.7847	56.2082	72.7724	84.9961	34.5956	51.5319	79.1807	64.0971
RBM45	3.28714	3.00486	3.536	3.44137	3.59658	3.19478	4.74027	3.37988	3.65704	4.19811	4.54033	3.76702	3.53813	3.93401	4.26153	3.27094	3.08676	3.59155	3.42506	2.80173	4.19039	3.10529	3.44316	2.94941	4.1066	2.98652	3.40277	4.45442	3.61171	2.7743	3.52472	3.75599	2.19201	1.91028	2.6329	2.97709	2.76946	1.81826	2.30103	2.98845	3.20219	2.70424	3.0967	2.90741	2.5956	2.31865	1.95477	2.49631	2.6067
PRPF19	93.2745	74.5622	89.3813	83.5722	82.2028	81.5766	68.0979	63.8496	55.0638	50.4155	42.0037	35.7136	71.1257	64.1315	68.812	60.8536	76.1059	49.8213	65.9365	81.229	37.3314	49.1664	50.8789	47.7537	43.8598	48.6258	35.6602	44.2627	40.7129	40.7843	37.6671	44.7262	34.4347	35.7864	25.4116	40.1608	57.6808	70.6725	55.4439	66.0459	45.2768	69.8576	72.8674	89.1069	98.5064	93.2445	82.823	97.9396	68.3241
SF3A2	33.636	26.9949	25.7534	20.5455	26.435	37.2223	38.8656	26.4873	37.9483	26.0728	27.8601	29.3784	47.6754	39.3217	48.5377	35.224	57.5402	32.2569	42.1946	50.7673	8.41064	36.269	28.457	18.484	36.1569	35.1073	32.2354	30.6698	14.9468	33.8977	26.7862	17.5556	20.5741	35.8622	14.5021	12.7825	10.661	13.2057	12.0485	9.7952	17.6877	7.78446	6.55698	6.82293	8.8948	4.07226	10.2817	7.32546	6.79124
RBM4B	11.3293	10.874	10.3866	10.6123	11.4492	16.4865	26.7774	13.9901	21.4097	19.3254	18.6309	22.4924	19.2727	24.6845	19.62	13.8276	23.4379	17.3443	19.0972	17.5159	25.1502	25.1016	24.4203	18.7357	22.3209	19.8335	21.1209	24.7583	24.0659	27.3015	18.9467	23.0162	5.71523	13.6186	11.1093	8.89488	7.45658	4.27721	4.80766	6.29131	9.75462	6.13119	6.85069	6.24446	7.05951	6.6836	3.37785	6.24504	5.7475
CWC15	20.679	15.2742	18.5191	21.7572	18.2562	16.1394	23.313	17.6097	25.1578	22.0965	18.9149	21.1497	30.6438	28.2469	26.1361	21.5258	19.0607	23.8348	27.3409	17.2062	18.7713	17.7745	20.0709	19.9466	17.6532	14.9262	17.4903	14.5502	22.4934	21.595	19.1264	18.4523	16.8737	19.8176	24.8104	26.7994	35.6671	21.1668	17.3375	22.3726	35.9578	31.7802	26.3418	21.942	23.0284	20.8748	18.6423	22.479	16.7902
NOVA1	6.5377	4.47831	4.63534	7.76171	6.58844	10.9851	20.5776	19.5431	11.7564	15.4215	19.8662	28.0779	6.56153	22.7151	7.1178	8.79079	11.2854	9.94911	6.13049	8.61066	19.0163	13.3089	14.7057	19.0661	12.0424	8.55506	11.7412	7.58822	17.7832	10.534	12.655	11.5796	8.53725	8.22053	9.85519	9.4092	9.03765	9.64582	9.30446	10.8054	9.68198	9.86114	11.5803	10.4865	11.2389	15.2062	9.81499	8.78799	16.2144
SF1	93.9139	80.4077	76.3461	73.9613	76.1664	77.6443	82.2426	57.7201	62.6242	56.7441	45.2814	47.7056	62.8679	60.4648	62.8279	65.5413	88.4197	57.5681	57.3515	71.8501	48.0877	66.3561	65.2647	45.3637	59.5763	60.8005	48.5282	57.9802	46.121	52.2045	42.3533	53.3856	37.2305	38.5274	31.073	23.6054	36.4338	35.2875	34.1602	33.4865	41.2261	25.792	30.3348	30.5492	33.6874	33.2061	31.6213	28.996	30.9658
RBFOX1	0.662134	0.383554	0.440545	0.45737	0.500618	2.4166	3.02906	3.20699	11.8517	5.94916	10.0389	32.5414	7.50489	5.30597	12.1552	17.0159	22.1794	17.1191	20.9013	11.8265	56.7971	40.6062	31.5769	13.9731	42.9007	23.8615	31.5265	11.7105	36.3428	25.8669	17.8567	24.9815	29.4126	22.1595	9.21117	23.045	19.8397	42.5908	37.2784	34.871	6.72821	31.9651	41.2585	43.8802	41.1608	51.0913	36.9611	27.5867	39.7304
NOVA2	11.0718	5.82445	5.16214	15.775	9.57739	32.2972	31.8263	36.0928	23.7773	20.3428	28.196	25.1664	16.1595	26.6949	21.5307	31.1173	35.2057	18.1329	19.7795	32.6372	38.3221	43.7292	26.8628	23.0416	45.2753	34.7965	38.1825	23.8506	27.6757	29.0184	16.505	30.3478	35.3216	29.5498	9.41697	13.4229	8.54504	18.3307	18.718	10.2431	5.18723	7.4241	11.3442	9.65323	10.8538	12.8914	15.8058	9.25377	14.3284
RBM10	37.3971	34.8343	31.984	30.0921	32.1572	42.1803	48.8583	29.4481	44.4264	34.3035	30.8713	34.9306	50.5291	47.0984	49.0871	37.6262	51.4634	36.7286	47.8237	48.945	17.71	37.2554	40.4155	27.9931	39.0814	40.4957	37.4813	45.9545	29.0861	35.6748	35.1191	32.5217	18.3313	25.9556	21.2761	15.8133	24.778	21.2692	19.1223	19.8137	24.2659	17.415	14.8726	18.0909	18.8546	13.6649	19.1459	16.5478	19.946
U2AF2	80.702	68.1639	71.2665	58.5151	65.717	73.3532	75.1539	58.9404	61.8727	51.4043	54.258	52.1348	65.2236	68.7852	63.7782	60.9345	79.9331	50.2963	59.4663	78.1735	31.8675	58.0376	54.8925	45.142	54.3136	50.6708	50.0375	62.9158	46.1568	52.5407	42.2895	50.6786	40.6982	51.6076	34.7124	29.2646	25.689	37.3168	34.2134	32.6276	29.3391	25.3768	26.7544	31.9972	31.2872	26.7363	31.0096	28.1536	24.6067
SF3A1	39.3876	33.2147	35.2663	34.016	34.9323	32.3615	25.1844	27.2288	20.309	19.0634	20.9202	17.7305	17.4695	17.0749	21.2278	27.4272	35.5932	18.4325	19.0235	30.7873	22.547	27.1657	28.6142	19.9374	22.7834	24.5381	16.8289	20.4833	20.0774	19.1391	13.3915	21.3179	24.2717	19.6959	10.7312	13.1846	10.2317	18.1879	20.526	14.1456	9.35537	10.5254	14.5673	13.4028	14.8642	19.2123	16.3147	11.5596	16.877
PCBP2	33.4342	31.5171	39.6334	38.8529	36.0348	25.5642	48.6094	33.6354	35.9885	32.0455	38.3502	23.422	46.4221	44.4768	44.6175	40.151	25.8424	37.4671	44.0151	25.1017	32.7406	22.2017	30.1776	23.3407	33.9332	24.6141	26.096	21.9399	24.8504	22.4048	32.9286	24.8748	15.8205	19.6561	20.0267	19.0888	24.5547	13.1859	11.986	14.8993	30.3375	19.86	14.5657	12.1812	14.6335	15.7279	12.4565	14.9944	16.0571
PCBP3	0.42072	0.411298	0.490915	0.418868	0.499782	0.982506	1.07796	1.38998	0.739516	0.588105	0.688163	2.00491	0.949264	1.16487	0.778729	1.06554	1.29674	0.894136	0.891862	1.01654	0.715632	0.5928	0.750548	3.5856	0.262801	0.515517	0.944456	0.874419	0.38934	0.468708	0.326474	0.8033	0.835819	0.885554	1.04219	1.17078	1.74552	0.947165	1.07986	1.68805	2.62091	1.56708	1.93646	1.70249	2.25575	2.10234	1.99115	2.50451	1.76173
PRPF40B	3.94471	4.39264	3.91579	4.25098	4.04131	4.77077	7.35996	4.23526	6.59681	4.77165	6.81188	7.99774	7.08124	7.37031	7.1385	5.77286	6.99606	6.33446	8.19102	5.62702	5.43865	7.0431	5.50508	5.49723	9.6913	5.86019	7.92914	6.53689	6.44061	6.91908	5.41914	7.91781	6.19971	5.80019	4.77145	6.33776	6.40826	5.50798	5.18736	5.96381	7.42826	4.69238	5.80491	6.49549	7.77812	4.27369	5.27964	6.91363	5.96697
RBM14	40.8048	36.2202	37.6083	27.1477	34.6676	32.0993	30.839	24.9447	27.3132	24.4151	23.4588	20.7912	29.5274	27.7052	26.5486	28.943	32.9228	20.1979	24.7237	31.3753	12.9708	25.5182	23.689	19.1485	27.6166	26.613	28.4359	24.4102	21.7493	20.6989	18.6725	20.3322	12.2081	16.7867	13.9254	9.79675	12.9589	10.1487	10.8246	11.8605	11.1329	9.47681	10.1427	9.18874	11.2727	9.18742	8.28624	8.39136	9.44632
CPSF7	40.4242	35.8467	34.2175	35.1	36.0038	37.4936	39.1386	32.7031	30.973	28.8353	26.7863	26.0114	26.116	29.8102	29.3751	29.6142	35.0284	26.4488	26.4378	29.7438	29.4137	30.8099	33.5476	21.9912	27.58	28.6668	21.8839	30.7886	26.2066	21.9403	18.6644	28.2414	20.8966	19.6178	19.133	14.2999	12.8063	13.3728	14.813	15.4584	14.5134	11.8512	15.9048	15.1139	16.9754	19.4205	17.2194	15.7431	20.9849
ESRP2	0.801187	1.84235	1.29236	0.305969	1.02027	0.0165175	0.00898892	0.0076489	0.0170457	0	0.0124547	0.0369702	0.0114818	0.00671254	0.0216211	0.0374056	0.0428148	0.00941651	0.0184667	0.0212282	0.0319846	0.022631	0	0.00805207	0.129546	0.0590417	0.0334431	0.03402	0.0114611	0.0159054	0	0.0112154	0.0112206	0.13022	0.0688209	0.114422	0.0461559	0	0.046288	0.0207255	0.0109277	0.0128484	0	0.0224241	0.0183715	0.0108367	0.0619738	0.100315	0.0347932
RAVER1	10.9043	8.99694	7.30969	4.03127	8.15804	10.1742	6.1229	5.65373	4.78779	4.94285	3.62572	3.06375	3.27722	3.58763	5.24927	5.76792	8.90006	4.34749	4.51493	8.26792	0.606195	3.34556	3.23322	1.42842	2.78618	3.53604	2.25329	5.94995	1.45319	1.60975	2.55494	1.1287	1.63323	2.05036	1.20521	0.821362	0.12072	1.61216	1.23697	0.989869	0.39765	0.262992	0.415051	0.611995	0.762533	0.357371	1.60329	0.422077	0.830876
RBM17	23.3807	18.6278	21.3535	21.5014	19.3274	17.6979	25.8635	16.9236	20.4527	21.7381	19.7742	16.8291	21.6725	21.3557	20.0495	19.7033	15.7549	21.7403	18.1887	14.3683	15.9663	12.9773	15.7614	13.6984	14.7563	12.8091	11.1586	18.3799	14.8494	12.1647	16.9944	15.1483	8.18784	12.605	20.732	14.5337	18.9044	10.1092	11.0618	12.8516	19.4144	13.1504	15.148	13.657	13.5851	13.1342	12.2054	11.7714	13.3321
SRPK2	11.9579	9.50193	11.3231	13.8241	11.5375	14.2832	14.9835	17.984	14.2216	14.6625	21.498	19.9308	10.2644	11.8191	15.3454	24.4809	22.9352	18.4307	15.8121	17.7669	44.4288	28.9939	26.0066	25.7699	35.0641	22.0744	27.0294	16.0631	35.0563	30.2102	15.6522	28.4357	35.9794	28.7981	14.6535	25.3092	16.4725	28.4876	31.2688	29.0377	11.6098	26.94	33.4794	36.1586	29.0597	55.0036	29.9103	25.1613	31.7627
SRSF5	64.9062	57.7273	68.6115	49.3366	57.4969	62.3671	115.964	53.4646	81.2486	97.4384	102.738	82.1299	74.0677	100.928	86.9587	55.477	46.1507	78.669	77.5703	40.628	55.9001	39.9364	48.534	33.7562	64.5968	37.5741	45.2	77.4889	54.7483	40.9787	61.0627	66.7529	42.5533	43.6162	64.0276	56.8416	57.0137	44.643	46.2534	70.6477	92.5989	51.6886	75.4678	75.8553	76.8458	45.931	57.7684	65.9831	84.8308
KHDRBS3	2.48052	2.18119	2.70686	2.81076	2.49174	4.10984	6.75318	4.86788	8.18822	6.91748	7.48954	11.4609	8.42284	5.65851	13.913	12.5358	13.9188	9.9254	15.3412	13.8583	19.8409	18.9172	15.8927	10.0883	19.4089	9.63121	27.7022	3.89671	20.8163	26.4115	9.59006	13.8062	17.069	16.669	8.55602	12.0017	12.0319	16.9645	11.9293	13.4234	5.39346	13.7329	14.8054	14.2349	14.2099	15.31	12.7815	14.3241	11.0539
MEX3D	27.4413	16.206	15.3994	14.0452	17.8451	16.9265	29.6699	21.6487	17.4512	20.387	22.3415	16.7599	26.5578	28.3405	25.4061	23.3642	21.0934	14.061	19.1042	23.9707	6.92992	16.9923	15.0239	9.61885	13.6657	14.1368	17.4131	13.8919	10.0559	19.8075	22.6283	8.26409	8.12556	9.13097	6.58235	6.54678	3.49561	6.22634	5.69211	2.97343	7.20956	2.25712	1.87343	1.904	1.86471	2.65465	3.02421	1.40982	2.03742
MSI2	10.3217	10.1812	10.3232	11.8461	9.79536	10.4251	14.336	22.9074	7.35338	7.94615	12.8222	7.99587	5.54216	11.282	6.35815	10.8255	5.93256	7.04846	5.33245	6.0501	4.64349	2.37669	7.56716	5.75593	1.60964	4.33679	0.825332	7.98229	3.68514	0.939585	3.24473	5.04162	2.4304	3.31164	7.65488	3.42598	2.18725	2.42808	2.91428	2.64465	2.25654	1.92412	2.98759	2.23247	3.36289	3.95469	3.12108	2.43016	6.71982
SF3B2	34.7481	30.1086	34.056	34.1824	34.0921	33.3244	40.5888	27.7156	32.1748	26.3034	32.2129	26.8053	42.5365	34.9668	38.7174	33.6381	42.2278	32.6284	39.0889	40.7868	27.1392	30.329	30.9773	28.6826	28.2208	25.4119	25.5466	24.8667	26.0988	32.1136	24.2145	27.6445	31.9716	34.0945	25.5195	21.6178	25.6267	25.5347	23.9624	20.3225	31.5777	19.622	22.5872	20.1891	23.5024	21.8336	22.3197	23.7807	23.9244
BCAS2	33.3831	21.3813	34.2564	39.3774	36.9501	33.5056	39.169	33.4118	34.1269	34.114	24.9886	35.8608	33.4855	46.1096	33.1483	26.3994	22.3694	33.471	36.4974	23.9549	31.9152	27.6215	30.3325	37.5867	28.3423	22.0399	23.4166	22.116	34.7994	33.4105	30.8582	30.9314	23.1613	25.0095	46.2427	45.449	53.6855	35.2674	34.7893	46.5978	38.8892	71.3654	57.3126	55.4102	51.2379	65.529	36.3604	50.9509	40.9758
CELF3	8.91021	3.10846	1.70428	9.65221	10.5913	60.354	115.044	54.9068	96.2674	61.5406	99.8775	83.4835	76.5788	96.2274	81.5719	77.2347	120.801	75.1007	83.1169	87.9242	60.9268	137.467	87.2872	57.932	118.112	84.3505	127.337	74.8401	99.0914	146.775	63.6608	91.3942	174.844	110.419	47.1168	75.632	34.0753	109.501	95.9027	45.4925	11.1612	40.6085	38.7102	48.2302	43.3989	25.2737	65.8415	41.5743	33.481
HNRNPUL1	85.1793	73.4308	68.432	65.4004	67.4707	73.8009	65.9203	64.487	55.4925	49.8296	55.6762	38.989	49.4316	47.8355	60.6819	71.699	82.2859	46.5503	52.6067	73.3629	41.1551	56.8076	63.7973	40.0724	55.3522	62.3703	46.8312	56.3967	45.9483	50.0814	42.2112	50.8092	45.8817	48.8792	23.5907	21.8239	16.2339	23.9431	23.4082	16.7644	23.7974	12.5194	16.0825	14.8751	16.2321	20.3624	21.6035	14.6578	21.4539
LSM1	12.8878	10.4488	13.3183	15.8021	11.5827	12.759	16.3331	11.6826	18.1795	14.7218	13.5291	17.0678	22.5257	21.0352	20.9597	13.0024	12.7404	15.1263	18.6921	14.4995	11.0549	14.303	13.9833	15.426	12.5519	10.9159	11.1186	10.7729	14.1098	16.3351	16.892	12.4967	9.8247	9.89189	18.4856	21.1628	27.287	15.9559	14.551	18.8635	20.6473	27.3214	18.2886	16.645	18.0967	15.3922	15.1215	19.5154	12.4019
LSM4	54.7396	48.7916	51.3953	40.1882	44.4845	35.3411	35.0814	29.0088	31.5093	25.9117	18.1619	17.4076	54.1731	36.2447	36.4925	25.5283	33.6863	23.5028	33.0508	40.6442	9.92745	21.7239	16.6697	21.2212	17.5028	19.9339	16.8754	13.8582	13.2926	22.0693	17.5554	13.5946	25.7388	13.3194	16.5072	34.8776	46.9112	32.3552	28.6914	28.9097	26.4517	50.8517	27.5084	28.7152	30.2485	23.8034	34.1602	33.8443	16.605
SMNDC1	10.4943	8.69832	11.0339	11.6747	11.509	6.86423	11.4651	10.6593	8.39372	9.31496	10.0084	6.7723	7.25162	9.09247	7.62702	11.0324	5.04761	8.71295	8.07885	5.54819	9.96349	6.55394	9.9431	5.70567	8.68795	5.76014	6.15625	5.9253	8.39788	5.33308	6.03454	6.67449	2.23546	4.28965	6.98277	3.47745	4.08587	2.54785	3.38691	3.84179	3.25444	3.6945	4.95603	4.24875	4.08462	5.29175	2.27528	3.2554	4.00187
SMU1	14.5897	11.7174	17.4118	16.3732	14.8991	15.6238	13.2974	14.4422	11.3711	10.8538	8.51732	10.5717	11.3413	11.6634	10.3915	11.7498	10.4892	10.0433	9.848	12.8858	10.606	10.5414	9.08347	10.4916	10.4415	10.0347	9.12608	9.57149	12.2151	9.74168	9.68808	10.505	8.39563	7.20587	7.6785	7.60791	9.66201	8.45049	8.3516	7.53549	10.4018	8.20013	9.05999	7.75064	8.65406	11.9301	7.86953	6.81718	7.888
LSM5	14.601	12.6658	17.078	16.2426	15.7666	9.16128	17.1461	11.4762	13.4945	12.8571	12.2068	8.18236	16.3697	16.1969	14.5928	11.8806	6.08893	12.4766	13.186	7.08202	6.77253	5.73961	10.2484	6.93758	7.60303	5.66774	6.16316	7.58787	7.46379	5.57016	8.68139	7.29049	3.04521	4.87914	5.3423	5.68271	7.69092	3.4221	3.57944	4.3844	8.00355	7.68963	3.7969	4.15241	4.74642	4.22533	2.98378	4.58902	3.48726
RBM39	46.6117	42.7472	44.9649	49.2654	45.8003	38.3035	51.5152	42.4091	37.1681	46.1751	39.9505	32.9591	36.9019	42.4655	40.1789	43.8891	30.5151	40.5362	36.9882	30.2812	36.6299	26.0485	34.1653	24.2522	32.2995	26.0856	22.7333	34.0481	29.9574	22.4365	26.3662	30.7129	13.8696	20.381	29.1077	17.344	21.6045	9.29641	15.5421	20.682	22.4887	17.986	21.3152	21.184	19.8702	16.9642	11.914	16.1294	20.9987
SF3B4	39.9183	28.103	32.6101	32.3794	33.6427	37.9553	28.1879	25.4168	29.4402	22.0089	15.3384	23.624	32.8613	28.0604	35.5209	25.471	45.8958	24.547	31.5513	42.3975	18.7573	37.8716	24.9924	27.395	29.9097	31.6501	28.8182	26.4365	27.6332	33.9147	23.9167	29.0557	29.5835	24.3499	37.3813	19.1473	15.4517	25.7792	14.8823	17.3843	17.1676	13.1171	14.7722	13.2108	15.1024	12.876	16.3934	14.1688	13.7206
SNRPB	70.9393	80.9765	93.979	68.0251	84.0653	56.321	68.4284	44.3705	52.1176	46.7549	31.5468	22.1987	96.7553	63.0144	66.3706	48.7135	63.8016	48.0474	69.7823	68.693	14.0797	25.331	28.4263	25.0982	21.0607	24.6397	17.2376	22.4531	19.033	25.6859	23.2738	18.3	18.4112	21.2938	21.0316	19.0737	28.3793	27.8506	20.6466	22.0921	26.7959	34.8756	16.038	16.7387	19.8209	13.9805	21.9019	20.4681	8.77727
PRPF8	79.0757	75.533	72.2947	60.8773	70.0022	74.432	50.3379	55.3929	38.2058	37.6577	41.8884	36.3062	31.315	32.1722	36.915	57.7294	62.218	33.857	35.8177	53.6746	57.4402	53.7104	58.0752	37.0105	49.0268	50.0556	32.4328	52.7543	39.9449	33.1368	25.7857	47.3662	27.2054	36.0748	19.0195	14.0862	12.7535	21.9909	18.8788	17.7336	14.4709	14.3392	19.1	22.0185	22.3167	29.8584	24.1036	19.3881	29.8228
MAGOH	28.089	20.0763	26.819	30.0287	22.9718	24.097	23.6526	17.9452	21.9401	21.0014	11.9817	11.0705	28.7713	29.9654	21.4166	15.0198	14.587	17.6881	21.487	17.3143	8.10802	7.42927	12.8904	9.58333	7.71018	9.84075	7.24847	11.9528	10.1542	8.58811	11.4247	9.74462	6.01588	8.15106	15.335	16.3565	21.6223	13.4769	9.54845	15.0917	18.1167	19.3467	16.5	14.5806	15.613	12.5473	12.0478	14.9526	10.9809
SNRPC	70.5287	59.6901	65.9031	69.5864	58.1999	56.5328	59.8929	48.4487	58.9596	49.3727	34.941	37.2034	93.8841	85.5032	63.9537	46.9948	60.6171	48.9383	71.7986	61.1732	28.9352	39.665	43.5342	38.164	31.6768	35.4512	32.4157	33.4343	36.1229	47.5667	37.3551	34.9332	36.9535	33.164	35.6768	47.1978	52.7002	33.8315	30.7508	33.361	66.2652	51.9415	30.74	34.8006	36.0743	27.1447	34.827	42.3894	20.9599
PRPF38B	23.2222	19.1369	21.3501	21.3504	21.1893	12.6528	20.3864	15.1931	14.3127	18.3194	17.9794	13.696	10.8048	14.5529	14.6807	18.1723	14.1589	15.237	12.0267	13.7237	16.0179	10.6771	12.8956	10.3109	15.1792	10.2011	10.5943	13.0789	11.5909	10.5335	10.0059	11.4228	7.47925	9.42629	16.9607	8.27534	7.89232	5.2936	7.40363	7.87867	12.2167	7.55672	10.4845	8.04184	7.75244	8.05767	5.60821	5.39155	8.43733
RBM19	11.4944	12.0212	11.9681	10.0123	10.528	10.4187	15.5077	7.50347	8.56141	8.80992	11.7606	8.16188	9.60963	9.69409	11.1648	10.7125	10.4155	8.83854	9.38812	8.2239	6.56437	8.20273	8.9885	6.69365	11.0613	7.84668	6.95029	9.35217	7.33719	6.61105	6.73362	9.33386	5.77827	8.11959	5.00188	4.72295	5.14486	4.62235	5.31647	5.27799	7.23233	4.68117	5.5615	6.5972	6.08377	4.74913	5.44066	7.15865	7.12207
FUBP3	20.2435	16.927	17.9357	19.2536	17.4966	16.9914	19.3683	14.9666	14.7481	17.1279	15.1227	14.0328	9.83557	13.1547	13.9236	16.8752	14.4802	12.6608	11.9855	14.4319	11.4808	10.0817	16.0093	11.0947	13.5017	11.3916	9.10458	16.6606	12.6138	7.19808	11.4287	14.7509	7.94561	9.51169	12.5833	8.26438	6.74667	6.32871	7.57491	7.42192	11.6791	4.78926	7.05992	6.7843	6.74129	10.7171	8.5611	5.41131	11.1768
RBM7	2.59162	2.67277	3.09886	3.29755	3.34404	1.54601	3.09799	2.36903	2.10456	2.5851	2.31537	1.85842	2.33297	2.93147	2.41777	3.20906	1.69761	2.96965	2.69692	1.32545	3.61051	1.57536	2.58162	1.66449	2.2889	1.54817	2.04684	1.84813	2.86648	1.75617	2.4668	2.2551	0.934124	1.23675	1.92761	1.04945	1.43281	0.558944	0.767439	0.994311	1.71155	0.652661	1.18262	0.798938	0.729077	1.22328	0.519217	0.750205	0.967861
KHSRP	105.719	92.3531	89.0051	68.8937	85.3567	81.0999	82.0601	65.8825	55.611	50.5179	51.74	38.1932	48.8953	54.4211	56.5015	66.1155	72.6803	45.6567	48.99	64.6493	29.0377	48.3847	51.6362	32.3853	43.7897	43.8604	35.8185	43.425	30.6983	37.706	28.1858	29.6915	41.545	37.003	30.9268	22.7339	22.0302	28.2899	28.5829	22.2734	22.1687	16.275	19.9251	19.0549	20.7962	20.4252	29.8728	15.6177	21.6454
SNRNP200	74.8008	74.8958	70.7798	66.6868	70.6583	85.0268	51.79	57.3719	37.4331	38.5604	40.488	33.5284	32.0938	32.1746	37.3115	51.4016	58.5568	33.4551	35.0941	53.4645	45.2044	38.4536	54.1157	34.5038	35.2892	38.4538	22.098	56.431	32.2597	23.2779	24.4322	43.6482	21.9409	28.7867	18.6574	11.6793	8.47068	14.68	14.5357	12.2128	8.69468	8.92629	12.0514	14.6777	13.9047	15.7362	15.4191	12.4786	15.688
CSTF2T	17.0276	12.2879	16.4103	15.5411	16.9998	20.2305	13.7031	15.73	13.1657	13.7392	8.8356	13.5705	10.4616	13.2228	14.3871	16.57	17.8533	12.9908	13.4382	16.9278	20.4533	15.4319	14.4521	13.7466	17.2337	14.9477	14.0812	15.4387	18.2321	15.9564	13.1032	19.0484	9.38808	8.06911	8.26451	7.61486	8.6859	10.6836	6.67408	11.0975	13.1671	6.54047	8.52853	10.3524	10.036	19.4103	7.55133	7.34746	11.0899
HNRNPA1L2	5.81964	4.85891	5.10626	6.16715	5.93361	5.47824	7.96069	6.36913	6.8563	6.48523	5.30259	6.10909	5.9417	8.24205	6.33177	4.36412	5.94188	5.73677	5.82066	5.74234	5.64261	5.07488	6.72749	7.48139	4.63707	4.76818	4.34627	6.91395	6.78019	6.99623	8.28696	7.36031	4.24932	5.11297	6.24864	4.31475	4.01705	2.37846	3.02141	3.21757	3.5986	3.08266	3.56132	3.30983	2.89532	3.84905	3.20707	3.44507	3.44903
TIAL1	28.715	26.6605	28.0255	28.4144	25.9548	24.9691	34.9422	30.5376	26.4535	30.4899	35.3246	22.0676	21.1625	26.014	24.5669	33.5361	22.2087	25.067	20.0979	19.0876	30.9819	20.4288	28.0669	15.302	25.0246	20.7944	16.7419	30.9071	25.3463	13.7869	18.299	26.8896	11.9953	19.1233	16.8985	10.8091	16.5088	9.92453	10.9884	13.1288	23.9083	11.273	13.7785	12.335	10.6373	13.9316	8.79254	9.61301	14.1346
PRPF3	20.571	18.7117	19.7823	18.6742	18.5818	15.8019	22.8202	12.6631	17.5338	19.2381	17.2407	14.6795	17.5226	17.3609	17.4608	15.9174	13.7508	15.9794	17.0261	13.2752	13.2352	12.8403	14.0831	10.5794	15.9845	12.8881	11.3313	15.6249	12.436	10.9593	11.6311	14.5498	6.64513	13.3892	12.4125	7.65232	11.1585	4.99712	7.03297	7.84306	15.3532	6.95732	9.11147	7.95183	8.10299	7.24248	6.34434	7.89356	9.09852
LSM3	12.1604	7.59431	11.2331	12.3233	10.098	9.50581	11.8296	6.84829	13.6211	11.7991	7.68222	8.5649	20.5935	16.0624	14.9599	11.0944	9.5771	13.1132	17.2205	11.8092	8.41069	8.91007	12.303	11.2131	7.96679	8.98249	9.57042	9.09805	11.1556	11.9097	12.7753	10.6466	13.0403	11.8752	12.3134	18.244	25.9188	16.6447	13.1787	11.7865	21.3365	23.2693	13.2267	13.104	10.9634	10.4768	10.3021	13.3114	7.82771
RBPMS	9.07855	9.2421	8.12455	3.19213	7.07036	1.38106	2.29651	2.21708	0.876254	0.951134	0.771379	0.5753	0.917351	1.75858	0.555728	0.467977	0.418974	0.68819	0.411745	0.663958	0.475432	0.448527	0.276127	0.533614	0.20233	0.402242	0.181239	0.438262	0.550128	0.201946	0.765756	0.607797	0.722744	0.7755	1.36824	1.22246	0.731818	0.503591	2.94569	0.436436	0.805399	0.954916	0.686539	0.312488	0.583141	0.312096	1.91917	1.27367	1.49921
ELAVL1	34.1487	29.264	31.0133	28.7729	33.4284	25.1865	30.5956	31.2464	20.571	22.3942	23.8454	18.165	19.8158	24.6244	24.1386	26.6541	25.571	19.0604	22.1824	26.7049	24.7268	26.165	24.6626	19.0547	27.1802	22.7434	17.9866	15.5462	21.5124	18.2726	15.2678	19.19	14.3667	17.0393	12.2517	11.184	9.49027	13.9807	14.1966	10.4506	7.98774	9.22728	12.3569	10.8408	9.50231	15.3355	11.8765	8.52003	9.70317
RBFOX2	40.6588	40.6507	37.6564	27.3656	38.7421	43.9309	48.1952	61.7697	51.9722	43.2643	86.4613	83.7223	26.1769	42.1783	37.5764	54.9954	62.0207	42.1678	40.4397	49.9717	130.91	113.663	93.8109	76.7853	114.351	88.7486	83.8258	75.9508	111.08	92.5771	55.7301	96.6926	79.1128	83.4307	24.2159	26.4188	16.2151	36.7435	34.4054	31.0404	7.12685	20.8631	30.3838	33.7991	28.3541	34.0284	27.8392	23.4111	30.7957
CELF4	0.506386	0.176603	0.136681	1.03333	0.458405	7.19771	22.9587	14.67	18.6907	18.4939	34.1812	48.929	8.53664	35.7126	9.15161	7.99601	10.2389	11.0911	9.05889	12.5559	9.19798	15.3483	4.2268	25.8119	14.4818	7.43351	11.2433	5.50492	10.6833	23.2583	10.4052	7.75114	50.389	33.3135	21.8797	36.8293	49.0024	43.111	40.1211	38.2761	12.9362	47.8181	43.8174	46.3545	43.062	38.2548	39.6577	40.6836	31.9092
SNRPB2	45.0198	30.3019	40.7156	44.4232	37.6927	34.8867	52.4644	42.4573	47.7514	40.2696	35.0994	36.387	52.0812	58.557	46.0296	41.7547	32.4813	42.4253	45.4667	33.0269	43.5701	34.1948	37.5651	32.0939	39.2011	35.6121	46.511	30.0726	42.5287	45.2132	37.3037	35.9606	28.775	24.4636	32.5423	31.7063	39.0086	33.0099	29.7823	23.2176	33.6019	32.3211	27.1881	24.4692	21.521	26.5485	17.7116	22.4755	16.165
SNRPE	44.2722	35.3981	50.6556	55.687	42.2958	34.9095	40.5912	25.1726	39.1782	32.5381	20.2356	23.9815	54.6432	49.198	45.5735	28.6297	18.13	36.3561	46.4168	23.0737	26.1142	17.4523	29.3981	21.8802	21.4061	19.7203	19.0272	24.5747	24.331	20.1995	24.3848	23.2168	5.75925	13.6475	13.7141	13.0631	26.774	6.01936	7.77392	9.62105	21.0747	20.1237	10.2037	11.7425	11.111	11.5539	6.57828	14.0081	6.54687
ELAVL3	6.60603	1.43513	0.641529	12.6115	5.90436	55.9504	76.9564	71.4007	82.4171	55.4057	84.8784	79.9054	61.8206	72.017	76.6613	89.9833	120.065	71.5288	82.8791	83.5651	90.6532	135.812	94.0926	89.5685	142.306	110.403	115.579	84.367	71.1436	112.103	56.4504	69.2842	123.896	75.1301	42.2656	50.1489	57.8032	67.7224	53.4769	48.1793	74.1976	39.6035	45.1902	44.287	42.8894	45.622	49.4674	33.9568	40.4509
LUC7L3	43.5999	44.4061	43.8361	41.8328	43.589	46.3812	100.422	58.2327	80.0391	106.061	135.719	84.0412	57.7453	85.6879	81.2701	69.8884	42.9721	76.3235	70.932	39.4004	83.7153	51.7886	53.8802	37.666	95.8067	49.3755	70.3857	79.1144	70.3638	54.6674	63.0873	75.1549	34.369	50.0979	54.8654	41.2791	50.6852	16.0717	22.0981	34.0471	71.6273	39.9424	41.7661	34.5762	32.1045	19.8472	19.6204	29.3028	41.3827
PRPF38A	22.3142	18.7572	20.6378	21.5406	20.8053	20.7279	19.3464	17.4325	15.3434	17.3684	17.3825	14.1445	12.4179	15.5558	15.0614	17.2119	14.6999	15.2856	13.1817	14.5998	16.1641	13.3357	20.8587	14.2108	13.9056	14.1159	10.3577	18.0757	17.5622	10.6263	12.7837	16.6564	9.27807	12.2519	15.9555	9.61884	8.73583	5.92408	6.90627	6.78572	9.4549	6.87216	8.00125	6.57017	7.2839	8.95535	5.97146	5.62196	9.07516
RBM33	10.7178	10.7204	9.27839	10.7983	9.57666	11.5687	18.535	13.1068	11.0589	13.9622	22.3784	11.3819	10.117	10.0321	10.4506	16.5304	9.66717	12.4458	10.3419	8.34974	17.4922	13.5464	12.9497	6.42638	14.0943	10.1004	13.1118	19.8333	15.0971	9.95183	10.3119	16.681	8.70801	13.5704	8.14856	4.99108	5.71915	3.47978	4.71587	5.562	7.07342	4.03859	5.92126	6.42629	6.04898	5.20354	5.37539	4.98475	7.38642
SNRPN	1.94484	2.08611	1.56272	2.1034	1.53754	1.84406	3.1325	2.54964	2.71862	2.34902	3.92312	4.81291	0.824053	2.81563	1.53451	2.26701	1.28376	1.02125	1.48735	1.55741	1.98947	3.38081	1.4892	3.92972	1.26663	1.41248	1.25345	1.92075	1.78223	1.7123	1.42062	1.46677	2.82752	2.15676	1.5257	1.3915	0.79503	2.59361	1.99326	3.7187	0.749427	2.13115	3.75143	4.47051	3.79442	4.5542	3.63244	3.66383	5.05766
BCLAF1	55.6529	46.0765	48.8192	51.4554	54.0744	42.868	35.7331	40.2121	26.1109	34.3489	32.9807	24.0933	18.7216	22.6292	24.3028	38.2333	24.2303	26.9893	21.0002	23.1752	46.7872	27.7196	42.789	24.2927	31.2592	26.3374	21.472	32.2282	34.701	20.2574	21.2238	32.1687	13.851	17.6278	18.4816	12.5978	12.4999	12.0322	12.7684	14.8197	13.411	13.3541	16.3797	16.4301	13.8427	24.5562	13.8412	11.915	20.138
CSTF2	13.084	11.4272	13.1291	11.7878	13.1102	14.5669	11.647	9.95029	8.79483	9.82468	8.50363	9.27455	9.97741	9.93005	10.3447	10.5253	14.9485	8.20708	9.79067	13.5057	11.6911	9.77435	12.357	9.4127	10.9106	8.65277	6.59501	10.9276	10.2706	9.04973	7.97679	10.8916	5.02031	6.86515	5.96258	4.818	5.10904	6.47034	7.78127	5.30652	4.52186	4.68528	6.11818	6.19086	6.04602	6.24989	4.92858	5.65577	6.62022
ELAVL2	8.36581	2.94348	3.06255	9.92877	8.31219	18.3476	23.8596	48.1967	16.6313	18.9438	31.1986	42.6786	10.339	24.4102	14.1573	18.4769	15.3472	13.6056	11.852	15.4853	26.6088	20.3377	46.4861	36.8371	24.5546	24.41	18.7311	24.5072	39.365	26.6392	21.8131	27.2021	11.4761	14.4406	6.23436	7.65091	11.3197	10.8422	7.74004	16.5878	2.66107	15.783	18.9466	21.3086	16.3143	31.8313	10.0527	12.4205	12.2061
MEX3B	14.4397	11.0615	10.4876	15.6821	15.3203	20.2836	21.1239	29.222	22.0658	21.2362	18.647	21.3665	14.7974	22.7953	24.8191	20.1698	26.263	19.458	23.1991	19.7948	21.2696	25.0696	28.6093	11.0239	39.9277	26.7059	29.128	44.7373	31.4626	27.4427	33.1825	29.4943	10.1554	14.0332	14.256	4.10686	1.67097	2.52479	1.71116	1.51914	0.766152	1.55595	2.34357	1.39352	0.919195	0.877197	1.64915	1.07416	1.07713
PTBP1	82.2602	74.5515	76.5223	48.5574	67.3476	44.7678	33.6957	26.3035	25.7712	30.8044	20.376	13.7191	30.6672	24.3962	28.7794	33.7825	29.9184	22.7682	24.2859	32.7216	6.39995	10.1165	19.3118	11.8074	8.69995	14.6496	6.01994	21.2961	8.32541	7.29412	13.0638	10.309	5.42783	10.5468	9.55342	5.67434	5.79555	3.60308	5.35766	5.03769	6.53354	4.38965	3.92785	3.69187	5.04476	3.22661	4.84811	3.7636	5.02703
LUC7L	25.9663	24.1668	24.0045	26.6192	24.1908	24.1669	53.7663	23.9555	45.0636	40.8591	41.8168	38.966	49.994	56.4783	49.0286	32.8034	26.6254	45.8615	47.9553	25.7562	30.5098	27.3223	26.8832	19.4884	36.6553	21.769	28.8133	34.8108	27.5844	30.1434	36.1284	30.6854	13.331	22.7102	21.43	22.9997	28.9401	9.65255	11.5387	18.8178	24.8143	21.3408	14.1611	17.5675	18.2235	7.95045	11.311	18.3879	13.6104
PRPF4	21.6385	16.2588	19.8467	20.7043	19.2346	17.6246	17.5081	13.8499	13.0966	12.7215	12.6278	9.66992	11.4028	13.343	12.434	13.4885	13.1582	12.266	11.8284	14.8719	12.3282	12.2888	11.2942	10.6126	11.7944	12.1513	9.83516	11.042	11.144	11.6327	10.4805	12.3988	8.84558	11.2744	10.7236	6.11668	5.96253	7.12641	5.32747	6.86097	4.05496	6.15247	7.38898	7.83757	8.45777	8.90173	7.12088	7.35216	6.74238
RBM15	6.30798	9.18549	3.68585	4.7234	4.95184	5.61903	2.83464	5.63575	2.88581	2.59113	1.7299	1.49312	2.47772	2.36888	2.33287	3.9245	3.60382	2.49234	2.05857	2.6448	3.6481	2.14953	3.63052	1.6128	2.70624	3.5548	1.64473	5.53239	3.44342	2.33246	1.82278	3.83092	1.21737	2.28104	2.09231	1.56456	2.31672	0.534416	0.786408	1.19843	2.05849	1.65438	1.03148	0.882252	1.44561	1.53748	0.997484	1.00464	1.13779
SNRNP48	10.0195	8.38552	10.8617	8.66421	10.0011	5.35849	6.42632	6.01516	4.59016	7.18233	6.5593	3.76636	3.49136	4.29342	5.11121	7.35223	3.63227	4.67651	4.49753	3.52092	5.42694	3.9693	5.26812	3.08551	6.00251	2.71081	3.87326	4.92266	5.71921	3.22937	3.76376	4.85894	3.21941	3.256	3.21448	1.93258	2.05465	1.23215	2.11789	2.6078	2.48954	2.15553	3.02815	2.19095	2.05767	2.43267	1.09288	1.63515	2.31686
HNRNPH3	97.7058	75.7386	88.7842	97.6421	86.421	77.7666	115.334	88.016	85.057	101.481	102.658	62.4834	72.6702	100.892	75.8539	91.4299	63.869	79.3999	73.611	62.0244	78.6718	51.7596	92.8336	52.5135	82.9432	61.6899	63.3392	74.1092	77.9087	53.9404	61.7893	72.453	28.2302	48.8793	54.1606	25.3671	32.9977	21.1325	25.532	26.2651	39.5428	24.8628	32.555	27.6457	27.067	34.5462	17.2204	23.1717	34.1401
HNRNPR	71.4647	54.156	67.1913	69.7373	62.6015	58.4407	60.9505	51.4426	52.1343	50.6966	53.5252	35.8569	38.6508	44.5985	43.1357	57.8356	42.8974	45.5855	37.7365	42.2566	52.5287	33.9892	52.0599	32.5317	47.5236	35.2387	32.2618	38.9195	43.3137	32.2016	31.3355	40.2925	26.03	26.8345	22.6021	14.8201	12.3559	15.8611	14.3352	13.1296	15.0926	11.6654	15.2205	16.8081	13.0313	22.4261	13.4362	12.5427	16.0244
RBM6	22.4098	21.8436	21.9885	22.8181	23.4291	25.422	67.1408	30.077	38.0211	46.5103	65.0332	39.9322	48.8761	59.5117	44.8984	39.3998	26.9044	57.6081	50.5701	25.7053	31.6537	26.1852	34.7954	21.2862	43.3687	29.313	29.5313	44.4564	28.9269	28.8535	37.475	33.8237	15.9556	27.5645	28.9341	20.7227	26.4152	11.1453	17.6723	19.4582	23.0755	16.1163	18.2337	16.5629	21.1891	10.331	14.8294	18.2552	22.5826
BUD13	25.3636	20.9111	26.9826	23.7607	23.8922	18.3132	22.5776	18.5433	15.6531	17.5632	14.8604	10.7586	22.28	18.5859	21.2787	19.0084	17.6139	15.0044	15.9522	23.312	9.45289	12.0583	16.0674	10.6681	10.8011	13.5109	9.10735	12.9444	10.3795	11.2214	12.5619	12.0748	7.36193	10.7338	6.01473	7.3733	8.89792	6.25853	4.83692	6.4841	13.0384	5.95629	6.81467	6.95868	6.946	7.00029	5.02383	7.01379	6.58529
HNRNPL	43.5821	41.6816	47.83	42.1722	45.0973	34.4458	40.3797	34.148	35.5891	30.7917	29.6349	23.5071	35.7993	37.7415	34.403	37.2672	33.1935	30.3046	33.149	32.8342	24.5032	25.2124	27.3598	21.9601	28.8436	25.1758	22.7202	24.0278	23.2468	18.5564	18.6059	22.9039	17.6251	15.7754	16.9788	14.1437	13.1112	16.6634	13.9302	12.2717	16.5679	10.4683	12.6566	12.427	13.807	14.3929	11.1449	11.9612	14.0625
SNRPD3	54.2118	43.7576	54.6179	48.8419	43.3911	42.9335	28.757	33.5021	25.8123	25.2351	23.3674	17.8057	35.6525	33.9805	26.9728	35.3356	27.3007	25.8008	26.3489	32.3083	27.1139	18.9702	30.075	22.5905	19.9405	22.228	22.1037	24.594	22.7439	16.399	21.0185	24.2918	18.991	19.6262	23.1155	23.5431	28.22	16.2072	16.5746	15.2278	28.7465	21.0999	15.1939	23.5123	18.9717	26.4575	21.7847	22.1774	15.7383
HNRNPH1	141.583	122.868	130.247	130.614	125.064	93.8125	155.776	108.469	107.024	132.103	132.504	67.0826	84.1873	103.702	97.5865	122.864	68.4638	104.348	85.2998	65.854	84.6233	60.1414	87.6727	49.4337	82.8713	61.6419	59.6892	112.718	76.3919	46.0609	65.7736	82.6157	27.6808	40.5706	45.825	21.5639	21.0856	19.0549	18.5452	22.7187	24.4638	16.4363	24.3769	20.7382	18.9901	20.3143	14.9969	16.7357	28.8144
PRPF4B	29.105	27.1212	28.1023	28.7683	30.2289	21.6153	22.9534	24.5241	15.3665	21.4273	23.4149	15.3685	10.4145	13.9846	13.1892	20.7516	12.4616	14.4618	11.752	12.8096	23.9431	14.224	19.7901	10.6731	14.8966	12.0942	10.4151	21.6782	17.7371	10.2599	12.3723	17.3685	6.31521	10.7055	11.4769	5.49649	5.18592	4.34783	5.4449	6.55876	6.81014	5.69771	8.28376	7.69152	6.20903	10.0888	5.73095	5.20739	8.05098
HNRNPF	104.129	85.8854	105.752	94.8964	94.2318	81.9816	69.4434	59.961	54.2047	62.6606	44.5785	33.943	54.5269	52.5633	65.9256	69.4819	71.4317	50.5644	56.0706	75.4368	41.4788	40.3915	52.5786	35.6366	45.5214	48.5488	29.1963	44.3782	36.9847	34.2584	36.6944	42.2047	18.9006	35.4765	36.3196	18.7726	15.7074	9.7334	14.7827	12.8304	23.7145	11.4475	13.6393	11.1208	11.6401	20.4872	12.188	9.10933	14.2461
GRSF1	12.5917	11.0051	12.772	14.7129	13.2437	14.6633	15.1718	14.5935	12.9235	16.1847	12.5844	13.2157	11.987	14.2604	13.6269	16.1071	10.959	12.6704	12.7209	12.4691	14.978	13.2553	14.1499	12.1694	15.4996	13.2055	13.568	11.2069	15.3478	11.7407	11.267	13.5121	10.672	9.78486	11.0454	12.078	17.365	18.183	14.5206	16.4169	13.1342	18.3807	19.9667	19.5049	17.8211	28.9576	16.5128	17.161	14.9388
LSM6	11.3848	9.11204	11.7429	11.7049	10.6881	7.17223	9.57876	7.35044	7.95369	9.60834	6.96842	4.8061	10.764	11.1954	8.19554	6.75785	4.88244	6.65609	7.8083	5.89329	4.16651	3.70519	4.70651	5.24455	4.91951	3.27819	3.26738	4.17011	6.36356	4.02498	5.62132	4.52665	3.71406	3.97878	6.33431	6.65089	6.51523	3.31692	2.81718	5.22263	5.57734	4.63699	4.99416	3.81897	3.10917	3.50601	3.0274	4.41302	3.63014
CELF1	31.1243	27.9058	26.3773	24.5038	25.2968	25.5862	39.0354	32.4114	28.5675	28.8436	44.8718	33.4421	20.7629	31.6445	22.861	33.7532	30.6865	27.4639	26.7182	21.7557	56.8221	36.6237	34.3494	26.8136	52.6043	35.825	38.4659	37.1401	46.5163	27.8343	31.2376	42.4536	20.4161	28.8148	17.3073	16.3633	12.0624	12.9688	14.2425	10.9764	8.78586	11.5555	13.0293	10.5438	11.8244	15.4162	14.0252	9.62604	12.9633
HNRNPK	280.668	206.597	259.218	289.018	249.427	241.096	266.498	237.606	191.961	214.132	212.273	143.391	167.754	200.589	187.293	222.232	189.147	170.106	171.623	192.668	188.452	151.074	202.696	138.719	140.288	151.708	106.275	154.253	146.265	121.001	120.209	145.539	102.729	113.926	81.6976	74.2653	72.9379	85.0946	89.153	78.8074	77.6875	72.8628	84.7326	85.3143	75.5146	119.505	72.8818	66.4855	65.9977
CWC22	17.0985	13.1717	16.2374	17.7685	18.2229	12.5074	13.493	13.9236	10.4285	11.9495	9.76406	8.52047	7.56191	9.7394	10.5713	13.1805	9.86209	10.9238	8.55057	10.3615	13.1345	9.19253	11.1927	8.06232	12.0983	11.6293	8.03601	7.85902	9.69398	8.57433	8.57797	10.4704	5.5893	6.98228	7.54658	6.88555	4.85293	4.54792	6.63481	5.19664	5.7174	5.09005	8.3381	5.01342	5.8194	7.98846	4.86891	4.46041	7.1453
NAA38	15.004	11.8741	11.1972	11.6148	12.0756	13.0051	17.7966	12.9645	13.3966	11.9049	8.5938	14.2632	25.1811	26.2527	15.7854	10.0884	15.568	10.7842	15.1478	23.582	3.4188	9.78399	8.76666	12.7488	8.22439	8.87472	8.09096	11.5909	8.36762	15.1189	13.4364	9.05523	13.3321	14.4258	11.2905	30.4977	45.261	27.3388	24.4181	25.6642	38.4205	61.2121	18.4229	25.9056	26.1024	13.8069	34.2454	31.1913	10.9293
SNRPA	60.5271	59.0634	58.1746	48.2399	53.3605	46.4948	44.8693	38.5138	43.5771	34.5971	28.7882	18.6959	64.5225	45.9458	50.6381	36.2236	47.2121	32.5487	44.0118	52.0687	15.6251	28.599	32.5052	18.9723	25.1489	30.1646	20.8423	23.5825	18.1741	24.0224	23.9319	21.5898	22.2344	19.5425	17.7723	13.9351	17.7593	15.7932	14.2056	12.2328	19.1049	12.291	10.5747	10.6464	11.7416	9.4219	14.5475	12.2436	8.83041
EWSR1	61.4727	56.7543	58.8472	52.6575	54.2767	49.9311	68.6793	42.9835	52.6696	49.9837	46.7627	41.3044	54.1441	57.1428	51.5145	46.0343	51.4366	43.1267	49.9029	50.4697	36.0846	37.9829	41.7341	32.3449	48.6945	36.9308	38.7104	45.4633	38.2783	35.9256	35.0128	44.7045	28.0821	27.0663	27.66	24.4701	26.0172	24.6573	23.2391	22.8873	30.3806	18.7288	21.8969	23.1836	23.1255	19.8449	22.138	21.0803	20.0787
RAVER2	12.1454	12.1994	11.7977	13.7209	12.5164	9.83961	9.5315	8.97283	6.52218	10.1483	8.69205	5.70493	7.03973	6.13341	7.70811	9.94157	5.32861	5.7821	5.72041	5.59334	4.80735	4.25184	6.53751	5.24683	10.5098	8.02635	2.99602	7.41424	5.01031	4.91241	5.00765	7.61131	6.18031	5.52653	8.0796	9.82782	4.95764	3.21001	4.38005	4.48269	2.79417	4.15665	5.31487	4.26435	4.06613	3.14335	3.10256	4.52327	6.45486
CELF5	3.53651	3.04183	2.55073	4.78881	2.98237	23.1293	45.087	24.8425	44.8233	33.862	47.8061	50.1489	31.9472	51.531	40.8215	30.0594	43.0335	31.8965	40.775	39.0799	34.9619	72.7288	31.7409	38.436	66.6925	47.9806	65.0336	31.0081	43.8495	66.3833	36.3034	43.0855	79.1028	54.8825	27.4364	49.5276	60.0867	70.2546	59.7158	42.8437	13.6537	43.0111	41.2458	49.3782	40.2889	27.9408	48.532	42.2153	28.1418
HNRNPA0	201.543	164.154	173.901	196.499	202.399	198.752	237.108	201.388	182.039	165.279	179.195	126.087	177.531	193.964	184.393	214.235	195.122	165.845	182.16	178.712	161.048	148.598	189.645	103.879	156.783	139.06	118.764	155.398	120.323	119.413	119.579	122.026	57.5149	78.4087	44.2248	38.3676	44.2953	43.8497	39.6238	41.0633	33.3785	43.9942	39.8452	39.3904	37.8641	49.2343	31.6418	33.8032	29.6464
SRRM2	146.887	138.024	103.557	90.3894	112.826	124.06	111.279	109.668	82.3379	87.2955	101.215	70.931	57.5225	71.2552	69.6092	97.4682	91.3431	68.8543	61.5716	80.8024	81.2664	71.0652	106.318	44.2061	80.9196	75.902	53.3583	143.576	68.2469	43.8207	45.486	92.244	39.1761	61.2018	37.3443	20.8602	24.7978	23.5485	34.0995	36.9546	44.908	15.6787	31.7334	38.9746	41.1583	33.1553	41.2466	34.8605	72.9618
SRRM4	2.23998	0.738211	0.457396	1.74386	2.41286	14.9071	16.343	19.2261	17.3927	15.4204	20.464	27.5414	13.4615	17.8362	19.284	23.9342	23.7397	18.5227	19.6507	20.2568	38.0498	32.3088	28.5541	25.6087	69.0787	35.4224	21.4946	21.4551	30.829	26.1089	15.662	23.0533	17.1752	23.5512	8.16402	7.81254	6.4373	8.42124	10.5288	10.6422	2.18117	8.81005	11.4398	13.8759	14.6158	13.4865	15.882	10.7884	14.4779
SNRNP40	24.3694	18.329	25.4102	21.4155	21.2146	17.7237	18.4201	14.8838	15.6033	13.477	10.7443	10.2166	18.8069	17.5491	15.9082	15.0138	15.2848	13.9743	16.2509	16.9734	10.6761	10.0754	10.8618	10.5981	11.7256	10.6863	9.24191	8.07783	8.88575	9.8166	9.58807	8.66415	5.4779	5.94615	6.77697	5.33616	6.50395	5.50844	4.18895	4.5992	11.0639	5.41724	5.1934	4.81284	5.15334	5.29803	4.56629	4.45219	3.9432
FUS	144.491	119.378	136.275	137.659	110.477	118.527	150.266	69.8806	107.95	109.761	80.3144	73.7694	104.155	129.093	101.298	84.7283	83.2075	96.2044	98.1973	83.7429	58.0365	56.0352	74.239	61.2018	70.3762	64.0319	56.8211	111.423	66.0458	61.0043	69.6333	80.9408	36.3555	40.338	44.4379	44.6169	44.6689	40.7572	30.493	41.7465	68.4548	32.5987	37.1109	42.2514	43.6596	37.8346	36.7006	41.4481	44.6326
SF3B1	79.0626	70.1686	74.0326	77.1359	80.4722	75.5262	59.0035	76.0195	46.4866	56.8451	65.6864	49.8987	31.4557	44.0368	43.1553	61.4044	45.9619	44.8957	36.6854	48.2988	74.3901	51.6461	65.9602	43.6596	56.4608	46.4562	40.7048	70.5755	60.7941	43.6181	39.9647	63.6916	32.116	42.2736	38.8742	23.0716	24.85	17.2313	23.814	27.1759	29.1283	21.2539	29.2467	32.2276	24.3847	32.4218	22.8548	21.6365	28.3627
HNRNPA3	94.0748	82.9997	102.321	109.01	104.405	86.2464	122.336	96.4218	90.4087	102.528	113.001	66.9785	80.9929	96.9539	82.9467	96.5625	49.515	86.8032	72.9738	49.2101	97.6607	54.2704	94.6384	61.0465	72.2801	54.7687	57.1886	72.5016	70.5587	44.8128	61.4533	68.5238	22.4518	36.0134	40.9313	30.6864	34.5546	19.0994	24.6061	36.2916	37.3732	33.2083	37.2578	36.2366	32.9022	42.8929	19.1081	30.0626	32.4906
MEX3C	12.6312	10.4144	12.0599	12.4314	11.8105	12.1926	12.0351	12.5588	8.91088	13.1026	9.47451	11.2372	7.70133	8.77516	9.91198	12.9064	12.1302	10.2934	8.82979	10.1265	12.899	13.665	14.3558	11.3885	13.9054	13.6543	8.52381	11.9659	13.2314	10.0889	9.89589	12.4224	5.03132	6.35381	6.41241	5.76194	3.01693	2.86813	2.73644	3.32896	2.71409	2.77074	4.81504	3.0932	2.8074	4.52882	1.91828	2.10361	3.06778
RBM28	5.66248	5.96197	5.15919	4.98113	4.98007	4.87832	5.62111	3.81096	4.27629	4.358	4.46952	4.28416	3.18038	4.04345	3.57818	4.04214	3.37167	3.60871	3.45111	2.94747	4.83348	3.6633	3.70153	3.2665	3.76608	3.86082	3.47089	5.0361	3.89597	2.4287	3.34686	4.63038	1.69958	2.36019	3.05489	1.49444	2.06014	1.08554	1.19288	1.81308	3.02306	1.14876	1.80585	1.657	1.90507	2.14489	1.39069	1.3823	2.98884
SRPK1	30.5029	27.3886	31.7523	27.4128	29.0639	19.1454	22.7012	23.8188	15.8845	18.5743	21.0071	16.4921	12.7708	16.2659	15.9155	19.8697	16.7352	16.1959	14.8753	16.0851	25.0464	17.6277	18.2372	15.0472	22.8351	16.8756	17.459	10.2036	19.8839	19.2711	10.7642	13.845	20.1942	13.2316	11.5794	12.4367	7.30929	10.5201	9.14834	10.4924	4.14234	8.7048	9.49566	9.46493	7.59401	9.82826	7.27695	6.53787	8.2638
SRSF1	178.092	150.506	184.005	167.566	175.285	122.232	149.155	127.143	101.426	122.595	118.988	64.663	110.497	114.396	107.368	113.775	84.5035	96.3773	88.059	86.554	75.1321	63.4254	105.612	60.9542	75.3876	64.4934	52.9725	81.0616	70.7542	49.8571	55.5565	63.6241	28.1825	41.8266	43.4547	37.9906	42.397	33.3358	33.4596	33.8122	44.3372	32.485	36.5874	34.2862	31.2032	36.4868	25.4054	28.7381	31.8976
SRSF2	171.905	148.795	164.86	142.852	165.195	98.5974	161.511	91.0535	107.916	123.616	103.905	64.999	103.654	109.612	108.737	117.141	92.8558	103.362	92.7536	84.4692	61.0794	58.7821	79.9574	52.0687	64.9411	54.8504	46.5419	80.8451	61.0319	58.3915	67.3631	63.8595	39.041	42.2042	66.9133	44.7742	45.0297	44.6701	37.4045	42.6294	51.3003	40.9142	39.4326	42.4017	43.4868	36.3567	36.6672	38.7512	37.8146
TRA2A	56.0311	45.7939	55.6764	53.6771	48.1103	42.1714	81.3014	48.5777	76.6748	75.2093	58.6934	59.4959	58.0055	81.9269	67.8703	56.8157	40.1029	70.1732	61.124	37.9199	50.4878	43.5169	56.9773	36.6273	57.8811	38.6585	45.7041	55.215	59.2065	38.4402	49.9358	50.6085	16.0844	26.9905	40.648	27.0143	32.7821	15.6191	15.9473	24.6267	32.8159	22.4835	30.3072	22.2898	22.1129	18.1575	11.2273	19.8557	24.4578
U2AF1	17.3204	17.4086	16.7119	15.8169	14.153	12.2604	18.5473	10.6301	15.4458	15.5562	15.5443	9.53183	17.641	16.5773	15.7708	14.1609	10.8715	13.4354	16.1325	10.8613	9.80496	8.28581	11.0883	7.98965	10.4191	8.19743	7.92345	12.0003	9.69108	8.61964	10.5558	10.4631	4.60062	7.41687	10.126	6.54103	9.92909	3.77835	4.15379	5.58219	11.2642	6.20715	6.08404	5.45872	6.95086	5.36823	4.54918	5.77037	5.14842
RBM41	5.61548	5.42881	4.80286	4.85987	4.86075	3.32127	3.56304	3.79159	2.11241	4.12442	3.58059	2.26131	1.57983	1.68207	1.2806	3.23123	1.87266	2.11939	1.20315	1.76026	4.39119	2.20653	4.20816	1.79028	3.40278	2.73483	2.39221	3.24877	3.49338	1.48557	1.40525	3.06591	1.19626	2.78393	1.46117	0.759171	0.420582	0.750408	1.2759	0.953719	0.677112	0.573677	1.18252	1.55293	0.979316	2.09343	1.12238	0.575879	2.24647
SNRPA1	15.7157	15.0312	17.0079	14.8293	14.8118	9.93417	16.3482	9.21993	12.1601	12.3912	14.9561	9.08089	14.8672	14.8696	13.2932	14.9161	8.67285	13.1781	14.5878	9.70424	8.81004	7.46889	8.55816	7.15429	10.3163	8.16124	8.11313	9.17123	8.20218	8.75412	9.89724	8.73204	7.96201	9.62911	11.8539	10.8485	12.4639	12.2177	7.63237	10.0244	13.2881	11.0652	10.6991	9.03543	10.7521	6.2848	9.18515	9.84085	6.66208
SF3B3	44.9588	45.7817	49.2986	44.0383	46.7208	38.329	33.3266	29.6571	22.7646	23.3	22.3281	17.1734	23.0951	19.8685	25.0362	34.6167	33.2701	22.1871	23.1372	33.286	29.379	26.3445	28.1326	22.2115	26.4288	26.963	18.078	21.1809	22.8522	17.397	13.4892	24.7473	18.0751	17.883	8.58305	7.5751	6.81095	10.619	8.68457	7.68761	8.11297	6.17443	9.34373	8.45959	8.95284	14.0016	8.91683	8.12313	10.0865
RBPMS2	14.2092	13.9376	12.614	8.40871	10.6357	3.80493	3.41541	2.95689	1.62481	1.85476	1.38505	1.21138	1.42886	1.95507	1.25946	0.930996	0.838897	1.02225	1.51577	1.88296	0.451672	0.699089	0.779556	1.00205	0.178962	0.599265	0.132825	0.684591	0.531064	0.400084	1.37284	0.504831	1.33694	1.19352	2.27779	1.66631	1.25877	2.0149	3.33978	0.658522	0.839091	1.29275	0.930618	0.786707	1.31338	0.803415	2.50242	2.3374	3.30334
HNRNPC	135.467	107.818	124.588	123.746	112.226	95.1026	96.145	84.1652	81.4863	83.3023	69.1148	49.8805	84.6637	86.7311	88.0506	90.6482	77.0117	67.9811	76.8196	80.9373	76.1019	56.0551	82.2554	53.2747	60.2036	70.9133	47.681	58.8069	61.0342	51.8794	55.2834	57.7769	38.8174	51.1917	52.0813	33.5832	32.4195	39.8045	38.625	30.3411	41.3942	29.2742	33.3702	32.6102	26.6643	46.5672	34.0047	27.5937	28.7128
HNRNPM	112.971	87.161	107.583	93.2645	103.732	83.6969	95.9923	57.9135	74.7981	65.6087	52.1864	43.9827	88.6432	79.2465	76.4988	64.6534	63.6616	65.5502	63.643	69.1471	36.934	44.9671	54.4168	37.898	41.4778	40.7095	46.1709	48.7413	39.5388	42.9466	47.9944	38.5354	20.4764	23.2301	22.0655	18.7987	31.7453	21.7542	23.5636	20.6283	33.5401	20.3105	20.4435	19.8989	17.9388	22.6901	17.9575	18.2368	18.4716
HNRNPU	152.054	116.667	119.731	131.262	137.236	118.833	101.651	106.903	86.6628	97.2658	84.0243	61.01	74.9676	82.8055	86.6111	107.342	80.7878	80.5747	71.8399	83.6465	89.042	66.5308	95.8231	56.1872	82.9934	75.1052	64.3114	74.9302	79.2771	62.2248	61.9126	70.5097	39.1853	47.8368	47.6805	31.456	36.6643	26.209	30.967	29.2517	41.348	24.9642	28.8247	29.6842	28.5378	38.3844	25.0897	26.0167	32.9092
PTBP2	12.8518	9.57142	11.5994	17.8811	14.7127	12.4641	24.5738	24.88	15.9398	16.8908	21.434	14.7567	11.6168	19.5298	13.1837	16.6735	8.237	16.0643	13.393	8.09454	18.6791	12.8693	15.9384	9.48303	17.5028	10.866	15.3789	11.5988	17.147	10.716	12.0979	15.7304	5.7284	7.19924	5.63785	5.08086	5.35204	2.96687	3.11272	3.93831	8.61517	4.07455	4.78355	4.17348	3.72177	7.89139	2.68894	3.58791	4.23344
SF3A3	39.7053	32.7799	42.6177	35.5937	40.486	32.0829	30.8841	28.3313	23.1362	25.2117	19.682	17.4642	23.1642	26.0842	24.8169	22.117	23.4661	22.103	22.3233	25.5493	21.0714	19.7786	22.6376	18.664	19.0842	18.8708	15.8766	18.4223	19.6722	19.9831	16.6794	19.3492	14.1433	16.5292	14.0379	11.5866	13.9758	11.5124	11.7885	13.5728	11.1834	11.8523	13.8662	14.4417	14.349	16.0632	12.0921	13.1272	12.5595
RBM25	38.7985	31.4149	31.1459	33.3253	33.0785	28.5413	38.4895	34.2903	30.0053	39.5573	44.1356	30.2383	16.8966	26.5277	24.9922	34.0664	19.2372	28.2455	22.2391	17.591	40.9888	20.6178	22.1924	14.9647	29.5887	17.6049	18.6243	32.4163	23.9934	14.964	17.1265	25.0729	12.8968	14.3189	22.0645	13.3014	10.9909	8.39392	9.86741	14.9301	14.285	12.2976	16.7087	17.9034	14.2454	13.4845	10.1911	11.923	19.1711
HNRNPAB	164.136	125.592	157.823	133.525	131.488	105.716	142.576	99.3912	134.034	114.203	85.0716	77.3644	156.436	154.923	143.027	107.771	118.178	112.88	122.232	124.289	77.236	90.155	106.229	72.4763	84.1498	78.0271	71.5671	74.0595	81.5561	101.09	92.3085	75.5445	43.3214	39.4021	52.7134	31.461	36.0238	31.4836	23.6602	27.5603	38.6747	27.2367	26.0258	24.3352	23.5838	24.4626	21.7485	22.5408	17.2817
RBM26	20.6211	15.9554	19.1803	18.2042	18.8567	14.4484	16.4356	18.0952	15.6675	16.3596	13.7372	14.3365	10.341	13.8345	12.0238	14.6201	9.4289	12.7446	10.6171	8.91128	17.5142	11.0614	13.6215	8.63288	16.0871	10.3558	11.6768	16.0544	17.3429	8.78145	13.1709	16.0579	5.63428	7.59428	7.73513	8.25177	7.28043	5.65885	6.51746	7.67107	7.52974	6.48336	9.3647	8.10262	7.91039	9.71656	5.83967	5.9902	10.2318
SNRPG	24.877	16.7832	25.4712	26.5673	20.3413	19.4694	21.4368	15.8351	20.8669	20.4013	13.7799	12.4746	31.7053	28.5421	22.347	20.9594	17.0905	22.0918	23.4935	19.6382	11.4325	10.2868	17.6755	13.8498	10.7528	12.3511	8.39531	12.4412	12.574	10.5241	14.4618	10.7925	6.74624	8.94073	19.6438	14.3618	17.7518	5.20137	6.70648	9.31362	20.0491	14.9322	9.97096	8.23526	9.63644	8.74885	7.77871	7.8656	6.08469
SFPQ	180.63	135.034	155.13	157.617	152.092	120.689	196.21	93.8571	158.845	163.3	111.961	123.545	142.093	142.202	147.651	136.526	109.974	152.01	126.753	103.383	120.074	98.2845	117.424	74.3444	109.494	96.8039	99.3856	146.163	117.269	82.6731	107.51	111.436	28.6968	39.996	51.7462	41.5645	47.4355	28.0112	29.2661	35.2984	45.6872	32.0514	42.4715	34.2982	36.8663	33.2313	21.356	30.9838	41.0478
RBM27	15.5961	12.6674	12.9119	15.1029	15.4994	11.6257	10.6171	14.5228	7.19436	10.1295	9.43384	6.48293	5.32277	6.7053	6.51071	10.8748	6.86921	7.1212	6.30526	6.70046	11.3549	7.49902	11.8549	5.18048	8.5054	7.59241	5.69592	6.75278	8.66739	5.16785	5.42353	7.57736	3.30193	4.39334	5.01035	3.58914	2.77232	2.94154	3.25607	3.35027	2.78404	2.73471	3.89084	2.94236	2.51057	5.55669	2.76683	2.48293	3.74286
TIA1	56.4278	49.0687	54.3078	55.8862	61.3716	47.012	94.0278	77.1222	62.1381	80.8185	86.7298	63.5915	41.4929	77.8318	57.2264	55.765	31.6731	61.1848	48.8463	28.9646	68.7807	36.4648	56.6123	25.7426	52.8735	34.6909	38.9504	75.2373	58.851	27.4739	47.6519	68.0477	9.7121	18.9599	19.5511	10.9378	13.3843	5.65246	7.51221	12.0845	18.5123	9.39015	10.6308	11.4087	10.3059	10.6162	4.53323	8.97852	10.4543
SART3	20.7749	19.6879	20.793	18.8796	19.3825	16.5573	18.231	13.8188	13.089	13.7509	13.1232	11.6907	11.8258	13.365	13.6492	14.277	15.1687	11.8531	12.8943	15.4154	12.376	12.7512	12.9573	10.6778	13.3565	12.0928	10.0379	13.6668	11.8176	9.60276	8.84028	12.7529	7.04909	10.1791	6.86183	5.77869	5.65095	6.38134	7.01307	6.63706	5.46866	5.48601	7.83043	8.39927	8.10082	8.71103	8.75534	6.94689	7.25687
SNRPD1	66.6299	56.7795	72.9728	73.3747	59.7418	45.1532	54.6908	39.1533	43.9102	46.7031	33.8335	25.1636	62.6242	62.4528	48.6078	40.329	34.5689	40.1203	48.1287	44.3889	29.6067	26.4648	34.6964	28.0295	27.9464	28.7832	25.4661	24.754	30.7188	31.096	27.5984	27.5016	18.4107	24.1845	24.955	22.5388	33.3753	22.0181	19.372	18.0992	28.0344	31.603	20.0564	21.0054	19.971	23.2003	17.0882	21.0975	16.0107
TRA2B	38.7305	34.2571	36.6445	37.3136	35.604	30.8632	31.5439	27.0693	26.0329	29.6472	21.3643	17.2567	22.903	25.0024	22.5758	25.107	19.234	20.5726	21.9881	19.0449	15.0531	14.9262	23.0221	14.8932	14.4566	15.2564	10.8087	23.3588	19.0451	13.9425	16.2318	18.3266	6.42817	10.1657	15.8879	8.93592	8.37122	6.02126	6.30678	7.96953	8.41431	8.51462	10.0958	8.67831	8.82932	9.5506	5.6281	6.78541	8.42982
PRPF40A	25.7474	21.7839	23.8397	24.035	25.2418	17.6271	17.1028	20.7444	11.3759	15.9739	16.5294	9.37367	9.35057	11.4931	11.5725	18.8536	10.0057	12.4808	9.99186	10.5882	16.5068	9.47916	16.1302	8.37062	12.6142	10.3042	7.5795	12.1975	12.0482	6.56932	7.95723	11.2338	4.11072	7.06488	7.98543	4.75805	4.07119	2.76695	4.09095	4.06245	5.43138	3.86759	4.95242	4.30381	3.72427	6.55256	3.70574	3.13086	6.21676
ESRP1	2.55877	6.88955	5.75441	0.963173	3.57529	0.0125657	0.0102575	0.0174568	0.0583541	0.0102481	0.0284247	0.0685551	0	0.00765987	0.0123362	0.0256108	0.0390857	0.0859636	0.0105364	0.0363361	0.0364986	0.129124	0.00959911	0.17458	0.0449914	0.011229	0.0763258	0.0232927	0.0653928	0.0363002	0.0606828	0.127982	0.396928	0.0800144	0.219894	0.179534	0.0526698	0.0356864	0.0792308	0.189204	0.0623494	0.190601	0.0462776	0.147135	0.146749	0.228773	0.03536	0.343418	0.14747
SNRPF	27.0827	23.5181	30.0498	27.6204	23.2634	19.8489	24.2139	16.8078	21.0031	20.0298	17.9418	13.9819	29.1764	30.1876	23.3402	16.9588	14.8089	17.9204	22.2644	19.5398	12.9028	12.3014	14.8245	12.5564	12.2121	12.8624	11.3412	11.3813	13.8181	16.0942	16.5997	12.1276	8.55379	9.72383	17.4881	12.518	13.2053	8.28979	5.9869	8.01352	13.4846	12.6368	6.5489	7.39943	6.82623	7.49846	6.85442	7.97744	5.04309
MSI1	83.3233	71.7354	62.1661	96.2647	80.5307	89.8945	130.046	89.825	77.6402	76.7825	78.03	46.6242	99.9027	105.246	83.0659	91.1679	92.4812	52.8079	71.7284	97.6651	23.225	34.36	52.293	30.2103	28.9402	40.7815	20.1849	45.0043	19.0242	19.5576	23.5993	24.8555	11.878	14.4991	11.2873	6.30222	2.84187	4.65424	5	2.53726	1.75093	2.31312	1.75226	1.58454	3.14208	2.1168	3.79348	2.3478	3.86572
RBMX	134.043	117.301	136.199	135.418	131.452	116.267	127.19	105.769	87.724	106.858	95.6471	54.9653	82.0188	89.0377	87.5504	107.518	92.1374	88.9781	75.5108	83.1686	97.0621	67.3001	102.176	56.4832	72.154	74.2109	53.6435	77.3165	68.4353	49.1674	52.9469	67.7372	27.9203	42.9822	24.0177	18.7553	19.6525	18.3278	18.6602	19.5819	22.5407	17	18.5126	18.4403	17.7139	22.1892	14.6019	16.4133	19.6121
HNRNPA2B1	281.854	240.461	277.102	285.1	267.121	221.145	290.583	202.067	219.541	257.218	237.367	141.513	222.697	250.791	223.378	234.219	164.271	218.886	186.416	182.596	157.568	107.303	190.676	118.848	150.617	120.582	126.26	177.222	155.29	115.246	136.224	160.516	94.2054	100.771	141.758	95.3536	113.323	70.2252	73.0227	85.4286	144.871	73.8166	94.5175	89.2247	80.4111	91.9661	62.931	76.4447	93.5928
KHDRBS1	143.376	113.282	140.759	145.547	140.712	116.002	154.985	134.045	125.985	115.43	134.602	91.7556	126.483	130.499	123.061	145.058	113.58	120.653	121.098	106.803	129.828	108.293	134.022	91.4724	120.644	111.604	83.5332	88.0756	93.3803	87.3843	83.4389	92.7782	48.9897	63.9711	35.2227	32.7757	45.2488	38.9673	38.6645	31.2502	47.5923	34.0644	33.2411	30.63	28.313	41.0132	26.9644	27.9649	24.9072
HNRNPD	123.69	95.1042	117.841	120.203	110.322	82.7697	113.205	76.4769	90.5195	95.2888	89.0555	51.4348	97.9737	96.877	92.3667	88.5527	59.6522	88.6199	78.9719	64.4679	56.1667	39.2542	64.0298	42.6056	53.7572	45.4807	38.6226	51.4706	42.5236	38.4359	48.1712	42.3761	23.8021	30.5083	34.1226	23.5702	22.918	20.5928	19.78	18.671	27.0558	19.3919	19.6486	17.2215	18.3473	19.0932	16.612	17.8264	24.8305
FUBP1	80.4433	68.0711	73.4449	71.4503	76.0206	67.3826	62.6479	70.1721	42.8271	58.8034	72.9843	43.4035	31.9592	41.9486	41.5858	63.7557	52.1757	37.9429	33.8959	48.0415	76.875	45.7723	68.9133	32.2315	60.5818	43.9401	40.5597	64.6721	58.8349	34.8789	30.661	57.2598	21.5485	30.6749	22.3994	12.3682	10.9939	13.2336	13.8726	12.9011	11.9843	10.7983	16.6037	14.6574	11.9318	17.5822	10.1767	10.706	18.4614
RBM12B	13.1915	15.1194	12.4043	11.0137	14.3788	9.9912	10.2892	17.0639	5.32755	10.3946	13.7788	6.42536	4.2761	6.51448	5.7234	13.9035	7.15974	5.81052	4.22761	7.15406	11.6082	7.64058	10.0127	5.40958	10.2292	8.01218	6.27026	10.7421	10.7086	4.94211	4.24249	9.7174	4.2034	4.44741	2.46255	1.80951	1.13586	1.11139	2.60272	2.31561	1.05334	1.21972	2.70479	2.41532	1.86813	4.09918	1.33505	1.23068	2.7295
HNRNPA1	168.172	155.475	177.911	168.053	147.911	94.0699	181.332	102.204	125.127	138.843	143.985	79.3758	155.3	151.64	135.286	130.45	83.0095	122.943	138.584	81.0393	120.868	75.9463	118.197	69.9829	113.872	73.4329	82.5473	97.722	88.7893	80.6725	83.7882	104.416	31.6329	56.6543	50.3502	30.308	40.2163	17.1364	20.9823	23.9059	47.6132	28.6997	29.3687	24.4567	25.3243	24.2773	14.5201	25.3003	23.1825
RBM12	30.7209	24.8122	26.8391	27.004	30.0208	30.6747	23.6298	24.8689	20.8412	22.6316	14.5766	18.2205	14.5435	18.9885	17.2646	20.8771	19.2263	17.0627	15.4433	16.8452	28.8232	22.4228	25.688	17.6982	24.1475	21.4	17.6412	22.7206	25.0247	17.4204	14.8974	23.8366	6.96661	9.42042	7.61475	4.7221	5.16059	4.6465	5.25413	5.20398	5.30626	4.77783	4.61171	5.44899	4.80732	9.67417	3.8581	4.7129	5.30157
SRRM1	33.7764	31.0272	32.1471	24.2268	28.1234	17.9394	28.6637	22.135	17.9191	20.5942	25.7784	19.0262	13.1609	19.439	15.9993	20.3807	15.5014	17.1877	16.5767	14.0459	20.4623	15.6908	16.7062	12.372	20.8723	16.6476	14.6913	15.2969	15.358	12.2626	10.7205	16.4342	11.1497	14.2313	10.2978	6.91384	6.57002	6.47493	7.74739	8.76578	12.7416	4.56785	9.71317	9.02599	9.23094	10.8569	7.79277	7.07132	11.7976
CPSF6	53.5639	56.1851	50.6624	41.2364	53.4615	34.9059	54.8981	45.2495	32.9251	48.9103	59.4176	30.4064	22.3512	33.9089	30.5129	45.5882	23.1752	33.2883	24.2324	20.5882	50.9127	26.4166	44.5633	19.45	41.8315	24.6603	30.7529	47.4634	43.8281	20.1207	28.1531	42.3765	11.6332	16.2833	15.3353	10.275	9.47425	9.84788	8.00435	12.5399	9.66395	10.6666	15.6259	13.6847	11.709	18.9532	6.52719	10.9282	14.8867
AQR	12.1625	10.1993	10.8788	10.0473	12.3713	10.9279	6.0979	9.94695	3.9854	5.89052	5.84875	4.57432	2.96538	3.21906	4.05888	7.34977	5.86496	4.00688	3.37217	5.56709	8.50927	5.83197	7.45074	3.75609	4.23908	5.58667	2.39238	8.21343	5.66253	2.66015	2.91926	5.77401	2.34259	3.60707	3.53527	1.84087	0.848095	1.6545	1.77741	1.71547	1.13761	0.972107	1.73026	1.872	1.56504	3.35669	1.96107	1.31253	2.58439
PSIP1	54.9364	44.6237	55.321	66.0214	56.2996	54.9402	58.3913	62.6192	50.1939	56.2488	53.09	36.1806	40.4681	47.2456	46.9348	57.0334	39.971	48.4135	41.628	38.0468	58.1359	34.5557	54.0625	39.6313	44.0926	35.2245	41.2332	39.1481	42.4441	37.2531	33.7878	41.7416	35.72	32.1024	27.6107	29.9021	28.8785	36.8352	33.5097	28.0489	24.8354	32.3372	37.4117	35.1168	31.0052	43.6593	29.5451	31.6214	42.6118
[truncated: 4 more columns]

## Sheet: human_heart
	Heart.4wpc.1	Heart.4wpc.2	Heart.5wpc.3	Heart.5wpc.4	Heart.6wpc.5	Heart.6wpc.6	Heart.7wpc.7	Heart.7wpc.8	Heart.7wpc.9	Heart.8wpc.10	Heart.8wpc.11	Heart.8wpc.12	Heart.8wpc.13	Heart.8wpc.14	Heart.9wpc.15	Heart.9wpc.16	Heart.9wpc.17	Heart.10wpc.19	Heart.10wpc.20	Heart.10wpc.21	Heart.11wpc.22	Heart.11wpc.23	Heart.11wpc.24	Heart.11wpc.25	Heart.12wpc.27	Heart.13wpc.28	Heart.13wpc.30	Heart.13wpc.31	Heart.16wpc.33	Heart.16wpc.34	Heart.18wpc.36	Heart.19wpc.35	Heart.19wpc.37	Heart.19wpc.38	Heart.newborn.39	Heart.newborn.41	Heart.infant.43	Heart.infant.44	Heart.infant.45	Heart.toddler.46	Heart.toddler.47	Heart.teenager.48	Heart.youngAdult.49	Heart.olderMidAge.50
RBM18	7.89467	8.2824	10.3131	7.0259	8.6049	6.47416	9.58206	6.03833	11.2743	6.97011	6.08153	6.77499	8.65971	7.42961	8.21014	7.6423	5.90967	10.0038	5.90345	7.63742	11.0622	7.45011	9.02084	7.40143	6.89195	7.14248	9.97779	7.69591	14.9067	19.3994	8.6299	10.0804	13.5653	18.2369	6.93404	10.9537	6.47531	7.62569	10.9496	9.93467	9.42386	16.6766	7.32677	7.34493
BICC1	5.39079	4.95794	7.21194	5.71724	5.53403	4.55233	6.11609	4.76474	7.56624	4.71987	4.0736	4.2942	4.94096	5.06662	4.43922	6.07477	3.37168	3.38595	3.66318	3.75449	7.46691	5.05622	5.76914	4.99633	6.37818	3.44456	5.68018	4.7786	14.2186	11.3236	4.67132	3.60423	3.88729	6.4719	3.59299	3.7531	1.4266	2.93397	1.73599	2.18884	4.36632	3.32933	1.75523	4.06463
RBMS3	3.46388	3.02891	6.00443	4.01139	3.6639	3.36262	3.66659	4.16175	6.47714	3.99029	3.89257	3.26446	4.63793	5.17775	4.18625	5.94174	2.63548	4.03406	4.19054	2.33324	6.31122	5.00874	5.68565	5.00483	5.80842	2.71534	6.38984	3.41369	22.2892	13.9449	6.9291	6.24228	5.88908	9.28119	4.66802	3.87615	2.48066	2.5045	1.66203	1.09791	4.19474	2.84351	1.4879	6.0418
UHMK1	5.36653	4.18593	6.18552	9.04749	4.53398	5.01416	5.95574	5.69584	6.81374	6.51606	5.48701	3.85523	6.70063	4.49549	4.17768	4.65711	4.48471	7.25807	5.84434	3.20358	6.49619	5.30591	9.15975	6.89454	7.48741	3.40893	7.27743	4.47913	13.3149	16.1	9.46246	10.2329	8.70733	8.77703	4.4166	4.43734	3.90825	3.92764	3.70654	3.45875	3.68266	4.23333	1.78724	5.61129
SRPK3	9.66493	9.38676	4.15521	2.70448	7.48798	12.9135	9.45975	13.1208	6.27862	11.9648	13.6631	13.1329	10.7618	16.2976	12.8397	9.21451	16.5217	7.91408	15.5813	11.3469	8.9164	10.0049	7.74896	7.90434	6.6081	11.1317	12.5529	6.62664	0.877774	1.06417	6.32969	7.97224	11.745	10.2754	21.5561	11.246	13.2066	17.9301	14.507	12.5426	13.5994	7.19408	14.8578	4.81199
ISY1	2.35244	2.39354	3.35764	2.46451	2.35839	3.68594	3.17755	3.49548	2.44213	3.42873	3.82069	4.25084	2.92921	4.38848	4.55796	4.27945	4.24276	3.73205	3.53807	2.89654	2.99487	3.16007	2.64445	2.65102	2.05918	2.83834	2.83625	4.07647	2.86326	2.81625	2.41903	3.11403	3.06901	3.01638	5.94425	4.81774	6.15834	6.83997	3.54646	4.04745	3.6295	4.34201	4.79937	4.11714
RBM20	50.446	36.0568	32.8207	7.51577	30.0518	36.0903	35.6479	30.7511	47.8667	51.2105	45.6332	33.8745	49.7733	54.6736	51.522	27.0276	41.2345	77.8601	55.8434	38.3135	71.9475	40.8403	53.5696	59.2198	85.5757	56.4578	109.508	33.5513	19.9105	69.7265	62.9881	39.586	72.0406	67.5585	18.2142	29.6628	15.9977	35.3766	41.5854	17.3926	33.1376	6.78173	34.0934	7.46126
RBM43	1.85205	1.3026	2.2686	2.58639	1.48664	1.97101	2.71826	1.46305	3.15256	1.08995	1.1099	1.61932	1.61222	1.43648	1.37868	2.54667	1.16202	1.12793	0.977827	1.5137	3.21851	2.0082	2.14635	1.80191	1.99378	0.863898	1.56379	2.7769	6.91526	6.32515	1.30618	3.29211	1.65569	2.68973	1.8484	1.08324	0.248265	0.545877	0.771018	0.921276	1.69504	1.44705	0.540625	2.77629
PCBP4	25.7766	27.3929	18.0717	16.5569	17.4137	23.0235	17.2662	24.3397	14.386	23.8	28.7461	26.1124	19.4763	29.6592	25.1945	23.1491	30.4215	16.967	23.9695	17.9332	16.8537	17.8	16.0878	15.6497	12.084	19.5387	15.6028	17.3598	6.73489	3.09707	12.2462	15.136	15.1162	17.7858	19.2707	17.5726	42.0506	21.3182	17.8551	19.1355	14.6231	15.3642	23.9654	20.8511
MBNL3	2.04543	1.2514	3.16044	12.7663	2.40006	1.27792	2.37013	1.35663	2.92707	1.20138	1.20998	1.09417	1.73305	1.2311	1.1535	1.62522	0.885949	0.896966	1.03651	1.16603	2.24011	1.38955	1.9925	1.77772	1.96303	0.899875	1.74519	1.57179	4.63452	3.58288	1.10582	3.79835	1.41419	1.91908	0.868164	0.486616	0.308561	0.320251	0.28093	0.182682	0.429416	0.568276	0.493344	1.27883
LSM10	11.2595	9.61168	10.2333	10.5289	9.0328	9.12331	10.1886	9.62933	8.0653	9.28299	11.402	12.1199	6.74403	11.4923	13.2473	10.3997	10.8469	7.41488	7.65474	13.9828	8.28187	7.5984	6.17679	5.9322	4.59848	8.67212	9.05974	10.805	6.2451	2.12814	4.24855	9.58499	11.6618	8.92727	25.9796	23.2559	54.8517	33.4148	28.1911	52.4363	27.1837	45.6266	48.7525	24.4438
RBM42	26.8929	22.3972	12.6493	27.4182	19.5833	24.4641	26.7714	27.5481	16.5699	23.9756	26.7796	33.7333	20.1554	31.9075	33.6093	25.2924	31.2484	20.91	25.9734	25.0843	25.8669	20.4758	19.6873	19.463	12.2567	29.2919	16.9092	22.5129	3.7269	1.87616	13.0534	19.926	22.7389	19.0346	31.5965	22.5154	45.9568	29.1404	30.2144	38.2873	28.0582	26.5422	44.6215	29.6172
SNRNP35	2.38838	2.48939	2.77919	3.52131	3.43563	4.96963	3.58489	5.16204	2.68523	5.24843	6.95909	5.9367	4.31039	4.28927	7.01868	5.85277	6.74781	5.62475	6.62187	4.67746	3.14376	4.20965	4.13485	3.55041	3.3968	4.51412	3.36022	4.08825	3.52103	3.43322	3.38156	3.56938	5.14037	4.37888	8.04056	7.26569	6.9001	8.188	6.13678	5.87485	6.62449	7.7603	12.0263	6.62709
RBM3	48.9266	48.1488	56.0314	70.0573	52.8184	47.7822	52.0272	41.6272	48.6159	51.6508	50.9234	48.4414	56.9496	42.0006	59.2402	60.1684	57.8433	27.8746	46.0286	61.8523	47.5661	43.4287	42.3835	42.2621	39.2572	38.8512	35.2816	52.1535	52.5568	44.6524	19.1037	42.4268	24.5566	41.7435	26.0225	15.105	20.0879	37.1722	28.3435	41.7217	32.6253	53.9979	40.135	65.2895
CELF2	17.5987	20.1715	16.3461	6.64258	14.8689	12.9997	19.2009	10.5325	21.8488	16.9061	14.4098	11.6244	17.7777	17.2139	15.3315	13.9138	12.7158	25.0126	15.3483	13.3452	24.5007	13.4626	21.909	18.5282	23.4657	14.3028	29.7697	18.7321	23.8788	29.2798	25.7175	17.1366	26.2695	26.3816	13.955	15.6784	7.93858	8.72339	16.8599	11.0716	12.9434	10.1003	10.3317	7.81355
SLU7	8.78618	6.69337	7.96928	7.72034	9.10508	7.16378	10.6602	6.53937	9.75963	6.26766	5.94186	6.83187	9.11821	6.79588	8.577	8.22237	5.65485	9.68897	6.8774	10.9435	10.7133	6.33748	9.66058	8.46083	8.55036	8.73854	8.28402	9.45435	14.4865	20.0469	8.10373	9.16698	10.5663	11.1997	8.51035	10.9564	8.21331	11.4787	11.3264	11.1603	11.5556	13.3892	13.1069	8.02637
SCAF1	17.313	16.9641	7.52027	18.6453	14.7885	14.8741	17.9051	15.4983	10.4356	16.2031	14.9798	17.6007	16.0858	18.4342	17.5533	14.2358	17.758	17.1283	17.0484	15.2457	17.2968	12.8916	14.9114	12.6698	10.7988	19.6389	13.8059	15.0623	1.29123	1.10003	11.893	10.0368	16.5912	9.60408	14.7734	12.9367	24.4064	14.7202	18.2232	10.6086	12.0031	7.99657	17.6962	8.7957
SYF2	11.7248	8.70274	12.5039	10.6991	14.3077	13.4133	12.2584	12.1678	12.366	11.784	11.2055	14.4808	12.6822	13.2192	16.0201	15.4942	13.0211	22.2369	13.3917	14.1028	13.2249	13.9361	12.0886	11.6463	11.5891	12.1167	10.0544	13.9265	18.123	28.9488	13.6254	16.964	14.7465	27.9622	16.8241	16.7899	14.1729	20.0765	16.0219	20.6983	17.1806	23.3559	21.5512	17.7736
HNRNPUL2	11.834	13.1882	15.6901	14.3057	13.3453	17.5356	16.4037	16.9246	14.2241	17.7241	16.9555	18.6072	16.2642	18.9253	20.2461	18.1758	19.3774	16.4718	17.6913	12.4569	14.427	15.3911	14.6571	13.6258	13.3425	14.2822	10.6277	15.4907	15.9262	23.1488	12.7064	13.0367	13.8082	15.1242	11.4563	17.6037	17.9369	14.4432	9.87065	6.79973	6.92785	8.36211	10.6187	11.154
SART1	18.9273	13.7003	12.0333	17.9728	17.5119	15.0183	14.8496	17.2969	11.3702	14.7499	16.1501	18.5168	12.8418	18.5748	20.5808	16.5691	17.1995	15.001	14.7717	15.6262	15.0565	11.7173	12.1188	12.5775	11.7638	16.5442	13.0679	12.5841	3.22321	2.06207	10.5467	9.45836	16.5829	12.7299	20.0319	11.0375	24.3802	16.4927	16.7125	17.1664	13.9353	13.3716	26.7578	17.3317
RBM4	1.53022	1.37113	1.61844	1.57928	1.47728	1.83919	1.20347	1.63448	1.23908	2.3299	1.31719	1.57066	1.5329	1.26828	1.43021	1.54332	1.54279	1.9315	1.37299	1.18828	1.20512	1.14769	1.4425	1.33132	2.11679	0.914355	1.92656	0.699011	1.54079	1.66424	1.41499	1.47371	0.914475	1.54529	0.829308	0.658349	0.732867	0.82368	0.480606	0.382845	0.426279	0.604625	0.543233	0.676152
RBMS1	18.6361	21.5262	23.7398	14.5874	17.621	19.4164	15.8193	18.8062	20.5335	19.4561	14.261	14.3902	18.4544	18.3759	13.7197	14.0903	14.3479	20.5172	15.695	10.0076	18.0265	14.1379	17.1509	19.281	20.7028	9.91591	22.9062	12.884	22.1044	29.9209	15.2948	13.6211	14.5765	24.2199	11.5036	12.5983	12.4795	10.8512	9.90472	6.65718	8.77572	8.89525	4.22779	11.1879
RBM5	24.2208	20.5831	32.3116	19.2305	23.4355	39.6219	24.009	37.8568	22.6135	38.7726	35.2885	36.1104	30.6452	35.8713	30.7131	34.9514	43.599	35.2339	34.067	22.1719	19.7157	27.3901	33.883	30.3624	28.5269	20.8069	30.6274	21.1225	32.7745	30.8648	28.2554	23.3724	25.7423	21.1744	23.6414	15.7923	13.6992	20.5703	15.549	12.2841	11.6208	12.3234	15.8006	20.6926
LUC7L2	6.79815	6.08199	8.76699	7.17223	5.53715	11.5467	5.95173	9.40326	6.74005	9.85391	12.7021	10.4638	9.51668	10.1148	10.03	9.63369	11.6209	10.1607	11.3579	3.90091	6.44506	8.37718	10.2803	9.18103	7.73395	4.11226	6.95771	6.11889	8.00501	14.0323	7.6801	6.97408	5.93802	11.5219	5.62827	5.65159	6.03696	6.57859	3.99562	3.63756	3.72816	3.44755	4.12983	9.60794
RALY	58.044	51.811	39.3893	48.3497	53.2333	56.2497	59.5862	59.193	47.056	63.5578	63.2443	70.7561	57.9016	75.3784	83.2523	59.3451	66.8366	82.5762	63.7017	67.8427	63.9401	53.8791	53.9467	51.1613	41.8735	80.7545	45.6811	62.4661	16.8444	16.1694	47.255	49.6181	75.3925	88.6373	78.7808	62.4975	125.875	88.4835	89.0411	72.005	60.8458	81.6441	76.0115	62.1597
SNRNP25	11.7743	12.6688	12.8002	13.3553	8.5477	15.5701	13.7083	13.072	10.8543	14.0496	18.8422	20.7006	12.2439	14.2114	19.6767	12.4183	19.3699	9.20206	13.7348	18.1566	11.6677	13.6208	11.672	9.35412	6.26066	13.9149	9.19158	13.0604	6.38547	5.54397	5.89209	9.43338	13.4977	12.644	20.9432	18.8592	16.2374	44.8011	32.753	31.0248	29.4178	39.0361	33.9351	18.8492
LSM7	17.9569	16.7126	12.3931	21.2175	14.7107	20.8876	16.0026	34.3692	11.6158	31.0093	36.5817	34.0789	21.1395	33.0854	31.2007	34.0553	40.6336	20.2191	29.0606	26.2485	14.4494	21.023	18.9996	17.5198	13.2825	23.9989	12.0789	18.3171	5.34496	3.32137	12.6044	19.9502	19.4047	24.8449	24.3395	17.6571	31.0353	20.0797	18.5766	21.1961	15.7501	20.539	17.6016	17.2793
SNRNP70	58.4155	54.77	45.5932	61.4469	77.4235	120.136	70.3478	120.916	47.5455	150.148	150.056	141.091	112.092	112.511	136.577	109.117	160.735	87.3663	178.998	94.3081	59.7869	89.8135	113.821	112.519	78.6862	96.2132	90.7754	56.7267	20.9489	24.3914	99.3461	66.7605	70.5101	53.9722	94.4275	51.6883	79.7365	85.8326	52.1565	44.3425	46.8244	36.6133	76.4386	77.6573
RBM45	1.93353	2.3039	2.16191	3.00513	2.35386	3.66433	2.91093	3.05319	2.38249	3.7058	4.22211	3.2981	3.16868	2.32536	3.39256	3.64779	3.70265	2.7069	3.29135	2.05219	2.44391	2.39693	3.54395	3.23981	2.55743	1.82528	2.64503	2.66811	3.12464	4.22109	2.45377	2.93187	1.92489	1.61751	2.68743	2.27751	1.90585	1.50334	1.72511	1.35091	1.6713	1.85036	2.04693	2.34848
SF3A2	33.2454	21.3035	11.0709	21.2022	20.8765	28.8543	23.649	30.5801	17.1635	29.7552	32.0724	28.511	23.4792	35.6595	26.5897	25.6915	33.5392	30.4108	34.6315	25.7443	25.1471	21.21	20.967	19.0226	16.0198	30.758	18.9431	21.6298	1.87561	1.45261	18.539	19.8389	20.7741	20.6499	18.4388	15.7676	29.2005	24.5299	14.5644	15.4098	16.0705	12.4331	18.5701	14.6277
RBM4B	3.8418	5.34579	5.76527	7.60825	5.75175	8.39594	6.99927	6.95584	5.14715	10.2409	9.34039	8.48255	7.32642	5.61196	7.2654	8.91343	9.42991	7.4042	8.63275	6.88733	5.39848	6.01732	7.93302	5.82342	4.66105	6.69153	4.99178	7.51349	10.7761	9.3802	5.51833	6.97829	7.69018	4.72268	5.69471	6.77582	4.50632	5.41976	3.8649	3.5296	3.18737	4.38939	3.16039	4.18614
SNRPD2	65.124	46.3261	49.3541	67.7493	53.7642	51.6474	54.7611	51.2934	46.7379	59.8853	66.4825	72.8843	52.5591	60.7548	85.7667	64.4308	72.2	69.4836	64.9844	124.885	60.5116	50.9724	43.0993	44.4242	24.6402	78.7673	39.7567	77.265	41.368	45.3116	32.105	56.6974	69.8813	114.909	92.0853	78.8806	111.582	103.809	87.0338	125.078	79.7289	134.045	95.0272	69.3363
CWC15	13.0665	11.6558	13.9779	17.1984	15.0869	22.3808	14.2754	23.0439	17.6512	24.1501	25.7649	25.7612	17.0636	23.7013	28.9876	23.0312	23.8188	29.2527	21.7235	21.0513	14.4436	20.8165	15.5112	16.2672	13.1392	18.8085	14.9676	19.2634	22.3085	34.5865	12.9971	18.5608	18.3811	33.4583	31.2794	31.9775	33.1343	30.864	37.4153	50.8859	30.9007	45.1372	40.4745	28.4905
NOVA1	1.56303	2.64826	2.74709	2.03828	2.16034	2.57697	1.76235	1.94084	2.15833	2.4971	2.52503	2.09284	2.03381	1.43957	1.74671	2.19623	2.44449	0.779426	2.50938	1.30488	1.82389	1.65757	1.82364	1.74812	1.7683	1.10929	1.34913	2.10838	3.73059	4.16512	1.18142	1.34009	1.4504	1.70477	0.858089	0.755461	0.23314	0.335856	0.45253	0.266201	0.397946	0.371573	0.456922	1.61701
NOVA2	1.60435	0.948262	1.88082	0.999248	1.39105	1.27969	1.79919	1.01846	1.52784	1.62301	1.17076	1.25718	1.55296	1.56636	1.21369	1.14945	1.09478	1.95362	1.38737	1.36822	1.60758	1.03341	1.4342	1.23065	1.37379	1.52268	0.524847	1.77795	1.72751	1.20983	1.97912	2.55974	1.70472	1.83192	1.67336	1.12488	1.50265	2.1676	0.579882	0.667228	0.634979	1.5229	1.79719	3.53522
RBM10	27.0547	25.3835	20.6502	26.1369	26.6543	24.3663	28.5028	25.7728	21.5344	26.6985	28.4363	29.458	25.2443	30.7355	30.5886	25.4538	29.7556	32.0699	28.456	26.156	26.7046	20.2888	24.5346	21.3345	24.3319	32.1186	29.6278	23.0006	8.38578	6.40134	25.5858	18.3564	33.185	18.3775	27.3364	17.5877	25.801	24.6715	25.7245	19.8131	19.0809	14.3198	26.4399	19.2908
U2AF2	44.1251	42.7783	36.556	52.0852	40.6626	38.021	44.9126	37.9218	34.5796	44.2675	39.0712	40.546	42.592	41.3868	45.1699	38.5188	44.205	37.9101	41.6077	40.7217	38.9546	28.3023	36.9346	32.2433	32.8957	46.6241	40.9812	32.2785	14.5435	9.83679	32.404	28.1203	42.0845	26.8517	35.4331	29.6186	37.1586	33.1856	38.0889	25.8598	31.9258	24.3628	29.8951	26.1725
PCBP2	43.9458	29.7641	45.2274	31.4887	30.0961	49.5867	29.7654	45.8008	39.0529	45.5314	45.2369	48.9381	35.9962	50.5059	48.2135	41.4067	58.2855	55.9055	43.9703	26.5629	34.2939	36.3357	31.6912	33.6368	20.3498	27.0875	31.4846	34.6975	39.0803	57.9779	33.0454	31.3902	23.8913	54.4308	24.4771	29.3054	31.557	33.2856	18.0679	23.3864	18.2985	31.6909	18.2759	26.1796
PRPF40B	5.04846	4.33964	4.97696	2.92935	4.80748	6.23159	4.32483	6.71157	4.13453	6.51085	7.46783	6.80127	5.25026	7.87084	6.90982	6.03556	7.46974	7.71179	7.28383	4.70758	4.34224	5.59589	5.42402	5.78382	5.70299	5.63581	6.9153	4.20816	2.50427	2.6054	7.15579	3.87871	6.47998	6.65065	8.36635	5.11609	11.7889	7.27692	8.21301	4.5661	5.22572	3.78319	7.21511	3.47047
RBM14	16.7802	24.0858	17.0756	23.0083	19.2678	22.2315	22.2153	20.3372	16.2395	24.5041	21.2854	20.7536	20.0117	23.3372	21.9578	16.3664	22.7715	19.5698	22.8655	16.3649	17.6231	17.349	19.6135	18.3824	19.4089	24.4822	26.1086	18.405	11.377	11.2981	22.8979	13.4076	19.4325	15.6741	15.2645	15.8797	13.3853	16.08	14.9225	7.10394	9.41902	9.50849	9.17192	11.0332
CPSF7	20.2725	26.1416	28.7691	28.5291	29.7897	25.5517	26.7411	20.8276	22.5462	29.2874	24.7196	24.8231	30.9466	19.6669	23.2762	21.2217	30.3605	25.5176	31.2204	25.2359	24.4634	21.2711	31.0047	22.2514	26.0705	27.0671	23.0557	24.2533	23.0169	29.462	26.5068	20.0884	28.3135	18.1749	21.0982	24.4689	25.7238	24.5761	27.0047	11.5333	16.8796	10.9151	16.998	14.9924
RAVER1	6.80472	6.90153	1.94672	4.96432	5.41992	3.40426	7.3944	2.97209	3.2036	3.90786	2.87918	2.9966	4.93309	3.11128	3.29474	2.83551	3.24109	3.33457	4.03148	5.0172	6.02126	2.81282	4.00775	3.79428	3.79151	6.54495	3.86156	3.52072	0.272827	0.362586	3.15527	3.22554	5.23417	1.50953	2.78921	1.96611	2.77001	1.94205	2.87367	1.86775	2.11346	0.981061	1.62641	1.30191
SRPK2	13.4531	10.529	10.9733	8.73924	8.92786	8.46156	10.2376	8.15734	12.9475	7.21797	6.50396	6.39406	8.50711	10.8214	7.41778	7.68632	6.39766	11.4302	5.97592	7.63585	13.3636	6.58878	9.76364	8.65358	11.2953	7.58058	12.5975	8.17493	19.5833	16.6978	7.87551	8.03812	12.1511	12.9839	5.3058	6.00805	3.49575	3.33259	4.52223	4.14711	4.30454	3.51527	3.34602	4.36749
SRSF5	31.9016	34.9769	57.0502	50.7229	55.1034	99.2875	41.6328	103.937	44.1738	117.815	94.3383	96.5765	90.8642	77.7984	98.1376	97.2208	106.569	72.7832	112.532	55.449	36.4054	86.2362	93.409	92.0247	70.6296	42.3191	64.9636	42.1294	49.8887	76.7333	63.9474	46.7548	29.7235	29.9091	70.8774	46.1485	47.7963	55.4418	44.5857	40.7478	43.8755	43.2422	82.5639	79.857
MEX3D	5.3092	5.93433	6.26986	11.3851	7.5791	7.97424	10.9345	6.62969	6.76435	11.4976	6.85019	10.1113	9.81957	7.2212	11.6255	12.5966	10.1487	6.35778	6.30614	11.9981	11.3274	8.08195	9.59995	7.30228	6.06505	10.4173	3.82971	9.97434	5.50726	6.25568	4.32369	8.78826	5.03072	8.84833	4.04444	7.09236	4.2851	7.04087	2.77307	3.94882	4.1598	3.33054	2.64856	3.89194
SF3B2	26.5412	22.2076	22.7908	30.0332	24.2943	18.8302	24.2129	20.6171	21.241	17.6018	16.8867	20.6691	19.441	23.6698	25.4812	21.759	17.6447	18.2632	17.5936	22.8596	22.9356	17.5706	16.3821	16.5127	18.3361	21.7354	18.2024	18.5683	16.7654	13.4842	13.5736	14.7479	18.3546	20.2957	20.282	16.2482	22.8781	17.6129	19.8289	16.4155	17.0153	14.1223	23.5461	19.0319
BCAS2	20.3077	16.2383	21.9545	24.8465	17.456	20.9656	25.4285	16.9698	24.0608	19.3344	21.2958	20.5508	24.6664	16.3493	28.1174	22.2844	20.4782	20.2859	18.6108	18.7658	20.7952	21.4163	20.289	17.6089	14.6809	16.3254	14.5425	15.4473	25.933	40.2645	12.9311	18.6066	19.9211	38.3124	12.8931	25.3945	14.1022	22.4196	21.5905	34.9121	50.6207	40.7232	23.8719	19.667
HNRNPUL1	73.2407	63.2373	44.8252	56.1205	59.2979	37.7494	62.3833	33.8445	50.4824	37.5254	32.9088	35.4437	45.9989	39.7057	41.2898	35.3416	37.4672	40.7334	35.4496	52.6505	58.7708	30.5071	44.0541	38.1368	44.1395	53.4704	46.2463	42.8637	31.0749	33.3892	33.772	32.0697	44.6445	39.6585	40.5181	36.6802	36.942	33.5763	48.9485	26.1991	40.1098	22.1234	32.5349	24.4997
LSM1	13.6835	14.2805	17.0569	15.0479	14.0231	20.2456	15.2745	19.2284	15.4117	21.1903	23.9836	22.0507	19.4696	20.9146	28.4955	22.9332	22.8684	16.3647	18.9635	24.0953	16.0873	19.7065	15.904	14.3484	11.5677	14.5659	15.2943	23.285	16.3319	23.6557	11.5512	16.9694	17.2894	24.6604	28.652	34.5921	28.1135	23.7998	26.6104	39.6918	23.9001	56.4184	32.1709	21.7648
LSM4	23.6011	30.825	14.7061	37.1478	19.9741	25.3614	27.8515	20.6824	21.0635	26.7186	24.7445	31.6489	25.3411	31.1844	40.5613	23.8407	31.4175	17.6148	26.8056	38.1949	26.9387	23.1093	20.0018	21.4169	17.0193	34.2648	14.2156	28.3755	8.58347	10.6008	9.52811	17.8609	21.7687	25.8581	18.0839	25.5022	35.4031	43.2663	32.3955	45.9099	32.4496	42.7806	26.7389	19.3256
LSM5	4.85353	5.61378	7.43907	9.62142	5.12513	8.52952	6.5395	8.60723	8.67882	8.83783	9.49841	11.4401	9.35347	9.15662	13.0601	11.2485	10.4303	7.82729	9.42805	6.35779	7.50948	9.21925	8.13962	7.30951	5.40772	5.06705	5.45536	8.5734	8.41631	12.5282	5.38849	8.93757	7.11876	13.5731	4.58591	7.31571	3.92042	8.03912	7.47976	7.28763	8.25243	14.5869	6.43237	5.65601
RBM39	33.0986	27.932	37.8051	36.482	32.9873	52.6652	35.2356	41.9709	37.6533	57.0125	58.7385	46.6061	44.7884	44.1659	44.0359	53.8844	61.2831	63.255	51.5622	30.9029	34.2405	40.5728	47.4497	41.5057	40.9296	26.6548	44.506	32.5918	49.4574	58.9884	34.5496	34.1507	39.3645	61.0619	34.9477	27.5072	22.7835	34.2585	24.145	18.6171	22.0993	23.0218	18.1608	35.8922
SNRPB	48.3651	46.5008	27.8461	59.5223	30.4197	46.8184	41.6889	44.9253	30.8047	56.5518	48.4247	62.244	44.3893	60.8235	59.9503	37.7037	66.3155	36.5716	56.0245	55.721	41.5209	43.4055	33.3478	37.5188	17.0198	51.658	26.7961	45.074	8.22459	11.8192	20.4451	38.071	34.4243	44.5561	33.8927	27.066	55.5815	39.2349	34.6633	41.3575	38.4691	36.7786	28.8567	35.5061
PRPF8	52.4828	51.0656	46.0875	51.224	50.7306	21.9141	48.6526	21.6732	41.0214	22.4072	20.6588	20.4285	31.4194	24.8622	25.7081	20.0701	19.4642	25.5142	22.2185	35.8273	44.57	20.4518	33.0607	27.0077	41.7608	40.4795	38.021	29.6538	35.7416	25.7587	32.1792	25.212	44.84	24.7441	27.1826	23.4592	28.5602	28.1265	36.2728	22.7565	24.7421	16.3242	26.6983	20.1607
MAGOH	10.4597	10.2182	12.669	17.0892	14.1347	16.2617	15.0036	18.1359	12.7817	19.6109	21.0557	21.2268	16.7726	17.8001	23.0686	20.9627	22.0139	19.9674	21.4438	21.6189	12.5957	15.7441	15.5157	13.3281	14.9994	14.7227	11.3957	16.8779	14.3776	21.7614	9.93001	17.5052	16.7585	22.4457	17.037	18.182	21.7838	20.2705	17.5926	18.2792	15.5474	29.0141	20.4289	17.0221
SNRPC	56.0258	53.076	48.8754	59.1833	44.2916	55.3761	58.1831	44.4408	47.1377	62.2188	66.2578	75.0098	60.2272	56.5058	91.4687	55.4982	71.9506	54.5559	71.2729	85.8792	60.8094	56.6885	52.2257	47.3744	38.7325	67.5988	38.509	65.4726	24.6657	44.769	39.3094	55.3103	76.4629	101.968	67.0033	65.1389	87.1191	94.1435	90.3143	151.914	99.0993	174.469	147.696	52.06
PRPF38B	12.6134	13.7425	14.8401	17.2215	17.9859	19.9382	15.5026	14.0409	14.7797	19.8965	18.5462	14.411	18.1547	12.9001	13.6662	16.6154	18.8084	15.3418	17.5194	13.7801	13.5654	12.6333	19.014	14.6654	14.8651	10.4079	14.8973	13.4532	17.2265	23.0651	11.3723	11.1088	14.0939	15.5918	11.686	11.3934	8.82921	9.75359	11.0375	6.85764	8.86322	8.30556	7.87353	12.2529
RBM19	12.3784	9.07976	9.67868	10.4783	11.7808	11.4747	8.35632	13.0966	6.93197	10.9159	7.29956	10.289	9.53231	10.5086	9.66785	7.11238	10.3715	6.43021	10.6319	8.35458	6.13077	7.3236	9.36239	8.16512	7.89158	6.92442	9.06309	5.29185	3.69524	2.23212	6.05858	3.80424	5.21445	4.71971	6.89412	4.59068	9.07395	6.56644	7.55151	3.01715	5.4591	3.10445	7.2158	6.28539
FUBP3	14.5676	18.0588	16.1589	18.633	16.1728	16.1663	16.3445	13.2374	17.0265	17.1802	13.7205	13.8562	17.9706	13.6447	15.2448	14.6881	14.6487	11.9399	14.2023	15.042	14.6649	13.3626	17.3486	16.1264	17.1251	13.3949	18.0337	12.7531	14.0762	20.2093	14.4503	14.7587	13.6596	16.1842	11.0648	9.86522	8.99206	8.23888	13.6909	7.38531	8.6362	8.32766	6.72379	7.41993
RBM7	4.61281	3.18125	4.00646	3.16349	2.06431	2.40585	3.05841	2.03089	4.85601	2.51819	1.85055	3.14098	3.67141	3.70027	3.27059	2.68028	2.21113	3.78755	2.47599	1.81106	4.21373	3.11087	4.23415	2.88509	3.06464	2.29925	3.11072	2.92656	5.28789	9.93841	3.48747	4.12148	3.18332	8.12002	1.28068	1.89642	1.71856	2.27464	1.61435	1.5686	1.81824	2.09652	1.0608	1.87866
KHSRP	62.4922	63.2051	34.19	72.384	50.5801	41.759	57.4189	39.0442	46.3279	48.2034	32.6295	40.3189	43.9323	45.4131	39.2853	32.5042	45.6065	39.523	38.5509	42.946	51.0008	30.7026	41.4615	34.7616	36.6412	47.1679	40.1907	35.4858	14.9525	16.4263	30.8003	28.0902	33.8823	25.3947	26.6106	25.0968	28.0108	21.1321	25.7658	15.4577	20.1811	12.7151	15.4919	16.7808
SNRNP200	45.9082	41.2804	41.5488	45.8739	41.6626	18.9507	41.0599	17.8041	34.3073	19.0322	17.5751	17.671	25.123	17.6912	19.2538	17.8219	17.7789	19.1301	19.7288	28.603	37.627	16.9793	26.314	22.5092	32.5538	32.2798	27.0278	22.6208	26.9318	20.904	26.7876	23.7566	35.253	16.8184	21.2798	16.3573	18.9865	17.7094	26.2419	16.7191	16.4997	10.8888	16.756	15.3299
HNRNPA1L2	2.67991	2.73196	3.8103	4.18982	4.15547	5.73131	3.6443	4.24961	4.00988	5.17238	7.41235	5.56231	5.35929	3.42096	5.48769	6.22911	7.01845	5.94252	6.0694	4.45786	3.45316	3.45726	4.39982	3.19752	3.16655	3.09445	2.66255	3.46454	4.76304	4.26928	3.20849	3.36249	4.99449	3.03942	4.06154	1.9699	3.14783	3.00346	2.39542	1.60191	2.09841	1.39798	2.84666	4.23619
TIAL1	23.5421	21.1146	29.8271	21.5077	21.482	31.64	21.523	28.8244	24.373	33.6855	31.0264	25.6319	27.6292	24.6269	24.6197	25.4494	30.8775	34.0235	29.2034	19.3803	21.3307	21.8832	27.9794	23.7405	23.3772	17.2839	25.8665	19.677	29.8106	37.9316	23.1129	20.9142	19.8188	24.8685	14.9982	13.9189	16.9915	14.3017	14.3166	13.1868	12.5518	18.5389	12.2315	18.1865
PRPF3	9.09672	9.11313	14.151	12.4511	12.0605	14.5479	11.7581	13.9167	9.57908	15.9974	15.4457	13.7422	13.2196	12.2816	13.5956	14.4587	14.236	15.554	13.8905	12.0223	9.18468	12.6566	13.4294	11.2362	13.0952	10.7417	11.5075	9.66848	13.5727	15.4482	10.2117	8.58892	10.9414	9.014	11.6616	11.0762	11.5982	15.0048	8.55215	5.26754	9.36472	7.40392	12.6818	15.0635
LSM3	7.64811	6.7744	7.26072	9.83394	9.45898	9.36243	10.3388	8.57066	8.4961	11.4163	10.5448	15.1276	12.5983	10.4711	20.8672	14.7335	11.3724	10.4991	11.8401	15.5284	9.99902	12.415	11.4051	9.68171	8.62811	9.3518	7.96989	13.0618	12.3286	18.276	6.30704	11.1446	9.50246	19.5113	12.7441	19.8147	11.4892	17.3623	26.8944	21.3508	21.5001	40.1448	18.4759	10.8421
ELAVL1	20.858	24.3869	16.8633	22.9816	16.9099	17.6905	20.8196	15.5176	20.6613	17.9978	15.0433	18.7951	18.1265	19.3803	21.2812	19.0904	18.1416	14.179	14.9365	16.7844	22.3572	17.3164	17.7257	15.9297	15.1101	16.5466	24.7866	18.6064	16.0559	17.8368	13.4354	13.1066	16.4503	21.1025	14.6942	14.0216	14.5746	10.6328	13.9156	11.5816	12.1682	13.0939	10.0744	8.75486
RBFOX2	44.7828	67.5314	50.8123	34.2553	48.5944	26.793	50.8645	24.261	46.6836	28.3349	22.2785	22.7211	36.0066	31.5798	25.6378	21.8641	23.6726	29.5424	26.2262	29.7238	42.0312	21.8164	35.6786	29.0579	45.5096	31.8818	36.6687	29.2276	54.261	47.4525	31.6635	28.1817	33.1631	26.0023	16.0115	19.8173	10.5165	17.5824	17.5165	9.74737	14.8674	10.4054	10.8076	8.66827
SNRPE	21.3443	17.7483	20.7374	32.2523	13.9251	22.2142	21.7758	20.2279	21.7177	22.8923	23.2359	27.9777	21.4971	15.8491	31.9866	25.8035	28.1314	17.0602	26.7059	15.0241	19.1077	21.6472	17.4714	15.7302	12.8789	17.7724	11.4327	17.8486	19.0149	31.8431	10.6039	22.5572	13.3647	31.9516	7.4858	13.2034	10.9525	16.3845	11.9098	14.1363	10.1941	23.3709	8.23516	14.9531
LUC7L3	23.5093	28.9947	37.9468	28.628	43.3048	87.5362	30.6122	82.604	34.6252	93.5473	75.0004	64.9723	64.8928	61.1806	56.6399	62.5019	78.1086	61.5174	85.7635	38.5089	29.3171	63.2821	66.0728	71.3912	53.107	26.1907	54.0038	31.4288	41.1977	60.8873	44.685	33.5245	21.3367	38.2343	43.506	26.7713	24.8243	33.5181	18.4997	16.6505	14.0205	21.5895	21.9879	34.4857
PRPF38A	12.211	11.0723	12.2527	14.7849	13.8413	13.2673	14.2724	11.8302	13.6921	13.0765	11.1993	11.9591	13.1183	10.8407	11.9942	10.932	10.9684	11.6478	11.0333	13.0632	13.0337	11.2789	12.5754	11.4213	11.566	11.1708	9.98451	10.3144	18.1352	18.4321	9.20446	11.2993	11.9422	12.1978	10.3777	9.6285	7.06671	9.49413	9.48111	8.50769	6.89513	7.42682	6.36406	9.84001
RBM33	10.8658	8.86101	9.29117	6.91756	8.89477	7.37065	6.26897	10.4085	6.38414	10.3794	4.91015	6.85356	6.76783	9.01041	6.60007	6.06259	5.98742	8.18332	7.52429	5.81949	6.0834	6.46931	8.29403	10.1036	10.9646	5.52861	13.3075	5.05522	5.89888	5.60378	8.17853	5.37379	6.15434	6.5357	4.53131	3.67929	4.64991	4.95605	3.46186	1.96007	3.54817	2.77757	3.81393	6.05428
BCLAF1	16.2508	26.3337	24.6119	34.3804	27.5667	18.5257	28.7385	16.8857	28.2404	21.7419	15.3317	15.6102	22.0857	13.8803	15.6995	17.1897	13.397	18.3885	15.0632	15.5401	23.9314	15.9377	22.9034	19.5954	30.6471	13.874	23.7057	16.9849	34.3106	44.0822	20.2442	19.2692	23.0532	22.9038	13.1506	14.9282	9.40212	12.2913	15.3843	9.58822	11.0319	9.01674	7.04392	14.3862
MEX3B	3.89906	2.46757	4.21199	5.2959	4.4336	5.78877	6.15841	5.54258	4.90731	5.24733	3.63775	4.84426	5.56479	4.43786	4.36139	6.94871	4.89635	1.98978	5.31195	3.6941	4.88639	4.63832	5.98405	3.63754	3.18269	5.22153	5.18078	4.99403	7.42569	7.66012	3.90856	8.65208	5.66267	4.45545	2.25753	3.68479	1.05422	2.72636	3.02903	1.35326	3.31683	2.39503	1.19209	0.836304
PTBP1	32.9452	26.9682	25.4131	60.5358	31.8323	29.7272	30.0897	30.7081	21.6896	31.2223	27.2241	28.713	24.4219	30.4166	23.2164	28.0982	33.9315	25.0641	26.9018	20.419	22.1703	18.3142	21.6935	20.375	16.5063	21.9335	18.9404	20.2193	9.18505	6.14119	14.5271	18.9044	14.9533	18.6959	16.6601	12.583	21.1729	18.3466	10.6381	9.46547	10.3257	12.9776	11.2998	23.248
LUC7L	13.5351	12.0616	17.592	13.8138	12.581	30.9085	10.8205	31.9389	11.3037	29.0213	33.4761	30.201	20.2024	34.8625	24.4319	30.2849	37.0398	32.7279	27.6326	11.7778	7.94529	20.2783	18.6634	17.1421	14.7836	10.6513	15.3617	11.4077	13.6838	13.8005	14.9117	11.9231	7.95852	12.9046	10.9589	8.50459	16.334	16.3318	4.14477	3.57231	5.20077	6.424	11.4624	20.9609
PRPF4	9.6877	10.2038	12.6124	16.6457	9.71865	8.06639	12.0215	10.9785	9.73513	8.6361	8.67561	7.73041	8.64392	12.9319	8.80578	7.64999	7.55119	9.66907	7.82477	8.8004	10.9348	7.61711	8.5178	7.26508	8.00182	9.25317	7.38637	7.97593	11.7324	12.0218	6.2827	5.82317	8.5604	8.56702	5.0309	6.67607	6.45935	7.9869	7.35601	6.13728	5.7614	4.39833	7.3123	4.65456
RBM15	6.48573	5.97328	3.13833	3.97723	4.39896	2.57623	5.52324	1.637	4.97137	2.9003	2.46848	2.14135	3.07496	2.05906	2.2408	1.95485	2.72775	3.50684	2.99963	3.27568	4.16622	1.96604	2.94475	2.91992	6.85853	3.6003	5.35957	1.73214	2.12815	3.78199	4.96214	3.36835	4.41347	3.70407	2.80818	3.10811	3.29857	2.75922	2.14347	1.3612	2.80671	1.32572	1.42099	1.67171
HNRNPH3	36.1956	38.386	43.0819	40.0982	47.4896	57.7894	45.8153	47.8356	50.025	60.4259	52.8625	51.1851	62.2483	48.0722	54.3614	51.1338	57.2206	56.8817	55.2215	44.2998	47.1251	46.0054	60.6341	49.5858	61.7891	41.0477	48.586	39.286	59.6663	93.6629	44.4319	44.8209	59.8629	74.371	33.4812	37.1026	20.8457	25.4653	27.6871	29.8217	26.9909	37.1586	26.3888	35.6542
HNRNPR	25.9301	26.5612	30.0206	34.4547	30.7552	21.4104	30.5313	20.944	31.4575	22.7158	19.7694	20.5559	29.3406	19.9502	23.9279	21.106	17.7254	15.8054	20.1011	24.6056	27.2695	21.009	25.2327	20.8035	32.9862	22.6025	22.6583	23.3402	30.57	42.2574	17.9182	23.0517	22.9835	28.4187	13.456	15.3212	9.48698	9.68131	18.4605	13.3954	16.5564	14.8374	9.84075	12.2156
HNRNPL	37.134	32.9396	30.2581	33.3787	26.122	32.8688	31.3775	28.7223	32.0622	36.5782	28.9587	31.225	32.7116	33.2635	35.6419	29.5052	33.5645	44.6373	31.4611	29.6289	33.5599	28.6083	30.5281	29.6405	25.0733	27.5423	32.8384	24.6458	25.6406	32.199	24.36	21.5545	25.7535	41.8253	24.3805	19.3777	12.6311	20.1505	18.7027	9.68718	22.4738	15.6202	13.4741	17.0589
HNRNPH1	66.1095	66.8252	97.8163	81.0247	74.6352	92.0227	58.786	92.3259	61.7966	104.738	77.0277	74.4526	92.5575	59.5805	67.4431	76.6321	83.7236	67.9618	80.2499	48.4505	47.7415	65.381	86.0479	78.2531	89.4086	43.9503	76.4879	51.6879	69.0423	86.3378	60.6753	58.7458	49.5158	61.692	31.6859	35.7797	20.5413	30.5144	28.3228	24.1425	26.0148	32.3894	25.7918	48.0624
PRPF4B	14.5098	18.5938	19.871	21.4182	20.3568	19.436	19.666	16.8676	19.0122	21.8142	16.9896	14.2692	19.4358	13.1525	13.5609	13.9553	16.1715	18.3966	18.0705	13.1592	16.5272	14.5414	21.6267	18.9534	22.2045	10.9972	20.065	10.6666	23.2501	28.1819	16.8368	16.8883	16.6065	16.7881	10.9813	10.0302	6.61583	8.66187	11.9097	6.57498	8.28912	6.05374	6.50258	10.6771
HNRNPF	62.6105	62.7792	57.0402	80.3252	64.2301	52.7055	72.7891	43.3156	66.1204	56.9606	48.5627	55.0495	66.814	41.97	63.8088	48.8845	56.2615	49.9616	55.2245	71.8669	68.6852	52.1704	59.9738	53.4481	56.6569	69.8184	46.5128	49.4334	40.3067	55.9813	53.4514	50.2009	62.1826	54.6032	35.2068	40.5393	39.2909	29.2599	43.9679	39.5287	40.7247	38.4905	38.2245	34.6038
CELF1	22.1866	27.1127	22.7538	18.0345	18.3545	19.8538	20.1367	23.2432	22.0034	24.6065	16.1881	16.948	22.2636	23.9101	19.1071	14.5843	17.9737	30.1226	21.0712	15.2051	21.6469	16.6553	23.58	21.2852	27.8313	18.8135	24.3765	14.227	16.8224	30.1045	27.0391	16.1983	19.4443	23.8517	8.71861	11.2055	11.5365	10.783	12.5867	5.74158	8.56883	5.51596	6.30144	10.3905
HNRNPK	152.766	149.827	166.641	182.448	160.313	144.653	168.658	125.525	157.774	153.433	129.187	132.123	152.746	121.822	152.125	124.305	141.554	130.636	133.526	161.619	154.519	126.305	140.99	132.103	142.435	136.545	129.009	133.787	160.74	218.905	104.798	134.445	143.754	193.861	92.0455	109.242	79.4261	82.1891	119.789	104.593	100.715	107.418	82.701	80.7844
RNPS1	18.4164	17.3528	14.4558	17.8899	15.2925	14.8713	16.6424	14.7948	14.2616	17.8242	14.4128	16.1376	16.2458	16.1503	17.5398	11.948	16.7612	16.2183	15.2571	18.8042	16.6125	14.872	14.9384	13.5014	11.6435	19.3421	13.4169	16.5489	6.99215	8.05012	13.822	13.7315	13.9674	13.8134	14.9006	15.4189	24.8252	19.2436	18.7686	15.0223	14.5532	12.4896	14.798	11.3738
CWC22	7.61777	8.94581	11.2925	12.7273	11.9198	9.33095	11.6859	7.71089	11.6658	9.36679	10.261	8.31128	9.79548	8.00731	9.59357	10.2909	8.88644	11.2663	8.84134	11.029	11.3678	8.26942	9.83878	8.69474	10.3094	8.27136	10.812	9.29541	16.154	19.8024	7.38587	10.1601	10.1458	11.2836	9.13249	8.67025	6.08253	6.8033	8.59542	7.33249	6.29621	6.79395	7.26419	8.10657
NAA38	14.0764	9.16091	8.1953	12.7495	10.8009	14.5805	11.5375	15.4833	9.34911	12.4851	15.941	17.8492	11.507	15.5108	20.3705	20.7088	18.0737	9.11896	14.7548	16.5653	11.3341	9.59661	10.2353	9.07059	6.45369	14.5097	12.5929	14.7165	3.24222	1.77899	7.71055	16.6612	13.7183	19.3469	29.155	16.1268	15.6704	29.1091	28.0769	64.1724	30.4371	59.0622	60.9511	30.3114
SNRPA	37.7999	30.961	19.5175	35.407	24.7583	32.3115	28.9521	26.1084	21.4222	31.4498	30.7869	33.5938	25.0381	30.8837	35.2377	24.5504	37.5651	23.9166	31.9815	28.5881	26.8738	20.652	18.7352	19.9853	15.8042	31.7719	15.9515	20.6336	12.0974	10.0363	14.2841	16.8409	21.8386	24.8391	20.3838	13.6535	30.6813	27.1897	17.8035	21.2377	22.5377	24.6642	28.5148	23.2476
EWSR1	27.3137	30.9451	30.4468	39.2237	31.6027	38.1332	32.1336	36.0152	25.1392	46.0023	41.9832	37.8414	37.8216	26.0494	36.6329	32.0604	45.2324	21.5752	41.0058	32.8524	24.0589	25.4616	33.539	27.7838	28.695	28.3546	23.9197	26.6038	19.0346	20.9856	22.4767	24.1504	26.5857	15.4465	23.7973	22.4619	19.0671	21.8385	25.2346	17.8573	20.3036	20.5931	29.5634	26.9629
HNRNPA0	88.2578	91.7579	78.0014	118.118	79.9639	75.6993	107.453	60.8104	96.5087	79.0659	59.3175	86.4314	94.9855	76.2158	93.6134	78.4757	78.8133	74.6378	78.6794	71.3222	104.525	68.5039	89.959	70.043	72.2779	88.9133	68.5466	71.1353	63.848	90.2724	57.5496	70.2402	68.7861	93.954	39.7895	43.7928	36.4212	41.4152	32.741	27.2085	40.9145	35.1431	36.3297	37.5547
SRRM2	140.225	123.961	127.489	87.8628	151.204	156.009	110.466	136.075	96.5937	162.03	127.622	102.733	110.581	94.3741	80.387	82.2416	128.156	106.08	150.368	88.9168	83.034	77.0354	126.588	112.331	122.871	90.6485	145.279	55.0751	52.111	36.8692	127.545	59.7938	83.9636	34.1131	68.5047	50.7348	72.2346	66.2409	56.5806	21.427	42.0649	19.8013	48.9726	54.936
SNRNP40	8.08581	10.2178	9.79084	14.8441	9.20095	8.75664	10.4581	6.99923	10.4564	8.22116	6.18106	8.86769	8.55725	5.39574	9.81892	8.75308	7.72067	5.00554	6.63198	9.81855	7.66575	7.83081	8.42384	5.73395	6.81704	9.28876	6.66839	10.0472	9.98255	11.6453	5.28739	6.4318	6.34509	5.10219	6.85282	7.69968	6.13122	6.04328	6.13786	9.50089	5.22408	8.56196	6.0781	6.17309
FUS	53.5629	52.9884	72.8005	70.6361	71.5099	102.945	70.0676	88.835	54.3736	124.044	101.962	109.538	107.199	61.2076	91.6894	94.6674	121.313	70.9782	113.761	75.1491	49.3868	79.8611	91.6901	80.7231	81.1082	71.7339	52.493	60.6503	42.8617	53.8303	53.0308	51.0873	46.4238	40.2269	37.9306	39.2784	21.9375	29.9533	31.976	29.5935	33.9191	28.9164	37.5065	50.5332
SF3B1	65.9778	57.9454	69.3592	66.2774	73.1761	54.6826	69.7965	43.5617	68.7422	50.7538	59.6072	44.0709	55.9934	41.2133	40.3092	51.6904	57.7889	55.4785	57.7211	50.8699	65.8821	42.109	66.6297	52.9219	61.8274	44.5039	62.1302	48.6956	83.5522	100.879	54.4448	56.6923	67.509	80.1288	48.7056	42.0399	28.7161	43.0578	44.5865	31.3951	37.3216	40.3379	30.0428	47.6972
HNRNPA3	48.4201	51.3639	58.3298	66.1254	47.0031	64.6053	56.4757	59.3058	63.8434	73.22	55.2703	60.9257	71.4221	56.7517	64.7972	60.1169	60.6776	56.5077	58.1174	30.2535	52.6197	60.0786	67.1398	58.3637	62.0949	34.0483	48.2409	37.3811	62.8729	94.7999	42.9682	46.4771	41.8178	62.3479	20.935	25.1595	24.0973	23.6213	12.845	11.839	13.0473	17.8726	14.321	35.3359
MEX3C	4.93825	4.32679	6.24184	7.25821	4.94685	5.3519	8.37109	3.45714	7.94519	6.36688	4.56469	5.23406	7.73257	4.96807	5.09963	6.05493	5.05019	6.30684	5.64993	7.0986	8.05217	5.78468	8.30265	5.27143	5.83172	5.29151	5.5714	7.42094	11.8034	15.0652	6.51068	9.35772	7.60899	8.87882	3.14743	6.75988	3.8911	5.03233	2.96365	2.5321	3.53802	2.79426	1.79985	3.07061
RBM28	3.57363	4.50346	4.37269	3.95842	4.63273	5.9072	3.92566	5.36322	3.62839	6.80119	5.94172	4.87505	6.17679	4.47465	5.07054	4.61221	5.88084	6.30497	7.02466	4.16978	3.34355	4.89575	5.92283	5.69587	6.16355	4.46061	4.91755	3.45339	3.54655	4.56361	5.17911	3.51245	3.94038	2.70845	4.12926	3.88356	4.66055	4.34267	3.60589	3.12524	3.60578	2.33928	4.48756	3.36022
SRPK1	13.2508	14.3877	15.6464	24.7185	11.4273	10.8338	12.1877	8.3903	11.4966	8.68059	7.22277	7.47681	9.2655	6.96682	7.79525	7.13401	7.8252	5.04781	6.25071	6.51014	9.07976	6.88391	8.58513	6.85487	9.23892	6.49947	7.33054	5.64719	10.2593	11.6422	5.61137	6.39076	5.57397	5.34142	3.34185	4.59252	3.46239	3.47623	4.48361	3.52997	3.58436	3.98432	2.94187	4.40575
SRSF1	72.8439	85.1919	76.7093	107.789	69.1622	93.5834	84.3929	95.3478	89.2589	101.629	77.3532	86.0598	85.3684	87.113	85.3605	73.6015	93.0883	84.0959	83.3814	65.5023	78.0141	76.9338	82.036	79.1691	85.8938	58.3887	78.1055	62.6813	77.0111	110.803	59.5737	61.9227	65.8212	79.9712	52.7546	52.2395	53.4442	52.1573	41.1265	35.2964	31.4918	40.0425	36.4653	51.7428
SRSF2	70.3848	81.5682	76.0121	112.209	64.6058	116.168	85.7725	111.13	75.4099	151.097	124.326	116.64	123.143	89.2994	98.8196	94.7154	132.493	100.137	134.693	84.0153	67.7997	103.513	109.369	88.515	51.3186	76.6857	54.5043	80.2737	56.3418	104.877	52.2583	72.0182	46.7756	59.0697	56.7208	56.3379	56.3102	67.2765	56.7264	56.2122	50.4444	73.9531	51.9324	80.0293
TRA2A	20.657	24.3935	34.2213	32.2387	29.9749	63.676	26.9039	49.8705	33.5061	69.9359	73.3562	58.8754	51.6505	51.7886	51.6375	64.5819	75.3228	83.7978	64.4721	31.3497	28.0514	49.998	49.9915	41.0781	38.0542	26.3966	34.5735	34.2107	50.9269	70.6927	36.4489	34.6741	39.3746	55.0545	27.5437	25.6244	21.5542	22.551	18.0221	14.4196	17.7218	18.5337	15.1441	30.2447
U2AF1	12.2656	11.0533	12.556	11.1621	9.96816	14.3053	8.15364	16.0029	8.29795	16.0953	12.8396	14.8657	12.4831	13.8975	13.3193	12.3314	15.7736	11.9656	14.4492	8.16251	6.83123	11.1719	11.765	11.8953	11.0731	7.79844	11.1716	7.32853	7.33154	8.98412	7.61082	7.46641	6.857	10.4669	6.82235	6.22127	6.9104	7.09551	4.97864	5.6957	5.40895	6.70895	7.39887	10.04
RBM41	3.3109	4.13992	3.48048	3.18988	4.30112	4.13795	3.46332	3.09494	3.85792	5.56104	3.49664	2.28747	4.23529	2.05412	1.94679	1.53354	2.8406	2.83646	4.48749	2.69545	3.34999	2.74393	5.06724	5.32325	5.94084	2.32939	3.70335	2.18208	3.40171	5.38624	4.12185	3.47698	3.54502	2.59936	1.50884	1.92009	1.12352	1.20713	2.23396	0.82133	1.98708	1.01324	1.08605	1.06668
SNRPA1	10.7848	9.3229	9.29402	11.0058	7.19866	12.3372	7.91513	12.838	7.34159	13.1269	12.0231	12.4806	11.1513	12.707	12.5219	10.9105	11.597	10.7938	12.0728	8.69649	7.40054	10.3816	9.03385	10.5439	9.10199	7.32128	8.98988	5.87925	6.56239	10.0904	6.32822	6.10975	5.17857	10.01	6.68604	5.69352	7.50068	7.40519	6.21437	6.37768	7.62724	11.4239	9.53605	11.1565
KHDRBS2	0.391759	0.679073	0.41716	1.09298	0.395088	0.362437	0.418744	0.402243	0.553672	0.190057	0.231745	0.44665	0.130443	0.260203	0.180303	0.457558	0.398383	0.129142	0.0682026	0.167442	0.344216	0.25655	0.327335	0.348397	0.149365	0.285295	0.0257164	0.0478036	0.160252	0.429069	0.194677	0.241658	0.0333235	0.38741	0.0211232	0.0322222	0	0	0.059983	0	0.059114	0	0.0437415	0.0306867
SF3B3	28.455	31.6982	27.7457	33.5301	29.9352	14.2852	30.413	12.8584	26.347	14.8991	11.8705	13.9526	21.4838	14.9564	19.569	13.5637	13.3373	14.0308	13.7765	25.3346	29.5712	15.3189	20.4455	16.8172	26.4907	28.1341	23.3529	18.9084	25.1193	28.7634	18.3307	15.7739	25.8834	16.8563	13.4334	12.3838	14.097	10.233	15.3686	10.9398	13.1493	8.06567	13.835	9.42455
RBPMS2	99.169	80.6798	51.6639	25.5307	57.0085	62.1607	67.2523	62.0911	61.7725	65.9019	79.1129	68.0841	62.7884	101.854	84.5469	49.7708	80.448	153.446	65.6331	62.3932	76.296	53.4868	59.088	61.9913	63.6418	75.6823	100.788	63.1673	19.642	27.081	71.8009	40.0554	75.9165	102.584	109.819	106.365	86.3547	113.301	142.41	102.729	67.7131	125.282	169.588	42.9845
HNRNPU	68.0655	71.3551	61.3663	84.3811	69.9194	50.6125	79.4894	39.3476	72.5777	53.361	42.0541	45.9139	62.1556	40.3719	54.7418	48.4444	46.59	55.5954	50.995	56.2551	71.1942	48.1419	63.8643	56.9553	81.1223	51.13	57.0399	47.0421	63.6717	100.116	52.0706	48.378	56.1735	58.277	33.2726	42.9599	36.5046	28.0003	36.6255	24.7995	30.8921	26.2235	29.1289	28.3819
PTBP2	4.49458	5.07751	7.21336	4.50425	4.85671	9.11979	3.95759	8.48335	5.61689	8.21339	7.63531	6.4891	6.85016	7.46938	6.41519	6.47958	6.92035	7.28473	6.67028	2.81578	4.61755	6.88011	5.87971	6.17664	6.38525	2.84071	6.4095	3.31709	7.01881	9.20053	4.39622	3.60755	3.51862	8.86438	2.33321	3.20555	1.51751	2.02867	1.86344	1.53092	1.26615	1.57056	0.836235	2.81379
SF3A3	18.5511	19.4041	19.3245	29.3273	21.8998	14.8594	19.8222	13.5559	17.4992	16.0766	12.62	16.7982	16.2365	11.0413	16.0558	14.1892	13.563	14.772	12.5158	18.7824	17.06	14.5361	14.9431	11.3391	14.0265	14.4746	10.8048	13.041	21.197	23.0861	11.1923	13.0121	13.837	11.4525	11.1405	8.95682	12.9353	9.90923	10.5501	10.367	8.37593	11.6552	12.869	13.5876
RBM25	22.2366	21.7971	27.3071	22.6634	26.4365	37.3308	23.0966	28.945	23.7455	32.4062	29.666	23.1834	31.847	20.5716	19.698	23.8059	32.1237	22.7006	27.3267	16.0891	18.4908	19.8255	30.8166	29.1519	25.5156	13.5811	24.1802	15.4702	21.833	28.8461	18.796	16.2769	14.394	17.434	11.9641	10.2193	6.39735	9.62244	9.89234	5.28907	8.11683	7.15565	8.80237	17.6251
RBM26	9.16825	10.3396	13.0756	12.4361	10.6822	16.058	12.4386	12.2592	14.3374	15.4258	14.6037	12.4228	14.0099	10.0986	11.5693	13.4314	14.3266	11.5826	14.7444	8.33825	12.1637	11.5878	15.2409	13.5071	15.759	8.39196	15.5746	9.80902	16.9727	21.273	11.0969	11.8873	10.4484	10.3754	7.12287	6.61598	4.17402	4.80477	6.15796	3.43499	4.12736	4.22209	3.4047	7.09425
SNRPG	12.0242	11.3631	12.9785	17.5341	15.2559	18.1022	16.0603	17.2451	14.3862	22.8808	21.1694	22.1578	19.8559	15.6065	30.4516	21.5534	24.1703	15.7989	22.4839	37.2296	13.5713	20.8868	16.7643	14.3099	9.55697	17.235	10.3571	19.6561	14.0679	23.6402	8.02111	17.2326	16.5378	30.0672	13.6115	25.5358	19.9449	22.556	25.5993	34.8249	21.0429	38.5612	32.2211	17.3821
SFPQ	37.8071	60.9811	68.3896	83.5708	72.4087	98.7971	72.3416	78.2174	53.3423	123.824	105.352	88.0328	104.238	47.6517	81.5642	89.5685	101.381	70.1864	106.104	68.9953	46.241	74.3613	97.1831	85.6072	72.4631	55.8044	53.2678	61.1508	71.374	98.9798	63.8248	59.9181	52.8307	33.6466	48.8281	41.0823	23.756	37.9622	29.8089	31.1804	33.8973	25.6074	33.7362	53.0399
RBM27	9.15238	11.255	9.43877	11.0321	8.90189	6.17003	9.86357	5.60294	11.1823	5.67827	5.35535	5.24428	6.80393	4.60958	5.56965	5.1331	4.97277	6.40143	4.86942	4.97997	9.35232	5.56366	7.13852	5.33489	8.85945	5.59244	8.63925	5.38002	11.2576	13.8158	7.0119	6.36146	8.43552	8.10648	4.65464	6.27274	3.3459	2.98539	7.38933	5.10304	5.13456	2.9368	2.38012	4.34554
TIA1	26.1685	32.8944	51.2318	39.7047	31.0896	72.2494	34.373	43.5661	45.5067	61.1076	72.3849	54.4123	53.6685	38.1905	41.0729	54.8629	73.217	33.7456	60.3323	21.2085	30.4211	40.8991	50.2033	43.6353	27.6779	18.6668	36.8701	29.1982	54.1543	70.3801	30.9896	40.6575	29.3105	32.2587	20.3016	15.7404	7.8368	14.0435	13.3698	9.02278	8.90928	12.1552	5.77417	14.9362
SART3	10.76	12.2244	12.1628	13.8978	10.8708	9.07251	11.4348	9.33607	9.83544	9.23818	7.21999	9.16941	10.0979	9.24379	9.41952	8.21445	8.60022	8.16759	7.82116	10.1206	10.2973	7.57101	10.3452	8.93183	11.8702	10.8787	10.6743	7.1303	9.86222	10.3037	9.2778	7.88088	11.1221	7.69931	7.60232	6.56331	7.13362	7.98741	8.66797	4.73604	6.06784	4.69446	6.90324	5.07919
SNRPD1	23.6025	26.0464	22.9722	41.2389	29.8051	30.5216	27.4898	24.0203	28.4404	32.26	28.3829	33.6111	30.8159	21.9184	40.6534	32.0644	34.2982	17.8307	28.7687	38.1476	22.0664	25.2395	21.9539	19.1463	21.7109	23.6255	13.4209	22.344	19.8931	29.1268	8.17297	18.0264	16.5045	24.2593	12.8165	14.6529	14.4032	14.4205	15.1581	16.0997	13.0291	21.2609	14.683	15.5484
TRA2B	14.6422	14.629	14.2739	22.2558	12.8867	16.6108	18.3912	11.7107	16.8422	18.9251	16.1638	14.8914	20.2253	10.5008	14.8575	15.951	18.0611	14.7948	17.6326	13.2998	13.3268	12.9798	17.7547	13.9502	14.284	11.6382	11.6436	11.7881	18.8434	23.102	9.51697	13.4501	13.3545	15.0592	8.0571	7.76386	5.97025	9.50591	8.14751	7.52694	9.28865	8.90807	6.76914	10.5983
PRPF40A	15.125	14.906	14.4969	20.2055	16.2908	11.4632	14.6703	9.89997	15.3514	9.99895	8.43006	8.8757	11.8028	8.09185	9.45931	10.2943	8.6934	7.79003	8.66044	8.29479	12.6412	8.95069	12.1463	10.2501	13.9396	7.15994	10.9929	9.53922	15.1606	20.48	9.60317	9.4358	9.88493	13.5396	5.91462	7.49373	4.43851	5.05587	6.68158	5.93592	5.92702	5.37958	4.35362	6.52128
SNRPF	11.2959	10.2624	8.93449	19.9519	11.9764	16.6549	11.6781	13.7615	10.5345	16.808	18.1927	18.9527	12.7955	15.5703	20.5052	19.0482	19.7224	11.1998	17.6271	19.9445	10.5516	13.6314	10.6942	10.2484	9.08574	14.9765	7.42982	11.2467	7.94748	13.4217	4.30522	9.87705	8.88702	19.1817	11.558	10.3712	8.43896	10.9127	10.021	10.2529	7.88254	17.1036	13.4755	12.0641
MSI1	15.7438	16.6457	6.7605	15.1534	7.15608	9.90781	8.13416	9.54077	7.47811	11.7712	7.83755	8.27727	7.15362	13.9752	7.89225	3.45316	11.5452	14.8305	8.94326	6.82384	8.41452	5.74395	6.52698	6.31038	5.69261	8.0472	4.67732	4.32924	2.02144	2.61996	6.00279	3.8502	4.57712	7.50006	4.65492	7.10081	12.0192	4.59753	5.61332	3.35363	2.05219	1.65673	1.94767	1.36638
RBMX	67.3305	63.3655	63.4396	69.1375	68.9469	62.9642	67.7782	51.3053	62.992	79.2489	49.3503	59.322	69.489	42.425	60.6943	53.3448	60.5874	44.9109	63.0976	62.3353	57.4001	51.0428	66.1176	58.7676	57.6487	54.363	47.063	48.9825	60.2393	93.7695	43.0899	46.6908	55.9377	54.8664	33.6741	28.1176	14.9888	37.8888	34.3042	32.0718	39.889	31.6221	26.4118	27.4834
HNRNPA2B1	123.163	139.195	150.622	179.503	191.799	214.249	167.289	185.795	160.237	243.762	209.51	199.455	218.4	163.587	213.569	196.393	231.454	151.524	217.091	178.827	152.815	164.226	188.216	168.545	224.196	140.455	134.956	123.511	139.106	237.274	114.557	137.613	176.149	214.85	87.8514	109.888	65.4449	82.3963	100.778	82.0078	105.132	144.739	112.556	92.7138
KHDRBS1	87.4785	76.4435	75.5027	87.4321	72.0568	69.1773	81.7546	58.2441	85.7201	65.5844	60.8041	69.8542	78.083	59.2616	82.7104	63.2476	60.6751	62.8252	61.9704	63.8044	83.5842	66.5861	67.923	62.8454	67.4579	65.6639	54.8895	63.087	65.0967	114.375	56.1068	53.908	63.914	82.2493	37.2053	51.2466	25.5512	33.9767	52.884	49.3161	43.3387	41.8524	28.657	35.0826
HNRNPD	48.2491	43.5087	53.9879	60.4851	55.6145	69.8451	50.4728	68.0868	50.6518	74.9461	68.894	67.7769	59.5009	59.0771	67.6504	60.2809	71.9872	58.67	63.6274	47.6957	47.7288	59.3761	51.8588	52.4255	55.3465	38.0138	45.2808	43.5388	42.2444	71.5805	32.5438	37.4748	33.3339	65.2866	28.6552	35.6067	22.167	24.5981	26.2188	22.8888	24.4863	26.9189	29.1944	35.2733
FUBP1	32.0262	39.6095	37.4292	37.2311	36.9937	40.5469	37.6688	34.8137	41.2539	44.702	26.9929	28.0172	38.136	25.2831	29.634	25.7028	30.3664	33.2553	33.1936	32.9908	37.5368	29.9524	39.3464	41.6169	44.954	28.8415	41.4376	23.9542	40.3086	47.8895	29.5546	31.0651	33.7051	32.4791	22.6996	18.3147	12.8143	14.6364	23.2188	18.2303	17.1527	16.0185	13.9344	17.2778
RBM12B	8.30476	12.5308	11.1569	8.18029	11.6105	12.2002	11.2524	13.0434	12.9571	16.1313	8.78785	8.26946	10.3221	10.5407	9.02234	6.8994	9.40248	14.2317	10.9349	7.05149	12.0535	9.64663	13.4113	14.1845	18.6322	7.96919	17.2481	6.27777	11.8365	17.7257	14.3622	9.02504	10.7313	10.8332	6.69248	5.13902	3.45877	4.70872	7.04176	1.88686	3.31153	2.324	1.35239	2.59267
HNRNPA1	89.6004	73.4431	103.417	100.496	82.3617	115.504	73.9934	136.991	76.5796	122.002	93.3458	114.02	93.1752	122.975	104.397	93.9678	120.082	100.13	102.337	61.4885	73.2616	83.7952	79.1135	86.7202	72.9657	48.3174	73.1352	66.6504	71.1333	100.036	52.7961	67.1531	64.6188	108.207	37.3434	38.3162	27.4609	45.868	22.6863	21.4409	29.1244	32.5213	24.575	49.4874
SRRM1	26.6201	24.2658	24.9861	21.1318	25.5929	36.8226	22.2577	29.8262	25.2267	35.8998	35.9438	27.535	32.7792	27.4746	28.0826	23.607	39.4526	38.0565	38.0048	21.3895	24.6201	28.627	36.8165	33.192	31.3277	20.1494	32.2394	17.2103	17.6997	26.0259	33.6664	16.3824	20.1554	19.2697	19.5035	14.6549	16.7438	16.1643	15.5927	9.56298	11.8141	6.72452	13.0129	13.3608
CPSF6	15.6923	31.8482	28.9616	26.8939	21.6419	32.4881	20.9274	28.9069	23.5804	36.6077	22.4788	22.8298	28.2969	18.4612	22.573	20.7431	24.9636	18.1086	26.91	13.352	17.7463	24.7131	27.2906	26.6242	29.5999	12.8736	33.5385	14.8844	26.129	36.8152	24.2554	22.1465	19.152	18.236	14.9285	10.0538	9.15584	9.58287	9.95116	8.7096	8.85792	9.10771	6.39838	9.00738
AQR	5.58786	7.49452	7.14163	9.21622	8.62083	5.06738	8.22743	4.31653	7.36204	4.25432	3.55419	3.52675	5.01856	3.34556	3.62034	3.36845	3.51825	3.46973	3.68793	5.01977	6.30272	3.64018	5.64083	4.46727	7.08822	4.44774	5.41508	4.0754	8.07433	8.59955	4.88786	4.69991	5.1693	3.27768	3.38503	3.45781	2.26675	2.57861	2.88229	2.00544	1.94538	1.82134	1.9819	3.46135
PSIP1	16.2826	15.8547	18.6027	22.0628	20.73	19.3568	23.3489	16.612	26.4453	19.6416	16.1498	17.687	24.6752	17.1841	20.8452	23.0129	16.3349	14.0018	19.6108	19.5007	25.8763	18.5487	24.3561	20.7123	26.6914	16.5516	16.3041	17.3608	32.3097	48.1492	18.2454	20.8259	18.4	28.4792	12.3949	11.1248	7.26724	8.73728	9.84826	9.48316	10.0009	11.0466	6.78226	11.007

## Sheet: mouse_brain
	Brain.e10.5.1	Brain.e10.5.2	Brain.e10.5.3	Brain.e11.5.1	Brain.e11.5.2	Brain.e11.5.3	Brain.e11.5.4	Brain.e12.5.1	Brain.e12.5.2	Brain.e12.5.3	Brain.e12.5.4	Brain.e13.5.1	Brain.e13.5.2	Brain.e13.5.3	Brain.e13.5.4	Brain.e14.5.1	Brain.e14.5.2	Brain.e14.5.3	Brain.e14.5.4	Brain.e15.5.1	Brain.e15.5.2	Brain.e15.5.3	Brain.e15.5.4	Brain.e16.5.1	Brain.e16.5.2	Brain.e16.5.3	Brain.e16.5.4	Brain.e17.5.1	Brain.e17.5.2	Brain.e17.5.3	Brain.e17.5.4	Brain.e18.5.1	Brain.e18.5.2	Brain.e18.5.3	Brain.e18.5.4	Brain.P0.1	Brain.P0.2	Brain.P0.3	Brain.P0.4	Brain.P3.1	Brain.P3.2	Brain.P3.3	Brain.P3.4	Brain.P14.1	Brain.P14.2	Brain.P14.3	Brain.P14.4	Brain.P28.1	Brain.P28.2
Mbnl1	6.91132	10.0073	9.53061	15.4419	18.4559	11.0142	8.99383	5.30169	6.78409	7.45856	6.26055	7.78295	5.87365	6.09484	5.31526	5.19527	4.52277	5.18858	6.73432	4.80486	5.30815	5.29011	5.20083	4.47693	5.51153	4.93269	6.32293	5.75477	5.94525	5.32292	6.14012	7.9258	8.11745	8.33754	9.1336	6.74062	6.30541	5.6196	5.4536	6.19547	5.8024	5.63814	6.27601	14.3947	12.4768	11.7034	14.252	16.3052	17.6387
Rbms3	1.18754	0.973104	0.702426	1.93659	2.03598	2.14245	1.55006	1.56241	2.65068	2.40899	1.94147	2.83891	2.08921	2.39067	2.18311	2.09286	2.08536	2.21665	2.36534	3.89792	3.36753	3.49158	3.38816	3.41114	2.84008	3.42358	3.82333	4.33068	4.97268	3.84952	4.13142	4.6225	5.50566	5.63307	6.65407	5.82969	3.58365	4.17626	3.75819	5.53508	3.96766	4.49769	4.18546	4.66196	3.35769	4.80526	4.43057	3.36111	3.51252
Mbnl2	8.14285	6.85731	6.93259	11.6609	13.3447	13.331	10.0863	8.49819	10.841	12.3108	8.86851	10.0407	6.43489	8.3663	6.50782	7.28152	7.67033	7.86278	6.83302	6.78982	6.37017	7.44789	7.05317	6.57822	6.40609	7.40773	7.26832	8.30229	7.28789	7.55587	8.72935	10.6006	10.441	11.7198	10.9297	9.15428	8.77723	7.63994	8.46879	8.26694	9.50538	6.72618	8.96477	41.7734	55.4376	40.825	53.7962	56.053	69.2147
Celf2	6.97308	4.52075	4.83598	6.95494	6.27281	7.13405	6.24105	15.1293	13.628	20.7661	17.2222	32.2953	26.3277	27.2466	24.6309	23.1868	24.045	23.7579	31.5141	29.6775	30.2372	33.847	29.6672	28.2557	31.4486	29.6058	32.1269	35.9751	34.6501	33.4279	33.0793	46.2822	45.0334	46.7256	47.202	41.3515	34.6134	33.8336	33.6138	31.7348	31.8182	33.0002	30.6893	25.029	25.871	24.9026	22.1446	21.0157	21.7166
Rbmx	69.0741	60.7502	59.632	74.8073	57.7725	62.5519	58.413	88.4063	84.9143	104.847	93.8633	104.842	103.359	108.262	98.5862	101.515	89.8524	94.2814	87.7483	92.4396	93.6109	94.7534	89.0601	81.2859	90.18	89.3454	87.2634	85.7267	89.4813	79.5017	82.9194	78.2571	74.0647	80.3968	76.2129	77.7892	60.2881	63.4484	58.8272	63.1784	55.3769	60.3435	53.4913	22.6424	21.1927	22.1202	21.1033	20.704	20.5192
Bicc1	3.28174	2.48744	2.38662	3.37612	3.01497	4.33021	3.18539	2.32016	4.68772	2.80719	2.24273	2.27822	2.03848	1.95349	1.67074	1.82537	2.6672	1.71568	2.99606	2.15745	2.00772	2.16027	2.16338	2.36056	1.81666	1.89046	2.5276	2.71082	2.40515	2.52246	3.83417	2.35813	2.77603	2.3352	2.65002	3.01143	1.99091	2.38454	1.9624	2.80282	2.42618	2.71989	2.29366	2.06642	1.59099	1.95564	1.61799	1.65422	1.68492
Rbfox1	0.835023	0.763311	0.707906	0.732822	0.437998	0.726074	0.481966	7.66256	7.94788	9.02282	8.72208	14.2792	15.6235	15.8287	15.0003	16.153	18.0696	18.3294	16.5734	28.3277	23.9933	34.2608	27.0601	29.5668	28.3415	28.0524	28.0344	43.1897	50.9222	41.0561	48.9182	42.0984	41.4969	46.3085	45.1505	60.1164	44.8137	51.8533	42.8042	49.9834	41.723	53.1318	42.9368	91.459	80.2545	88.2157	74.7865	87.7807	81.3472
Ralyl	3.0005	1.89564	2.10405	2.01452	1.28644	2.00064	1.51155	5.97115	5.52358	8.36107	7.3839	10.1765	8.46952	11.5774	9.06031	10.9696	10.3305	11.263	9.03087	15.4107	15.0558	17.5736	15.8577	17.7863	19.4718	17.5062	18.9255	25.0054	23.89	25.0214	22.6157	27.8897	30.0862	29.3792	28.218	26.4537	29.3777	25.5976	27.6568	28.2384	29.698	27.727	29.3671	35.2138	35.8803	30.0115	40.0877	29.2343	32.9801
Snrnp35	16.4828	18.2126	18.5904	14.1842	13.8351	14.2555	14.6008	11.4483	11.062	10.4241	11.7992	11.6735	13.7057	13.9441	14.0814	15.2382	13.2105	12.7779	17.6881	10.9351	11.0139	12.3676	11.4529	12.2535	10.2107	12.3659	11.2789	11.4894	15.2105	10.9326	11.0922	7.72714	7.66758	8.17568	7.20692	11.7955	7.45702	9.5321	9.19281	11.1495	7.5142	11.3169	6.79559	10.5998	6.78517	9.38639	8.41426	8.25734	6.52271
Rbm24	2.943	2.92734	3.12947	2.85978	2.666	2.78338	2.54187	3.28567	2.5245	3.28782	2.97601	3.60529	3.94971	4.31723	3.50228	3.27891	4.39169	4.1836	4.64668	5.1349	5.09856	6.07258	5.25742	5.55016	4.99409	5.65485	5.09565	5.94957	6.83102	5.63628	5.24831	6.93389	6.23445	6.67644	6.81276	8.16102	5.48061	7.12444	6.50402	6.29312	5.57848	7.06181	5.80456	8.74542	6.96392	7.8653	6.61186	8.44144	7.46159
Mex3b	31.8508	35.3999	34.3714	30.252	35.262	36.559	36.7291	42.7874	41.2465	40.8533	39.3904	47.0079	51.599	45.7486	50.9053	46.1537	56.0079	48.4848	64.8927	46.579	38.3674	52.4068	46.227	45.8973	34.1722	44.4706	33.1342	43.1786	40.5497	45.269	35.7684	44.1096	40.9087	43.349	37.6556	32.0732	27.9504	27.9472	26.8616	27.3957	24.2121	28.307	20.2869	9.31658	9.28298	9.34105	7.76677	7.19066	6.04853
Rbm20	1.06696	0.942525	1.11015	0.744995	0.358615	0.480486	0.324609	4.85681	4.84517	4.75855	4.39587	5.21384	5.783	4.83074	5.13182	5.18754	4.10472	4.0709	3.87566	2.57148	2.12381	2.49652	2.06786	1.43716	1.19102	1.93709	1.19289	0.939021	0.956264	0.874872	0.929513	1.08067	1.10859	1.02946	1.09015	0.893022	0.685943	0.978747	0.929039	0.801273	0.645084	0.773827	0.730588	0.884249	1.13826	0.737802	1.19824	0.928252	1.08316
Srrm4	7.11067	8.6136	8.9438	8.02102	4.35437	5.94198	4.8957	20.6973	17.18	20.2803	19.416	25.4067	27.1909	25.4887	24.7866	20.8026	26.2405	21.9641	34.6087	25.6551	22.9671	28.8268	25.8011	24.3004	22.4799	26.1955	22.388	24.4303	26.3695	24.0808	26.0593	24.7174	24.9635	25.7813	23.9204	24.0254	19.167	19.1211	19.4845	19.0347	16.7243	19.3962	14.5994	11.1091	8.91819	11.7375	9.04726	10.0201	10.4771
Qk	71.7816	42.2381	47.0781	67.95	71.9135	75.9724	66.387	51.6868	49.6264	71.6792	54.6225	55.3724	40.5104	39.9688	38.781	32.1099	29.0402	34.9779	35.5562	27.3908	28.638	30.1821	29.0366	22.0417	25.4486	26.2886	28.6315	26.0685	25.7048	24.0222	27.4062	40.19	38.1066	40.5016	45.4051	29.4365	24.5727	24.9033	24.1701	24.1861	25.1467	22.8899	25.8605	46.1526	44.0847	40.7434	47.9478	41.823	43.9289
Celf3	27.9722	38.3338	38.6451	21.2748	12.8376	14.8337	16.6086	106.713	84.0495	76.4799	93.4958	88.6194	129.344	118.894	139.931	109.249	144.353	99.9864	138.089	116.873	85.0876	132.478	132.567	122.375	72.5606	109.913	74.1119	112.23	125.193	108.079	113.267	98.012	84.4811	90.0241	70.9328	127.635	89.2238	109.479	109.07	97.9392	82.9189	105.268	83.8275	78.9305	63.3963	84.3727	64.5621	68.1789	62.9233
U2af1l4	7.50298	8.95616	8.03549	6.30751	5.95733	5.63599	6.23094	8.08462	7.66309	6.84318	7.69606	8.56641	9.39842	9.24898	9.71102	10.2588	11.8033	9.67856	11.7111	9.47366	7.67731	9.84975	9.20414	9.27897	8.28646	8.30365	8.02386	8.94438	9.83258	8.76604	8.92215	7.11828	6.21251	6.48345	5.32725	7.89815	8.02487	7.32734	8.49111	6.95753	6.70643	7.65657	6.72219	6.17867	6.19203	5.58136	6.9604	7.71918	7.55194
Uhmk1	16.1666	14.824	15.5503	17.9355	21.9583	21.3331	19.104	16.128	15.8198	19.8411	17.1746	17.044	11.0585	13.0888	11.023	11.3299	9.10772	11.4042	9.68389	10.4702	12.3455	8.86068	10.5097	10.972	12.8173	12.456	13.738	11.3766	11.4703	12.1393	11.2173	20.3506	21.5928	20.8919	22.3265	16.7738	18.585	15.0531	16.4607	18.462	22.5409	17.336	20.9367	49.2141	59.6361	44.9078	55.5397	40.5675	49.4941
Rbm18	10.5214	9.66827	9.76019	11.3553	11.8611	12.1796	10.9703	14.8806	13.7351	17.4532	16.2756	17.4696	14.3162	16.2951	14.6226	13.0676	11.9682	12.9673	13.1933	12.6072	14.4323	11.1814	12.6591	11.7061	14.3871	13.7397	14.127	10.8151	9.15884	10.3665	9.35736	14.0758	13.091	15.4348	15.0943	9.84498	10.6462	8.34056	10.3895	8.73797	11.0441	8.15932	9.75348	8.58487	12.4603	8.19777	11.7818	7.75097	8.8917
Rbfox2	23.5029	24.8651	25.6114	26.1987	28.2307	31.4515	28.0518	68.1908	62.5919	63.7241	67.9026	90.3087	82.971	90.4095	85.1986	76.0975	75.5906	77.937	68.2863	95.3969	93.6858	92.2952	94.0748	96.9578	97.3368	96.4313	100.329	106.135	103.287	106.88	91.2726	124.716	129.578	128.285	119.178	107.249	105.748	98.3867	108.3	102.132	98.4878	104.354	94.6596	51.9348	53.0867	52.0849	54.1173	49.2794	48.488
Scaf1	15.8784	21.5003	23.795	14.9534	14.4951	15.0419	17.4003	20.8761	19.3613	13.2314	16.1328	16.3821	23.697	19.797	24.1016	20.453	25.884	20.2076	25.7947	22.522	16.9108	24.5743	22.8923	23.7294	16.2246	21.0463	16.116	24.2853	27.1186	24.7448	24.3431	20.7736	21.0346	20.7769	15.7774	25.408	22.0759	23.1392	24.2138	24.5034	20.8667	25.6432	19.6971	20.8338	18.7289	22.0653	19.8053	23.2253	21.3473
Rbm43	2.34824	1.81103	1.79536	2.16784	2.39215	2.39556	1.97041	1.32249	1.78833	1.64178	1.64186	1.5129	1.51538	1.12774	1.30856	1.1934	1.20975	1.38531	1.5421	1.24141	1.28057	1.35421	1.3926	1.22833	1.63659	1.31153	1.84227	2.04731	2.14482	2.18029	2.44595	2.5748	2.85885	2.72992	2.94955	4.32882	4.19851	3.89627	3.85992	4.56314	4.38367	4.13892	5.00169	9.20466	9.48169	8.87903	9.68088	7.20951	9.27962
Rbm4b	6.55113	6.51163	6.71376	6.48595	5.54684	5.95908	5.67668	10.9783	9.51967	11.5476	11.1251	11.3308	9.32765	12.1959	10.7178	9.03813	8.62812	9.85236	9.16367	9.13218	9.78062	8.19502	9.34936	8.12229	8.96249	9.42102	8.29035	7.3055	6.41889	6.91274	6.67732	7.72895	7.99043	7.79441	7.32178	5.28268	6.20978	4.84269	5.58921	4.84412	4.7779	4.18628	4.94024	1.80717	1.91105	1.88219	2.2977	2.16017	2.42656
Pcbp3	13.6385	15.7766	17.3805	12.2942	10.6156	11.8968	13.2723	11.8423	11.4702	10.3062	10.8594	10.9061	11.1745	11.56	11.3354	11.2663	12.6562	10.4542	13.687	11.4124	9.19671	12.4758	11.9375	10.5706	8.85542	11.7218	9.03367	13.6954	16.0918	13.0202	12.999	9.88481	12.8023	10.6234	10.7983	17.7903	13.0291	16.2788	16.7679	17.4677	15.1963	16.2335	12.383	23.2417	16.71	21.1065	19.995	18.6325	17.7717
Nova2	9.66794	9.69768	13.1165	10.4677	7.04632	10.0466	9.13344	30.3101	24.7285	28.312	29.562	26.0157	31.504	30.4855	30.2929	19.6199	27.8838	21.7364	32.0461	30.4235	25.0195	35.8524	30.861	27.0883	21.3781	24.7425	24.2253	33.4403	36.7546	34.3925	35.778	36.9449	41.542	35.6501	36.6779	43.4428	30.5979	34.303	32.6091	34.8421	28.0895	38.2295	23.2922	19.2408	14.9539	20.6443	15.3637	14.8001	11.3849
Khdrbs3	54.6263	48.1459	53.3017	49.4846	57.8273	53.8111	58.0607	51.0022	45.0143	55.097	50.1314	63.5366	57.1073	65.3947	53.534	60.9141	58.8691	56.9323	43.2787	67.5554	61.8517	69.264	67.7255	71.3348	76.5474	68.2759	70.3273	91.4756	95.1315	97.5633	87.3027	97.5317	98.1262	94.7748	88.8073	85.275	89.0348	80.1131	79.6121	85.9261	79.8621	90.1685	90.2582	77.3332	80.7786	72.1231	80.6996	80.8705	75.7273
Srpk2	17.9763	15.0471	15.9007	18.3535	17.4642	18.2393	15.0895	24.2422	23.5127	29.1216	25.6133	29.9835	25.4081	27.3009	23.5604	26.0257	24.2412	25.9549	27.3541	27.2577	26.9198	24.2223	28.3331	26.2434	27.396	27.9638	29.0878	30.3595	31.6265	31.9014	31.5406	36.4402	35.0939	37.0858	36.2757	35.0894	31.5539	29.995	29.7309	33.0565	31.9038	32.7362	32.7854	48.4532	51.9043	46.1192	50.0396	43.4583	47.3507
Pcbp4	72.3915	112.861	112.959	65.4415	67.8262	67.9734	91.2957	84.6184	77.2042	53.8905	71.7567	57.6284	76.7105	61.0044	82.9468	74.2655	87.8392	66.1959	71.2468	70.5973	49.5251	73.0044	75.7282	72.6533	44.0981	62.168	42.2229	70.7802	74.764	70.2187	67.5446	59.6401	54.7407	59.8968	43.0949	66.7154	64.039	62.7113	68.0337	65.9052	61.549	67.9108	58.68	31.4146	30.265	36.1461	31.4968	32.7054	30.6842
Rbm5	14.4083	15.8892	14.4111	16.2834	12.2446	13.5487	12.3088	21.6883	21.8077	25.6425	24.564	27.384	24.8299	26.2652	24.9421	23.3515	21.4103	23.16	30.851	23.9516	25.4844	25.5076	23.3981	22.8717	24.475	24.2336	25.6421	25.9547	30.9783	24.5573	29.3737	26.5556	25.9996	28.3142	27.5777	30.1456	21.2187	22.9093	20.9495	25.21	19.1977	24.4178	19.0378	17.8325	14.4447	17.8386	15.5582	15.6202	13.6515
Cstf2t	26.1556	21.55	23.6274	25.9397	28.8044	29.2237	26.9284	27.8336	27.2277	29.9546	28.6676	29.0804	25.308	26.2682	25.6691	22.0429	20.1243	22.949	21.5327	22.2102	22.8103	21.1522	21.8929	22.7508	23.5645	22.2091	24.4304	22.1497	22.7202	22.244	19.8702	31.1164	28.7323	31.4772	31.6472	26.9778	23.7778	22.1953	24.2047	24.5131	23.2028	22.6778	24.457	21.0874	25.4683	22.3925	25.0571	23.0955	25.1539
Rbms1	10.7779	10.9481	11.0184	17.38	23.1531	22.0333	18.3827	5.88653	9.50908	7.98489	6.40037	6.3262	4.89493	6.30231	5.34778	4.53751	5.8983	5.21712	5.96311	6.87193	6.8431	6.51496	7.08363	7.14215	6.13699	6.41168	7.27431	8.4832	9.27167	7.99911	10.2257	10.0991	10.5231	10.5248	10.7423	11.4373	9.26879	10.1032	10.0746	10.935	10.2635	9.26851	10.0782	9.01706	7.36346	8.07464	7.78519	7.2078	7.87344
Ptbp2	116.581	89.4884	88.3204	115.949	114.145	122.134	105.165	128.676	118.728	166.349	136.852	133.47	111.897	113.25	108.27	102.251	98.3922	106.175	114.779	90.1669	105.288	101.633	90.894	77.2111	93.7908	86.5909	99.0587	87.9097	91.4957	85.0733	77.1905	107.285	104.283	112.922	116.296	94.1028	78.2843	79.5967	71.8306	74.548	70.8918	73.5258	70.3966	47.3624	42.7774	41.4495	44.1352	33.9675	34.9365
Hnrnph3	70.8377	73.9829	67.6111	55.9167	50.2918	52.0947	50.8153	63.8535	56.9226	59.051	59.9322	57.5921	64.6095	62.6988	61.6723	58.2086	51.8461	57.0831	73.6079	44.9337	48.4817	53.2589	45.5816	38.1006	45.4663	41.8545	47.3733	41.0397	44.416	39.2414	40.2231	30.8048	31.8471	31.8942	27.9778	34.2765	24.8965	29.568	28.5465	27.6982	21.6213	30.509	20.0539	14.1979	10.259	12.2647	12.567	20.8733	15.9625
Slu7	18.5588	12.8351	12.9576	14.7772	16.2974	15.973	15.7489	15.729	15.7109	18.0594	15.9563	18.8506	17.7177	18.7299	17.4618	19.1462	16.8867	20.2781	26.0381	16.6318	15.5107	18.8782	16.5062	15.1176	15.027	16.6142	16.395	17.8326	18.8883	16.2946	16.9194	15.0556	14.361	15.1264	15.4904	18.5967	12.0959	14.4655	13.4124	15.7986	12.1743	16.4812	12.6423	19.1819	16.1301	17.0671	17.3601	19.9933	16.6727
Rbms2	15.1096	15.929	16.8671	17.4217	19.3734	18.9121	18.9768	10.7468	12.2057	10.5309	10.1612	9.13639	8.01686	7.64533	8.07415	7.0388	7.73195	6.59444	8.83706	4.76527	4.5316	6.0652	5.27758	4.57308	3.75709	4.23721	4.36482	4.24726	4.00786	4.15622	4.61572	4.14504	4.06505	3.73867	3.81844	3.5886	3.07137	3.39344	3.66553	3.50609	3.1553	3.23818	3.08493	2.81967	2.65744	2.19034	3.12745	3.08026	2.49044
Grsf1	52.6207	45.6723	47.4372	53.4865	63.1152	62.2248	58.8272	43.555	40.447	52.5264	43.9427	42.4699	36.2873	38.7349	35.5784	29.9146	27.2984	30.5801	37.0814	26.0162	29.9175	22.1413	23.6541	21.1402	25.7427	25.0737	26.4981	19.3211	19.3559	20.1584	18.1369	24.0378	24.2459	25.6738	26.7394	22.4352	21.3481	19.6794	20.6432	20.8512	22.9472	19.5714	20.9302	33.716	36.5695	30.8803	40.1668	30.4077	36.0933
Mex3d	16.4548	19.3741	22.4639	12.6	15.3088	15.5738	18.0447	24.7101	22.2329	17.0326	19.0177	19.7625	29.7856	17.8027	29.6906	28.6148	37.4076	28.4091	27.4682	32.1779	24.7135	29.7814	32.3389	32.0126	20.5862	26.2623	20.3446	30.5079	26.6802	33.3049	23.0711	27.5589	26.9335	29.6001	22.0512	22.9282	22.233	22.9756	21.1567	22.8359	20.8781	22.3045	19.5286	5.58231	5.74708	6.04425	5.22705	4.81323	3.95969
Rbm15b	30.5506	28.7406	31.3959	26.6777	32.0727	30.8185	33.0759	29.5447	28.485	26.1692	27.2906	27.6463	30.9663	27.103	29.8245	27.6485	29.4985	27.1965	28.9805	27.0645	23.8053	27.5163	25.5412	23.8343	21.8856	24.8105	21.7315	27.4014	27.9856	27.7618	23.2642	25.0998	25.9719	25.3303	21.9732	24.4586	20.7275	22.574	22.436	23.4754	19.8091	23.4524	20.5984	13.3373	11.1921	13.6755	11.6941	10.9672	10.2799
Luc7l2	27.5548	23.3519	22.4064	30.6407	30.7229	31.8377	28.2352	26.4816	24.9691	34.4752	27.5045	27.4203	25.0576	24.2981	22.5365	23.1974	20.7757	23.4923	29.905	21.4374	24.2323	24.2007	21.0443	19.9531	26.2272	23.5971	28.0157	25.4225	25.2136	21.126	23.7111	30.9258	29.6466	31.0838	32.1944	29.9753	20.2793	22.8259	20.7167	20.9735	19.8184	22.4976	18.3951	21.7103	19.005	19.4207	18.7159	23.9131	22.8174
Celf4	7.32404	6.59622	6.21219	6.25406	4.30721	5.03988	4.43068	45.566	38.709	50.9196	44.1119	50.7854	46.1801	44.492	51.5239	56.9354	58.7557	54.4818	48.9291	71.7308	52.3664	78.6593	76.6607	61.5822	53.7397	64.7151	56.4255	102.926	103.383	92.491	86.6968	95.1909	100.76	106.245	108.331	118.463	85.0225	101.038	86.0564	110.297	91.994	111.485	86.1521	121.991	97.9594	112.874	99.3555	125.175	108.024
Celf6	1.1211	1.02232	1.182	0.802327	0.475208	0.617825	0.589969	4.88905	3.71292	4.62712	5.6358	5.05386	4.24145	5.48276	5.12052	5.57059	5.76856	6.07544	6.30488	8.8555	7.00521	7.55483	8.91602	9.11653	5.60788	8.61111	7.32989	10.2128	10.0055	10.4636	9.63984	9.98906	11.1917	11.4004	11.26	12.6285	12.7851	10.7803	11.8399	11.8637	13.5186	11.0352	11.3676	9.26121	8.50388	9.9316	10.8059	9.33798	9.32403
Elavl4	24.7171	14.6229	15.238	17.7209	13.7231	16.5768	13.4264	36.1655	34.0719	50.8882	44.9337	43.1222	37.9212	42.3208	36.5353	40.2288	34.9029	38.9437	44.5698	36.5902	33.2692	40.2998	37.3781	25.9607	29.301	32.2214	30.768	36.2068	32.4929	31.6176	31.0354	31.6028	34.1855	35.1754	38.2601	28.9737	25.469	23.7389	23.7561	25.2595	25.6673	24.2757	25.1374	23.2831	24.1624	22.7064	25.7276	17.8805	23.0078
Prpf40b	10.1084	15.3436	13.4612	11.6162	8.30022	9.2612	10.1549	19.7303	17.885	15.5154	18.1016	20.7878	22.3367	23.1691	23.2257	24.092	25.6858	23.6625	19.5471	26.7368	20.7618	27.7747	26.6742	27.453	19.7996	26.3863	20.0529	29.087	30.8351	27.7721	29.743	22.2186	22.474	21.0403	17.7168	28.5635	26.6977	25.1075	27.3763	26.2538	23.7504	27.6002	22.8376	18.098	17.6884	18.1735	18.0253	18.5377	19.2875
Hnrnph2	47.2298	32.6351	32.7958	38.6853	40.9232	40.6297	38.8453	31.4851	30.3754	34.8321	31.4305	31.8978	34.0367	30.4572	32.9183	29.4993	26.7439	30.2509	30.7389	23.4197	25.2419	27.7749	22.7213	19.3488	25.0223	21.8638	26.0281	24.1856	24.6091	22.3831	21.6393	21.6054	19.2724	22.6404	20.0254	23.8599	18.0072	20.0549	18.6096	22.013	18.669	23.3548	16.9774	28.3227	23.9378	24.4344	27.6426	30.2612	24.9907
Sfswap	28.3708	31.7133	32.6659	25.3394	25.1513	25.6514	27.7271	34.871	31.4378	28.8872	29.9098	35.5112	42.3021	39.1802	41.2642	42.9455	48.5291	41.1307	54.5694	43.2172	35.7235	48.3628	46.8556	45.3761	34.1984	43.8469	35.1178	50.9416	56.9924	50.4634	52.6606	44.396	42.7166	42.2784	37.7232	63.4713	48.0428	53.4226	53.3854	58.3897	46.105	59.76	45.2845	30.2016	25.1526	30.5058	26.3631	27.1498	23.544
Msi2	24.8854	19.1635	19.8795	27.3269	26.9718	27.8464	23.5849	28.1929	26.015	34.5919	29.6454	26.9832	23.5377	22.4517	23.7698	18.1001	17.0284	17.4292	21.3891	16.0371	15.4098	15.8983	14.9125	12.0098	11.9874	14.1783	14.1132	13.3418	12.811	11.4471	13.5736	13.1385	14.7631	15.4609	16.7354	16.0259	10.9749	11.5773	11.2439	12.3478	10.6492	11.016	10.6647	12.6314	10.0042	12.2832	10.703	13.2909	12.0163
Nova1	11.6699	11.4998	10.4582	14.2185	10.0646	11.6696	10.7686	26.7994	24.7869	33.9829	30.5518	16.6442	11.7755	17.7173	16.1971	13.8577	15.3575	14.9484	14.764	20.8058	16.7253	18.1038	17.2156	15.7248	13.5346	18.7462	16.9905	17.7781	22.5463	17.6856	19.8542	18.0083	19.7249	21.9311	24.46	17.8522	17.1953	14.9874	14.402	18.6212	16.4466	14.7528	15.6751	16.2444	14.4762	17.4231	19.3021	13.326	15.6471
Clasrp	19.9718	31.2256	29.4333	21.0663	15.894	16.9428	19.9864	26.4346	27.122	19.3599	23.9916	24.5255	35.1966	29.1548	35.4209	33.2382	42.6338	31.1302	36.4016	34.0149	23.5151	36.5705	37.0729	34.6795	21.1387	32.7861	22.0623	35.8871	38.5592	32.2283	37.3011	25.5056	23.5588	26.4327	20.3747	41.4619	31.2243	34.763	35.5934	34.9832	30.9563	34.9496	29.5691	28.125	26.3821	27.6727	27.2607	33.993	30.6752
Celf5	3.13299	3.80615	3.53989	3.02425	1.29029	1.86857	1.58155	27.2341	21.3149	24.6587	27.3059	31.9542	41.4544	42.1595	43.5156	40.9447	56.1657	41.9752	65.5062	55.4544	43.9069	59.4524	57.8128	58.0782	36.7562	51.5751	39.8661	70.333	90.486	68.9795	73.8961	53.7483	54.3699	53.3743	48.7988	93.3155	57.4364	78.9776	67.2212	76.7827	53.9002	83.1179	53.6888	68.3447	46.2624	65.8373	46.1968	63.8868	50.2706
Tia1	15.9982	17.6183	18.1847	22.6013	16.8816	19.9414	15.8871	31.4112	29.2024	40.8182	35.6004	35.4228	30.1573	33.2175	29.6836	28.8309	27.017	29.8898	34.4526	28.2898	31.0797	28.2354	28.5567	26.7587	31.8016	32.4039	35.704	28.6346	26.1457	24.063	23.9499	39.3277	34.9264	42.3427	38.7756	29.3762	28.5712	23.1718	26.1385	20.8306	24.6091	21.5624	23.0247	12.5342	14.187	11.1308	13.3948	12.0921	15.8928
Sart1	23.7621	23.5701	24.6752	18.7109	18.0349	19.1946	21.234	19.8985	18.3641	14.2241	16.3337	16.6139	20.6135	17.7281	18.8867	18.7454	19.9671	17.1504	16.8691	17.2945	15.1513	17.9803	16.8903	16.0462	13.3457	17.0274	13.3931	17.3514	17.4	16.5123	16.7488	13.6455	14.1409	14.2484	11.3338	17.7179	13.9544	14.3719	15.5689	15.3845	13.4636	16.4112	12.7717	10.9737	10.0365	10.836	11.2607	12.8173	11.6831
Elavl3	27.2078	29.2682	29.418	20.4517	14.0729	17.9247	16.6814	90.1421	74.0282	81.2966	85.7812	100.41	119.838	116.556	120.677	128.17	146.722	126.207	149.564	153.789	116.985	166.917	162.185	143.082	113.573	131.408	112.451	168.805	205.082	165.199	184.904	144.999	151.027	148.515	139.583	182.278	134.879	171.899	147.667	159.017	129.815	169.802	144.145	92.898	67.8313	90.5559	73.5326	80.0807	68.9293
Mex3c	35.3286	26.6883	28.1465	34.9655	46.0421	42.2598	42.137	28.9641	31.3427	37.3524	34.2786	35.8081	32.4545	32.809	28.5642	27.2116	25.7441	29.9448	29.5129	26.2884	27.8932	24.9106	24.3796	22.8238	25.2194	25.1878	25.5617	22.6395	23.3478	22.5424	20.4508	25.914	24.9024	25.7037	26.3599	20.4477	17.7293	16.0699	17.704	15.9801	16.4683	16.2603	16.0042	14.3972	15.2447	14.9018	15.4876	13.39	15.3045
Rbm33	12.8009	17.9574	14.3871	16.2441	12.1382	13.3855	12.8504	20.4488	19.0893	21.2639	20.7402	23.4246	22.3986	25.0608	22.817	21.6754	24.1272	21.8511	29.738	22.9884	22.4936	25.7112	22.2186	21.7898	20.4976	24.447	22.6084	20.7457	24.9275	21.2694	22.2902	23.1775	22.2867	23.6426	22.0651	24.0546	18.3995	20.3883	19.6369	17.8014	16.7536	20.314	15.907	14.3095	11.2522	13.0854	12.3167	16.8646	15.2386
Msi1	72.2094	87.1095	93.0237	65.8125	62.6381	66.6483	75.8162	81.5438	67.4895	62.5571	65.0098	43.6974	56.0226	49.3797	58.0383	41.6459	55.2985	40.1602	52.3065	37.5444	26.9382	39.2644	38.7101	28.5346	20.4975	29.9007	21.8628	26.1434	24.5394	25.1834	24.3617	21.2803	21.7988	21.2271	18.7773	20.0483	16.5636	17.3318	17.0192	15.4679	14.1548	16.709	13.5829	5.75662	5.22446	6.06673	5.74079	5.89372	5.72747
Srek1	31.0153	36.9764	29.592	47.5335	39.7502	42.3617	37.5851	42.9855	39.4048	49.8439	43.4648	44.7047	33.4863	34.5011	33.559	34.275	26.923	33.8524	40.3719	24.7524	26.9974	25.0828	25.584	21.0174	25.4041	24.5059	28.5362	22.8944	25.8508	20.4186	26.989	25.2885	28.202	28.0572	31.4861	29.1165	21.2209	25.4199	22.235	23.8071	20.1115	24.4332	17.9761	23.1144	16.5933	23.0774	19.98	22.0127	20.0042
Rbm3	24.4537	40.3994	33.4293	38.2606	28.1336	30.377	30.8921	31.0554	29.6198	33.5077	28.5934	31.8316	29.5703	29.2723	30.1519	23.2801	22.3285	22.5641	20.2208	20.9342	23.1099	21.2636	21.4728	18.2074	19.3372	22.5162	19.2571	17.2977	16.5734	15.2903	15.4768	17.8599	17.7831	18.0862	15.4072	12.6205	15.6473	11.5226	13.4522	12.0633	16.2655	11.3222	13.0732	8.52521	10.6411	8.82272	9.3898	7.16571	8.01655
Rbm38	17.8284	32.093	30.8494	14.6771	15.1865	13.2343	17.7524	11.4741	10.8083	8.00655	8.83033	7.28677	11.3024	7.67803	11.4149	9.11519	10.75	7.62816	10.7613	6.59061	4.32124	8.88308	6.81103	5.53925	3.29199	5.6996	2.82319	4.3033	4.76407	4.26288	4.46706	3.1275	2.73046	2.65477	2.13593	3.06695	2.46445	2.51878	2.87057	2.66675	1.77428	2.89406	1.74965	1.02085	0.855207	1.51748	1.0491	0.930441	0.92905
Puf60	122.588	147.832	150.898	104.575	109.846	110.83	128.826	99.3393	94.5059	78.2231	89.8414	74.2977	77.6759	80.3405	82.4278	81.7207	90.9534	79.2889	48.6429	73.8781	58.6284	71.9046	77.5045	68.9731	56.2508	69.9861	54.2577	66.4819	62.6251	68.4822	64.402	63.7607	60.5413	59.5462	53.9141	56.7862	73.6071	56.8273	73.8055	61.2381	69.4068	57.4717	67.4571	48.9411	66.3765	54.8355	68.7972	53.0148	62.9909
Hnrnpul2	75.6294	68.1611	69.1299	66.9317	72.9563	73.5112	71.2116	59.5809	58.1204	59.3484	56.6403	61.2514	63.1065	56.0236	60.4323	55.5581	57.3343	56.8931	59.7659	56.3327	55.3426	61.2196	55.2038	51.0094	55.5553	56.2197	57.6451	59.1273	66.2602	58.3582	59.8018	56.5941	60.9756	59.0455	57.4732	74.7086	54.6941	59.5971	59.8167	64.4924	54.9112	65.3095	51.1453	55.254	46.5779	51.0671	51.4971	57.6787	51.6531
Hnrnpul1	81.0819	81.8941	79.8822	80.4529	84.0839	82.9121	84.0785	81.6209	77.3719	73.173	71.7222	72.6784	82.0385	66.5337	79.2147	80.0393	83.5792	77.0647	101.692	62.1031	51.0058	72.9483	64.9122	58.2632	44.1446	56.7825	48.7576	61.7101	76.2274	60.5039	71.1311	49.4684	49.6655	50.0413	46.5742	63.9343	45.1235	57.564	47.3261	53.4204	39.4166	59.6805	45.2669	39.3336	29.6359	40.7121	33.5585	37.499	29.7756
Cpsf7	49.2837	56.5711	51.2961	51.0032	46.691	47.7452	47.1473	50.3795	48.9512	53.6161	49.6561	53.5111	54.2128	59.359	55.4876	49.6406	49.9864	48.7379	56.7883	46.6447	43.5681	50.522	48.7607	42.8425	40.3248	46.6404	42.4599	44.8073	49.4915	45.3483	47.7654	41.1627	38.9064	40.8856	39.175	45.1863	36.7613	38.7772	39.7713	37.2214	32.6338	38.5895	33.1329	27.9959	24.5768	26.0797	27.09	27.8992	29.4599
Elavl2	12.9858	9.091	9.2175	10.727	9.6193	11.5906	9.63472	21.8414	19.6981	29.2721	25.3898	31.1759	23.5909	22.8561	22.9621	21.9966	20.1052	23.3236	25.3848	22.6013	22.9881	20.8907	22.2584	18.1647	21.5795	21.4177	22.3824	20.7853	19.0706	20.2907	18.26	26.3606	27.1753	28.851	29.4644	20.5909	21.0204	15.8257	17.0035	18.7752	20.1148	17.0031	18.8825	13.5113	16.5654	13.179	16.0497	11.132	14.7433
Lsm10	8.60974	12.0761	11.821	9.49622	9.74342	8.3033	9.81675	9.4332	7.94984	7.16055	7.95517	8.48027	9.83915	9.44644	9.83107	10.9639	11.2377	9.12608	9.13965	9.69663	10.7817	9.54589	8.63022	11.0577	9.64001	9.96275	9.26872	10.142	9.98109	10.005	9.08321	9.30372	10.5812	10.0699	7.52785	8.77496	9.81866	10.0579	12.8834	9.85624	10.2313	10.2495	10.4585	3.8823	5.98437	6.00817	6.83243	5.97611	5.7578
Tial1	29.6178	29.5675	28.6706	35.6604	31.824	32.699	29.0666	34.5487	32.6906	44.4954	36.6844	36.5175	29.2731	33.991	28.5747	29.0546	28.1296	30.7474	31.3318	29.6636	33.2692	29.79	29.5029	26.8486	31.7053	31.3224	34.7523	30.0151	28.6315	29.0521	27.2838	35.402	34.3553	38.3332	37.7124	26.3154	29.2304	24.373	26.3792	23.9128	25.3285	23.4192	24.8073	23.2491	25.1492	21.3992	26.7683	25.1514	28.4909
Prpf38b	34.8097	37.4739	33.8569	42.1591	41.1335	40.5237	37.914	33.6539	31.1477	36.9539	32.7238	33.9045	31.1866	33.5094	29.5601	30.8568	27.468	30.6321	47.3211	24.6596	24.3093	30.1864	26.8578	21.4125	23.4875	24.1728	23.9982	25.7967	35.179	23.8141	32.2281	23.0543	25.2632	25.7598	25.3295	33.1231	18.961	27.1669	21.2855	26.5351	18.7417	26.8757	18.2762	23.8775	14.7603	21.3822	17.7225	22.7136	17.8424
Srsf4	46.1694	54.1356	56.3734	41.7713	43.0335	42.7113	48.745	48.0133	42.7047	38.3318	40.5527	42.1214	46.873	42.0317	45.3849	46.7958	49.5063	41.9643	48.7717	38.7725	29.6729	40.8072	37.4202	36.1723	27.8985	36.5364	26.0098	34.2799	32.5296	35.0177	34.8686	27.3812	28.6105	28.5276	27.0056	29.7155	27.6872	29.3345	29.1307	27.8194	25.7641	28.6904	27.6125	20.5822	20.016	21.1023	22.3722	22.4473	21.291
Snrnp70	262.987	277.531	266.92	193.002	194.005	196.533	220.875	223.32	212.965	165.504	191.727	191.321	255.959	215.65	249.042	265.925	277.694	251.944	304.957	238.228	180.998	265.759	249.246	202.818	166.064	224.979	168.219	232.13	254.195	224.189	232.9	144.455	150.614	151.069	122.975	232.417	174.874	206.345	200.215	208.129	155.04	219.335	154.828	169.376	132.342	167.281	161.768	191.925	159.979
Prpf18	11.8803	10.9572	11.0521	11.8267	12.2588	11.8687	11.0847	12.8845	11.916	14.7566	14.3126	15.5827	12.9138	13.8029	12.8342	12.0402	10.1584	12.8964	11.4081	11.1194	12.5118	10.4987	11.5639	9.68471	11.02	10.753	11.6329	10.0671	9.4296	10.1882	8.53683	12.2048	11.8952	13.1371	11.9536	9.47925	9.66021	8.1207	9.55236	8.34707	8.57067	7.91615	9.29667	9.03347	10.7826	8.88653	12.0991	10.3255	12.4911
Bud31	56.6896	53.1109	53.7369	54.7419	60.7361	53.9357	51.1061	38.4274	37.2738	43.0058	40.9536	36.3916	33.1427	34.4413	33.511	41.8931	36.3761	40.4864	27.4493	31.0378	30.1115	32.9139	32.4322	24.7791	28.7626	30.1732	26.0233	30.3325	33.3687	28.2948	29.6593	25.3303	25.5673	26.1481	24.2467	27.6692	27.4821	30.8772	24.9028	27.4385	27.5169	31.3252	27.7111	27.8045	29.1259	27.54	30.4856	22.1669	23.0081
Rnpc3	5.86181	4.69126	5.28244	7.13291	5.64381	6.04363	5.11682	6.90585	6.96037	10.3987	7.69852	7.90918	7.61203	7.95577	7.22512	8.07595	6.9463	7.77446	11.2771	8.44736	9.08775	9.18208	8.29272	8.54896	7.98995	8.41404	8.67993	8.8165	10.0572	8.09765	8.99898	9.08669	9.16613	9.86622	9.90621	11.5715	8.5862	8.42175	8.34666	8.82555	8.34227	8.12437	7.49449	8.77272	7.67325	8.09946	7.67141	7.1611	7.94737
Prpf19	46.5614	58.7339	57.8245	41.8763	48.2493	48.3618	57.0557	36.6593	34.7705	30.0445	33.7043	32.6217	32.4237	30.3428	33.0016	28.4881	31.9531	28.1204	18.0316	27.9416	26.8916	25.8694	28.2623	27.9498	24.8511	27.7221	24.6915	26.2897	25.5311	27.2505	24.3874	29.1121	28.0754	28.9762	24.7511	25.8776	29.8618	24.7695	30.609	26.3121	28.6927	26.382	27.118	25.1914	28.074	25.3044	31.2816	23.1276	25.9822
Srrm2	104.614	118.915	107.167	132.306	102.943	109.715	103.62	151.152	143.593	152.172	150.46	141.251	158.841	148.317	158.594	146.155	153.458	141.511	204.938	135.933	125.195	148.842	137.706	130.316	105.067	138.074	118.82	137.387	164.733	124.707	155.387	107.974	107.377	106.902	106.081	177.993	102.174	128.232	119.653	128.049	92.3273	140.521	87.4868	131.239	92.9033	133.425	100.85	143.427	128.425
Rbm22	22.2004	21.2276	23.1685	20.5536	22.1634	21.4846	22.5066	17.7828	16.3189	18.4544	16.0781	16.8214	17.1265	18.3308	17.6601	15.0866	18.1998	15.3852	15.2992	14.7968	13.7505	16.4803	14.9025	12.6608	12.3079	14.1371	12.9363	14.2031	15.6034	13.7656	13.7539	12.1251	12.3224	12.7922	12.5256	13.439	12.0367	11.8333	10.9531	11.6893	10.8557	11.5566	10.7867	8.88847	7.87144	8.45761	8.19352	7.82072	7.67495
Rbm7	31.9563	28.6669	25.4386	34.7304	38.606	36.6187	34.5692	23.5817	24.3793	31.9218	26.1827	26.4361	23.3713	24.4839	22.6	20.7742	20.441	20.6987	28.1218	17.7421	18.4354	18.0756	20.8658	17.9877	19.9282	17.5397	17.1032	17.4083	15.9623	17.9631	16.1184	22.1575	20.8352	25.6917	22.5753	19.1442	19.5373	16.9377	18.8741	16.3275	18.5671	15.9103	20.167	14.7825	17.9789	14.5283	17.7863	13.4445	15.6206
Hnrnpr	38.8539	32.2227	31.8526	39.5332	41.3184	42.4426	38.7744	32.9071	32.0813	39.0035	35.2266	35.1022	31.0067	32.0679	30.025	29.8818	27.401	30.9143	37.5421	26.2569	27.7155	29.0224	26.252	23.7145	28.6326	26.9645	28.8254	26.6619	29.6277	24.7852	27.9938	31.4951	28.7849	31.6392	31.9241	32.3883	23.6207	26.3094	23.5964	23.6869	23.065	25.4479	21.3691	14.312	12.2286	13.1461	12.8437	10.4438	9.9421
Luc7l3	39.5463	44.1517	39.4845	58.0548	46.0233	48.8443	42.4959	56.5972	50.5703	72.8483	58.691	66.2188	56.8459	67.6784	54.0412	53.9193	47.4099	56.4758	74.9474	54.0243	58.5442	55.0237	55.1791	49.1114	58.6644	55.0394	58.4056	56.1076	66.1012	49.0275	57.0751	61.9612	62.2661	71.3442	70.502	73.4826	48.9215	57.4202	49.3483	55.591	50.204	56.4807	45.6186	50.081	38.862	44.3318	39.8565	39.4494	36.9556
Cwc25	6.99561	7.08384	6.8963	7.23762	7.46609	7.15142	7.57638	6.94332	6.75596	7.13118	6.55492	7.26101	6.96252	7.03798	6.98027	6.43921	6.91589	6.95913	6.61037	6.11662	5.86176	6.1079	6.15917	5.21973	5.11674	5.54765	5.14395	6.09113	6.37633	6.07565	5.18734	5.66658	5.81148	5.69	6.00368	6.45566	5.20839	5.42679	5.25947	5.13683	5.44701	5.57146	5.00216	6.24538	5.66904	5.85414	5.53776	5.26819	4.95262
Hnrnph1	230.39	242.325	213.261	264.932	214.595	235.131	213.23	244.345	237.49	289.04	254.78	243.335	223.84	239.804	210.219	210.611	199.467	217.122	269.173	166.691	176.619	191.388	163.578	134.174	174.401	162.459	172.572	156.338	153.962	145.195	145.197	158.192	138.932	161.236	145.15	121.376	110.693	104.657	110.009	105.489	107.662	109.926	95.1344	50.0835	50.63	42.4374	51.5613	53.4745	54.7169
Lsm6	23.7419	22.3663	24.5039	21.0224	24.3977	23.6695	24.9494	15.9373	14.8886	14.2748	15.2618	13.4691	12.6868	12.4436	12.7317	12.5833	12.6012	12.9618	10.2718	10.6788	10.9447	12.1753	11.4203	10.0962	10.8182	9.59347	10.385	10.5233	10.7627	11.7082	9.08517	11.3297	11.059	12.2472	11.0748	12.3373	10.9725	11.2865	11.7076	12.3608	12.1838	12.2542	11.0838	9.93394	8.93911	9.84717	11.9188	8.47751	8.7797
Raly	96.2227	116.642	117.254	82.1255	96.2163	88.4951	110.421	67.1007	67.6775	54.3652	61.6235	54.0245	54.2911	51.7697	55.0278	56.3312	57.9801	52.7857	44.0069	46.0004	40.7798	42.8277	49.3614	44.4637	39.4665	46.0781	36.0168	36.2182	34.8562	41.7762	34.7442	35.4091	37.2098	38.1201	30.4656	29.1592	35.3191	29.3207	37.9872	32.4512	33.9286	29.5373	36.0219	21.7525	23.9061	22.2469	28.7717	22.6823	23.8854
Rbm15	8.04067	8.22178	8.55652	6.73131	10.2166	9.65401	10.4424	6.68452	6.27141	6.54224	6.64902	5.99935	6.59479	5.67004	6.41966	5.3161	5.50733	5.8387	5.55251	4.922	4.15618	4.80853	4.62201	4.29724	2.81608	4.5037	3.77845	3.81104	3.3956	4.25916	3.36781	3.70742	4.2693	3.75094	2.91306	3.31128	2.16223	2.54534	2.33993	3.05031	2.33505	2.20193	2.11301	3.38111	3.07637	3.39231	2.96269	2.63043	2.85292
Srsf9	78.71	89.8696	102.515	74.4402	89.0683	87.5484	95.943	50.7559	47.0366	42.2721	43.637	44.4859	40.7009	37.4467	44.3999	35.8122	36.753	35.6204	33.5735	30.3621	28.1106	31.5905	30.7422	24.2318	25.0441	27.9307	22.746	24.5065	22.2065	25.6203	20.173	28.7364	28.3498	29.7718	26.0538	20.3149	23.0237	20.6373	20.6579	18.5022	23.9375	20.9389	21.9723	20.2971	27.8735	20.3036	26.8342	21.7546	24.2808
Rbm39	71.1573	69.978	66.8422	86.9585	83.9803	85.4532	75.6683	68.7431	69.0563	87.328	74.2275	69.8539	57.2105	61.2401	53.2697	52.0967	47.2552	49.6901	59.2006	45.0386	53.5309	43.0782	44.1752	40.4044	51.3469	45.7165	51.7828	42.6004	43.499	40.3536	40.7589	53.8018	50.5053	58.8473	56.1048	48.4004	43.0841	42.4971	38.7992	39.7105	37.333	39.8676	36.5337	40.7634	35.942	34.4903	39.0058	35.9119	36.6683
Syf2	22.3158	21.5745	21.4656	18.0014	19.9122	20.4405	20.6476	18.7629	19.0599	19.0123	18.204	20.6417	20.6616	20.6182	20.4287	22.8475	20.5233	20.8666	21.9182	17.2549	17.1894	18.5402	19.2828	16.431	15.6892	17.5988	15.6345	17.3351	19.2694	17.0307	17.7791	14.2495	17.3084	16.0583	16.8091	19.5151	16.0682	18.8542	16.5821	16.0061	14.718	17.0186	15.3493	20.0343	15.6427	18.3617	19.6127	20.7608	20.2466
Khdrbs1	71.9594	61.6821	68.5682	72.9588	85.3013	85.5082	78.5473	58.9881	58.2209	72.1709	60.6126	58.992	51.6858	53.918	50.4273	47.9256	49.4124	48.4513	43.8192	43.3476	45.0606	48.9553	44.2144	38.466	43.4237	43.7894	43.7295	41.4204	41.6939	41.3103	36.2292	45.3277	44.3636	47.3288	47.3457	36.9935	37.5033	34.6077	34.0499	30.6278	33.9524	32.0852	31.9614	18.0341	18.2806	16.4823	17.7449	15.826	16.8558
Mbnl3	1.52152	1.08721	1.13616	1.48945	1.98669	2.03992	2.00127	1.04757	1.17634	1.43998	1.30885	0.739952	0.593998	0.434402	0.617526	0.504319	0.469414	0.625791	0.407456	0.27921	0.314454	0.327599	0.235266	0.172203	0.310575	0.238146	0.298341	0.152482	0.140418	0.137031	0.125224	0.177889	0.240267	0.203647	0.152672	0.0912552	0.141202	0.132836	0.0534453	0.0777857	0.128632	0.0816133	0.108074	0.0418736	0.0210476	0.0477494	0.0215162	0.0508871	0.033874
Rbm10	30.0666	32.0471	31.5018	24.1021	24.9575	23.7679	28.4768	26.7561	26.4323	20.8656	24.3923	22.8543	26.5594	25.1005	26.0709	23.7713	24.9127	22.8799	20.4831	21.4006	16.6764	22.5376	20.0343	18.4071	13.8911	19.4846	14.3789	18.7904	22.1324	18.8843	20.4442	14.5601	13.7041	14.7637	11.9419	15.9397	13.3111	15.1314	13.6665	15.0763	12.1123	14.9681	12.1801	14.1354	10.7023	13.8901	12.3587	15.1736	13.0378
Scaf8	26.4617	23.0082	22.3038	23.0739	27.6056	27.1851	27.704	21.7493	22.039	23.511	20.9955	23.4797	20.8444	22.3869	21.3455	20.6722	20.7203	20.4607	19.2746	20.284	19.2087	21.1291	20.3054	19.2858	19.4704	20.6199	20.4981	19.4877	20.8044	20.9765	18.8881	20.2795	21.6347	21.4328	21.7945	21.171	18.8664	17.7304	18.7379	18.088	17.0315	18.9847	17.0533	15.3839	14.7901	15.6784	16.5167	15.016	15.541
Luc7l	21.7453	28.0165	24.8624	28.8172	26.3702	28.3032	26.5619	31.3152	28.4863	32.3475	32.1129	34.1949	27.926	28.4024	28.1406	25.7152	22.8166	28.2648	19.1552	27.4292	30.9138	24.84	26.5532	25.9984	31.539	30.7512	32.6405	27.8199	26.0936	28.6392	25.3182	40.2243	36.6999	40.5333	39.4711	31.1955	30.2883	27.0579	33.0277	27.4423	26.2492	25.8728	30.2161	18.2538	20.5119	17.1713	19.8663	16.1949	19.5692
Scaf11	38.702	26.8549	28.3262	38.2812	48.4603	45.5251	43.4049	21.8136	22.2349	27.1373	22.3217	22.0522	18.5883	17.9564	17.6588	16.6597	15.1274	16.3068	18.6319	13.5846	15.527	14.2273	13.0894	12.2439	13.7944	13.6623	14.9713	11.6542	12.2633	12.0274	11.9566	13.7543	13.9382	14.7059	14.6499	14.1484	10.6578	10.7006	10.1482	11.0647	10.1921	10.145	10.3829	10.2948	10.0777	10.3388	10.8013	11.3953	11.4517
Prpf4b	57.719	51.5009	48.6081	62.4946	60.7958	62.47	55.4849	47.8998	48.4479	64.8026	54.5825	52.4628	46.2056	53.5808	44.6127	43.9161	39.4488	45.1091	64.274	42.0609	43.8452	46.1341	42.2623	36.4668	41.3008	44.6413	44.1829	45.7345	47.39	42.4173	42.5356	44.068	46.0278	47.7041	48.6065	46.0098	36.0569	36.9787	33.3187	39.0557	34.5335	37.5405	31.0027	33.5845	29.7838	32.0969	31.7354	33.7623	33.2973
Rbm41	3.01072	1.98965	1.93433	2.98643	3.22318	3.31404	2.45711	2.86973	3.01474	4.23055	3.50528	3.69085	3.11991	3.12086	3.00726	3.11508	2.86066	3.44291	3.35272	2.69269	2.8992	3.09085	2.5935	2.55372	3.11243	3.01424	3.14359	3.25705	3.43178	2.94792	3.25018	3.49048	3.61291	3.56145	3.52815	2.84	2.01196	2.24532	1.89183	2.24542	2.01523	2.11079	1.78822	2.20609	1.81118	1.66213	1.74287	1.95487	1.84413
Scaf4	22.3969	23.6219	22.9819	22.5094	22.1627	21.8867	22.3626	19.7938	19.7553	19.6449	18.4574	18.4963	23.5758	21.4014	23.0586	19.3016	24.9778	19.89	27.6581	20.3842	16.8552	24.1233	21.9993	19.4093	13.8376	18.8167	15.9388	21.2248	26.9941	21.0361	27.0949	14.7673	16.9078	14.9673	13.1663	23.9291	14.5174	18.7768	14.8432	18.2981	13.143	19.0411	11.0831	14.3286	9.57204	15.2377	10.1084	14.5957	11.4352
Snrnp27	25.448	23.9324	24.0593	26.4806	29.2328	26.3413	26.6552	17.5205	19.2145	23.1426	19.4823	21.1538	20.1254	21.0641	18.6746	24.4371	21.0943	23.6099	19.597	18.2407	18.4065	18.3266	18.4229	16.3467	18.407	17.0427	16.8076	17.5825	18.0488	17.0917	14.2144	13.8121	15.4795	16.4767	18.5762	21.4926	15.7199	20.5577	14.5444	19.5647	15.0406	19.6035	16.41	20.5116	15.6908	17.0783	15.49	22.1572	14.0231
Snrpb	104.49	159.81	161.173	95.8435	114.389	109.002	135.86	77.9962	75.8932	56.847	66.6304	62.8424	64.3108	58.4305	64.9101	55.7596	54.1096	51.5703	38.6348	44.537	41.3199	39.3138	44.0597	44.615	39.821	44.1268	34.4599	33.323	29.8497	36.7068	31.1906	38.8499	37.518	38.7287	29.6918	23.6031	41.2344	28.0158	38.6339	30.7746	39.3008	31.8101	37.418	17.7492	27.069	18.3806	23.6097	18.2	22.4568
Ewsr1	95.3299	111.172	102.007	96.1032	84.9012	87.2705	92.2958	100.357	92.9867	90.0553	90.8137	90.2939	106.633	102.254	102.615	95.6482	95.569	89.6329	131.296	78.2465	74.512	91.4845	80.7869	76.0859	68.0232	78.0015	70.6522	74.7428	83.854	69.2378	77.3107	60.8145	58.1737	62.1985	52.8361	81.9513	59.117	63.9642	64.7473	67.2079	52.4671	68.3598	52.5974	52.7552	42.9181	48.6946	49.0593	51.9948	46.4772
Lsm2	19.8338	27.5594	29.3463	22.0343	26.4718	23.8753	26.0451	12.477	12.8256	12.8736	11.3251	10.3289	9.89582	9.2452	9.73643	7.525	9.71684	8.02815	5.6267	7.21966	6.41829	7.00992	7.02233	6.15644	4.71936	5.97732	4.86358	6.10526	6.05874	5.70143	5.29191	5.33915	5.13723	5.82658	5.38975	5.30112	5.76818	5.05608	5.89279	5.19626	4.95761	4.93917	5.09619	2.71788	2.68556	2.9706	3.02884	2.21135	2.67785
Rbm19	14.8704	14.4522	14.8653	13.7847	15.8881	14.7755	16.0333	10.2213	9.76495	8.34889	8.90421	8.17762	9.33005	8.32006	8.40347	8.74049	8.45538	8.11708	8.81681	6.64684	5.63722	6.92441	6.23276	6.30448	5.10008	6.70138	5.01937	6.08389	6.22423	6.84009	5.06435	5.55858	6.08526	5.55282	4.95542	6.70865	6.13611	5.53102	6.15039	7.09612	5.87314	7.24645	5.48106	6.10374	5.56881	6.44093	6.85675	4.80492	4.34795
Rbm25	19.6012	19.0853	16.6393	27.6034	25.329	26.6833	21.9894	21.9445	20.3276	28.8167	22.9036	23.2751	20.6846	22.0623	19.3442	18.8567	16.7521	18.7614	27.587	17.0611	17.0193	19.9486	17.1725	13.796	16.6632	15.9165	18.4509	19.7114	22.8996	16.4932	19.3806	20.5432	20.8089	21.7308	22.2357	26.7693	14.5132	20.6456	14.7569	20.2708	14.6853	21.0962	12.9355	18.107	11.4588	16.0767	11.6869	16.2504	12.5076
Sf3b4	21.3186	24.6821	27.3902	17.9749	22.5404	22.3766	25.9102	14.4954	13.784	13.675	12.6442	11.9831	13.0504	12.217	12.8148	10.5488	15.4696	10.8871	25.2652	11.7121	8.94941	11.6798	12.3269	10.2909	6.935	9.46604	6.66734	10.8044	10.5997	9.9746	10.4259	10.5139	10.7081	10.2485	8.92418	11.4716	8.79881	10.1766	10.05	8.09994	9.39059	8.67103	7.89415	6.94271	5.87296	6.15148	6.04722	5.96774	6.05015
Cwc15	117.881	91.5726	97.3737	101.953	105.319	101.493	94.9517	73.7728	68.5366	84.5491	75.6192	75.3761	74.5633	80.0245	73.054	93.8811	75.8106	88.4386	97.0562	68.1518	63.5456	81.2872	72.1251	51.9473	57.2761	60.4735	59.1066	68.5542	76.9092	67.6672	68.9814	48.2067	52.9418	51.9064	54.5021	64.1394	47.8822	56.507	46.8955	53.7657	45.5519	59.9048	49.9663	59.9733	47.3713	56.7403	59.5589	61.8036	53.6252
Hnrnpm	164.112	143.71	146.229	123.535	141.504	139.613	149.212	97.8559	93.7514	92.8274	90.3504	81.9334	83.7976	73.2039	83.3483	73.3643	69.1643	67.5765	70.9882	55.3254	54.2674	60.169	49.7668	46.6283	50.8173	52.263	49.1877	46.9402	49.3867	47.3388	46.113	43.4845	42.2835	42.609	38.1515	46.8082	40.9553	40.132	40.4676	43.9788	38.6673	44.8596	35.7275	25.8085	24.1914	23.3684	26.7709	26.7202	25.9558
Rbm45	26.1101	26.297	26.488	29.0649	31.9534	32.1847	31.6402	26.7331	26.3591	31.1709	27.7675	27.1736	22.6238	21.7386	24.2726	22.7505	23.608	23.9922	23.8147	21.189	21.509	19.895	20.4261	19.7722	20.2156	22.3413	19.3123	16.827	16.2712	18.8578	17.6444	20.8851	21.1209	21.1417	20.2351	17.6551	16.6158	15.8414	15.6024	14.8999	17.1522	17.0201	16.273	13.7722	16.0944	13.0401	15.982	15.1974	19.0887
Sf3a2	33.2828	39.1374	48.86	23.5576	30.0969	28.2542	36.9071	23.7681	20.0926	14.542	18.3451	16.1474	25.7574	23.3688	27.3014	21.1076	32.1485	20.5843	28.3327	21.964	14.6954	25.0262	21.8364	19.1537	12.5476	18.1696	13.205	21.1529	22.1599	20.5085	20.91	14.9134	13.5341	13.4592	10.1807	18.6189	16.2138	16.6522	15.5142	16.9722	12.5819	16.9857	12.3533	10.6332	7.454	10.5232	8.47514	10.4336	9.48947
Cstf2	16.1509	12.3572	12.129	14.7663	16.8805	16.5342	15.9942	13.7191	13.0763	16.8937	15.239	15.7748	14.1568	14.1832	14.6375	13.6475	13.4287	14.2171	13.3234	13.6836	13.1208	14.2312	13.3807	13.3087	13.0276	14.4439	14.1521	15.0591	16.2204	14.7637	14.8447	16.5251	14.9264	16.1089	16.1002	18.5046	15.343	15.1463	15.3594	17.0452	15.1265	16.0897	14.4809	22.3728	21.5424	22.4653	21.6037	19.7251	19.7763
Sart3	34.8145	41.4406	42.0588	31.9679	33.046	33.8355	37.162	30.9833	29.8983	22.5255	26.823	24.4719	27.0835	25.3609	27.5364	24.9025	26.7329	24.2211	28.8411	24.1144	21.0761	23.6844	22.8318	22.5473	17.7944	23.0832	19.8435	21.6594	22.3822	22.3982	22.1977	21.2185	20.2099	20.0811	16.8349	21.9501	19.4196	20.0617	21.598	20.245	17.4304	20.694	16.8802	10.9851	10.0237	10.5774	12.2884	14.2264	14.329
Sf1	67.7931	74.7487	84.9705	70.3284	70.3748	71.2828	73.6928	62.2261	58.4848	57.1525	56.0763	51.8825	62.1249	53.7835	61.3807	50.5751	65.121	49.3765	57.6584	46.9576	39.4205	51.6017	48.8844	43.3274	36.2198	45.1578	36.7136	43.8527	46.4109	42.8062	44.5868	39.0444	39.2259	38.0099	36.0464	44.6002	36.4644	40.6595	38.5663	38.4879	33.3741	41.4523	31.5865	30.2147	26.9417	30.6693	28.6445	32.4373	29.3411
Snrpd3	63.745	46.8925	48.3664	45.038	51.5268	49.3578	53.2929	32.9086	32.7823	31.93	32.1109	32.5152	38.5366	32.6268	36.5646	35.5978	31.8315	35.4503	40.0008	27.1577	29.6827	32.8692	26.8634	27.004	28.5349	25.9091	27.5714	28.3402	32.7157	26.4423	31.6009	23.5861	22.4298	22.8519	22.4918	34.9501	21.3741	29.3296	23.2684	29.5579	23.3213	32.6794	24.3171	23.2411	15.9333	22.6121	19.0362	19.9737	14.9201
Raver2	8.84318	8.44879	8.91935	8.66605	10.858	10.7785	11.4314	4.66468	5.56844	4.98026	4.61618	3.57975	3.24555	3.29374	3.43326	2.78099	2.86378	2.77684	3.7206	2.75965	2.45378	2.70053	2.52417	2.5674	2.35485	2.75455	2.22962	2.32145	2.54663	2.44794	2.68088	2.86109	2.98796	2.94783	3.29101	4.14073	3.47733	3.48956	3.67474	4.19108	4.23725	3.78446	4.26484	7.88542	8.78217	8.48224	7.25235	5.85771	6.07078
Snrpc	9.53331	10.41	10.2341	9.45603	9.12323	8.9561	9.96494	6.77294	6.50256	6.46088	6.44227	6.07498	7.19209	5.51478	7.26739	6.55423	8.77394	6.36206	3.85086	5.7301	5.60699	5.99856	5.92664	5.04071	5.20317	5.17878	4.75499	4.87611	5.222	4.72935	4.45438	3.97701	4.04763	3.97764	3.71827	4.20931	3.87219	4.42112	4.40628	3.87424	3.8464	4.07967	3.76164	3.08568	2.85141	3.12728	3.18469	2.15881	1.97694
Naa38	22.5956	25.4143	24.2604	17.0896	20.6838	17.8399	22.6696	11.8361	13.6791	8.72147	11.4647	10.5333	10.1049	10.5521	12.2125	12.9265	15.6579	13.2556	9.38264	12.3661	10.9574	13.2012	12.6611	11.9042	13.7293	11.9255	8.94658	12.7649	12.8132	14.4149	11.5779	8.64795	9.5395	9.29884	8.317	10.7062	13.9973	12.5418	10.4349	11.2073	14.1659	11.2243	12.6074	22.2129	22.8129	19.0309	22.035	21.4954	21.4079
Rbm6	16.8058	13.179	12.4341	15.4352	14.9587	14.958	13.6799	15.2378	14.8869	17.7887	16.6359	16.7657	15.8138	16.1017	14.8291	16.5524	13.8078	16.6564	20.7654	14.1425	14.8453	15.6417	14.0957	12.184	13.9138	13.9911	13.94	13.3641	15.4748	12.9055	14.2599	11.4067	11.3242	12.3214	11.7608	14.0808	9.45455	11.2278	9.02432	10.9463	8.33565	11.1834	7.55894	7.35239	5.4808	6.27731	6.26163	7.31483	5.93489
Srsf11	43.5513	54.4942	49.9184	56.5357	54.4583	56.5339	48.9318	49.7139	48.1365	61.1475	52.9129	53.7312	44.0093	54.8611	43.1616	38.8828	36.7401	39.6992	55.0716	37.055	37.318	36.694	38.1542	32.738	39.182	36.8898	41.214	40.7164	39.1043	32.3722	38.1267	45.3901	42.0462	47.4501	46.7698	53.2109	38.0969	41.4166	38.9093	37.3401	37.7129	39.5025	35.7812	36.6049	29.8833	32.1223	30.4123	33.1835	35.3926
U2af2	134.058	164.651	159.787	124.182	133.076	134.488	158.906	120.352	112.675	92.0559	106.471	100.533	104.838	104.495	105.839	95.4801	103.669	87.8783	94.2418	84.6676	72.3383	79.1155	84.834	80.5666	72.7578	83.9288	66.683	73.8737	68.5773	74.4381	68.4946	74.7426	75.36	75.0382	63.2437	62.4715	75.6539	63.781	76.2978	64.0014	71.2589	65.0681	66.4053	39.1304	47.832	42.8475	51.5742	44.9291	48.8591
Isy1	45.2789	42.7386	43.9871	38.4199	43.1685	44.9769	44.6471	25.9019	23.2336	23.4702	22.2116	23.628	23.5936	21.3983	22.8906	22.2747	18.3009	22.0231	27.3103	16.9587	15.5299	13.0978	15.3745	15.7992	15.5226	14.8901	14.6888	13.8468	14.567	13.2193	12.0058	14.3762	14.4258	15.2037	14.9436	17.7299	12.6432	12.8246	13.6648	13.1188	10.9978	12.1727	13.0871	16.3615	12.9495	11.9278	15.2699	11.9008	11.6697
Khsrp	54.9092	89.8053	70.2129	69.6261	72.3378	72.3599	77.8636	69.4063	62.2124	52.9842	55.2249	45.7446	65.6745	53.3309	62.4759	45.7401	55.0374	38.995	44.9487	41.2922	27.7046	46.2497	30.4718	37.0627	22.6205	31.2335	19.8069	38.3952	40.3823	39.3723	40.6427	25.6166	31.194	34.2776	22.3533	34.1419	31.9533	33.7807	27.3893	32.7257	25.056	29.1986	21.1802	20.131	18.6786	25.993	18.3519	23.5276	19.8677
Lsm4	63.266	83.7475	81.2973	46.4613	53.2665	51.5164	66.7729	35.407	36.2605	27.8143	34.5124	29.9798	38.9274	26.9431	38.6681	36.4729	42.9611	31.0769	29.0795	31.0115	25.1369	37.1104	31.7061	31.1041	25.079	28.9141	22.8365	27.9206	29.5683	28.5665	27.3615	22.4368	20.5327	21.8225	14.0285	23.0591	25.1923	25.8583	28.0228	24.7332	24.3492	22.6225	26.6264	18.5519	19.7375	20.7415	19.6181	16.4304	18.5457
Pcbp2	175.439	164.437	186.119	184.541	227.436	217.554	223.933	139.543	132.381	142.859	129.675	118.989	107.499	113.838	106.758	79.9448	96.656	89.364	73.7524	82.9524	80.83	86.1714	80.6383	75.4378	76.6477	82.496	71.2905	72.0498	69.1268	74.0955	67.7927	85.8903	85.4826	87.8333	92.7023	66.6301	71.4548	58.2222	70.099	61.5147	61.3991	62.2441	59.8178	51.3154	57.6183	49.5328	61.1476	54.7341	58.7571
Srrm1	48.2671	47.2053	47.9653	57.8877	56.3751	55.8682	53.3004	44.3553	43.388	48.9316	42.7876	40.3901	42.8078	47.0153	42.9704	38.6618	44.7097	38.3231	66.3035	37.033	33.8002	45.1672	38.0137	33.1637	29.2761	36.0888	33.1094	42.3745	54.5894	38.956	49.6757	35.0657	35.2256	34.6479	35.5694	52.7149	32.236	43.1026	35.4663	40.6474	28.01	42.2942	26.1014	35	22.4131	32.3239	25.4507	36.9688	31.3175
Hnrnpa2b1	744.446	738.531	680.966	664.837	599.44	636.851	575.169	542.291	515.407	583.558	521.241	512.303	521.654	473.932	476.868	427.416	367.2	437.627	560.817	337.523	377.558	384.537	338.248	275.684	372.134	341.425	373.034	317.181	309.305	284.463	286.452	313.226	312.536	336.773	308.89	349.158	257.297	265.049	262.097	281.966	253.828	302.24	217.723	171.994	156.427	152.119	170.99	151.605	139.697
Rbmx2	10.876	9.90408	10.0496	10.4254	10.3366	10.1912	10.18	8.1751	8.25752	9.2536	7.99768	9.39166	8.0689	8.6871	8.59537	7.93247	7.13333	7.48942	7.48918	5.81286	6.48412	7.55644	6.23443	6.58298	5.42364	6.32076	6.60018	6.74999	6.10631	5.97323	5.74526	4.87838	4.58209	5.88282	5.50985	7.16014	5.18585	6.10057	6.14668	5.47964	5.43847	5.61355	5.33143	4.73271	3.8665	3.88673	3.74323	3.20845	2.9268
Fus	134.16	164.542	143.345	169.094	147.589	154.729	148.449	137.195	134.67	142.877	133.84	140.469	156.881	137.623	142.854	116.772	113.596	117.321	168.51	102.914	126.464	116.557	100.489	97.3626	113.805	108.001	119.59	105.24	109.927	94.3639	104.786	90.6848	98.0875	93.6138	91.6176	125.44	75.6617	95.7161	86.7102	105.159	76.532	106.695	65.3974	69.7972	51.1093	65.8125	59.7575	72.939	60.3165
Prpf40a	31.5643	20.8908	20.5422	32.8284	39.1002	37.4594	32.0706	21.0696	20.7646	29.8486	22.5847	21.98	17.5919	19.0465	16.9699	15.7475	13.75	16.0554	20.068	12.9084	14.4111	13.2406	12.3314	9.76495	13.2619	12.0272	13.5195	11.6118	12.3887	10.9382	11.1777	14.1574	13.5896	15.1235	15.8047	12.4773	10.3567	10.9786	8.96632	10.0073	9.91603	10.3114	9.43354	7.40541	6.92035	7.16969	7.18735	5.89714	6.13097
Rbpms	4.47207	3.86096	4.53456	5.34527	9.81586	8.03439	8.75972	1.33139	1.99486	1.48274	1.13807	1.23616	1.34634	1.17608	1.48368	1.07108	1.71337	1.31783	1.46669	0.966999	1.10917	1.51147	1.44532	1.40028	1.15945	0.896469	1.35395	1.34027	1.38375	1.06739	1.48916	1.24932	1.05546	1.10672	1.08614	1.39426	1.25568	1.34754	1.20536	1.33863	0.868289	1.40316	0.86631	1.34716	1.32684	1.45316	1.40315	0.811199	0.711806
Sfpq	239.742	187.666	221.32	203.626	238.595	239.996	222.315	170.276	166.379	200.975	173.082	176.536	172.527	174.812	157.17	130.587	145.95	131.949	194.28	133.207	136.195	138.806	137.645	114.369	123.995	130.304	137.477	124.701	136.086	122.614	124.31	125.178	136.154	138.986	133.307	126.565	106.457	106.828	97.9148	112.307	98.4143	108.086	92.9978	66.3968	58.0549	64.1908	64.0936	48.5116	50.2135
Tra2a	148.293	171.186	145.462	158.499	155.886	160.474	149.382	134.19	125.133	143.906	140.068	147.674	116.723	116.444	112	98.3958	91.6814	107.75	93.2277	99.3412	103.093	91.9005	98.7517	72.6306	98.4254	88.8704	95.7532	79.8421	78.3526	83.0985	78.1772	83.7506	89.7059	89.6087	82.2806	53.8215	70.0211	53.8972	59.8469	58.4405	57.8632	56.706	49.9455	48.7467	54.7293	45.7406	56.4709	49.488	52.0063
Snrnp48	19.3367	22.4953	17.577	20.6899	19.184	19.275	17.2467	15.8913	14.0856	17.4867	15.7963	15.683	13.853	15.2196	12.972	11.635	12.0876	13.3057	14.7557	13.1094	13.7251	12.8343	11.6077	10.7866	15.2577	11.489	15.1096	12.469	12.1167	10.8218	10.9186	11.6822	11.3362	12.0048	11.5343	13.0894	8.82745	12.23	8.96103	11.3095	9.27838	11.7548	8.30525	10.5414	8.25137	10.2769	10.1169	12.5714	10.6183
Sf3b2	176.334	163.216	164.764	145.846	151.531	157.358	168.643	147.838	138.284	122.317	131.447	122.974	134.615	134.026	130.603	126.946	123.809	118.801	102.112	108.387	89.6499	112.6	107.894	93.385	85.9955	104.034	85.6023	98.7223	103.3	99.7765	95.9552	86.7319	91.8211	90.8643	83.8646	105.342	83.0872	87.3664	85.0194	93.3681	78.4265	92.4531	81.9764	80.9705	73.509	78.6511	80.0266	82.6653	75.4074
Elavl1	28.3476	29.2175	28.2379	38.0505	44.1826	42.6962	40.4154	31.4938	30.3513	37.1104	32.0716	33.85	26.5254	34.4183	25.3293	21.4323	18.7676	22.0031	24.5078	18.0871	20.0868	17.5747	18.1978	15.8223	17.8459	16.9109	20.1941	16.9756	16.4776	16.4328	17.1098	21.831	23.1156	23.146	24.541	18.7884	15.9412	15.8896	16.0697	15.0471	15.3327	17.0076	14.2694	12.0698	12.0035	12.274	12.5957	12.7766	12.8189
Hnrnpa1	115.204	128.037	123.582	152.47	158.169	158.873	137.811	109.967	101.026	126.871	105.156	105.422	96.6839	91.6642	85.5404	80.5138	69.367	81.2992	89.0728	66.8949	80.1083	65.8588	68.7758	55.9362	71.9863	62.4595	73.4614	58.8396	61.1063	50.9863	53.6571	72.8761	68.6802	74.4706	68.6765	64.7617	50.3807	49.2488	62.1548	52.0047	49.5932	55.398	50.2191	17.9424	16.982	15.9514	20.5476	20.5288	20.0992
Sf3b1	54.4369	46.9963	47.0229	56.5113	61.0812	62.5282	56.724	54.6087	53.4256	67.0001	58.6563	63.782	51.6079	56.2272	49.831	46.3129	43.2879	48.0202	52.8862	45.5746	53.9397	41.5032	43.3237	43.6629	54.4815	49.1573	55.811	41.8742	42.3021	41.7266	41.0598	56.2797	52.4086	57.9634	56.2868	49.8655	45.203	40.7103	43.4703	42.2533	44.7393	40.8832	43.5985	35.0967	38.4007	33.0086	39.133	34.1407	36.7401
Bclaf1	70.7403	43.9816	46.4588	63.4338	70.8863	70.5284	64.7518	47.4206	46.8274	63.1253	51.253	50.6635	44.8391	46.4718	42.1509	45.6407	36.974	46.2583	53.3483	34.8247	38.7354	39.7989	36.0179	29.5089	35.4205	34.1367	39.4505	37.7112	42.4896	34.8	37.3525	38.3457	38.6581	41.6904	42.657	44.1843	28.6037	35.1552	28.5598	33.9596	28.3872	34.3123	27.6426	30.9617	23.3901	27.8023	24.0559	23.4263	21.2355
Lsm1	12.6892	12.8676	11.5716	10.4275	12.4226	11.7045	11.7533	8.79086	9.24092	10.7896	9.21283	10.3051	9.60733	9.17309	10.656	10.9738	10.1097	10.6499	7.67729	10.5717	10.5285	10.0064	11.1979	10.5853	11.1055	10.4148	9.75335	10.5857	10.3925	10.6184	9.79674	10.6964	10.6628	9.97542	10.6178	9.93925	11.0804	9.07673	9.28109	9.94185	11.8883	9.78513	10.7352	7.50817	8.7851	7.27798	9.3261	6.81812	6.21184
Prpf8	104.805	88.5932	84.0272	86.0457	89.9065	92.2357	94.1876	82.0351	80.9391	80.3443	79.6442	76.7861	76.898	73.7883	77.5192	69.6263	70.9469	66.0598	93.6968	64.6054	61.6483	65.8175	60.6281	59.5509	53.1194	63.5384	58.2795	57.6991	63.339	59.614	59.6804	57.523	57.6008	56.8624	56.1599	65.8172	52.5501	54.4207	55.9508	58.9597	49.4725	60.4684	45.1883	38.0674	34.5791	38.7442	37.5111	44.1069	40.7001
Snrpd2	112.834	147.491	145.321	132.368	136.063	124.742	146.755	73.4164	82.423	77.8795	80.686	80.716	65.2962	64.9988	67.1576	75.8151	83.9883	71.8684	52.3027	66.4163	65.5817	48.5361	66.8186	76.2289	68.5627	68.0145	62.0352	50.7769	45.6623	50.082	42.4444	53.5408	56.0432	46.8493	51.7652	53.8094	76.2543	57.0482	78.7045	57.2281	70.4883	55.5556	80.4432	31.4142	48.9317	35.7056	58.4603	31.3297	40.5832
Pcbp1	202.207	249.616	286.469	191.889	251.022	240.031	264.047	159.691	153.638	134.058	137.066	121.948	138.07	99.5248	140.993	111.665	153.405	114.203	130.992	117.501	95.2705	102.564	106.781	101.438	81.3832	102.315	80.5448	94.6416	83.947	106.194	82.1389	93.8576	96.2561	92.4837	85.7714	78.9374	94.1385	76.6146	76.4743	81.8512	80.6677	82.8747	71.4479	69.059	76.9596	68.3404	77.4309	69.1265	66.3259
Snrpg	127.495	170.66	172.387	152.341	157.695	148.61	165.767	92.2157	89.4824	84.7431	91.4556	75.3052	55.2809	64.8123	56.9334	75.877	69.3932	74.7418	77.4861	66.9096	63.4332	38.245	69.6291	50.3449	65.9443	53.9752	48.7684	30.3065	24.8653	31.0925	25.2088	54.2356	58.3932	59.1612	57.5529	19.6042	63.1696	24.1494	54.7376	21.5359	55.9776	21.1283	60.5745	11.2968	28.2163	13.8022	26.3363	9.53369	21.4364
Hnrnpa0	218.914	258.831	303.78	241.564	305.899	316.968	287.949	195.718	197.829	216.231	177.653	171.631	175.278	109.267	164.018	140.594	189.175	145.993	113.371	147.193	139.387	118.259	148.641	125.474	139.374	128.608	135.592	109	79.5833	118.199	77.7489	164.341	164.122	181.617	158.638	94.8169	139.471	87.6748	114.048	79.1268	127.532	79.4981	113.348	31.6066	56.8046	34.7857	53.1755	27.5782	42.78
Prpf31	24.2569	23.5328	24.3591	21.4162	22.7845	22.2396	24.1647	17.544	17.2063	15.6983	16.7438	15.0994	15.9643	16.4351	15.1575	15.5053	14.2692	13.9679	14.9376	10.2088	10.6435	11.4886	11.6825	9.86262	10.1584	10.0371	9.31379	9.98557	9.18417	9.77457	8.64377	8.98912	8.36812	8.26876	8.22139	8.88101	8.06803	8.42253	9.75095	9.16943	8.19465	9.17141	8.64285	8.41379	8.65004	8.19091	9.87446	7.86635	8.23122
Rbm26	22.7353	19.26	18.9329	25.5148	26.1464	26.0344	23.775	20.1376	19.4195	27.8943	22.2122	21.9042	18.7996	19.3061	18.4449	17.1013	16.0685	17.264	18.6594	15.6273	17.3068	16.5906	15.3399	14.2302	16.5921	17.076	18.0197	15.6938	16.4246	14.7362	16.2331	19.0559	19.1212	20.4151	20.8696	18.9541	14.1663	14.8629	13.5389	15.6039	14.169	14.7307	13.5267	13.4877	12.1894	13.2626	13.176	10.906	11.1962
Srsf10	46.9718	41.5178	40.3828	53.1746	54.8126	54.7777	48.6485	34.8857	33.995	45.0253	36.2035	38.1155	29.5232	28.0486	27.8509	22.3553	20.3367	22.7873	26.8788	20.1765	22.8069	18.8639	20.9436	16.9363	21.8568	20.232	22.4526	18.6065	17.071	18.0986	16.0752	23.6496	24.1472	27.162	26.0263	17.2488	17.9892	14.723	14.9129	14.6883	16.5832	14.1722	15.2215	9.15905	10.5284	8.15853	10.4763	8.21664	9.98761
Prpf6	15.5446	28.8349	27.0654	27.873	28.4367	28.6962	31.9672	27.5251	25.8726	25.5026	25.4609	26.8231	24.7983	26.0452	24.7507	23.7449	23.5321	23.3051	26.8405	21.733	22.1122	22.5996	20.4866	20.1575	18.7842	20.7528	19.4714	19.2109	21.5623	19.6494	18.7081	19.7691	20.3565	21.2665	19.4016	20.8462	18.991	18.8264	18.6019	18.3869	19.5411	19.5326	16.6807	9.77154	17.755	17.1236	19.7793	18.6963	17.8945
Raver1	55.237	66.053	69.1826	50.4739	53.0697	52.6679	59.9127	46.4612	44.0087	33.3327	35.3538	34.5219	50.1511	39.6058	48.4888	33.0606	41.2047	28.9271	50.2757	27.9764	22.1968	32.523	29.2473	23.5366	15.6668	23.812	17.4664	23.556	24.609	23.0876	24.469	19.5454	17.849	19.8311	15.8914	24.4257	16.6225	21.4946	19.8828	18.979	15.4516	21.2894	15.3992	14.9633	11.5547	16.5568	13.0697	14.0542	13.0001
Hnrnpl	76.0397	102.377	98.2035	107.63	120.704	117.187	118.064	86.6787	79.9352	88.946	84.4466	74.2761	68.7218	67.9348	66.9765	57.3813	65.6487	56.1119	69.4746	52.2524	45.0414	52.0216	50.3195	46.0856	39.7331	47.9083	40.7031	43.0464	43.9678	45.4245	44.8964	49.1238	49.3288	47.6385	46.0986	44.5151	47.8011	40.7526	44.5942	38.0139	41.4326	39.2606	39.2846	35.9889	39.3201	37.8993	40.8275	36.7205	40.43
Psip1	183.957	129.819	134.556	156.382	187.293	182.65	162.533	127.796	118.688	163.932	131.839	126.08	114.142	117.434	105.966	111.046	91.6957	105.743	142.088	91.0547	95.08	109.108	92.5906	70.2453	87.6265	79.2724	89.8206	105.331	137.267	92.9428	107.958	85.1964	88.7329	90.8384	99.0447	126.156	74.0914	109.491	74.7755	101.548	73.0626	109.16	69.8282	94.4139	50.175	76.7492	60.4197	68.3292	49.1658
Srpk1	18.9426	19.8693	18.8755	24.2305	22.4207	22.6876	22.3905	19.7918	19.2252	21.1391	20.8607	19.752	16.7311	15.9733	16.6278	16.8272	15.4042	16.9495	14.767	14.0291	15.1581	13.4514	13.5951	13.5893	14.1715	14.5869	14.1548	13.2185	14.3973	13.1383	13.6855	14.9438	14.8072	14.8505	14.3837	15.0757	12.1979	13.2628	12.8721	13.0007	12.0934	13.0784	11.0619	11.5443	11.3244	11.8388	10.9395	10.7456	10.4993
Srsf6	163.902	187.302	176.384	199.707	184.123	181.484	180.42	155.167	150.964	178.644	150.81	143.465	136.379	136.771	133.366	126.469	122.018	128.688	114.129	106.791	111.715	93.4787	108.732	94.0089	103.282	108.083	102.942	87.5634	80.9032	79.8575	83.8159	82.2067	79.8471	86.344	86.4454	74.2492	80.7052	67.8706	78.3558	69.5313	73.8677	67.7564	69.8867	44.1057	50.9467	42.7609	55.5674	43.9435	47.6562
Snrpf	28.9782	38.2577	34.9824	30.2888	32.7305	33.5254	28.7893	16.3131	17.378	19.3497	15.2105	17.4279	25.1935	6.9776	21.906	17.6001	20.0982	16.6808	17.9292	13.8398	14.6401	13.7816	13.1915	12.0461	10.1468	12.2092	9.24792	14.2047	9.5058	10.494	10.7711	8.84659	10.7757	9.30568	10.0065	9.42534	7.29953	8.31808	5.69844	7.17468	7.28714	8.13672	6.24168	4.33708	5.2007	4.01749	4.31509	3.44488	2.92377
Smndc1	39.0152	30.3379	34.4957	35.4337	47.2102	43.7194	42.1271	23.4368	24.6075	30.0833	24.0833	24.4822	19.4172	22.1136	18.2196	13.7376	16.4596	16.4139	13.8981	15.3818	17.9664	16.8895	16.1609	13.9339	16.3338	15.462	16.3879	15.4114	16.3176	14.964	15.0019	18.26	19.5031	19.7832	20.9287	15.7906	14.92	16.062	13.0286	16.1886	14.4008	15.2019	15.1183	14.3684	13.6535	12.1523	14.2304	12.7016	11.8696
Snrpe	83.0743	91.1186	89.3959	93.0709	97.2341	94.6185	90.1361	47.9872	50.1475	62.0026	56.1832	45.5158	32.0821	36.2635	34.1219	31.5834	30.6945	34.3119	15.9698	27.111	32.0236	20.3649	27.3445	21.2968	33.0427	29.204	27.6502	16.0117	10.2803	15.1358	14.1759	26.8864	24.5931	27.8772	26.6661	12.2285	27.1169	13.1206	23.8404	12.5161	24.5478	10.9689	21.6079	6.51083	12.7419	6.04215	11.4145	5.62077	9.78567
Hnrnpd	166.511	123.511	146.461	151.364	182.836	185.259	166.206	97.8092	92.087	114.845	92.2626	86.9827	89.1914	83.9499	82.1129	70.764	73.6244	75.2284	93.7428	66.3126	70.06	69.3792	61.6534	52.2301	67.1986	64.6406	66.8022	58.6784	59.3038	57.4435	56.8798	61.3809	66.7929	65.7948	68.8703	67.1538	52.7687	54.4643	50.3977	51.8836	50.2081	53.6096	47.9442	31.8447	28.7842	29.8256	30.2309	26.2723	27.0298
Tra2b	59.2805	43.4816	42.5259	49.3353	60.1262	56.3765	52.5551	31.5664	32.5549	40.8792	34.7395	36.1436	34.508	31.7049	32.0491	29.309	25.6547	29.8357	21.4974	23.2356	24.226	24.997	24.5717	20.9767	24.9255	23.1227	24.4151	23.0862	23.8303	22.1544	23.0904	22.2917	21.8534	24.2068	26.0592	23.2656	20.3591	21.0476	20.7681	19.5404	19.9905	21.4258	21.2614	11.0313	10.3809	9.98231	11.0693	7.92064	8.38104
Cpsf6	38.3784	35.2994	35.7332	46.8167	45.7714	48.9072	43.527	44.1039	40.5368	58.0208	45.766	44.2539	35.6347	39.0705	34.8508	31.1031	31.2424	31.1372	33.9572	29.9468	29.0212	30.8672	29.8205	23.8911	28.88	30.0157	31.7934	28.0551	24.7118	25.596	23.5487	36.8626	36.6765	40.3068	38.7073	23.3465	23.0707	20.044	21.2018	20.5394	21.0857	18.7135	21.1556	14.3584	14.6375	13.04	15.0395	12.77	15.1133
Rbm14	21.5553	28.3064	27.4394	19.9043	21.7551	20.8997	25.5056	19.8544	18.6661	16.2528	18.6738	17.6412	19.9718	19.3034	20.3581	15.4506	18.6193	14.7073	17.7027	15.8834	12.2054	16.2652	16.8114	14.0759	9.58662	13.0529	9.92469	13.5643	13.4245	13.6224	13.111	11.8923	12.603	11.1481	9.85358	10.8148	9.93137	9.85146	10.0087	10.4215	9.38576	10.6011	7.91439	5.71155	5.42802	6.63503	5.32836	7.98403	6.94323
U2af1	60.3377	64.5463	60.2408	74.9555	74.5665	66.9599	72.3442	33.3173	37.2119	48.6581	41.2839	37.8538	46.1994	39.809	42.303	43.1362	41.0987	39.731	26.5856	35.7254	39.5705	38.5286	33.1467	33.0334	34.7874	29.3541	32.9819	32.3737	34.9844	31.0073	31.2092	21.0041	25.8808	19.6681	22.0517	26.7508	25.5226	27.0274	25.1866	27.5803	21.6344	27.4389	22.919	15.486	14.2958	15.369	14.6785	13.4751	14.9499
Rbm27	19.8597	13.5612	13.6334	20.1907	23.9448	24.0996	21.7765	15.3019	14.7737	19.3706	16.1629	16.9664	14.4176	15.0006	13.4104	12.5856	11.0585	12.5666	12.83	11.3362	11.1231	11.6343	11.1877	8.95691	9.6929	10.2735	11.4706	10.9599	11.8994	10.4713	10.6752	11.8255	11.9906	13.0637	13.6045	11.8674	7.9055	8.89915	7.69281	9.11215	6.94901	9.10831	6.81379	9.72322	7.56374	9.80228	7.94909	9.31643	7.45275
Hnrnpab	477.147	390.27	416.121	394.989	472.598	462.688	458.03	267.067	260.096	282.789	253.119	271.679	275.586	242.732	269.796	291.918	281.504	289.224	296.515	215.844	204.807	240.158	231.89	169.31	202.487	199.956	192.799	204.267	198.032	209.761	178.668	156.85	174.174	177.008	169.807	167.533	140.247	143.747	128.701	127.77	131.764	132.487	129.638	59.0604	53.0715	54.2797	56.1407	40.9936	40.8791
Hnrnpu	38.8567	32.7019	31.8228	49.6645	46.5853	51.5546	42.6031	36.4471	34.2561	51.3009	40.0149	37.3459	24.562	28.1181	23.2491	23.7651	20.6246	24.1355	19.7021	20.4498	24.7293	19.3452	19.8848	18.3736	25.8085	21.6929	27.1431	19.7653	17.0164	18.0253	16.2676	30.616	29.9785	34.0945	33.8277	20.1926	21.9663	16.9747	19.5849	15.9095	21.0164	15.1616	20.6653	14.8255	20.0677	13.0408	17.4961	13.9711	20.0989
Ptbp1	96.3487	121.812	114.224	101.896	125.736	115.331	134.349	57.1588	63.028	48.8144	50.9664	49.8613	60.4806	51.4774	56.1724	49.9434	52.0474	43.6703	70.493	32.9692	28.4207	35.6885	34.0747	28.9161	21.2082	30.0842	23.2668	23.919	26.5392	23.7379	28.9673	18.7449	19.0381	17.4946	16.2819	20.9873	17.8171	18.3083	17.609	17.9705	15.522	17.9139	14.1036	10.8749	8.5151	10.5564	8.43348	9.29233	7.94552
Rbpms2	9.83776	10.0677	11.471	9.02624	9.97381	9.07329	9.95178	2.68099	3.08111	2.16436	2.22711	1.68758	1.61359	1.86084	1.82734	1.36573	1.84575	0.893564	1.67034	0.831153	0.686218	1.2315	1.05162	1.06551	0.549514	0.746444	0.986524	0.766784	0.62824	0.586997	1.29372	0.625249	0.836248	0.516954	0.564817	0.815324	0.714842	0.569027	0.65821	0.833023	0.580018	0.985252	0.549761	0.717493	0.841506	0.847394	0.714307	1.12625	0.894818
Snrnp200	59.0231	43.2715	45.8906	43.7873	47.3525	49.1286	50.2414	45.6306	44.3693	42.6306	42.3284	42.1588	38.4503	36.6025	38.4409	36.8555	35.7706	34.7175	42.7046	30.8025	32.6271	30.2171	30.3787	32.4914	31.0284	33.7731	33.1314	27.0505	30.9418	29.2403	30.3025	32.1267	31.8978	32.04	31.0932	32.7313	28.2477	27.0496	29.1709	30.9424	25.6249	30.4718	24.3429	19.0565	17.4315	19.0152	19.6862	21.6317	21.0407
Snrpd1	248.845	173.086	181.377	189.19	216.638	215.273	203.252	113.061	108.479	122.632	115.071	108.532	118.759	99.0024	114.496	114.199	98.2861	113.645	63.9337	85.222	112.051	98.3297	83.9826	73.9493	97.8887	80.9374	98.9033	81.4394	80.15	74.6104	64.7098	62.7013	63.6848	66.8894	66.5448	79.3895	59.7354	82.097	58.8277	73.3978	63.5753	81.7628	64.136	48.0261	34.0776	44.1058	45.5682	34.462	28.6017
Hnrnpc	275.044	212.776	219.798	229.032	263.716	252.99	262.184	164.258	162.319	180.719	165.594	154.139	138.134	145.257	131.73	144.642	124.218	149.643	128.241	110.786	109.514	109.001	108.571	87.9282	101.373	100.77	101.029	95.8646	100.388	95.4884	89.9697	87.7647	94.9255	90.446	93.9388	71.4218	73.2489	79.0493	68.3441	75.4394	71.487	78.3884	64.6959	76.6655	67.1765	67.1017	79.8461	74.2026	68.7153
Bud13	9.99573	9.57692	9.24507	8.14116	9.09554	8.97013	9.26964	6.39637	5.72861	5.43065	5.34309	5.39568	6.05485	6.32418	6.1312	6.04863	6.31788	5.02624	7.37232	5.28106	3.93609	5.80125	5.26929	4.21716	3.8117	4.59345	3.93225	5.84001	6.56679	5.30548	6.34311	3.68732	3.90354	4.14221	3.82638	6.09409	3.69401	4.7013	4.05047	4.84144	2.57287	4.28649	3.10118	3.51383	2.46592	3.19174	2.76503	3.57713	2.64163
Rbm17	71.9949	60.4459	60.6773	61.4154	65.8949	64.1942	66.943	43.2422	40.05	43.6912	40.5173	42.4104	42.9369	45.9095	42.1639	48.1718	43.1481	46.4045	50.0417	37.6982	33.0819	43.2152	40.496	32.9426	30.8762	35.9329	31.6049	42.1908	44.1148	40.2438	37.6927	28.0656	31.2439	29.9999	29.3481	38.1244	30.8954	36.097	30.6011	33.4812	27.9297	34.0123	28.1409	27.7945	19.3909	23.2953	24.1216	25.1981	20.8052
Snrnp25	18.9281	27.6646	28.2585	21.9653	24.5449	20.774	25.8309	11.2155	11.7247	8.21416	10.2598	9.35067	9.36918	9.68483	9.41739	9.93176	8.97347	8.48594	7.39612	7.35294	6.22874	7.07501	7.51709	6.85639	6.91795	7.21988	5.01132	7.23844	5.34626	6.85729	5.75349	7.04876	7.357	6.11296	5.07067	5.8686	8.67871	6.94177	8.5285	7.18625	8.81324	6.23129	10.9489	7.38532	12.374	6.87481	15.2698	6.90936	9.53062
Snrpb2	29.9808	36.5761	32.3988	33.4494	39.2849	38.6408	36.6508	24.9599	25.535	30.6918	25.6343	25.8205	18.8093	19.5537	21.2722	17.3136	15.3405	19.9484	15.8477	17.3495	20.3897	13.7898	16.3087	12.6669	19.215	16.1574	19.4129	10.915	9.5968	10.7282	11.2709	13.6932	12.8825	13.8143	14.0587	11.8326	12.1579	11.9693	10.7945	11.0689	12.8658	11.6476	12.5884	10.892	11.7226	9.60236	11.5556	7.2412	8.10286
Hnrnpa3	22.4248	20.6158	19.6875	26.1664	24.3499	26.2979	22.9936	21.7943	21.4252	26.2203	24.1819	22.5687	15.4284	17.6987	15.6601	15.6571	14.1615	16.4662	13.8853	14.262	16.006	11.0493	13.3087	12.7314	15.1621	13.7687	15.3499	10.6452	9.94496	10.056	9.98971	16.4217	17.121	16.9626	19.3061	12.399	14.4968	10.4985	14.5481	10.6184	14.0408	9.61716	13.0238	6.68968	9.53745	6.54305	9.31691	7.8191	9.6232
Snrpa	87.8055	103.772	104.143	62.9801	66.5065	69.0162	82.163	66.9145	58.6712	49.6685	57.3398	54.1132	72.8296	52.4205	76.0823	63.4815	72.4827	56.6677	84.4289	53.4764	43.9175	59.1196	57.4118	54.1404	38.8369	48.6985	36.7603	50.4617	56.352	51.8545	50.3026	40.1292	35.6796	35.3217	28.4341	41.7702	35.9277	38.7349	37.5629	41.4872	31.9576	40.755	30.3023	27.7602	22.1718	27.3034	29.3865	25.9571	27.0439
Magoh	171.261	135.426	144.23	132.944	153.436	152.452	150.918	78.3981	79.0545	83.4728	75.3805	71.1432	71.8462	69.4577	64.4433	80.7608	70.2841	75.4227	51.0903	53.143	69.4559	58.1494	54.1818	48.9545	67.0022	53.619	59.7868	45.392	41.4539	49.0764	39.0594	37.9629	38.0801	38.3246	40.9741	39.5222	43.143	44.0756	39.9002	41.8794	42.5098	43.6383	35.5102	28.3371	25.7308	24.7076	29.8665	22.149	18.462
Hnrnpf	48.6389	48.102	46.9515	46.9332	57.3573	54.4745	55.855	26.3133	27.3486	27.9703	25.5902	23.5813	26.0338	21.0993	23.303	19.0782	19.1585	18.3865	26.2995	13.6876	13.5003	14.5797	14.1031	13.1032	11.9531	12.7499	11.5792	12.2699	11.1114	12.5494	13.0199	12.4467	11.9499	13.6022	11.151	12.3217	9.24509	12.3241	9.23963	12.7036	9.90723	11.7728	8.74112	8.00207	6.88487	7.37903	6.65229	6.59498	4.90847
Rbm28	19.3942	20.2812	17.9432	20.4194	20.9663	21.036	21.0062	17.3782	17.6924	18.5054	17.4924	19.3206	16.5319	17.0564	16.1927	15.4745	13.611	15.3496	18.4834	14.7289	15.0053	13.8241	14.3476	12.4298	14.1687	15.1561	14.2388	12.7466	13.7082	13.374	12.7304	14.6186	14.351	15.0661	14.3384	16.2659	13.8654	13.5625	14.5456	13.8833	13.9045	14.7572	13.1536	11.1135	12.2117	11.5362	12.9898	12.7075	13.2939
Prpf3	20.1835	15.9212	14.1901	14.8768	15.5766	15.3738	15.3163	10.3845	10.3808	11.5824	10.7978	10.6979	11.0925	11.2651	10.9804	10.9312	10.3228	11.024	12.376	9.13602	8.38434	10.0571	9.24966	8.04758	7.28874	8.82716	7.76025	8.62127	9.75411	8.49181	10.1933	6.34713	7.12773	6.43597	6.0984	8.74212	6.3044	7.41978	6.33512	7.17802	5.37433	7.87213	5.44553	5.12192	4.19334	5.30967	5.26699	6.49688	5.55421
Bcas2	23.6371	27.3695	28.0988	28.083	27.6743	28.3748	28.0928	21.8028	20.231	24.6532	21.7223	22.3302	19.2813	21.0073	20.1711	17.4787	17.7974	18.3831	17.3552	18.5576	19.3431	17.4694	17.8456	17.6812	19.04	17.965	18.4609	16.6496	17.643	16.7496	14.4794	20.8571	20.2569	22.6673	21.3531	17.6549	19.1354	15.6674	17.403	15.7885	16.2471	15.9436	16.4657	11.3083	12.6592	10.9089	13.0267	10.9453	11.2775
Smu1	54.9548	41.8016	42.4063	41.9596	47.966	48.7739	49.1514	33.3895	31.6336	33.961	32.0316	30.8728	28.103	29.6563	28.1176	28.2411	25.2856	28.2862	24.6117	23.5065	27.1755	25.9562	23.082	21.7576	28.0858	25.3671	27.1281	24.2148	26.407	25.0156	22.6718	25.0987	22.3098	24.2295	22.643	24.0892	21.6976	21.5554	21.0864	22.7311	21.6533	22.9606	22.2477	19.8838	18.8798	18.146	20.9889	18.9003	19.5446
Rbm8a	70.5242	53.5987	56.3618	55.3245	65.0454	66.2953	64.8754	34.1609	35.1299	36.7758	34.0697	35.6329	35.7161	36.6751	34.4832	42.2732	38.0727	39.8773	34.0982	30.4912	29.5023	34.0976	31.8884	25.0757	25.661	28.2973	28.2405	27.4457	26.1606	26.1865	23.4706	24.9474	28.2346	24.5897	24.0922	27.6365	25.1268	24.5052	22.1838	20.4581	17.4117	21.3236	18.0297	18.6987	17.8083	15.0243	17.5004	16.1173	12.3779
Lsm7	3.3362	4.96042	5.3234	5.98865	3.05241	3.45238	5.07188	4.25168	3.90536	3.97787	3.46396	4.47984	5.2101	5.23808	5.6164	4.87319	6.41345	6.57608	5.40203	6.63064	4.87695	4.62129	6.01945	5.36171	7.31561	4.44895	5.28014	7.67889	6.41235	5.22658	5.36683	3.32326	3.0859	4.22718	3.11145	7.25756	5.27578	7.7205	5.36664	7.14472	5.05905	6.79171	4.92132	4.85005	4.0631	5.73452	4.42154	3.96105	3.69146
Rbm34	12.4033	8.83776	9.33342	12.2802	13.568	13.3927	11.5602	9.0541	8.61858	10.4349	9.04756	9.41589	7.68347	7.33034	7.34431	7.74481	6.64534	7.23004	8.48994	5.8642	6.64107	6.83572	6.23337	6.01687	7.59171	6.7385	7.52678	7.15032	8.02776	6.84223	7.21212	8.43172	8.07886	8.77907	9.50176	9.95851	7.64239	7.09377	6.98387	8.82577	7.54342	8.92901	7.76734	8.26369	6.67242	7.09616	7.07699	6.42252	5.98828
Fubp1	112.601	98.4685	94.1285	112.395	111.57	113.659	109.464	91.4046	89.8847	115.806	99.5185	97.7385	90.7506	95.6875	88.2936	78.2275	76.1842	79.6457	98.3863	75.0503	75.5998	80.525	72.4025	61.191	67.5233	71.1167	70.2739	65.8214	72.0225	67.3228	68.0631	69.7378	69.3706	72.4103	69.3755	58.7044	47.9715	47.1957	45.9372	50.1687	43.6249	51.8562	39.4403	29.5204	25.5811	27.0769	25.9815	28.9932	28.5925
Sf3a3	66.3669	60.4672	61.1169	56.7975	65.9824	64.3966	63.6664	37.8771	35.2939	36.459	33.7501	33.0805	31.7121	31.7872	30.2015	29.3714	25.1288	27.5038	35.8158	21.1407	21.9226	22.3948	21.2902	20.2224	19.0759	22.6655	19.6519	19.2725	20.0718	18.2111	18.2684	16.9826	18.1183	17.7705	17.4939	18.0564	16.5222	15.082	17.4493	16.2999	15.9401	17.8881	16.5823	12.5145	12.4221	12.3561	14.0834	11.9014	12.2824
Srsf7	180.77	188.255	188.461	209.184	221.525	219.613	219.956	150.583	147.197	172.525	155.308	149.965	120.33	130.336	117.47	101.874	94.9197	103.707	85.4684	93.2984	116.242	80.5365	92.8655	86.4931	108.19	93.2323	106.763	78.6662	68.5692	76.3135	68.1887	103.206	102.352	107.741	102.79	66.4962	88.9618	65.5122	79.0662	65.2278	82.1763	61.566	76.8063	37.8149	54.3418	34.4383	51.8372	37.4171	51.8942
Celf1	50.4044	48.0078	48.217	55.356	62.1501	61.0393	59.0419	46.7748	43.8117	53.1205	49.6977	53.7173	46.4839	48.8105	45.4576	38.758	39.3741	39.2322	48.3193	40.5375	40.388	39.5524	40.2581	38.5103	38.1601	38.872	39.6767	39.9552	44.1009	39.7888	39.422	48.2554	49.51	48.8646	50.6089	44.6438	38.4753	38.204	39.7508	38.3548	37.851	38.7394	37.6459	35.119	34.0906	35.0377	33.3758	40.6311	38.6827
Hnrnpk	184.562	150.448	153.251	180.232	197.808	192.01	186.874	128.883	128.256	157.806	138.866	129.771	125.199	125.747	119.024	108.658	99.7432	107.713	113.903	85.8128	95.9291	88.0635	86.7254	82.2174	89.4137	89.8033	91.4088	73.4057	78.8814	72.9206	74.1069	86.4614	79.2935	86.3452	88.5006	75.3338	66.9816	63.7197	67.8121	63.9964	64.9586	68.506	64.1292	46.2012	45.1937	42.2152	49.55	39.813	40.5639
Rnps1	34.2682	27.0414	26.7168	30.7434	30.3022	31.0391	31.6132	23.7445	23.4272	24.9304	23.8733	25.2711	32.9201	24.9063	30.0624	27.6371	26.9745	25.3795	23.6216	25.7949	27.6116	34.1585	26.1076	24.2215	23.7347	25.418	24.2153	30.9439	35.7361	28.9115	29.7859	22.9513	21.7679	20.1782	20.0032	38.9305	20.5463	32.7311	21.1428	32.4986	20.1002	34.1231	21.5923	25.1694	13.5139	21.526	15.211	17.3019	11.2089
Sf3a1	48.9967	43.3084	51.2959	37.532	46.2994	47.7015	49.9066	33.9362	31.3107	28.3913	28.8601	29.0739	29.946	31.5838	30.0478	23.4484	29.332	23.3181	34.6411	24.9517	21.907	27.862	25.6496	21.5536	18.1784	21.4302	19.4376	22.7346	25.533	24.0703	23.6884	20.3645	21.9281	21.1767	20.5699	22.5805	18.3034	19.8907	19.3366	20.1173	16.206	20.4196	16.2651	18.0698	14.6289	17.4056	17.0305	14.8374	15.2569
Fubp3	25.8577	25.1359	25.482	27.6599	29.2065	30.3449	30.3954	23.3985	21.1208	21.6214	19.9379	21.5877	19.376	19.9785	19.47	16.4522	17.68	17.3905	18.9331	15.6509	13.8423	15.7456	15.0591	13.5761	11.9087	14.2966	12.1694	14.4975	12.8965	13.2065	12.0182	15.5055	14.1565	15.5865	14.3963	14.8417	13.4177	13.6527	13.3904	13.3043	12.3077	13.8747	11.3319	12.3209	11.7842	12.2915	11.45	11.5425	11.0443
Prpf4	16.0512	16.2969	15.928	17.2312	18.5949	18.4259	18.7394	10.9028	10.5755	11.267	10.5994	10.0822	8.92874	9.12036	9.0444	8.71348	8.38192	7.93938	7.88936	6.97491	6.86029	6.90594	6.43417	5.80135	5.99558	6.46542	5.77765	5.7953	5.68628	5.98572	5.87124	6.7649	6.4978	5.98856	6.23743	6.11794	5.66989	5.30187	5.96347	5.30657	5.79279	4.94143	5.23807	4.37694	4.95391	4.34331	4.95916	4.62871	4.90903
Sf3b3	87.4119	98.1129	91.5492	91.4624	98.2683	99.2928	101.373	72.3473	68.7009	69.382	67.9438	62.8837	56.748	58.7097	56.7212	52.1077	53.4111	50.0591	53.1765	45.0421	43.8368	42.028	45.5792	41.9997	40.781	46.4478	40.8967	35.1366	37.9874	39.6079	36.6877	41.6417	41.1169	41.1479	37.4568	34.9861	35.413	32.3432	35.1758	33.2473	33.7191	34.4181	31.3618	20.1658	20.8318	19.186	23.5091	22.3539	24.881
Snrpa1	41.4095	35.3513	37.7647	39.5467	46.5509	44.7018	44.0973	22.682	21.9219	25.0317	23.5669	20.058	17.58	18.115	17.0915	18.0722	16.8441	18.1408	14.1563	13.6799	14.4914	13.5796	13.9719	12.1221	14.0966	14.6154	13.4225	13.6727	10.702	12.828	11.3048	14.7121	13.7028	14.5817	14.8238	10.207	13.9833	11.9329	12.6029	10.6286	12.7908	11.0709	12.0718	5.5117	8.06055	5.94068	7.9806	6.01484	6.06991
Snrnp40	32.3547	35.1088	35.5695	28.0497	33.0936	31.5624	36.0694	22.3553	22.0429	20.1571	21.3667	19.0508	17.7196	17.1033	18.094	17.2369	17.8833	17.0821	15.3625	12.837	12.5291	11.802	12.9875	12.0838	11.7407	12.7754	10.2954	10.7291	9.21705	10.392	9.01337	10.5924	10.5375	10.8832	9.96763	8.21601	10.4433	7.71925	10.7091	8.24443	10.8524	8.19998	10.6351	3.96678	5.7232	4.41272	6.25167	3.68244	4.8902
Srsf3	105.508	103.92	100.929	117.744	124.084	122.279	119.382	93.2601	91.2365	114.17	94.6578	92.3795	69.8847	77.9681	69.2809	65.6901	58.3715	67.0771	52.2808	55.3532	61.1124	49.9408	56.4616	47.7069	58.7637	55.6934	56.7604	43.4412	39.5902	43.4997	40.9178	60.5407	57.3236	63.8078	63.8678	38.8894	48.5804	35.3989	42.9293	31.2929	46.7595	30.6754	40.7346	18.2728	25.7413	17.6034	25.7192	15.7765	21.8541
Prpf38a	18.92	15.9462	16.4766	17.3799	19.567	19.1484	19.0475	12.8302	12.2907	14.0316	12.5876	12.929	10.7348	11.1571	10.3181	10.3696	9.56748	9.93983	8.5388	9.26217	9.20359	9.41119	9.20821	8.24112	9.05831	8.65555	8.81021	8.51178	8.10519	8.59311	7.77978	8.90469	9.07819	9.39745	8.9899	7.45653	8.80175	6.71031	8.86388	7.8089	8.4686	7.83604	8.86173	5.50049	6.48363	5.62845	7.13691	3.66696	4.40682
Lsm5	32.3968	24.8052	24.76	34.6207	39.8911	37.8558	33.3396	13.1942	15.6091	20.2202	16.0988	13.2728	11.8648	9.45703	8.76525	14.34	14.1662	13.1068	11.4817	10.9585	12.1975	11.9323	9.8791	8.28501	10.1433	9.71046	12.2385	10.1848	10.4685	7.93289	7.57181	6.595	7.40703	9.11628	8.23086	7.98139	7.90252	7.2524	7.16907	6.80959	8.48861	7.03991	7.47736	3.97319	3.80402	3.85265	4.31404	3.35308	2.48714
Aqr	14.263	10.497	10.6333	11.5291	13.1627	13.3103	13.2075	9.61752	9.66737	10.5258	9.73939	10.3617	9.85541	10.0145	8.73781	9.67257	9.09355	8.65149	12.0546	7.11492	6.9164	7.58083	6.85227	7.23179	6.88051	7.23568	6.65195	6.1032	6.53095	5.84822	5.65188	5.26655	5.56453	6.36537	6.37313	6.06916	4.3352	4.68401	4.70043	4.55115	3.90594	4.95094	3.68193	3.84553	3.02412	3.56167	3.77268	4.39692	3.82588
[truncated: 6 more columns]

## Sheet: mouse_heart
	Heart.e10.5.1	Heart.e10.5.2	Heart.e10.5.3	Heart.e10.5.4	Heart.e11.5.1	Heart.e11.5.2	Heart.e11.5.3	Heart.e11.5.4	Heart.e12.5.1	Heart.e12.5.2	Heart.e12.5.3	Heart.e12.5.4	Heart.e13.5.1	Heart.e13.5.2	Heart.e13.5.3	Heart.e13.5.4	Heart.e14.5.1	Heart.e14.5.2	Heart.e14.5.3	Heart.e15.5.1	Heart.e15.5.2	Heart.e15.5.3	Heart.e15.5.4	Heart.e16.5.1	Heart.e16.5.2	Heart.e16.5.3	Heart.e16.5.4	Heart.e17.5.1	Heart.e17.5.2	Heart.e17.5.3	Heart.e17.5.4	Heart.e18.5.1	Heart.e18.5.2	Heart.e18.5.3	Heart.e18.5.4	Heart.P0.1	Heart.P0.2	Heart.P0.3	Heart.P0.4	Heart.P3.1	Heart.P3.2	Heart.P3.3	Heart.P3.4	Heart.P14.1	Heart.P14.2	Heart.P14.3	Heart.P14.4	Heart.P28.1	Heart.P28.2
Mbnl1	44.7911	12.1676	76.686	61.9589	17.8677	17.2973	16.0829	13.2364	21.7617	18.884	13.4681	20.0122	22.2254	18.2514	15.2788	26.1344	21.3355	15.2217	19.3807	34.0223	19.5413	37.0183	22.5503	22.8342	21.4161	34.1206	21.9075	28.3608	26.5257	23.1152	25.6047	27.6027	28.8005	24.6937	25.1887	30.2956	30.9617	31.1997	34.8266	30.6484	36.6197	37.3361	31.3966	53.1666	58.1783	50.0304	50.7063	74.353	60.4899
Rbms3	3.87791	2.83277	2.86758	1.85969	4.99974	10.0802	4.07575	3.51963	8.54395	7.53191	5.95211	7.27534	7.94976	9.46734	6.63434	12.9387	7.65767	5.2412	6.53096	13.4739	6.73272	13.6264	8.80787	7.0569	6.83566	12.2808	8.91075	9.08013	6.62036	8.96578	6.42506	7.67732	7.59	7.09905	7.22437	5.87799	7.03705	7.87362	7.14802	7.23571	5.79741	7.22183	6.09792	5.50177	5.32891	5.9836	4.87257	3.93831	4.24873
Mbnl2	35.9084	36.391	25.0808	11.7602	36.4774	26.4195	43.0467	18.1064	45.9044	39.9112	31.9434	39.0633	39.9004	32.621	34.984	37.2519	39.4029	30.8976	43.9561	45.1774	46.6387	42.1338	52.4473	56.0215	50.1486	51.0221	48.0074	70.0066	68.0132	64.0454	66.0259	72.1962	82.6547	72.0656	66.0502	71.0433	69.2214	77.6485	74.1863	69.3422	82.2419	76.4098	70.2061	93.1874	106.459	93.8003	90.1121	109.124	100.202
Srpk3	13.9238	19.5598	8.588	6.15461	16.9396	6.59	17.1032	5.60746	19.8618	16.9853	22.02	21.8571	25.765	15.3897	22.3128	11.6403	20.0331	37.5519	25.3643	8.14112	27.9688	6.77144	24.3123	25.138	26.5577	9.54467	26.1705	22.2626	29.9162	16.9943	29.7208	18.6399	19.7408	25.9507	22.391	28.7905	12.5281	26.7146	30.4183	25.9033	25.7438	27.6494	23.2735	21.3866	19.3074	22.3805	21.5933	18.0783	23.3632
Celf2	4.3633	3.96337	5.0642	2.82023	4.56418	5.75741	4.95328	5.29406	6.45781	6.01163	5.35664	6.73751	6.12484	4.84548	4.63366	6.6131	6.49596	4.9464	6.69806	5.93061	5.97123	6.85277	6.88144	6.50437	5.59092	6.02795	6.44579	6.9637	6.30684	6.92998	6.24986	5.92834	7.06329	6.4065	6.15429	6.16507	6.59932	6.71989	6.01849	5.6048	6.33143	6.30937	6.3372	6.32484	7.14265	6.13799	6.18055	7.48972	7.26913
Rbmx	33.2595	27.862	35.3486	25.9439	34.9387	42.8801	31.8309	51.1081	33.0375	29.9282	38.6612	38.0129	37.9681	45.6856	40.3723	44.3981	34.154	38.2423	37.1771	46.9294	37.1316	48.6361	38.2357	42.7894	42.6944	49.5763	39.0633	40.0549	41.3873	32.3785	36.9822	34.0104	45.1703	37.657	40.1116	44.5001	20.888	42.1578	41.8487	40.334	40.966	43.6546	36.8883	31.7023	33.7775	37.8823	31.0228	23.3906	20.827
Bicc1	5.26779	6.62979	8.06091	7.72565	5.22065	10.9281	5.21194	3.69217	20.2942	14.9161	14.5254	14.774	13.9211	13.4044	14.0896	15.3945	15.0737	12.4688	15.6135	13.9233	16.0506	13.5548	18.509	16.7743	14.1535	13.1741	17.313	17.1596	12.7371	20.0303	14.2393	18.5745	19.5223	15.3045	15.0392	11.9714	18.0359	14.4179	15.4358	15.4157	14.713	15.0076	18.7523	17.7674	15.8836	17.6231	17.3014	15.6035	13.741
Snrnp35	11.4468	14.6172	13.8743	19.9463	11.1165	12.2966	15.0942	10.9665	9.33163	10.5681	12.4435	10.5802	10.863	13.3361	13.429	9.47353	8.69744	15.9367	10.1229	10.6129	10.1052	10.4778	8.9202	11.998	10.7919	11.0333	10.8999	8.62554	9.64909	5.39469	8.55523	8.61374	10.4212	9.13857	7.48956	7.8776	8.76512	7.62775	7.39452	7.60076	6.22643	7.62749	8.06873	4.59424	4.49228	6.0212	6.08581	5.206	4.89873
Rbm24	80.2422	86.8235	66.8166	46.2313	86.2717	57.5034	100.811	62.6024	78.8218	87.4011	93.2522	85.8568	91.3551	57.1028	82.2586	49.9191	76.1262	96.7232	105.885	39.7598	120.414	32.4226	95.8934	133.066	141.165	53.3789	113.983	107.93	154.69	105.101	140.353	112.194	144.601	137.998	141.187	147.39	153.514	149.96	159.183	123.423	147.483	142.368	145.716	139.815	146.067	131.37	138.423	104.558	100.1
Mex3b	8.0653	8.2945	8.39114	6.34601	7.15621	13.5403	8.27854	20.882	11.8775	13.6553	13.6971	12.0128	9.93281	14.9105	12.1969	13.081	13.2616	11.8917	10.8024	10.4334	8.42996	10.9165	6.95526	6.51946	6.8495	8.44671	7.14121	5.3097	5.49989	5.84904	5.52095	5.37661	3.5875	4.46954	4.30046	5.63412	5.47476	6.29909	6.74791	7.317	7.01156	8.12488	6.94043	2.14916	2.724	2.98476	2.31768	1.25206	1.56971
Rbm20	24.6536	29.0831	25.0098	23.4281	23.6617	20.9042	26.3567	16.9593	44.0129	32.9816	33.8135	35.778	40.7491	27.267	38.7834	23.3215	33.864	46.3751	47.825	21.1916	55.8723	15.8714	49.6641	73.7479	77.4489	30.8749	59.0809	68.8879	91.4139	44.4598	84.5215	76.7174	95.4306	87.817	84.0199	100.895	67.2877	102.344	97.4124	72.0981	91.8935	97.8471	96.4222	88.2267	102.22	96.0276	90.7398	72.7119	74.922
Qk	63.7957	71.3636	54.5175	30.8811	72.4638	56.6685	92.3282	71.7281	76.0151	71.8434	55.1355	60.134	58.7116	40.9025	49.1967	51.1519	50.459	46.1767	64.2231	45.1957	63.0624	40.6551	62.0969	72.0428	70.2097	48.9808	60.2959	73.5138	80.4284	52.1931	76.149	82.9365	83.1546	74.456	68.1368	86.6571	77.1896	84.8242	77.5376	74.7087	91.8797	91.2211	77.0331	88.6674	95.7098	93.5237	92.5918	120.061	103.289
U2af1l4	7.28766	7.74482	7.83594	9.72827	6.40183	6.42651	6.96618	6.07492	6.56321	6.86779	8.83473	7.6408	8.10566	8.66397	9.32611	6.8808	8.36093	9.66042	8.8883	8.54096	9.17654	6.81085	8.20614	10.0807	10.0279	9.07875	8.3364	8.47835	10.0316	7.12197	10.3373	8.07783	8.23018	8.36949	8.87295	11.3135	10.5356	10.4064	10.5284	8.97581	9.45581	10.0824	9.47254	8.65174	8.88434	9.58454	9.46891	8.5172	9.41665
Uhmk1	19.1013	14.3721	26.9489	25.1059	18.3459	16.6814	22.1688	17.5715	14.655	17.4105	9.97004	15.2717	12.488	10.0681	9.01819	13.3491	11.3402	10.2502	12.4367	12.8916	10.7229	15.742	13.1551	10.9234	10.748	14.0772	12.1584	12.0474	10.8009	11.9633	10.8207	10.8678	12.0718	10.6924	11.1081	10.6475	9.64041	12.3032	10.397	11.7855	11.3828	11.8128	10.5318	12.5351	13.5088	12.3604	11.4608	12.7544	14.4523
Rbm18	9.13033	7.77173	9.71303	6.7827	9.97988	10.3327	11.2911	12.1461	10.6177	9.67293	7.56139	10.6828	10.2681	7.76716	8.10234	9.39924	8.2072	9.04327	9.57661	9.83524	10.5565	9.87036	11.1818	11.1051	12.6714	11.4101	11.4423	11.4609	14.4556	10.9121	13.5778	14.1497	14.0655	13.9676	13.1492	14.8684	13.785	14.8742	14.1362	13.0138	14.4162	15.7064	12.9776	15.5021	15.6448	13.9054	13.1022	13.9334	13.6964
Rbfox2	44.472	49.1142	46.8536	41.1309	48.6384	51.9154	60.3151	44.6081	56.7894	53.3401	52.0322	58.6351	53.4571	45.471	48.2784	48.2453	49.706	53.1959	54.9849	36.1371	53.0113	36.6362	51.3611	53.6409	54.0778	38.1623	52.0744	48.9231	54.0666	48.2736	51.1344	48.7794	53.6084	49.1904	48.5381	55.011	53.2093	53.3744	46.9882	47.6805	47.7212	50.2315	50.1707	46.5763	48.2669	45.9145	46.1594	36.9997	40.0225
Scaf1	18.1431	19.5831	16.0514	22.233	12.1057	15.5323	12.286	13.614	11.9963	13.5766	24.9598	15.4735	15.8843	22.0212	22.7785	13.143	19.8075	22.5228	19.0788	17.829	19.6334	17.0227	10.4481	16.9982	18.3662	16.5084	14.0805	12.5296	17.073	16.7259	17.4525	14.1779	9.94304	15.4883	12.8299	18.0195	18.4132	15.3013	17.0726	15.953	16.0202	15.4728	15.531	13.6254	11.1469	12.3826	13.0915	6.93746	11.5955
Rbm43	3.77418	5.2566	3.01362	3.31155	4.65485	4.33046	4.04955	1.59383	5.49657	4.97144	5.0831	4.94973	4.78009	4.47042	3.51491	4.46329	4.3398	3.8385	4.8378	5.1727	4.66938	6.10687	5.20552	4.90491	5.48289	5.38566	5.0518	4.85395	4.52167	5.36968	4.21078	5.61727	5.15361	4.4059	4.65934	5.10243	5.14231	5.56613	5.53984	5.56838	5.82559	6.45583	5.2233	3.34745	4.15628	4.69249	3.9861	4.68606	4.15299
Rbm4b	2.16996	2.10187	2.18613	1.46656	2.29085	2.7149	2.03548	4.3072	2.39129	2.57643	2.37451	2.82627	2.61177	2.99674	2.60514	3.35608	2.72479	2.82981	2.49914	2.97095	2.52426	2.63092	2.63236	2.4558	2.24621	2.7568	2.50008	2.01415	2.35072	2.06931	2.138	1.50253	1.8373	1.67543	2.11025	1.94401	1.69828	2.35295	2.03613	1.93552	1.91904	1.8881	1.83937	1.55546	1.72557	1.31112	1.61445	1.68804	1.93884
Pcbp3	3.58982	3.1088	3.93347	5.01233	3.30665	4.25547	2.85125	7.32572	4.61981	2.65917	4.40484	3.4205	3.87251	6.12471	5.64145	5.11976	4.3741	4.34181	3.65801	5.03354	4.49119	4.22767	3.82904	3.83744	3.69156	4.77672	4.25262	4.19355	4.13007	5.89764	3.10972	4.0646	3.53875	4.04314	3.86428	1.78563	2.73287	2.68511	2.69974	3.52459	2.69132	3.31957	3.19253	2.23781	1.6022	2.04165	2.90082	2.11851	2.07836
Nova2	1.01741	1.07176	0.829312	0.544962	1.26027	0.577279	1.04883	5.54728	1.0744	1.15961	1.32127	1.37751	1.78445	1.5314	1.53533	1.55968	1.55211	1.35208	1.59808	2.27879	2.00174	1.73999	1.58665	1.9304	1.89202	2.31943	1.69875	1.77542	1.83192	0.896274	1.91142	1.30213	2.12891	1.98611	1.75546	2.08885	1.97953	2.03712	2.49395	2.23211	2.86609	2.19742	2.28185	3.65111	3.09872	2.39024	4.07245	2.29018	2.39455
Khdrbs3	30.1138	33.4779	27.1943	21.8141	29.595	29.3668	40.2735	38.5777	40.1506	34.9154	31.1002	32.7191	35.3917	24.5863	33.2414	24.345	31.1737	40.6199	35.3148	19.8623	35.4855	17.4429	34.4614	37.9479	38.4915	20.3103	31.7813	37.4102	42.7045	29.0492	48.7402	47.5009	47.1136	45.698	42.3083	38.5424	36.8521	45.5218	42.0067	33.0281	38.5517	39.7951	33.495	46.9566	57.6188	50.6535	51.9993	45.0178	52.886
Srpk2	19.0921	21.4994	18.8502	11.8936	22.5621	18.365	22.8363	16.3619	23.3916	24.1943	20.1196	23.6076	21.8556	15.9984	17.488	18.9235	20.5297	19.6042	23.5773	18.1087	21.5929	18.8512	23.6414	23.7432	24.3312	18.513	22.3477	24.1157	24.783	20.9858	23.7946	21.7523	27.1841	22.9315	22.6804	22.8343	23.9238	25.7048	23.6221	24.8578	25.5471	28.2582	23.8954	18.7499	21.8446	19.5152	21.0065	20.4122	18.8063
Pcbp4	29.1062	38.2283	20.8591	26.9362	25.1993	28.317	30.027	47.4593	19.7091	26.0233	36.766	23.1858	28.0135	34.561	33.5298	20.4559	29.2807	39.0643	25.8061	20.5018	27.2058	19.3209	16.9666	20.818	22.5581	17.136	19.3998	15.9709	23.0655	15.38	23.6384	22.0469	14.6204	19.9787	16.0457	18.8736	19.4701	15.4056	17.1928	16.6136	15.9968	16.4469	17.1959	17.8819	12.9293	14.5631	16.1772	11.4462	17.6442
Rbm5	13.2808	10.7515	14.5198	12.3695	14.1268	14.0564	10.4965	13.7887	16.1583	11.9931	15.8872	16.6301	15.5792	16.5662	15.6222	17.3485	14.8686	14.2933	14.4686	17.1735	15.3297	17.4976	16.9919	17.4108	15.9031	17.6759	16.8638	17.617	16.2794	14.3252	15.5738	12.5105	17.9102	15.7004	16.4479	16.2298	16.0645	16.6902	16.2611	15.2989	15.5692	15.1027	15.1767	14.6464	16.5805	17.229	14.1321	12.6093	11.7642
Cstf2t	22.3566	22.3872	21.0622	17.006	24.4414	26.9396	26.9837	26.8579	24.2784	21.4964	18.8359	22.915	21.1653	18.5046	17.7492	21.3037	19.2287	19.2002	21.5547	21.0153	21.33	21.829	23.5238	22.5585	23.887	23.529	23.6019	22.0834	24.0953	20.6836	23.8415	28.5435	25.5225	23.8545	24.0462	27.5312	18.6306	25.563	23.7383	25.1019	24.7454	24.6151	20.9903	24.6037	23.2088	22.1537	21.1978	18.5816	19.3391
Rbms1	41.5165	37.8073	45.221	33.4376	44.934	60.7425	44.054	32.0205	33.0911	43.3497	37.098	45.2954	35.0681	28.144	27.5084	34.9523	33.3148	27.1016	33.6381	35.4093	32.7064	33.3857	34.6081	35.1582	32.1385	37.3397	35.7659	33.6808	35.1756	34.7807	31.8733	29.9245	34.8274	31.1585	32.8724	37.0954	39.3351	38.7567	40.0992	37.686	40.5807	39.786	37.8916	36.5942	40.5554	34.2642	37.3094	33.3621	30.3368
Ptbp2	35.2024	35.0205	32.3088	13.6228	43.8944	41.7613	49.8742	78.7082	32.3776	35.685	31.0502	39.1735	33.3884	28.541	28.6922	35.4635	27.0882	28.2773	28.5388	26.749	27.4104	30.2074	32.0384	26.7019	27.4176	28.9885	27.8972	25.5582	27.0919	24.4657	24.1257	20.2965	25.7451	22.9133	22.4921	29.0658	25.1313	29.442	29.4974	23.3136	28.1181	30.9415	25.7847	17.5878	18.3323	17.4177	15.5811	13.9323	13.2824
Hnrnph3	24.016	24.1758	27.021	19.6275	25.7392	29.1421	23.8361	40.5049	20.4762	21.2555	28.4595	27.5984	23.695	33.861	29.3857	30.1944	21.9808	28.5594	21.976	27.0394	21.8778	29.7538	22.9369	27.2361	27.8233	30.9345	25.2403	24.158	24.7984	21.9083	23.4686	20.7581	26.7699	21.8646	22.0757	24.9314	25.7817	27.2445	27.7748	24.3059	26.0049	25.9484	21.9425	18.2113	21.1037	22.6124	19.6104	23.3534	23.3545
Slu7	13.3979	12.3333	14.5008	15.9466	10.776	12.1418	12.2989	13.3875	15.4043	12.4299	13.6356	12.374	12.119	13.7536	12.4989	11.9878	10.6541	12.0383	11.4408	13.4901	10.6249	13.2548	12.0461	12.5859	11.8819	14.0054	11.4439	11.8709	11.489	10.2388	9.99264	13.2067	14.5573	10.4868	10.7635	10.4464	12.1021	12.9293	12.6981	11.3881	13.0232	13.1624	13.8102	12.8492	14.782	17.2935	15.0427	16.723	15.4084
Rbms2	29.9008	31.3726	25.7618	28.6863	30.8384	33.7883	31.9901	24.9992	29.0403	31.4176	31.3434	30.3563	30.928	24.7238	27.1497	24.9517	29.4255	30.6465	31.2984	23.7722	31.1175	20.4085	33.3707	34.8781	31.9223	22.4725	33.9305	32.2142	34.4711	29.8395	31.3731	33.0861	37.3274	32.1036	34.4513	30.9428	32.9742	30.6385	31.147	30.933	31.1849	33.2207	35.7208	34.2192	32.6974	27.1224	37.3238	40.5609	40.5924
Grsf1	56.5276	53.0788	56.88	46.0517	52.8316	55.0053	72.8053	59.5848	56.4057	56.1038	41.2885	50.2926	51.0389	37.2551	40.6291	40.4678	38.8194	44.5817	46.9263	37.4981	46.7388	37.5053	51.2907	57.5217	59.8844	43.1871	51.0132	62.5639	72.6583	49.743	68.7013	91.6791	85.9998	73.5553	72.8585	92.1477	85.7336	92.4054	86.3845	81.1802	95.1812	99.7167	81.1812	108.558	110.597	107.333	104.978	129.084	121.982
Mex3d	6.41138	7.5524	4.77915	6.05343	4.45426	7.38457	5.87323	9.43988	5.43755	7.64841	11.9964	7.19133	6.43317	13.3957	12.8803	7.37821	9.47296	12.6257	8.95205	10.6005	9.74707	10.4793	4.86215	6.92548	7.38239	8.46202	5.67922	4.94361	7.00407	6.86829	6.92311	7.90546	4.45433	5.60422	4.90034	7.6274	7.39584	6.91464	7.52863	6.84784	7.34687	7.93865	5.51646	3.38768	3.03537	3.43488	3.00437	1.54918	2.36674
Rbm15b	13.6454	14.2999	17.8152	25.3351	10.2058	15.6816	12.6914	18.5539	11.9374	12.4478	12.4307	11.2466	12.5411	16.0032	12.9505	13.4458	12.2405	11.2446	9.78842	14.6027	10.2843	14.9955	9.7093	10.1225	10.2855	13.2049	9.68439	9.34686	10.3484	9.78976	9.57095	9.26257	7.22569	7.67126	7.33596	7.94578	9.3578	8.52298	8.94828	8.80115	8.29361	8.13775	9.09749	8.0645	7.48436	7.79998	7.07732	5.68503	6.91079
Luc7l2	24.2401	18.7317	32.1409	20.254	25.0741	23.83	25.0132	24.8005	25.8092	23.2805	23.9157	27.5484	23.2865	22.3855	22.2798	25.8747	20.9945	22.0435	22.5185	23.5226	22.1591	25.7075	25.6078	26.6707	25.9427	26.9304	23.2109	27.1006	25.8871	23.0668	25.2017	27.1961	34.3285	30.3096	25.5354	33.7	32.359	36.0952	37.1575	28.6175	34.4728	34.2319	26.3668	28.9735	32.9858	31.9031	28.7439	30.5067	28.2547
Prpf40b	10.1612	9.36055	9.26625	8.76287	9.16828	11.4937	7.48329	9.78517	10.0601	9.98962	16.9154	12.6762	12.3085	16.3826	15.6118	11.5421	14.1615	17.0215	14.113	13.3213	14.2462	12.1739	10.6566	13.5206	14.8497	11.9875	12.9284	11.5047	14.2887	11.8988	14.5362	11.226	11.4075	14.4202	12.6385	12.5533	15.1146	12.4911	14.8035	12.5756	12.9062	12.8939	14.3083	10.9253	10.6726	11.1128	10.7852	7.1163	9.01031
Hnrnph2	28.2692	31.305	36.5266	29.1468	29.809	31.2743	35.4228	32.1201	31.3041	25.4041	26.6908	28.3813	25.7862	28.5577	27.3878	28.7866	22.8022	25.3999	22.0719	25.2958	24.9242	28.2659	26.6311	29.2211	29.2912	31.4141	25.9572	28.7482	29.3682	25.4004	25.0639	33.2983	35.323	26.4639	26.6401	27.5708	19.2884	28.9128	26.48	26.7214	29.9241	30.6695	27.8331	22.4914	24.5471	24.5321	24.0935	20.7641	18.5266
Sfswap	23.6104	22.1131	22.7183	29.9986	16.7997	18.587	17.1427	19.6398	18.7715	18.384	26.8511	18.2295	20.3906	32.6087	28.056	22.127	22.3123	27.3636	22.628	24.4175	21.6309	25.3096	17.7006	22.3416	21.5414	24.9803	19.4863	19.9835	21.224	18.1556	22.5442	19.3841	20.5731	19.3423	19.2368	22.6189	24.0123	22.8238	22.2513	21.9752	23.471	22.6766	24.8763	19.4798	18.501	23.4377	20.6132	11.3981	13.684
Msi2	20.2496	20.103	18.8693	13.5053	22.8618	19.2875	27.0351	23.3711	22.6813	23.7506	21.3515	23.0773	20.5896	15.3815	15.5205	18.2251	18.9151	17.317	21.8797	15.6675	22.6543	16.34	21.79	27.5004	25.9184	19.8248	23.6166	25.8212	28.8552	21.6346	26.5598	29.7587	31.5975	26.7395	26.7831	32.17	28.0033	30.1152	27.6528	25.2776	30.1818	27.9893	27.3673	29.918	34.1572	27.3694	30.5829	32.9128	31.4068
Nova1	2.77166	2.0447	2.37897	1.37597	2.96129	2.326	2.96428	8.76879	2.46287	2.766	2.70209	2.83959	2.37296	2.03852	2.03658	2.2554	2.02133	1.92317	2.65628	1.80458	2.01772	1.69939	2.00977	1.79857	1.47515	1.86153	1.77527	1.59684	1.56711	2.00848	1.49023	1.22038	1.21536	0.966727	1.22769	1.37275	1.43908	1.75838	1.32171	1.4839	1.56335	1.44469	1.34962	1.99584	1.28747	1.67842	1.45498	1.67386	1.39154
Clasrp	19.6164	19.0494	18.6942	19.3074	14.8256	18.8081	12.4052	16.321	13.7921	13.3502	30.1993	17.9856	18.3136	31.1876	29.5687	19.187	23.701	29.0294	21.0448	21.7061	19.8844	21.2813	16.5181	19.52	18.975	20.0953	17.6364	15.2218	18.2796	18.4165	18.8225	14.4203	13.3757	16.5237	15.2143	21.1102	22.9665	20.4939	22.3572	19.5984	18.8317	17.4892	16.4064	13.4135	11.8402	13.4137	13.4417	9.0291	11.0334
Tia1	13.8058	11.6292	14.4007	7.9888	16.9105	17.3407	14.3901	18.3228	17.9681	15.7619	14.6703	19.5813	14.9529	15.413	14.3636	18.2024	15.2706	14.8685	16.1568	17.3158	13.8335	18.959	17.1926	15.9179	15.8492	18.1586	17.4503	14.5494	15.3859	12.7646	14.8511	11.4796	15.0138	14.8612	14.7496	14.4241	15.9861	18.5817	17.166	15.7566	16.5161	18.4292	13.8953	9.9088	11.8453	10.0188	9.42699	7.31655	7.51989
Sart1	16.8085	15.5412	19.7902	25.312	12.4349	17.5301	15.0815	16.717	10.8161	12.0309	14.6373	13.0575	12.8166	18.1478	15.0662	13.1973	12.8997	15.0718	12.4347	15.5308	13.4259	15.1682	9.98615	12.457	11.7858	14.5543	10.9843	10.6082	11.6417	10.9999	12.7984	10.9696	10.6198	10.4819	9.49222	12.7383	3.79782	12.3447	12.0581	11.5489	11.8931	11.1472	12.3494	10.9032	10.2042	11.6878	11.2715	9.01429	11.3072
Mex3c	23.747	22.6243	22.5403	16.274	23.1085	32.8882	29.2236	28.2614	25.3589	26.1615	18.1734	25.7226	24.7646	22.8853	20.7947	25.8974	21.5749	19.8566	20.9836	26.2978	18.2073	25.6343	20.9826	19.1277	21.1878	24.8349	20.4394	19.0996	19.6246	19.9471	18.3075	20.8752	19.7439	18.069	17.1596	18.9816	14.3583	21.2779	19.1096	17.4177	19.3895	19.456	16.2937	13.4952	16.6875	16.9525	13.4407	12.6808	13.6851
Rbm33	13.4252	9.09893	14.4357	13.9082	11.9837	12.3596	9.72603	12.4777	9.66793	9.88656	12.3847	11.6005	11.7602	11.6359	12.0118	11.6162	12.1005	11.2251	12.5385	12.7702	11.7317	12.1017	11.4066	12.4074	12.2004	13.0864	12.6753	11.4118	12.1531	9.9179	11.2768	8.54068	11.7749	10.5629	12.1468	10.7447	10.3746	11.8718	10.2929	9.76454	10.5224	11.254	12.7909	10.0917	12.7568	11.4787	10.0671	9.01734	9.26162
Msi1	4.1134	3.27571	3.92423	4.35266	3.61072	6.01089	3.82089	33.1576	2.0976	3.01856	5.28481	3.26544	3.2991	5.94463	4.89976	5.09615	4.13227	3.81966	3.02898	4.32002	2.58659	3.80649	2.06123	2.04007	1.85814	2.90011	2.06322	1.15357	1.47004	1.33458	1.69497	1.13213	0.902089	1.12229	1.42802	1.39765	1.53139	1.60063	1.68139	1.36247	1.57749	0.825425	1.45587	0.307159	0.321867	0.365929	0.406881	0.183653	0.119186
Srek1	32.5963	24.6496	35.1339	21.8549	35.4762	36.0188	27.6746	34.2043	29.5458	28.5364	35.0582	38.9275	32.5505	31.7094	30.4375	38.3522	30.5376	31.0837	32.2972	34.5819	30.8519	37.2381	34.2125	35.5493	33.2081	35.6914	33.2978	33.67	32.9418	31.8914	32.0704	23.3568	33.4322	29.0139	30.4886	30.319	33.9223	33.6751	34.5848	29.421	32.7626	32.545	27.5255	21.3175	24.1824	26.0971	23.3919	19.0896	17.8517
Rbm3	25.4837	15.9598	34.6464	31.7024	26.6553	29.7334	27.6799	30.1804	15.4519	16.5898	18.9173	23.9489	23.6246	25.8254	22.4851	27.8192	18.8082	23.1393	19.4708	26.191	18.4901	32.8849	22.3756	18.2061	19.9845	28.7972	20.4264	19.1025	21.9887	17.67	20.1001	18.0479	19.5484	19.8641	20.7316	21.462	4.61122	19.9384	19.5514	20.7348	21.0886	22.9342	18.7478	13.5916	15.2781	18.2158	11.9368	6.76417	6.99602
Rbm38	48.9595	46.8366	64.0301	121.919	17.8493	20.9833	27.4725	25.6464	19.2532	21.5388	44.1333	25.1802	21.2449	25.6008	41.3811	12.3091	24.2563	34.7202	27.7714	13.082	29.7164	11.2793	14.2267	27.5493	31.8511	14.0413	21.1599	19.2291	33.8501	24.9978	33.6184	36.2642	19.497	31.8536	24.8316	36.7632	37.2637	29.1408	30.3886	27.0068	31.7031	27.4865	27.975	44.8068	33.2076	40.4757	46.929	19.6775	31.3014
Puf60	99.6786	100.641	92.9115	128.325	78.399	91.562	97.3444	105.382	66.7363	85.2059	85.3458	76.2781	81.2748	86.7169	86.2706	68.1998	81.4892	92.4622	80.2582	76.6161	76.2435	68.8068	64.1689	68.6394	76.1337	68.3971	66.7516	58.9228	75.6455	62.2133	73.6397	63.151	54.173	58.7182	60.2876	64.4057	68.6332	58.5928	62.9491	58.85	61.2469	63.1603	67.7538	55.4641	49.6941	53.0438	50.8322	43.0364	52.5232
Hnrnpul2	53.3526	55.3281	65.5136	73.1985	48.0392	57.7882	53.8096	56.0713	46.8141	47.1684	47.2637	47.9116	45.6108	55.0533	48.9206	52.3768	43.1968	47.3109	41.3936	53.7631	43.0066	56.8845	43.8979	44.7811	46.4235	55.6358	45.7202	43.2337	46.0422	44.8586	41.4816	49.1104	47.0097	42.3766	36.5968	44.5392	25.1026	45.4696	41.2751	46.1241	45.4377	44.0499	41.3423	35.6979	40.6634	44.3466	37.8735	36.2131	37.535
Hnrnpul1	82.2416	76.5916	86.879	113.337	63.4436	72.0763	68.8689	62.6735	56.3258	64.054	85.9109	63.1555	64.9379	80.3965	72.9834	67.5388	73.7104	65.839	69.8398	77.9393	66.1875	73.298	57.1493	67.2839	64.1771	67.5363	61.4017	58.3269	62.477	58.5622	62.3766	61.1223	67.1545	55.0389	57.52	54.4491	58.882	56.5875	53.3687	53.5775	57.5843	57.8235	63.3847	45.9024	43.8722	48.9138	53.3992	38.9045	38.1545
Cpsf7	35.0466	27.83	39.2102	34.9116	33.061	37.6653	30.5712	36.5471	32.5413	29.1016	38.202	36.1746	39.2378	42.9703	40.5159	39.6069	34.2695	36.1757	34.6204	39.507	34.9663	38.0419	36.288	37.1954	38.1235	39.3464	35.145	34.5725	34.2748	27.3293	35.0668	28.0371	34.6886	32.1706	31.4309	35.7355	25.9073	33.5883	37.5009	32.3796	34.3595	32.1497	32.7319	29.1907	31.3294	32.6418	29.3972	23.2997	21.9883
Lsm10	11.0399	12.9822	11.9574	18.9228	9.32397	10.499	12.8589	8.66308	11.9232	9.42753	10.2976	8.89876	10.6702	9.71683	10.8055	7.93049	9.84264	11.8323	10.6975	10.529	10.4767	9.67488	10.7569	10.7114	12.4386	10.3412	11.421	9.26191	11.0264	10.0512	12.1046	9.93788	9.78859	9.97824	10.8964	8.35488	8.90203	8.40678	9.14826	8.16916	9.41712	8.55648	9.30909	6.86079	6.48513	4.58173	7.3101	8.56592	8.53022
Tial1	28.9247	21.6128	36.3132	23.8029	27.0758	24.682	25.2194	26.8171	26.8375	24.1763	23.5845	31.4507	27.4275	26.9729	25.8229	29.3675	26.5978	26.2179	27.0719	29.686	25.7715	28.9654	28.9277	29.6855	28.0353	31.2495	28.4352	29.5987	28.7045	28.1792	27.7784	23.8645	29.7059	26.1159	27.6893	26.6674	29.4773	31.1988	32.7445	25.3631	27.4948	29.5345	23.0158	20.8294	25.1299	24.3655	22.4846	22.6268	20.4904
Prpf38b	37.4418	31.7996	40.3337	25.5496	35.2261	39.0788	28.9944	34.4323	28.1984	25.95	35.1983	32.5002	27.0066	34.9821	32.4629	33.8373	26.1144	28.8947	26.6007	32.7224	26.2837	34.8594	27.5712	33.7732	29.1789	34.1389	28.4099	30.5247	28.8513	26.3561	26.1925	26.5608	33.3225	27.4211	27.7678	29.9614	31.0244	29.4595	30.9275	28.6482	28.2415	29.5685	23.9989	19.8977	23.5674	26.7453	23.2723	20.2572	19.9512
Srsf4	35.5362	32.8383	35.3298	46.8927	22.3716	28.1059	26.9774	30.8132	21.6485	25.9609	35.1183	25.1712	26.1009	36.9292	34.5472	25.4679	30.9995	33.2635	29.6008	32.1741	26.9216	31.0417	19.8382	27.2001	26.4217	30.1233	23.6009	21.5453	25.2282	23.9551	26.84	21.4294	17.942	22.1525	18.8869	24.3885	26.2201	23.639	25.045	23.0147	24.6733	23.2478	25.0274	16.7728	13.9919	18.9233	17.7711	11.641	14.7006
Snrnp70	191.454	191.368	195.979	219.652	116.496	160.924	125.335	164.757	114.252	117.575	208.632	138.123	132.526	248.054	224.642	148.559	159.518	201.339	154.962	180.609	145.271	169.322	100.837	147.741	160.19	164.238	119.458	114.957	135.898	126.113	136.898	126.133	97.5876	119.86	98.0189	142.874	148.743	132.909	137.012	131.575	127.727	128.189	125.482	81.6241	84.0004	120.167	90.0789	52.4331	67.8308
Prpf18	12.4156	10.1727	16.0064	16.5811	11.3446	12.1793	13.5866	12.7363	12.948	12.2268	9.2064	12.6167	11.9262	9.21366	9.56638	11.6934	9.91837	10.6017	10.5717	10.7885	11.3524	10.5574	11.503	12.3031	12.0427	12.9348	12.2283	11.6407	12.7487	12.3433	11.9406	11.2308	12.758	10.688	12.3524	12.2303	12.5452	14.1561	12.8741	13.081	13.4602	13.4171	13.1212	15.0654	17.4847	16.7461	15.1219	16.062	15.8432
Bud31	44.1153	43.4616	51.4243	53.3717	37.4572	39.9524	44.6332	43.3305	28.9192	32.2364	34.7418	34.672	29.0631	34.304	31.6643	31.945	28.2788	35.1507	24.6267	28.7219	27.7444	28.0379	27.7693	25.4247	28.3189	30.6213	26.4883	28.3362	28.1757	24.9376	27.5285	33.9953	31.5396	25.5551	26.2024	27.738	30.5295	29.8539	28.8283	30.0857	30.7178	33.1978	28.7602	27.6805	30.4864	30.3858	29.2181	27.2531	26.5983
Prpf19	30.3911	31.2659	28.6191	38.8804	31.7619	34.995	36.8985	36.4416	25.5022	27.1655	25.1013	26.3322	31.4558	31.7585	28.3285	27.132	27.042	35.1168	24.8199	28.0132	27.883	28.5341	30.3639	30.9195	32.0747	28.4302	30.1968	32.4399	39.5741	25.5905	37.1383	44.8833	37.7683	37.4665	37.2209	39.0149	9.42086	35.3148	36.1553	34.349	37.1534	39.3941	37.5634	44.8208	48.9479	44.0654	42.2553	47.505	51.7395
Srrm2	124.267	97.8768	130.617	142.092	116.343	111.781	88.3712	101.713	107.684	91.6597	144.695	118.634	119.388	128.383	124.769	121.559	119.401	106.965	124.739	118.329	116.969	113.103	114.826	125.8	116.544	112.09	117.704	111.163	114.45	93.7438	110.126	78.7863	115.853	103.727	101.815	98.4724	101.32	104.358	100.124	92.1412	97.7786	93.4229	94.6393	82.9892	84.8308	86.4289	82.1894	68.4211	57.705
Rbm22	15.3733	13.7469	14.7964	17.0562	13.9459	15.3653	14.5208	16.7296	10.8449	12.8842	13.6437	13.797	13.2331	13.3186	12.8893	14.0432	11.8469	12.5189	11.8593	13.6143	11.5708	12.7761	11.6506	12.3604	12.2546	14.1681	12.5281	11.3933	11.9016	10.6093	11.5104	10.0917	12.1365	11.3491	11.6196	11.7991	6.88906	10.9919	12.5073	10.6793	11.5192	10.8128	11.0496	8.95836	10.0214	9.76959	9.8541	8.0318	8.20571
Rbm7	29.0383	26.6291	32.6632	31.4086	32.1269	34.0825	38.2554	34.6678	31.3951	32.4879	23.6931	30.7145	26.2167	23.2451	23.2406	28.1579	23.3331	22.6644	23.4407	27.8711	21.8568	34.2578	27.7718	22.2104	25.3978	30.7182	24.7791	21.5918	22.0622	25.0838	22.2047	24.3233	23.2797	22.0444	23.6906	23.4799	24.519	27.0639	28.1158	22.3899	26.4911	27.8532	22.8076	23.1021	23.4866	21.374	18.3753	17.526	21.3207
Hnrnpr	18.0531	19.0933	22.0457	18.4129	20.9844	25.0757	24.341	29.0054	20.3554	19.8665	18.381	20.6566	18.3176	20.0599	16.1317	23.2572	16.3674	17.5309	15.6579	20.6256	14.9832	22.5564	17.1881	15.916	16.1463	20.7288	15.8531	15.0797	14.9187	12.617	14.0026	15.1987	16.5026	14.1546	12.5576	15.6446	15.9506	15.3724	15.4762	16.174	16.4394	17.8012	15.0685	9.97446	11.1159	12.5682	11.1718	10.1949	10.456
Luc7l3	37.5974	23.2548	46.1492	25.5767	39.4644	41.6355	30.9738	45.8672	29.4555	27.825	36.686	42.6481	35.936	33.764	33.6911	40.8815	32.1658	33.9392	33.0188	40.3913	33.9764	43.5699	36.5612	38.632	37.3022	44.3217	37.267	37.031	39.0455	30.0834	35.7726	28.1265	39.6912	34.0484	35.8604	34.1341	36.2026	36.8698	38.9669	33.0583	36.1057	35.4768	29.2064	25.38	31.656	33.6401	27.8687	23.1976	23.0548
Cwc25	5.79066	4.35667	6.19866	6.54111	4.96707	5.4416	4.92362	5.55886	4.76975	4.73846	4.9548	4.75944	5.10308	5.5548	4.92109	5.97874	5.2738	4.85637	4.67798	6.25491	4.8807	6.05505	5.3652	5.26873	4.97992	5.86551	4.9915	4.95549	4.51678	5.12709	4.84223	4.69334	5.00887	4.59162	5.01596	5.11923	4.93035	4.96471	4.85787	4.4556	4.63325	4.68402	4.74856	4.45347	4.93024	5.22031	4.67032	4.69036	4.77578
Hnrnph1	125.701	100.151	138.246	88.7182	131.952	160.862	109.669	192.056	105.883	102.705	113.096	141.081	122.287	148.285	122.365	161.305	111.574	111.088	102.918	160.178	101.066	170.061	116.459	108.952	105.23	161.538	112.283	110.166	103.106	90.4775	98.3586	76.1806	95.6839	88.7628	87.8151	94.692	92.1126	95.5078	103.297	96.4057	99.3277	102.142	81.2074	70.9892	81.1114	79.4585	71.4365	69.0432	66.2538
Lsm6	13.8058	15.7126	16.4191	17.984	13.9234	14.574	17.9139	15.8417	10.5671	13.8226	12.1399	12.7551	11.4141	14.5811	13.7724	13.5277	11.9423	15.6214	11.3993	13.3658	10.3237	14.3574	10.3101	11.8153	11.7815	13.4564	10.3772	9.83911	11.3009	7.15053	10.3711	11.2769	12.5024	9.5977	9.18226	8.65911	7.54715	8.75225	8.11832	9.86443	7.8785	10.6765	8.78914	5.72799	5.43289	5.22563	5.71359	6.75106	5.42713
Raly	83.4683	87.4522	89.4207	125.779	66.2214	73.6758	85.291	76.0444	60.987	70.6778	64.4077	57.9592	63.4817	73.8538	68.9616	56.3058	59.3462	70.4527	56.9367	62.4215	56.3978	57.4642	48.3659	49.9803	55.395	56.4638	50.0941	48.0234	53.7581	46.4027	57.3365	54.9011	43.946	43.1484	50.8486	52.2093	52.3491	50.5392	53.0311	56.8109	50.1909	56.2101	54.4115	42.0116	39.285	46.0047	43.7852	31.7906	40.585
Rbm15	10.6726	7.3543	12.7075	19.3163	5.58953	7.11725	9.68617	7.52898	7.01785	7.67242	5.37114	6.33669	6.4253	6.99979	5.78904	6.6613	6.85004	5.97134	6.61432	6.54963	6.55724	7.33732	5.76097	6.57502	7.28138	6.84989	6.68568	6.70186	7.12269	6.4251	7.18187	8.09075	6.34811	6.38572	5.67515	5.86327	5.20057	5.58236	4.66459	5.06121	5.58228	4.52377	4.52538	5.56277	6.45703	5.49373	5.0518	5.29336	5.68861
Srsf9	41	29.2487	45.2554	54.4956	32.5213	49.7513	39.2771	54.8843	24.9291	28.9147	25.6736	31.6785	28.4152	40.4781	29.4538	40.7614	28.1482	31.6283	23.8553	39.714	25.3983	44.4384	22.7755	23.2627	23.4415	42.1143	23.8927	23.3315	25.9564	34.3238	24.1353	27.3755	22.082	25.8268	22.2081	23.1725	26.6015	23.7383	26.1084	23.0594	23.6783	21.2003	20.7782	16.4777	17.608	15.4386	15.5714	12.4663	13.7702
Rbm39	61.32	45.2128	66.2345	40.1112	62.2255	62.5336	56.8119	70.3574	60.7223	56.2369	52.7722	62.8149	57.2662	52.939	52.0101	61.4548	49.8689	52.4865	53.9817	59.0111	51.7096	62.8727	60.0578	59.0766	58.1009	68.3023	58.1516	62.3169	57.4307	57.5048	57.6035	56.0507	65.7905	58.2968	59.3068	62.339	64.7005	65.2503	67.265	56.884	57.8417	62.7287	50.8716	45.8427	54.2438	57.739	47.44	46.3124	44.405
Syf2	22.3518	20.7152	24.1212	33.2499	16.0411	16.7432	20.6202	16.9259	22.804	19.3816	20.8931	19.8259	18.9991	22.3898	27.3171	19.8714	18.4956	24.7351	18.2235	18.8291	17.8387	21.0455	17.7917	21.1184	19.4569	23.9912	17.82	18.8456	19.7473	18.7895	18.2319	25.1822	21.0501	17.0664	20.0266	25.2784	24.9189	27.2647	25.4785	23.4513	27.156	24.671	24.3079	24.7376	30.1229	32.3901	28.2093	28.7195	34.5748
Khdrbs1	42.2786	44.2162	43.615	32.3163	46.6217	56.5785	57.5514	59.7459	35.9663	41.5833	35.2745	39.6278	35.8512	35.0268	30.9108	40.0462	32.1067	32.9639	32.583	35.9083	30.0638	38.1242	32.2638	28.7909	30.6429	34.9349	29.0967	29.0417	30.3966	26.2956	26.8186	30.7285	30.6689	27.169	26.4465	29.2021	30.0957	28.8848	29.4435	27.6258	28.6611	31.727	25.5346	16.2871	17.3093	18.5868	16.0893	15.1146	14.4309
Mbnl3	2.52581	2.33095	2.51969	2.16852	2.91947	3.80508	3.70047	2.27195	2.73688	2.85087	1.69982	2.12872	1.97792	1.96351	1.41138	2.58646	2.00525	1.4103	2.28317	3.46637	1.86658	4.45077	1.97512	1.67519	1.5996	3.99392	1.88988	1.37473	1.26658	0.894378	1.4555	1.10104	1.26012	1.27526	0.911714	0.713618	0.408839	0.882875	0.552939	0.960691	0.754087	0.879815	0.917995	0.289561	0.228248	0.277432	0.227301	0.081222	0.107818
Rbm10	23.3908	21.7826	26.214	34.2871	16.6865	21.3133	19.6458	21.4536	16.9221	16.6677	20.9396	17.5705	19.2766	23.8621	20.9668	18.9852	18.3266	19.887	16.6767	21.3869	18.3249	20.7512	15.2168	17.2019	17.6536	19.5492	15.7632	14.5953	17.1198	15.5886	16.3082	14.7105	13.9501	14.4202	13.8499	13.7826	5.92043	14.2535	13.8806	13.2748	13.0904	12.8614	14.9471	12.6988	12.3235	12.919	12.4072	9.4884	10.9139
Scaf8	19.5997	20.6518	22.4294	22.9886	20.9693	20.5556	25.0868	21.2255	23.0803	21.0367	18.0015	20.7682	19.4815	17.9785	17.2411	20.1012	17.4529	16.9962	17.1629	18.9827	17.2696	20.7461	18.4772	17.8557	18.6546	20.4567	17.9603	17.9708	19.3799	15.8814	18.4744	19.4697	21.6488	18.3722	17.0107	18.5383	18.2754	18.5312	16.6821	18.2509	18.128	19.422	20.0812	17.6012	19.2631	18.5568	17.4485	17.4468	16.8951
Luc7l	19.5884	10.769	18.6315	15.8515	17.9755	19.2213	14.6381	22.8689	13.9982	13.4954	16.0694	19.0042	17.4925	18.603	16.7008	19.0571	15.8711	17.4113	15.2786	18.574	15.4277	21.5477	17.5453	17.0403	18.2109	20.3364	16.7578	16.3052	16.5128	15.1575	17.0415	11.4954	17.3912	15.9898	15.7075	19.6745	20.1806	18.4408	21.0458	16.8646	16.6583	18.6684	14.8192	14.5597	17.7543	17.7158	15.2507	12.6132	11.4071
Scaf11	32.6951	30.2507	32.3059	32.2643	32.6668	37.3361	39.4167	33.4608	27.6875	29.8407	23.63	27.027	24.3757	25.067	21.7972	29.1001	22.7728	20.8573	23.6358	27.1225	21.0525	28.1916	24.2409	23.2167	23.8043	27.2407	22.1249	23.5333	22.9657	20.4826	22.04	26.1145	29.0835	23.9638	22.0105	21.5914	20.5444	23.0323	19.6777	21.6714	23.6039	22.787	22.2704	16.9708	19.102	20.6084	17.7851	19.2264	16.8175
Prpf4b	53.3091	36.7014	56.1314	41.6903	46.5449	48.0256	44.5761	53.2597	40.1871	37.9526	39.478	45.1266	39.4098	40.7759	39.5703	45.0629	34.7197	34.6777	37.2018	39.9454	34.583	45.2352	38.8646	39.5647	38.2938	42.1834	37.4184	41.8767	38.3778	33.8054	38.0903	37.0942	45.024	38.568	35.4817	36.7492	35.7096	39.8085	34.9364	36.6991	39.4059	39.0096	32.4494	29.6097	35.4234	38.2478	30.2934	28.7867	28.3747
Rbm41	3.30302	3.11938	3.08279	2.29106	3.68472	3.17386	4.53537	3.34645	4.08253	3.48378	2.53143	2.93795	2.46127	1.97509	2.16172	2.57511	2.26206	2.15595	2.80114	2.39636	2.97665	2.61975	3.19271	3.15746	2.97527	3.0857	2.76653	3.02986	3.28947	2.07042	3.01957	3.42862	3.58217	3.52437	2.83321	2.73742	2.07236	3.57497	2.73734	2.64299	3.24316	3.29817	3.23687	2.42956	2.72506	3.02604	2.69443	2.9954	2.29108
Scaf4	19.8978	16.1324	16.448	22.0942	13.2731	14.8379	13.1625	18.6684	10.4246	13.0478	21.1972	13.6859	13.9982	20.2913	18.5294	15.7086	16.3626	14.7016	15.897	16.8792	15.7464	15.8355	10.8196	15.8466	14.3695	15.4274	13.2677	13.5965	15.2608	12.8867	15.2809	13.133	13.4124	12.6859	11.5873	15.09	13.912	12.7639	12.6153	13.4158	14.2033	11.8825	12.51	10.4636	10.6945	12.2453	11.3846	8.23786	9.48992
Snrnp27	24.2809	22.8201	27.5344	22.5496	19.4213	22.1732	23.3678	24.6679	16.805	20.1866	20.4769	16.6879	15.4038	17.8934	18.0933	18.0712	15.2446	19.6301	15.1675	19.2696	16.9804	19.9397	16.0943	18.9457	19.2336	20.6051	16.8526	18.0028	18.1242	15.4216	17.9579	21.5029	22.1474	19.2579	19.1722	19.6908	19.9226	18.7133	19.1278	17.523	19.1381	19.9093	16.4891	20.2174	21.3849	22.6927	22.3528	26.1223	27.2074
Snrpb	84.0971	92.693	84.5921	116.421	62.1602	83.9185	97.1805	98.146	44.7909	62.435	69.8471	56.8919	62.296	79.5094	72.3352	49.1402	63.2761	98.5103	60.9156	67.4525	67.441	73.3891	43.329	52.4685	68.2898	72.7763	55.1562	41.9295	64.7235	53.1232	69.2369	56.3307	33.9482	62.6546	49.7943	65.9151	67.0407	58.9386	65.5924	64.3637	60.2618	65.2252	60.1013	50.7257	39.4841	46.6459	40.1029	24.9316	42.9029
Ewsr1	72.8936	76.1658	84.071	90.7284	68.0916	82.2786	66.3623	78.8206	59.7188	61.8444	83.5756	72.7684	72.1142	97.352	80.885	79.8906	73.4665	78.2193	66.8705	88.1179	68.8082	86.39	61.1563	72.7778	69.2709	82.5726	66.7126	61.9376	63.8446	54.7696	61.9014	51.7068	57.192	56.4947	52.7967	60.9916	57.4503	53.6562	57.3945	54.7316	55.7762	55.1668	59.9258	38.9375	40.9322	44.3094	43.2734	29.9942	31.6825
Lsm2	15.3884	15.6857	16.2803	16.1152	14.0997	16.8813	14.327	18.746	7.11594	11.7664	12.7652	10.783	11.7193	11.6511	11.0328	11.4488	11.4515	12.9669	10.1031	10.5221	8.84586	10.7464	8.40944	8.58369	9.31922	9.02477	9.47672	7.58829	8.77484	7.21693	8.87157	6.41152	6.72071	6.58389	6.91498	7.12306	7.68051	6.96616	7.72159	7.60008	6.94382	8.70361	6.94936	4.01592	4.26842	4.85771	3.80262	3.80182	4.04736
Rbm19	13.7081	14.651	13.0904	18.9224	11.528	16.7545	16.1758	14.0876	7.64768	9.11162	10.6299	10.8221	9.11704	11.3798	9.67004	10.6567	9.50889	9.31883	9.01636	8.80722	8.29868	9.71366	7.15261	7.13452	7.6298	8.40756	6.83472	5.99001	6.68509	6.42439	7.22556	7.03565	6.4603	7.41712	5.46451	6.83965	6.68988	5.26305	5.56985	5.83721	6.0093	6.49931	7.09637	6.55052	4.71449	5.37223	4.8626	4.82324	5.366
Rbm25	19.2292	14.0659	21.2135	12.6442	20.3387	20.2422	17.311	20.1487	14.6803	15.0885	19.4773	18.8777	15.951	17.0665	15.5884	19.3949	14.9779	15.544	15.8866	18.1925	14.9977	20.1756	16.7593	17.8981	17.1387	19.7014	16.0226	16.7418	16.8062	14.0006	15.3826	14.3345	20.3703	15.8673	15.5973	18.1604	18.8602	18.1115	18.2426	16.4895	18.3546	19.3422	15.9044	13.3718	15.2968	15.8919	15.2398	14.4418	12.4053
Sf3b4	16.0145	16.08	14.753	19.6959	10.4752	16.885	14.5777	17.8577	6.48066	11.781	12.4005	10.69	10.3335	13.6024	11.2421	10.4595	11.5436	11.4063	9.78661	10.9882	9.03768	10.0018	7.54045	7.12477	8.62492	10.2028	7.68513	5.59638	8.56068	7.56242	8.76578	5.42563	4.32852	6.40908	6.19287	7.01446	8.0161	6.07915	7.22862	6.94239	7.46813	7.83737	6.65124	3.77312	3.75164	3.26057	3.41825	2.91506	4.04037
Cwc15	84.1216	95.4119	84.1545	77.7515	74.5359	71.0801	88.8679	84.1576	65.1845	63.8683	78.4741	61.058	60.2345	81.1385	75.8965	65.2293	57.923	79.9445	58.9808	63.6344	53.5522	60.1147	59.6186	64.291	61.8122	64.8916	59.0338	66.8938	68.3675	53.3915	61.5962	83.0315	81.208	67.1169	62.7228	69.9311	65.9557	70.088	69.6591	68.6676	71.5747	75.9669	62.8351	53.5072	62.4034	76.4136	62.4384	66.1547	60.6943
Hnrnpm	97.9942	106.315	99.5533	103.458	76.7183	92.6266	100.053	105.623	62.7738	73.1504	73.0614	65.5583	62.9346	84.8922	74.4319	72.7611	65.7955	70.526	65.1309	75.9464	60.3385	82.0685	50.3611	55.512	59.414	74.968	50.8132	52.1149	58.1271	50.3382	57.5433	53.3633	49.2154	46.914	39.7941	52.7586	51.2786	52.5324	48.7853	56.6567	56.9477	59.8678	51.7526	31.1151	31.3309	43.5674	33.8587	28.3612	33.1397
Rbm45	25.306	21.4556	27.8893	25.694	22.8537	24.3758	24.371	27.5053	20.3235	22.9313	18.2406	23.3165	23.29	21.1045	20.5139	20.4201	22.5167	23.6002	23.0164	19.3912	26.1803	21.6441	22.4594	23.5871	26.9912	22.5484	23.5463	22.0163	22.8446	19.5591	23.3368	23.0418	27.9699	23.2259	23.2955	22.4587	23.8835	27.0669	26.1295	23.436	25.6388	26.4424	23.544	16.4507	17.6705	15.735	14.7895	13.5159	14.2375
Sf3a2	26.4972	32.227	23.8429	39.5555	15.818	23.0021	20.4506	22.0827	13.5579	17.7904	28.9569	16.632	19.518	25.889	24.8829	17.3056	21.4794	22.7383	19.3783	20.5158	20.0712	17.238	12.6074	16.4493	17.8027	17.0784	14.2856	13.008	17.2124	13.5505	16.2943	13.8631	10.2263	14.039	11.9019	12.5761	13.5091	12.1068	12.7002	12.9392	11.8622	10.645	13.9184	10.724	8.47656	9.32523	9.97666	8.3823	10.0011
Cstf2	13.7633	13.8067	12.9541	12.3255	13.1014	12.6506	14.0119	14.147	9.77945	10.3735	9.89278	9.75901	9.49682	10.5022	9.05291	10.3253	9.06816	8.26157	8.92145	10.8554	7.46164	10.5643	7.72173	7.63928	7.71556	9.88986	7.81633	7.44983	7.37364	6.59932	7.45462	7.3543	7.50199	6.59228	6.61411	6.77663	4.9675	7.09038	7.0594	6.92987	7.17702	7.90469	6.7257	4.63714	5.83428	5.53221	5.1076	4.26423	4.27858
Sart3	30.9558	30.2085	35.4474	45.2652	27.2384	34.0336	30.3749	31.8623	20.9027	24.9738	25.643	27.7018	26.1281	29.7434	27.1245	24.0655	24.3414	29.9877	24.5073	24.4407	26.2033	24.261	21.9562	20.2	22.9525	22.2776	21.4341	19.6857	22.3847	19.9115	26.0742	20.4622	18.1965	20.8478	18.1301	17.8305	20.5399	17.1184	18.0136	18.3915	15.934	16.6355	17.5555	12.4984	10.8067	10.6111	12.0188	9.40627	10.4448
Sf1	61.5164	56.9677	61.3644	77.7503	46.9133	55.3759	49.1533	55.4585	36.0567	42.7124	62.5928	46.4121	47.1563	58.6905	53.8377	44.8562	51.9248	51.1799	50.0054	49.8076	43.7722	49.6752	37.1842	44.1128	46.5836	47.397	40.4012	37.5033	43.0747	38.0366	42.4368	34.9908	37.9763	37.8742	35.1628	41.8751	22.253	37.796	40.3468	36.1128	37.5497	38.5056	37.2189	29.0154	27.4554	27.3005	29.1167	24.0957	25.7304
Snrpd3	31.9929	41.9656	34.3105	43.962	28.5526	33.4221	36.3616	37.1832	23.4062	23.7127	27.2575	20.8189	20.8881	31.8826	27.3587	26.2023	18.7638	24.4752	18.7335	22.9945	18.0929	22.6047	18.9191	21.5249	21.3702	22.5444	19.5549	19.3787	20.605	16.5147	19.0693	24.5797	24.0187	18.017	16.3212	18.6197	19.0833	17.5116	17.8158	18.0333	17.3968	19.6276	15.8737	12.8878	16.1777	17.0185	15.9507	18.6888	16.8181
Raver2	2.26955	2.31412	1.53102	1.59866	3.24332	3.86949	2.85976	4.92311	2.80023	2.95838	2.73613	2.99376	4.17883	3.39216	2.80064	3.79027	4.83285	2.50518	3.0195	5.86066	2.75786	5.62711	2.74192	2.54261	2.90073	6.77502	3.17868	2.47637	2.68062	1.7187	2.46296	1.97023	2.09267	2.09341	1.99333	1.75214	1.89581	1.75989	1.64283	2.24129	1.93771	1.84056	1.93785	1.18277	1.33984	1.48205	1.5276	1.76355	2.28901
Snrpc	7.7511	8.93424	6.09609	10.959	4.61994	6.55869	5.31329	7.02013	2.98637	4.90403	6.50587	4.20013	4.1641	7.17705	6.44316	4.50611	5.36795	6.65223	5.28723	5.45172	5.29703	5.33487	3.37006	4.75228	5.44241	5.54817	4.55296	3.25437	4.6077	3.45569	4.29581	4.32733	3.96843	3.79414	3.54594	4.66621	4.44281	4.03517	4.57176	4.30889	4.20584	4.61171	4.09483	3.1672	2.89924	3.54796	3.37636	2.49863	2.82024
Naa38	32.6108	30.2046	32.5536	44.2003	19.5189	22.3012	25.5462	21.5014	13.7993	27.2092	24.7629	20.2269	22.1512	28.0786	28.5699	17.339	21.9236	29.1166	25.6949	19.3333	27.8747	20.1056	17.9103	21.7257	26.8093	22.3446	19.4445	18.9967	24.8848	20.1457	25.7737	21.2026	16.9194	23.1001	21.4112	28.8599	29.8786	26.4878	26.6442	22.5605	24.6928	27.319	24.9404	25.074	18.9504	24.7839	24.4923	22.5405	33.0459
Rbm6	9.4041	8.13565	11.1537	9.64332	8.59337	10.0074	9.24389	11.0438	9.71471	7.27854	8.49854	8.87105	8.32268	9.81117	8.90222	9.77205	7.01366	7.96366	7.1296	8.80639	7.22482	10.5257	8.04379	7.96264	7.87945	9.65467	7.81827	8.08301	7.3774	7.3366	7.40601	8.44889	10.1474	7.60052	7.24365	7.16919	7.76847	8.21437	7.85416	7.85824	7.98731	8.01338	6.60306	7.16774	7.89336	9.25947	7.26666	7.24937	6.66291
Srsf11	45.6409	32.5391	47.6375	27.9508	45.9688	48.4018	35.0888	46.6296	36.8178	35.851	46.2973	47.4451	41.5897	38.8771	36.5609	46.8417	39.442	41.9796	39.8991	43.1534	36.4318	46.4212	42.5237	42.2932	40.579	42.8286	41.7166	42.1249	39.0703	37.8487	37.6607	32.2017	41.3452	38.7684	39.2324	36.1075	40.807	41.0151	43.2817	38.3461	42.4679	43.1163	39.3591	31.6577	35.0513	34.1018	32.6487	24.6329	24.0982
U2af2	95.4357	89.888	104.037	155.347	87.1278	111.073	105.203	108.179	59.8221	74.2295	75.3294	81.8021	77.3985	90.3994	73.7833	79.4426	73.4009	78.7668	69.8516	87.2895	72.3095	88.777	67.0142	63.5679	69.5047	84.7168	68.1447	55.6761	68.6002	56.7119	64.1601	53.8481	50.5532	58.3904	54.7168	59.5695	62.2133	53.1219	57.0508	54.7009	52.8663	53.9342	53.7563	44.9787	43.7489	41.0776	44.8643	28.3219	37.9669
Isy1	24.3908	21.6842	30.1617	34.9849	21.1507	25.2569	25.9399	26.0428	15.4114	16.1939	14.2558	14.4691	16.2751	22.9376	17.0519	19.9308	15.6094	16.1209	14.987	20.6009	14.8622	23.9893	14.4985	15.1869	17.0492	22.396	14.5464	13.1321	13.1578	12.5304	14.2607	15.5836	16.3586	14.0832	12.378	15.2648	16.0136	15.228	15.6154	15.7384	15.4761	14.8093	14.9404	14.8171	15.696	17.5462	16.1008	14.4107	15.2842
Khsrp	63.3221	57.0218	86.1023	96.788	54.8505	71.7474	62.3666	61.297	35.5059	53.1329	78.2714	61.32	60.3179	58.5377	64.2778	53.1944	62.7769	50.7112	59.7248	60.1004	59.1138	48.9149	39.693	53.0989	42.0737	42.5306	43.9031	40.3453	51.5593	46.7577	50.8103	35.5664	27.5161	33.678	41.3445	38.3163	45.4581	40.7177	36.7976	37.9291	33.9131	35.5106	34.6571	22.0663	19.3443	20.1752	18.7398	15.2392	15.9236
Lsm4	68.2691	85.5333	56.4778	87.0289	40.505	46.2893	53.0222	49.0541	31.4404	51.6509	67.5605	38.886	42.0275	63.5722	65.2485	32.0779	43.7951	65.6259	44.3096	37.4102	41.3849	32.6811	25.0127	35.5531	36.605	33.6815	29.3535	27.0954	39.2174	27.0133	40.6197	39.1842	21.2278	26.6983	27.2375	42.1191	34.4884	33.8657	32.8826	37.0596	34.9987	38.245	32.4189	22.5829	14.0158	21.1041	21.0001	17.9583	22.4615
Pcbp2	167.375	146.765	194.251	192.063	147.619	161.414	169.375	156.585	128.024	153.296	123.937	138.205	147.398	125.523	122.394	138.676	138.009	125.581	144.062	139.384	137.1	124.573	127.496	136.876	135.314	131.093	139.666	139.791	154.191	124.344	141.586	127.436	153.894	135.189	147.152	131.654	142.686	134.552	148.639	122.604	135.473	130.709	133.015	106.057	111.239	101.621	104.544	117.704	115.279
Srrm1	50.8987	39.8658	57.4312	51.8118	47.1918	52.8043	41.0531	47.1841	37.8628	36.7492	58.1504	48.0426	44.8562	53.7925	50.577	48.7654	43.9248	43.3737	47.8924	48.266	43.4136	47.2358	44.2898	50.0811	47.0636	45.2385	44.8086	47.6938	49.1758	42.1493	46.1079	35.8977	52.3633	45.2172	45.8419	45.3541	45.0544	47.6392	45.3125	42.925	43.3571	44.0121	42.0084	31.9484	33.7257	37.8738	33.2679	27.8494	24.3058
Hnrnpa2b1	395.134	425.986	525.339	335.848	410.679	465.949	451.599	510.515	320.385	315.419	339.611	404.974	327.852	410.294	361.952	419.784	280.21	388.173	277.401	383.364	289.126	457.499	320.206	335.034	351.966	449.705	314.452	327.308	336.047	272.563	307.083	323.39	349.555	306.201	286.194	312.291	297.37	310.238	298.531	318.927	331.141	363.193	269.454	219.701	243.362	283.423	251.056	219.546	216.631
Rbmx2	7.45711	7.95626	9.45343	11.4819	9.25137	10.1514	10.1909	10.9696	6.49898	6.32231	6.20222	7.21231	6.28599	7.10029	6.54176	6.59475	5.09034	8.16316	6.30211	7.30326	5.3166	6.19299	5.74121	5.51136	5.67673	7.05183	6.04824	4.94381	5.49887	4.64123	5.2515	5.92559	5.79437	4.16574	5.35586	4.16002	2.60379	5.48856	5.1649	4.83196	5.3667	6.06307	5.40392	2.30403	2.44151	4.25158	2.3554	2.08637	2.58492
Fus	106.264	94.2271	124.333	103.187	131.45	149.293	111.662	133.641	86.5293	85.8372	124.85	138.424	119.631	128.485	117.617	141.883	102.614	120.031	97.1785	127.154	106.866	140.391	119.103	126.565	131.809	146.073	120.751	108.849	111.188	90.5902	104.778	78.5854	119.591	109.155	97.461	120.168	109.764	113.477	119.057	108.939	111.684	116.735	97.2545	76.4285	91.1184	90.1735	81.858	69.3276	65.2846
Prpf40a	20.6249	17.939	24.6965	12.4847	20.9251	23.8014	25.7544	26.4547	17.3376	18.375	14.5858	17.2543	14.2204	15.4733	12.6169	18.0837	13.697	11.916	13.3023	16.0865	11.982	18.7334	13.1832	13.1754	13.4234	16.8711	13.0151	14.4025	12.9151	12.3787	12.3394	15.5515	16.3558	13.0051	12.2148	13.1619	13.143	13.4183	12.4503	13.0963	14.2676	14.8238	13.5869	8.71652	9.50594	12.5656	8.54195	10.2824	8.73561
Rbpms	62.3574	77.1342	59.6402	49.2315	60.5882	70.4533	65.6521	54.0342	75.3068	64.0198	86.0151	68.222	71.7445	56.262	71.5179	45.2598	62.2877	75.1047	79.793	39.0459	78.8584	33.963	71.0081	89.6747	85.7336	44.2462	77.8384	79.431	92.5389	90.238	86.2824	87.2418	86.6403	86.2251	83.4402	87.6857	89.2233	90.2926	80.4702	71.3127	72.0704	74.8163	96.4507	65.3692	80.1707	71.9738	73.6064	62.6346	59.875
Sfpq	114.595	133.896	116.7	110.515	109.014	131.912	130.53	144.681	103.672	96.7661	92.4608	95.4997	87.2807	118.586	98.9615	110.584	81.7204	88.8663	87.0666	107.628	77.8566	121.131	82.2627	80.6673	86.3872	110.002	87.2187	81.7416	79.7322	63.4813	83.6219	79.5042	79.5594	75.6723	71.2945	76.7856	68.9345	81.2073	66.533	87.8004	85.2278	90.651	72.9138	52.5459	63.7355	68.0326	56.5906	44.8974	40.3589
Tra2a	103.59	78.8943	109.489	80.0893	92.4668	94.9481	104.963	122.591	72.7679	75.5158	70.2362	97.7351	85.6066	83.7277	75.9416	96.5619	68.1735	83.309	68.8172	88.2414	69.3783	98.7155	77.6873	67.3336	72.6945	98.6093	71.5562	66.6713	70.9876	65.5474	70.3311	56.009	65.1327	63.7786	61.3545	58.4713	65.3579	66.1356	64.7702	58.6451	60.381	65.2681	44.3177	43.5993	50.7803	55.8959	44.5049	38.2158	39.1914
Snrnp48	19.8596	14.5389	21.7053	13.3567	15.5213	22.9003	15.253	17.8841	12.6921	12.8242	15.7944	16.2087	13.2717	16.3068	14.9395	17.4858	11.7403	14.6517	13.0444	16.095	12.1223	16.6991	12.8545	14.0969	14.5448	17.6348	12.2547	13.2062	13.6981	13.1715	13.4186	12.1549	16.5043	13.7567	12.1502	13.7966	13.9085	13.7708	14.6408	13.3989	14.7589	14.173	11.9435	8.80831	11.2	12.9774	10.736	10.2137	10.0606
Sf3b2	107.855	112.467	118.382	157.149	90.7098	107.859	114.709	113.363	93.0649	91.4416	108.171	90.597	88.1263	120.366	99.8764	96.1658	91.3127	97.2327	86.1642	100.75	81.2448	102.356	74.6193	83.5036	80.3483	93.4316	78.3618	74.9823	82.2882	72.0915	79.0414	88.9083	79.8089	74.7411	70.8127	74.4645	30.1553	75.8842	74.2702	72.189	74.334	76.7502	78.2482	66.7174	63.7558	73.3362	70.2719	62.9408	71.9659
Elavl1	30.0825	23.447	31.5902	27.3897	31.1421	32.7366	34.5152	35.187	19.2293	25.0363	22.0693	26.371	26.8059	21.7544	19.4018	23.8002	22.2745	21.8293	23.5131	21.8969	23.3744	22.695	22.9402	21.6745	22.5611	22.7891	22.8983	21.4539	24.5462	20.303	23.5853	20.0029	22.6867	20.3927	21.1402	19.07	21.0617	18.7603	20.8999	18.7344	20.3797	21.2669	17.4003	16.4981	17.7854	13.9783	15.5206	14.3085	13.5692
Hnrnpa1	65.9978	56.7825	73.5415	36.2626	85.7941	97.9788	67.6091	107.853	48.4301	57.6404	47.6573	73.6931	74.7786	53.9483	47.2773	83.9541	60.759	52.61	55.225	71.9857	63.4901	68.8543	60.1905	63.8919	61.7304	62.9434	65.4389	50.1533	54.5372	40.6457	50.4013	32.1415	50.1446	44.1865	47.6636	46.8235	77.8497	43.5896	44.348	43.818	46.6274	41.5077	45.9214	28.3052	32.1531	26.8341	31.0191	24.6211	23.591
Sf3b1	45.5973	37.3048	48.9065	38.5931	43.3146	45.94	47.5781	47.4945	47.8414	42.7309	35.2058	44.9174	40.279	36.3989	33.5615	43.8542	37.1555	35.1506	37.974	41.811	36.7323	45.6443	41.6124	40.4115	40.5113	45.3292	39.7553	44.9233	43.1232	38.2492	39.6576	46.0444	48.0969	42.8863	41.5217	41.4598	41.9028	43.0269	42.0969	41.478	44.8029	44.2493	41.9714	36.3017	41.1548	41.8797	37.9172	32.9455	32.0907
Bclaf1	40.1877	39.4658	42.7363	29.7447	41.9549	43.5642	46.3058	51.6974	39.9084	37.5624	34.2181	37.3104	32.9384	38.1773	32.8064	39.4112	30.4075	27.751	31.1987	36.7328	26.9154	40.6188	31.3506	30.864	30.7982	36.4081	29.1689	32.1711	29.8633	26.4253	27.7032	30.665	34.7327	28.8435	26.3406	28.7863	27.8507	31.5123	31.0315	27.7462	32.778	33.0948	28.2932	23.9251	27.7709	29.6595	23.7916	21.2169	18.2207
Lsm1	9.57449	9.88221	10.0203	11.8142	9.18991	9.66279	10.3869	11.0011	5.98581	7.27982	7.24542	7.38956	6.57597	7.21276	7.4865	6.46342	6.39749	8.13681	6.21248	6.03539	5.39558	6.49292	7.18925	5.80859	6.64814	6.40563	6.20176	6.451	6.56475	6.59326	6.82695	8.02292	7.80455	6.25369	6.3066	6.96628	6.49446	6.9393	6.37493	6.8443	6.68953	7.79525	5.49097	4.76767	5.12805	6.07039	4.36826	5.52904	6.44415
Prpf8	80.6232	72.1625	83.4926	114.976	72.8932	81.04	73.5912	80.9874	56.8478	58.6638	61.4884	57.191	58.3604	63.1242	53.8704	62.3041	59.2705	52.6945	57.4227	62.2606	52.8091	65.032	55.6533	55.492	53.7546	59.4954	53.5763	53.1289	55.759	46.5591	52.4489	48.5162	61.865	50.1266	49.746	47.8913	48.4533	48.3245	43.407	45.3236	48.5772	48.1898	54.162	49.1756	47.7991	44.1224	48.5936	52.7287	44.5154
Snrpd2	106.852	110.167	100.404	143.563	83.7133	91.0122	94.0464	106.157	46.6541	80.6102	68.4615	57.8162	74.838	81.5923	75.7923	70.2938	81.9648	91.0104	77.4007	77.2547	75.0916	61.2596	62.3494	68.0882	67.5441	65.2305	65.6972	59.8021	73.5313	49.092	74.3058	62.2952	55.5833	56.9838	60.4457	65.4517	63.8773	56.7496	60.2356	51.1595	56.1908	58.1793	64.6469	57.0539	51.2467	46.4937	55.5178	51.5506	62.3312
Pcbp1	224.301	201.685	212.235	261.169	137.296	170.689	190.76	187.522	93.515	140.555	170.058	121.606	114.794	166.52	153.275	120.489	137.505	157.754	136.947	142.742	121.209	150.638	94.3635	108.874	116.852	139.131	94.0381	97.8178	115.172	124.693	120.781	131.265	98.5569	112.204	101	141.9	139.126	119.872	131.403	117.461	127.737	124.573	98.7036	79.9814	79.4994	80.9357	81.0053	68.7811	82.4524
Snrpg	98.3602	78.8818	104.555	121.665	89.8282	114.49	113.793	129.494	31.4654	75.1106	43.4265	74.7402	58.2765	54.8433	45.8063	69.1884	58.2237	71.6137	57.5222	68.4699	52.4816	83.5292	61.0695	38.548	50.2698	80.9095	52.0747	37.4313	46.7904	51.9046	45.409	25.3183	35.0023	43.0884	40.7452	48.6642	45.6481	41.8732	44.5332	45.2981	43.697	47.6441	32.9641	19.2886	23.9101	18.1919	22.3571	16.9923	20.6487
Hnrnpa0	83.6983	107.381	83.8406	60.5749	81.9416	109.946	105.315	152.275	64.4844	84.5811	88.1138	78.8978	67.7326	99.8477	87.74	84.5522	86.0769	98.3655	78.2111	82.6731	72.553	102.618	63.6712	60.5909	73.1683	87.1555	65.9964	52.3616	68.0054	66.8042	68.7896	73.2496	50.1936	62.2103	56.2981	102.97	96.143	95.6244	95.8939	97.4516	97.1197	100.031	64.998	38.7941	40.2634	36.3713	33.4169	26.517	30.6944
Prpf31	14.8413	15.856	15.2991	19.8897	13.0501	15.1921	14.9526	17.0259	9.14872	11.191	11.3022	10.8775	11.5074	13.8503	11.1202	12.5384	11.0505	11.3573	10.0437	11.9374	8.50353	11.9457	8.86986	9.45137	9.10554	10.3269	8.85141	8.25001	8.65054	7.39171	7.66165	7.72422	7.79737	7.40583	6.9499	8.02144	8.69289	8.09322	7.7083	7.70311	7.68532	8.7131	8.04688	5.56827	6.39118	6.89847	7.09063	7.50729	7.20987
Rbm26	17.6317	14.4045	17.4238	11.1872	18.0924	20.2497	18.0396	21.5506	17.1945	15.2307	14.4837	16.7074	15.2281	15.8383	13.8958	17.2184	14.9172	13.2978	14.0489	16.7593	12.5429	18.6492	14.6587	13.9364	13.3819	16.6183	14.0863	15.0535	12.6762	12.3295	13.0381	13.8437	15.7104	14.3575	13.1485	12.2293	12.8794	14.3735	13.7901	13.3136	14.2132	14.6698	12.668	9.7454	10.9575	11.3566	9.6942	9.48116	8.9143
Srsf10	27.091	21.5068	33.4329	15.549	25.9934	31.9872	28.2792	37.3373	22.7903	22.212	17.8394	25.7797	22.5554	22.652	19.476	28.8416	18.7143	19.0676	19.1475	26.7601	18.392	31.2381	21.2789	19.7448	21.3161	28.1238	20.2755	21.2478	20.8017	17.9558	19.9418	21.6388	21.6059	19.3171	18.4342	20.0426	20.6875	21.4117	22.0785	20.0419	22.6909	23.9117	16.7197	15.1431	17.7319	18.1192	14.9781	15.3372	14.5286
Prpf6	25.598	12.2848	23.8221	29.9249	22.163	25.8382	26.4247	26.4183	23.4133	22.4721	21.7064	22.1827	22.1496	22.0551	21.693	20.9327	20.8022	21.4131	19.0961	20.0445	20.8413	21.7479	19.6675	20.1358	20.9911	21.0547	20.0371	19.8089	21.3265	18.5438	19.1912	21.3605	21.9577	20.1746	20.3493	18.6343	18.4412	18.0428	17.8516	17.6056	19.0024	18.5253	18.6426	19.5109	8.691	17.462	18.0886	19.8739	18.9557
Raver1	49.2584	57.437	47.5594	72.0026	31.8643	44.1123	38.4253	40.4853	30.8745	33.4063	57.7828	33.2657	36.8647	54.3049	49.9342	34.3004	42.9424	43.6942	39.5637	41.6927	41.0157	38.6687	24.0816	33.6729	35.2343	36.1592	29.7293	25.2963	36.196	31.64	35.0556	30.3559	23.4822	29.8449	24.6925	27.0335	30.5745	25.0618	28.5186	25.8903	27.2361	25.4885	26.333	18.6711	15.0828	17.3854	15.7243	12.3343	16.0946
Hnrnpl	89.9243	72.1356	87.9638	90.6064	93.5694	95.5942	92.8127	92.7523	52.2933	75.0086	75.7595	80.404	83.5777	71.6923	65.1769	78.3062	79.2671	72.5555	78.5963	83.8131	80.3115	75.0538	70.7351	77.542	73.9394	75.4035	78.8845	66.2576	80.879	59.1361	75.4325	54.9055	67.4398	63.4416	71.1767	85.7428	88.4936	89.7932	83.1128	74.5878	77.9926	76.5446	78.5205	65.4916	73.4028	64.3271	61.9465	47.8943	45.6259
Psip1	53.9524	56.3063	65.6492	36.0302	52.4071	58.3619	66.9844	90.4381	46.4609	45.5044	50.9019	48.8634	38.8601	46.2658	41.1951	48.4329	35.9835	38.3906	37.757	40.4761	33.8547	43.4031	40.2173	39.5029	36.5247	39.7768	36.7426	36.4298	33.2375	37.4411	32.1332	40.2679	38.5365	30.5503	31.272	25.2888	29.6051	31.2911	25.184	31.0993	27.9233	33.4796	26.1819	12.3801	11.7803	17.3316	12.9045	13.6065	9.91749
Srpk1	14.634	11.6735	15.9905	17.341	14.4723	16.7805	13.3932	17.499	9.44949	10.3914	11.2695	12.6154	12.3323	13.1174	11.0615	14.003	11.7636	10.4137	10.9221	12.6632	10.0058	13.4909	10.8779	10.9154	10.548	11.5432	10.7347	10.6026	10.3957	9.48937	9.90747	8.92133	11.0367	9.63353	9.03097	9.1111	9.60565	9.02863	8.98136	9.3455	9.08442	9.34539	8.71404	7.21188	7.16669	7.73946	7.46755	7.63713	6.8205
Srsf6	129.951	97.8487	152.221	125.806	120.631	123.964	106.82	142.532	93.1359	97.3831	116.603	122.345	116.579	124.112	115.787	125.571	105.863	127.225	106.406	121.61	97.826	125.516	105.358	101.293	106.673	119.067	102.287	101.052	99.1564	91.2233	97.1712	76.283	87.9557	87.5616	81.5556	98.9429	104.992	105.327	114.583	97.9466	109.484	107.513	86.3803	73.183	82.6422	80.6931	70.3834	59.6916	57.1969
Snrpf	24.3201	18.9019	22.6152	23.7866	11.6973	19.292	18.515	22.7455	6.02709	11.909	20.5952	9.36512	10.4583	16.8677	18.729	11.581	13.4152	19.0632	15.1419	15.0336	11.6444	17.5629	6.45169	8.21205	11.4691	13.799	9.3548	8.05005	10.3254	7.88936	13.194	9.55157	8.20119	8.6081	7.16046	13.2763	14.0272	11.0247	12.5365	10.2748	10.4703	13.1199	7.96233	6.42519	4.26166	5.2822	5.84244	5.67027	5.47419
Smndc1	24.9595	26.2923	29.897	23.2356	25.7036	29.0365	33.2787	33.6777	21.3543	22.7403	18.8153	22.2156	19.5822	17.0946	15.3311	18.2667	15.7436	19.6333	17.1582	19.5703	16.0827	21.7989	17.2472	17.7571	20.4752	21.7429	17.0457	18.2881	20.1841	15.8714	19.3275	25.5005	22.4198	19.471	17.5833	21.5598	11.3415	21.5984	21.6124	21.2834	21.8236	22.5293	16.9766	17.5615	20.9327	20.1181	17.1843	19.424	19.5777
Snrpe	60.0423	45.4354	63.0469	43.5256	53.016	60.9441	62.9337	71.8185	29.502	43.0523	25.5722	36.3218	37.2656	35.7685	31.7172	37.3334	35.9298	45.8193	36.9187	40.3897	31.2568	43.6824	36.6149	27.3187	30.6167	41.6838	33.7141	26.5731	33.2322	28.0939	32.0449	30.2957	28.6787	24.3796	31.3187	29.6749	27.4741	31.9318	34.3853	30.2838	30.9571	35.5214	28.2439	17.632	16.9379	17.5687	18.1511	13.4572	17.4515
Hnrnpd	69.5187	72.0865	74.3702	51.6839	70.9958	85.5464	79.4913	103.589	48.5177	58.8813	60.1918	58.4675	52.7862	71.7941	56.8429	71.8629	50.3027	50.378	48.3263	64.715	43.2197	62.17	44.6731	49.4196	49.6833	59.8259	45.6092	42.1814	43.7788	33.7023	42.1718	44.5721	49.7627	39.4006	36.5348	45.8035	44.6701	43.3179	46.1403	42.4439	42.6552	45.8054	35.0544	21.6527	23.3772	26.4667	22.9358	19.3302	19.1387
Tra2b	34.9729	29.1872	36.8806	23.6376	29.0643	34.2219	35.9645	41.5367	25.7715	23.8914	22.8003	26.867	26.7138	30.5253	26.3532	31.6666	22.852	21.7719	20.3599	30.3423	21.2625	34.5151	23.2858	22.2893	23.2335	31.7619	21.7688	21.435	22.0783	18.7962	20.4948	21.9452	23.675	18.8329	18.6256	19.8561	19.931	19.5231	20.5783	19.0565	20.238	22.8837	17.2552	13.7258	15.5582	16.3202	12.206	12.2191	11.3009
Cpsf6	25.5366	20.7905	26.4144	16.4959	25.2344	27.997	28.6001	34.6372	22.0378	23.8195	18.3704	23.9307	20.1826	20.476	17.718	25.9887	19.9036	17.3402	19.3144	25.1807	17.4215	28.7182	19.1996	18.2637	18.5149	25.6557	19.2423	17.7067	19.0347	15.7144	17.8917	17.9911	18.3061	17.6911	17.278	17.1592	17.4431	18.8325	18.8947	17.4825	20.1591	19.6179	16.6334	11.9726	13.1748	13.4651	11.3393	10.3546	9.9677
Rbm14	18.7086	18.5352	16.4486	26.0599	14.8552	17.6888	16.6693	18.1314	10.0277	12.4844	16.3266	11.4862	13.6608	18.0438	16.7001	13.9502	14.5172	13.8651	13.0202	16.4327	13.3449	16.4237	11.5045	12.1048	11.9099	14.1366	11.5594	9.53957	11.0228	9.31259	11.6634	8.95125	7.73508	8.55467	8.74389	7.09327	6.23311	7.05629	6.49113	8.04608	7.50181	7.85552	7.92211	6.187	5.82818	6.51372	6.40089	4.88097	5.04679
U2af1	49.5559	43.3389	48.3441	45.8012	39.3915	43.2609	41.7492	54.1731	16.8715	34.494	42.0035	30.9004	30.6415	40.6422	38.631	39.2435	31.2563	36.567	33.4848	35.2251	28.401	36.0705	28.9499	30.0743	30.6215	41.2723	29.1559	30.2332	31.1188	24.8958	29.4947	17.9996	31.0515	24.681	22.6336	27.1191	26.0785	26.1312	25.0309	26.2278	24.4512	26.6197	25.6221	17.7132	21.2816	17.8993	19.3833	16.86	16.9046
Rbm27	14.9741	12.7492	16.3403	12.6596	13.2578	14.8114	17.8476	16.1484	11.4225	11.6019	10.2547	10.2931	9.73766	10.7227	8.99064	12.2563	8.78785	7.87043	9.20564	11.1226	8.8191	12.7131	8.96631	9.74361	9.61844	11.2303	9.03908	10.9957	10.1375	9.72731	9.91081	12.8176	12.4418	10.3923	9.34454	9.12809	9.2384	9.38324	8.41155	9.34341	9.34525	9.9286	8.06664	8.28146	9.64951	10.1836	7.75442	9.81376	9.06842
Hnrnpab	254.593	276.776	285.728	286.705	234.892	284.232	319.783	327.156	171.133	207.4	191.281	196.519	182.054	230.049	198.86	195.446	159.179	183.811	160.746	185.362	140.392	196.748	152.229	155.981	169.767	193.158	146.63	152.249	174.002	130.09	158.978	169.85	181.419	145.044	138.494	170.641	162.321	156.672	165.159	160.552	165.81	175.374	137.503	76.6763	87.9523	93.6187	88.221	82.3841	78.8371
Hnrnpu	25.283	19.6375	26.3899	9.37031	28.4849	30.7909	29.6018	35.9057	22.8796	22.6711	16.6072	26.7654	23.0066	18.7413	17.3995	27.3146	19.6612	19.4397	20.6257	25.4725	20.0945	30.1398	22.9211	20.2619	20.8977	26.1283	23.4469	21.1076	20.357	16.8656	20.9404	17.932	22.4249	23.0487	20.9504	19.4487	19.1149	22.6458	20.747	19.677	21.2512	23.6146	16.5268	15.3744	19.4938	16.4984	13.7945	13.9504	12.3808
Ptbp1	79.4258	63.2583	89.6042	124.103	60.5616	102.011	60.8899	77.4267	42.8673	54.817	70.946	56.8	64.1438	102.669	67.1534	83.3443	75.1058	55.1736	52.484	107.488	53.1878	105.448	45.5903	47.1326	42.4807	89.1477	48.4725	42.0504	41.2185	45.9414	41.5724	32.696	33.007	33.8422	36.3924	33.9158	35.3746	30.1268	34.7383	39.3826	36.8643	36.1903	42.3667	25.0631	22.3541	23.8273	25.3915	15.2437	18.4023
Rbpms2	66.1166	81.7316	55.17	45.4529	56.2904	56.0261	72.7281	40.9306	31.2733	43.3708	59.1828	43.7103	43.3832	31.5326	45.6877	22.8861	34.117	49.1028	47.1009	16.3006	42.74	13.756	35.1449	38.7609	41.064	19.0699	34.6602	37.3356	51.3779	30.9594	51.0031	43.6357	41.2245	45.4076	45.3404	54.3997	46.9411	41.9593	43.5335	34.3591	42.4111	44.62	35.9446	29.4477	28.7331	25.5141	29.3627	28.7477	30.1441
Snrnp200	38.4709	34.269	41.6075	54.2141	35.6638	36.4023	35.8161	40.3536	27.7345	30.6849	27.8624	27.7839	28.9129	28.2411	23.1285	28.7465	28.3839	24.5282	28.3944	29.8712	25.4109	31.4914	26.8962	25.7028	24.9062	28.1787	26.8125	24.5898	25.8982	21.3954	24.7548	21.745	28.6648	25.115	23.9413	22.1271	22.3936	22.9792	19.8277	21.8149	21.9691	22.9023	27.1215	23.8638	24.1884	20.6197	22.3901	23.8063	23.1635
Snrpd1	114.769	147.131	128.605	107.323	115.362	134.151	157.238	148.275	96.7187	98.5906	98.1103	84.3505	80.4826	115.056	91.081	104.381	76.589	96.2136	71.7519	89.0616	64.8753	96.2945	69.8295	73.0538	71.4468	96.4116	68.9559	63.1836	69.1327	49.6371	60.0968	85.6109	70.0319	51.9746	50.9653	48.4251	51.7647	47.2949	45.3102	51.244	53.2094	59.2545	45.6479	21.5086	23.9958	30.6096	24.3366	26.0888	24.6269
Hnrnpc	138.714	147.512	159.848	156.622	130.982	153.278	173.78	185.512	108.485	116.99	108.751	119.038	101.588	121.818	111.305	123.009	88.5996	111.263	89.6015	113.19	80.6297	123.651	95.2307	84.3202	85.6467	115.299	81.9124	83.8009	83.9367	79.2055	78.7158	92.9047	95.4388	80.3977	70.1753	64.2404	74.2819	72.6246	72.4853	72.2202	73.8177	80.9782	64.3425	54.9055	59.1679	62.9593	59.4838	70.3565	70.7731
Bud13	7.0942	6.84557	6.88608	8.61027	6.17229	6.69643	6.1197	6.04528	5.53412	5.75557	6.99074	5.43007	5.08197	8.19894	6.25955	6.63618	5.43112	5.75934	5.27328	7.19674	4.56005	6.59832	4.64224	5.02141	4.97487	6.47318	4.70664	4.56006	4.74174	4.26679	4.2677	4.80536	4.84158	4.48548	4.05253	4.11932	3.97346	3.56438	4.12566	4.09589	3.58351	3.37888	3.92815	3.34536	3.39659	3.8852	3.55766	3.18931	2.85797
Rbm17	43.6563	46.4581	46.3045	49.1705	35.1569	43.2685	45.4322	47.0033	32.1603	32.1752	40.9874	31.5047	31.438	45.3981	39.4224	37.2493	31.7374	36.3211	28.7075	33.9005	28.0586	36.7963	28.1072	29.5862	28.9983	33.303	28.5152	27.7041	25.2136	23.1641	24.384	33.1571	33.1227	25.3376	25.9323	26.3072	26.4491	27.0819	26.9664	26.438	26.2686	27.1349	24.0058	17.8561	21.8483	25.598	24.0738	23.1023	19.8132
Snrnp25	29.0548	15.0054	38.5129	69.929	16.3805	19.2917	19.4809	22.9514	10.2468	11.3692	9.40931	10.4028	13.4664	11.5854	11.8088	10.1487	12.6014	12.7767	11.5382	10.0871	9.0686	10.2167	9.86023	8.83666	11.2195	9.04039	9.68262	8.81334	11.986	8.27031	10.5454	11.5132	6.98743	7.80068	8.31521	5.99343	6.34714	4.90991	5.04429	6.49301	5.81631	7.28591	7.06743	4.95392	4.26683	3.78634	7.75541	5.11617	6.21797
Snrpb2	20.9939	16.0211	21.835	11.4624	18.6704	22.7631	25.6853	27.458	15.1767	19.4912	13.8616	16.7206	14.0397	17.291	11.6976	20.0682	13.6013	14.8435	12.7172	17.6675	10.5789	16.8842	13.5257	12.1847	11.8781	20.1815	12.5173	11.485	10.6817	11.3626	11.0684	12.6074	13.6531	11.437	9.93948	11.5726	11.8478	13.2716	12.8075	11.4291	12.229	14.0834	9.75922	7.15457	8.4269	10.2145	8.36879	10.4393	9.52445
Hnrnpa3	14.7623	12.9326	17.3462	10.0711	14.6354	15.3306	13.5898	18.6963	11.3908	11.8664	10.1012	13.3794	12.5852	12.021	10.9577	14.7612	13.3785	11.2156	13.332	14.9997	10.8904	16.7956	11.8387	12.1407	12.03	16.5885	12.5555	11.3525	12.5349	9.95367	10.8098	7.26593	10.2245	10.4149	9.91358	10.8452	9.98665	10.3421	9.90911	9.88292	9.95749	9.92894	8.45186	6.68999	7.80212	7.09392	6.99752	7.56711	7.45367
Snrpa	55.3068	72.4886	44.2565	76.4162	33.4796	44.0063	43.1783	51.3284	26.5614	37.1898	58.0588	32.0997	32.6304	60.9747	53.27	34.5491	47.7192	49.0703	40.2346	45.5228	34.296	44.227	23.064	26.3257	31.522	38.5295	25.4532	21.6538	26.38	26.4335	26.8096	26.8598	18.7708	23.9936	20.2729	20.9791	25.165	21.885	23.8553	24.5667	19.7402	24.0744	23.3559	16.1976	12.6618	16.465	15.508	13.2592	18.201
Magoh	78.3051	77.3249	87.6604	90.1951	67.6134	88.0552	91.5011	100.354	44.7795	63.3241	57.2989	54.8557	48.106	80.901	60.1565	73.6899	50.1448	59.0656	43.5774	66.8362	41.4378	75.8702	46.9705	44.3199	48.6293	76.3192	41.9012	46.464	41.5914	43.1855	40.5716	53.9815	56.1827	41.5149	37.2837	48.3211	46.2811	46.872	49.2528	50.6038	49.044	55.7478	43.9195	36.4097	39.4601	50.7955	40.3266	41.5008	40.3179
Hnrnpf	45.8793	38.9858	50.9181	60.7259	35.9042	42.7027	51.6323	40.1613	29.1418	33.9023	31.6894	32.8176	29.9105	33.8757	30.4193	31.4587	27.6861	33.6074	26.9347	31.9375	26.5154	33.0688	26.4346	28.3078	28.8882	31.9764	24.5007	26.3895	28.2384	23.4079	25.8111	32.2208	27.3206	28.4487	25.1591	26.7688	25.062	25.4186	25.4949	24.744	27.3782	27.858	25.0649	15.2324	15.0634	18.2098	16.9576	11.0411	12.9524
Rbm28	16.961	14.8168	16.8605	17.1066	17.1921	21.1837	16.1432	18.9608	13.1987	12.3501	12.4068	15.5384	13.984	15.5582	13.7848	15.4929	12.5444	15.1762	13.0437	13.3308	12.3605	14.047	13.5763	12.7082	13.0669	13.2802	13.2163	13.251	13.1304	12.4207	13.5141	11.9379	13.7763	13.5244	13.255	14.09	14.7775	14.4057	14.799	15.1662	15.5385	16.1489	15.2572	11.915	12.2248	14.3679	11.9581	11.3424	11.779
Prpf3	13.3259	12.9882	13.3067	13.6652	9.70497	11.3803	9.80524	12.5034	8.14827	8.39165	10.6725	9.10935	8.38097	11.3687	10.4199	10.1175	7.57846	8.51247	7.50544	9.62355	7.07124	9.32249	8.04206	8.28417	7.88956	9.28256	7.64248	8.6059	8.01743	7.98085	7.78569	8.22087	9.6782	7.13817	7.32639	6.74954	6.73517	5.95165	5.99254	6.46163	6.23514	7.0031	6.31354	5.63148	5.89038	7.32421	5.36448	7.24424	6.02794
Bcas2	23.957	17.0961	26.6366	25.9126	19.2031	19.7522	22.7284	23.6307	15.1569	15.3684	14.5415	18.3355	16.9687	16.0132	15.6939	19.2795	14.9126	17.1746	15.7153	16.9924	14.703	18.727	15.5831	14.1011	15.2663	17.2858	14.6464	12.5851	14.2822	13.3861	14.1702	13.1568	14.4569	14.2844	14.3415	15.3845	13.7309	14.6961	15.6449	14.2987	15.4881	16.5909	12.7502	10.8502	12.5814	11.8275	11.586	10.9996	11.3949
Smu1	33.7953	36.9794	36.989	40.4379	33.589	38.9489	41.5253	40.6694	33.3495	29.9896	27.276	29.4748	28.05	29.5289	25.8208	29.5717	24.0711	29.0339	25.4084	26.0335	22.29	28.7986	26.5019	23.0164	25.1356	27.2652	23.3301	23.982	24.6028	19.854	23.6218	31.3339	28.9948	25.4364	22.7015	23.3182	24.0146	24.1964	23.7573	24.1091	26.3867	26.8528	25.2234	19.9914	20.701	23.2818	20.4488	22.1131	22.365
Rbm8a	38.2379	42.5351	44.3445	50.0707	36.4461	42.9219	47.4698	50.4961	24.5339	31.25	30.1249	29.5251	28.5153	36.0365	31.8249	32.799	24.5704	30.4445	23.5556	30.0443	25.0402	32.0164	23.1408	25.7951	28.586	33.2626	25.4873	24.0169	26.1943	20.9899	24.2247	25.5592	27.9173	22.7451	21.4038	25.1841	24.5836	23.4338	22.6942	22.3307	23.8202	23.5081	22.0248	18.9401	19.8262	19.0372	21.178	18.0326	19.2344
Lsm7	3.53897	3.02726	6.91578	5.84926	3.64362	4.31123	2.45699	2.51076	2.83368	3.26313	6.40521	5.20889	4.15422	6.1136	6.09233	4.18513	4.31908	4.57828	3.56206	4.6652	2.97104	5.0621	4.25752	4.31659	4.28432	5.64146	5.40899	3.50989	3.777	3.0379	2.6841	1.08976	3.4539	2.47879	3.32662	4.86553	3.70316	2.89751	3.2058	3.3983	4.40836	2.75855	2.67963	3.80667	2.4759	2.59144	3.31747	1.51736	2.01422
Rbm34	7.52114	6.64249	9.46931	6.62314	6.91546	9.12718	8.85596	9.33383	5.61627	6.71223	6.5011	5.91982	5.69964	6.31611	5.04352	7.16595	5.29329	5.45866	4.82421	6.73105	4.50315	6.9383	4.73668	4.37648	4.61942	7.10353	4.13412	4.48662	4.21494	4.46869	4.09339	5.01978	5.16057	4.11613	4.1044	4.27655	4.34344	4.74553	4.99522	4.37721	4.78717	5.56899	4.6325	2.92586	3.77342	3.31582	2.95211	2.48512	2.7674
Fubp1	56.4813	48.9529	52.1628	32.895	55.4716	63.4255	48.1925	80.8751	41.2879	42.2312	45.5895	46.9956	44.4548	57.1353	46.4531	58.8864	42.2112	40.4707	41.9018	57.3494	39.7757	61.9295	40.3429	40.2926	37.6625	55.239	40.6225	41.5023	41.0324	31.8326	39.1254	31.7921	36.8755	32.6462	33.8091	32.1055	32.0647	35.2496	33.9259	36.14	36.3653	36.5711	30.4678	26.4637	28.6016	32.7558	27.3058	24.8341	21.6773
Sf3a3	34.8041	36.5097	38.1448	44.5594	37.8277	44.1422	45.1541	51.1522	23.6848	28.6511	27.9548	30.0133	27.4091	32.6021	25.8293	32.4149	23.9807	29.424	23.0223	26.5051	19.7078	30.9311	23.935	21.6317	22.9664	27.217	22.0625	20.7729	22.1024	18.2361	20.6304	22.1813	22.7732	18.9296	17.5755	19.4593	19.1549	19.1579	18.3162	19.1841	19.4861	21.6519	17.6065	14.1404	15.0012	14.2617	14.4721	13.6734	12.7041
Srsf7	110.603	93.0096	120.005	99.9636	117.332	140.169	133.775	166.831	83.9714	91.4679	70.2127	106.123	99.0473	92.188	77.3208	111.205	80.6569	90.2913	76.224	103.397	72.3145	115.121	85.1247	73.4784	76.7405	100.882	76.6824	67.7873	73.7294	60.478	71.6546	58.4083	60.1013	59.8955	60.3342	58.7901	58.1749	64.0555	66.2893	59.1648	63.9003	66.8679	46.9198	38.9621	40.6747	37.351	37.6051	38.9883	41.2524
Celf1	63.4421	64.7445	64.6573	58.5083	67.9254	57.1166	78.8274	65.8649	46.4769	51.6414	47.2441	53.3742	49.3896	36.8691	41.2347	40.7795	41.7547	45.1035	51.3736	36.2766	50.3675	35.4498	48.9412	52.591	51.0762	37.3202	49.8293	49.722	56.3843	45.1131	51.3307	48.4814	53.1895	50.0342	48.6855	51.0089	46.1818	47.1287	41.3201	42.3151	42.8695	47.0216	44.5788	37.9897	38.7491	39.1024	39.4632	34.6087	34.1526
Hnrnpk	105.844	112.36	116.72	90.9138	114.823	126.35	132.671	148.267	94.1132	99.2365	91.2748	97.6709	91.7425	91.6553	79.2791	100.164	78.769	86.3435	81.5594	93.2551	77.5329	97.7693	86.6253	86.1392	87.3523	97.6996	82.967	78.8838	83.0961	68.0922	76.4658	86.1218	85.1354	77.718	76.9752	78.9577	77.22	73.8449	77.9213	73.077	76.1913	80.8022	76.7562	55.6028	61.9854	61.1482	55.9632	49.8341	47.8969
Rnps1	23.8865	30.7078	23.4098	26.3501	19.5389	19.7464	23.7923	25.3542	16.0965	19.4018	33.2704	18.752	16.912	28.672	26.9979	16.9712	17.7683	22.7824	19.903	15.92	17.6855	17.1694	14.4345	18.6196	20.129	16.834	15.7494	14.4606	18.5753	14.6041	18.3474	19.8226	16.9042	18.8982	14.4658	19.7109	17.0657	16.6788	16.1492	16.9809	17.9401	17.7345	16.4814	8.9369	9.62249	16.2653	9.86531	8.368	8.37917
Sf3a1	28.2589	31.0793	30.9719	38.5954	25.7294	32.6097	30.7122	32.096	22.2776	24.1339	26.1206	23.1159	22.9053	25.1583	21.8992	23.1154	21.5754	21.2757	21.056	22.495	20.0841	21.0659	17.6021	20.188	18.8943	20.1939	18.6364	17.0633	20.882	17.1925	20.4264	20.0785	18.2758	17.5616	16.3613	19.1293	18.5904	16.3499	16.6715	16.1544	16.4385	16.3029	16.7495	15.8485	15.9703	15.7962	15.2858	13.0397	13.8733
Fubp3	20.1149	18.8215	21.6256	19.966	20.8656	24.7304	24.2403	25.2191	16.2456	18.4554	17.4127	19.5065	18.0707	18.4906	14.9803	20.9136	18.2994	16.08	15.7377	20.9508	15.7536	23.7699	15.3925	15.4569	15.5827	22.4146	15.5212	15.4764	16.0902	14.8482	15.0124	14.089	15.3201	14.775	13.8197	15.4519	14.6882	14.8622	15.9937	14.5842	16.04	14.9093	14.6049	10.3179	10.36	10.27	9.61016	7.91604	7.1027
Prpf4	13.0103	9.46133	15.0046	16.3049	11.6142	13.0813	11.8709	14.7902	8.29658	9.45401	8.383	9.68022	9.31648	9.68179	8.40698	10.0578	8.65622	8.2337	8.44945	10.0741	7.30395	10.0438	8.4857	7.59527	8.04359	9.32626	8.06727	7.42504	8.48	6.4347	7.59861	7.04849	7.36587	7.52335	6.95109	6.52885	6.91429	7.30228	6.98142	6.93225	7.29182	7.4081	7.05427	6.77893	6.22053	7.28456	6.29681	6.88711	6.10596
Sf3b3	75.6763	60.334	78.8085	99.4062	68.8813	75.977	72.1451	84.7315	46.7014	55.3402	49.2913	58.6682	55.5539	55.3074	45.8496	57.7651	51.2502	46.0976	48.7403	56.0708	44.8383	60.4421	46.9665	44.1804	46.2788	56.8281	49.1946	42.6549	46.5352	41.578	44.3887	35.9759	42.7156	36.9091	38.735	34.8313	35.035	34.3819	31.8746	33.5496	34.6366	33.9593	35.3943	32.6288	31.76	30.5737	31.8243	31.3023	26.8098
Snrpa1	26.8951	25.165	27.1178	27.1726	22.8401	29.216	30.441	31.8804	13.9939	18.5106	16.3703	17.523	15.7925	17.7326	15.3327	17.4669	14.4956	17.131	15.7276	19.0258	13.2971	19.9365	13.3219	12.2316	13.8084	16.8291	12.395	12.3884	14.7601	11.4301	13.645	13.5073	13.3879	12.3585	12.2447	12.1759	13.197	12.0488	12.3863	12.5944	12.9661	14.5213	11.5967	7.81875	7.35219	7.69801	8.32204	8.00675	8.09506
Snrnp40	16.8142	16.5645	18.4616	24.2088	15.9583	18.936	18.7595	23.9843	10.4848	13.8165	12.4532	12.1698	12.8665	16.2782	12.6378	15.5714	12.3744	13.7495	11.2678	15.9849	10.3522	15.7905	10.1768	9.18372	9.59282	14.0985	10.1471	9.29504	10.184	8.81577	10.0546	9.75375	8.38588	8.66425	8.34073	9.21792	8.92458	8.43745	9.41799	9.54861	9.14554	10.2942	8.55546	6.37324	6.13542	6.48298	6.35516	5.54367	5.54828
Srsf3	71.9989	57.5944	78.4833	43.5197	75.2539	81.9508	79.6639	100.584	64.2614	64.2662	61.2685	81.1798	75.6338	67.2951	66.2006	78.3819	62.0833	74.8008	65.5603	73.5443	69.2137	82.0262	71.2404	69.8963	75.8325	80.6502	73.7004	71.0239	78.1518	58.98	73.8578	56.6136	70.3214	70.1125	66.8087	69.1365	63.9962	75.9104	77.0534	62.2492	67.9908	72.9647	46.1142	52.6724	54.8226	51.4529	46.714	34.297	37.8981
Prpf38a	11.8273	11.7182	13.1049	12.0945	11.9189	13.7986	14.8178	14.9865	9.68605	11.0358	8.93335	11.5386	10.1784	10.3771	9.40469	10.9564	7.90305	9.50777	8.10843	9.50777	8.09444	10.6177	8.72983	8.61345	8.90319	10.1999	8.5918	8.65863	9.46955	7.40953	8.37069	10.4688	10.0603	8.22332	7.94591	6.84237	7.8611	7.8853	7.77972	8.18017	8.54169	9.19882	7.44045	5.99963	6.60988	6.46685	6.25953	4.90908	4.49562
Lsm5	19.87	14.0803	26.7085	12.9681	15.4218	22.1274	20.5961	29.1337	6.33208	13.2477	8.01857	11.3869	11.2372	13.6634	8.99797	15.2599	11.0857	9.03603	8.00773	14.3727	9.83317	15.4343	10.0632	9.13511	12.1107	16.9455	10.5252	9.88663	9.53809	7.95976	10.161	5.76561	9.50774	7.57728	6.59754	7.53138	6.01764	8.75992	9.53042	8.98969	9.50315	12.0232	8.31724	3.27084	5.15653	4.89661	6.33867	5.27547	5.35877
Aqr	8.32779	8.17938	8.76904	10.3406	8.16585	8.76835	9.12956	10.1717	7.1555	7.01801	6.80602	6.75899	7.24928	8.31418	6.25987	8.16006	6.34936	6.12999	6.35468	8.21699	5.75905	8.78308	6.61846	6.0292	5.33325	6.9873	5.87943	5.94938	5.56226	5.29245	5.38985	5.42196	6.4644	5.90709	5.18557	4.34388	5.2209	5.23982	4.4482	4.78687	5.36075	5.34956	5.30805	4.44	4.60239	5.12393	4.56106	4.81988	4.53029
[truncated: 6 more columns]
