# Supplementary material for: Alternative splicing categorizes organ development by stage and reveals unique human splicing variants linked to neuromuscular disorders
Source: J Biol Chem. 2025 Apr 25;301(6):108542. doi: 10.1016/j.jbc.2025.108542 (PMC12152634; doi:10.1016/j.jbc.2025.108542)
Supplement: Supporting information [file mmc1.zip › Table S2.xlsx]

## Sheet: human_brain
cluster1	cluster2	cluster3	cluster4
BICC1	ISY1	MBNL1	RBM18
RBMS3	RBM22	MBNL2	RBM24
RBMS2	PCBP4	UHMK1	CELF2
RBM23	RBM42	RBM20	PRPF6
RBM43	SNRNP35	U2AF1L4	RBM4
MBNL3	SCAF1	LSM10	RBM5
RBM3	PUF60	SLU7	ELAVL4
PRPF18	SYF2	HNRNPH2	RNPC3
RBM38	SNRNP27	BUD31	RBM4B
RBMS1	HNRNPUL2	RALYL	NOVA1
SF1	PCBP1	SNRNP25	NOVA2
U2AF2	SART1	PRPF19	PRPF40B
SF3A1	LUC7L2	SNRPD2	KHDRBS3
RBM14	HNRNPCL1	CWC15	CELF3
CPSF7	RALY	RBFOX1	RBFOX2
ESRP2	LSM7	PCBP3	ELAVL3
RAVER1	SNRNP70	SRPK2	LUC7L3
MSI2	RBM45	BCAS2	RBM33
HNRNPUL1	SF3A2	LSM1	ELAVL2
SMNDC1	RBM10	LSM3	MEX3B
SMU1	PCBP2	CELF4	CELF1
RBM39	RBMX2	SNRPN	CELF5
SF3B4	RBM17	GRSF1	SRRM4
PRPF8	SRSF5	NAA38	KHDRBS2
PRPF38B	MEX3D
RBM19	SF3B2
FUBP3	LSM4
RBM7	LSM5
KHSRP	SNRPB
SNRNP200	MAGOH
CSTF2T	SNRPC
TIAL1	HNRNPA1L2
PRPF3	SNRPB2
RBPMS	SNRPE
ELAVL1	LUC7L
PRPF38A	RBM6
BCLAF1	LSM6
CSTF2	TRA2A
PTBP1	U2AF1
PRPF4	SNRPA1
RBM15	SNRPG
SNRNP48	SNRPF
HNRNPH3
HNRNPR
BUD13
HNRNPL
SNRPD3
HNRNPH1
PRPF4B
HNRNPF
HNRNPK
RNPS1
CWC22
SNRPA
EWSR1
RAVER2
HNRNPA0
SRRM2
SNRNP40
FUS
SF3B1
HNRNPA3
MEX3C
RBM28
SRPK1
SRSF1
SRSF2
RBM41
SF3B3
RBPMS2
HNRNPC
HNRNPM
HNRNPU
PTBP2
SF3A3
RBM25
HNRNPAB
RBM26
SFPQ
RBM27
TIA1
SART3
SNRPD1
TRA2B
PRPF40A
ESRP1
MSI1
RBMX
HNRNPA2B1
KHDRBS1
HNRNPD
FUBP1
RBM12B
HNRNPA1
RBM12
SRRM1
CPSF6
AQR
PSIP1

## Sheet: human_heart
cluster1	cluster2	cluster3
SRPK3	RBM3	MBNL1
ISY1	HNRNPUL2	MBNL2
U2AF1L4	RBM4	RBM18
PCBP4	RBM5	BICC1
LSM10	LUC7L2	RBMS3
RBM42	RNPC3	UHMK1
SNRNP35	SNRNP70	RBM22
SCAF1	RBM45	RBMS2
PUF60	RBM4B	RBM23
SYF2	PCBP2	RBM20
SNRNP27	RBMX2	RBM24
PCBP1	RBM14	RBM43
SART1	CPSF7	MBNL3
PRPF6	RBM17	CELF2
RBM38	SRSF5	SLU7
BUD31	MEX3D	PRPF18
RALY	MSI2	HNRNPH2
SNRNP25	LSM5	RBMS1
LSM7	RBM39	HNRNPCL1
SF3A2	PRPF38B	PRPF19
SNRPD2	RBM19	NOVA1
CWC15	KHSRP	SF1
RBFOX1	HNRNPA1L2	SF3A1
NOVA2	TIAL1	ESRP2
RBM10	PRPF3	RAVER1
U2AF2	RBPMS	SRPK2
PCBP3	SNRPE	KHDRBS3
PRPF40B	LUC7L3	HNRNPUL1
SF3B2	RBM33	SMNDC1
BCAS2	PTBP1	SMU1
LSM1	LUC7L	PRPF8
LSM4	SNRNP48	FUBP3
SF3B4	HNRNPH3	RBM7
SNRPB	RBM6	SNRNP200
MAGOH	HNRNPL	CSTF2T
SNRPC	HNRNPH1	ELAVL1
LSM3	CELF1	RBFOX2
ELAVL3	EWSR1	SNRPB2
SNRPD3	SRRM2	PRPF38A
RNPS1	FUS	SNRPN
NAA38	HNRNPA3	BCLAF1
SNRPA	RBM28	CSTF2
RBPMS2	SRSF1	MEX3B
SNRPG	SRSF2	PRPF4
SNRPF	TRA2A	RBM15
	U2AF1	HNRNPR
	SNRPA1	BUD13
	PTBP2	PRPF4B
	RBM25	HNRNPF
	HNRNPAB	GRSF1
	RBM26	LSM6
	SFPQ	HNRNPK
	TIA1	CWC22
	SNRPD1	RAVER2
	TRA2B	HNRNPA0
	MSI1	SNRNP40
	HNRNPA2B1	SF3B1
	HNRNPD	MEX3C
	HNRNPA1	SRPK1
	SRRM1	RBM41
	CPSF6	KHDRBS2
		SF3B3
		HNRNPC
		HNRNPM
		HNRNPU
		SF3A3
		RBM27
		SART3
		PRPF40A
		ESRP1
		RBMX
		KHDRBS1
		FUBP1
		RBM12B
		RBM12
		AQR
		PSIP1

## Sheet: mouse_brain
cluster1	cluster2	cluster3	cluster4
Rbmx	Snrnp35	Mbnl1	Celf2
Bicc1	Qk	Rbms3	Srrm4
Mex3b	Rbms1	Mbnl2	Celf3
Rbm20	Rbms2	Rbfox1	U2af1l4
Rbm18	Grsf1	Ralyl	Rbfox2
Rbm4b	Hnrnph2	Rbm24	Scaf1
Pcbp4	Sart1	Uhmk1	Nova2
Cstf2t	Msi1	Rbm43	Rbm5
Ptbp2	Rbm38	Pcbp3	Slu7
Hnrnph3	Puf60	Khdrbs3	Mex3d
Rbm15b	Hnrnpul2	Srpk2	Elavl4
Luc7l2	Bud31	Celf4	Prpf40b
Msi2	Prpf19	Celf6	Sfswap
Mex3c	Rbm22	Cstf2	Nova1
Srek1	Rbm7	Naa38	Clasrp
Rbm3	Cwc25		Celf5
Hnrnpul1	Lsm6		Tia1
Cpsf7	Raly		Elavl3
Lsm10	Rbm15		Rbm33
Tial1	Srsf9		Elavl2
Prpf38b	Rbm39		Rnpc3
Srsf4	Syf2		Srrm2
Snrnp70	Khdrbs1		Luc7l3
Prpf18	Mbnl3		Lsm7
Hnrnpr	Rbm10
Hnrnph1	Scaf8
Luc7l	Scaf11
Prpf4b	Snrnp27
Rbm41	Snrpb
Scaf4	Lsm2
Ewsr1	Rbm19
Rbm25	Sf3b4
Rbm6	Cwc15
Srsf11	Hnrnpm
Cwc22	Rbm45
Srrm1	Sf3a2
Fus	Sart3
Sf3b1	Sf1
Rbm26	Snrpd3
Prpf6	Raver2
Cpsf6	Snrpc
Fubp1	U2af2
Rnps1	Isy1
	Khsrp
	Lsm4
	Pcbp2
	Hnrnpa2b1
	Rbmx2
	Prpf40a
	Rbpms
	Sfpq
	Tra2a
	Snrnp48
	Sf3b2
	Elavl1
	Hnrnpa1
	Bclaf1
	Prpf8
	Snrpd2
	Pcbp1
	Snrpg
	Hnrnpa0
	Prpf31
	Srsf10
	Raver1
	Hnrnpl
	Psip1
	Srpk1
	Srsf6
	Snrpf
	Smndc1
	Snrpe
	Hnrnpd
	Tra2b
	Rbm14
	U2af1
	Rbm27
	Hnrnpab
	Hnrnpu
	Ptbp1
	Rbpms2
	Snrnp200
	Snrpd1
	Hnrnpc
	Bud13
	Rbm17
	Snrnp25
	Snrpb2
	Hnrnpa3
	Snrpa
	Magoh
	Hnrnpf
	Rbm28
	Prpf3
	Bcas2
	Smu1
	Rbm8a
	Rbm34
	Sf3a3
	Srsf7
	Celf1
	Hnrnpk
	Sf3a1
	Fubp3
	Prpf4
	Sf3b3
	Snrpa1
	Snrnp40
	Srsf3
	Prpf38a
	Lsm5
	Aqr
	Lsm1

## Sheet: mouse_heart
cluster1	cluster2	cluster3
Rbms3	Snrnp35	Mbnl1
Rbmx	Uhmk1	Mbnl2
Mex3b	Scaf1	Srpk3
Rbfox2	Pcbp4	Celf2
Rbm4b	Rbm15b	Bicc1
Pcbp3	Sart1	Rbm24
Rbm5	Puf60	Rbm20
Cstf2t	Hnrnpul2	Qk
Rbms1	Hnrnpul1	U2af1l4
Ptbp2	Lsm10	Rbm18
Hnrnph3	Srsf4	Rbm43
Mex3d	Snrnp70	Nova2
Prpf40b	Bud31	Khdrbs3
Hnrnph2	Rbm22	Srpk2
Sfswap	Lsm6	Slu7
Nova1	Raly	Rbms2
Clasrp	Rbm15	Grsf1
Tia1	Srsf9	Luc7l2
Mex3c	Rbm10	Msi2
Rbm33	Scaf8	Rbm38
Msi1	Scaf11	Prpf18
Srek1	Scaf4	Prpf19
Rbm3	Snrpb	Syf2
Cpsf7	Lsm2	Snrnp27
Tial1	Rbm19	Naa38
Prpf38b	Sf3b4	Cwc22
Rnpc3	Cwc15	Rbpms
Srrm2	Hnrnpm
Rbm7	Sf3a2
Hnrnpr	Cstf2
Luc7l3	Sart3
Cwc25	Sf1
Hnrnph1	Snrpd3
Rbm39	Snrpc
Khdrbs1	U2af2
Mbnl3	Isy1
Luc7l	Khsrp
Prpf4b	Lsm4
Rbm41	Pcbp2
Ewsr1	Rbmx2
Rbm25	Sf3b2
Rbm45	Elavl1
Raver2	Lsm1
Rbm6	Prpf8
Srsf11	Snrpd2
Srrm1	Pcbp1
Hnrnpa2b1	Snrpg
Fus	Prpf31
Prpf40a	Prpf6
Sfpq	Raver1
Tra2a	Srpk1
Snrnp48	Snrpf
Hnrnpa1	Smndc1
Sf3b1	Snrpe
Bclaf1	Rbm14
Hnrnpa0	U2af1
Rbm26	Rbm27
Srsf10	Hnrnpab
Hnrnpl	Ptbp1
Psip1	Rbpms2
Srsf6	Snrnp200
Hnrnpd	Snrpd1
Tra2b	Hnrnpc
Cpsf6	Bud13
Hnrnpu	Rbm17
Snrpb2	Snrnp25
Hnrnpa3	Snrpa
Rbm28	Magoh
Lsm7	Hnrnpf
Fubp1	Prpf3
Hnrnpk	Bcas2
Fubp3	Smu1
Srsf3	Rbm8a
	Rbm34
	Sf3a3
	Srsf7
	Celf1
	Rnps1
	Sf3a1
	Prpf4
	Sf3b3
	Snrpa1
	Snrnp40
	Prpf38a
	Lsm5
	Aqr

## Sheet: human_mouse_brain_development
		Brain.e10.5	Brain.e11.5	Brain.e12.5	Brain.e13.5	Brain.e14.5	Brain.e15.5	Brain.e16.5	Brain.e17.5	Brain.e18.5	Brain.P0	Brain.P3	Brain.P14	Brain.P28	Brain.P63
	Brain.4wpc	0.589	0.607	0.561	0.51	0.486	0.436	0.414	0.388	0.396	0.355	0.343	0.261	0.236	0.237
	Brain.5wpc	0.582	0.595	0.589	0.543	0.52	0.477	0.458	0.43	0.439	0.4	0.388	0.276	0.245	0.245
	Brain.7wpc	0.526	0.512	0.662	0.673	0.676	0.663	0.645	0.632	0.615	0.598	0.584	0.354	0.291	0.289
	Brain.8wpc	0.488	0.47	0.647	0.677	0.691	0.691	0.676	0.671	0.648	0.639	0.627	0.39	0.318	0.316
	Brain.9wpc	0.481	0.46	0.589	0.615	0.626	0.621	0.609	0.599	0.571	0.569	0.559	0.332	0.27	0.269
	Brain.10wpc	0.522	0.515	0.637	0.653	0.649	0.645	0.638	0.623	0.623	0.6	0.589	0.378	0.315	0.313
	Brain.11wpc	0.496	0.476	0.611	0.644	0.652	0.652	0.642	0.633	0.611	0.606	0.595	0.368	0.302	0.302
	Brain.12wpc	0.434	0.431	0.597	0.638	0.641	0.662	0.664	0.658	0.671	0.648	0.638	0.409	0.328	0.322
	Brain.13wpc	0.449	0.434	0.608	0.65	0.665	0.677	0.67	0.671	0.655	0.649	0.641	0.415	0.335	0.332
	Brain.16wpc	0.44	0.424	0.594	0.64	0.645	0.672	0.678	0.677	0.681	0.674	0.667	0.423	0.336	0.332
	Brain.18wpc	0.394	0.367	0.576	0.64	0.649	0.694	0.707	0.716	0.718	0.724	0.721	0.452	0.349	0.344
	Brain.19wpc	0.435	0.412	0.61	0.663	0.676	0.703	0.706	0.708	0.7	0.7	0.695	0.432	0.341	0.337
	Brain.20wpc	0.466	0.446	0.606	0.644	0.651	0.67	0.671	0.666	0.663	0.656	0.651	0.415	0.337	0.335
	Brain.newbron	0.43	0.407	0.544	0.581	0.588	0.616	0.618	0.631	0.633	0.638	0.641	0.55	0.476	0.476
	Brian.infant	0.286	0.271	0.341	0.361	0.367	0.384	0.383	0.401	0.404	0.414	0.427	0.621	0.59	0.584
	Brain.toddler	0.282	0.268	0.33	0.348	0.353	0.367	0.362	0.381	0.382	0.391	0.401	0.621	0.618	0.61
	Brain.school	0.277	0.261	0.309	0.321	0.32	0.331	0.328	0.336	0.346	0.347	0.356	0.543	0.589	0.572
	Brain.teenager	0.277	0.267	0.323	0.338	0.344	0.357	0.355	0.37	0.373	0.378	0.39	0.601	0.597	0.594
	Brain.youngAdult	0.277	0.268	0.329	0.34	0.339	0.354	0.353	0.371	0.387	0.388	0.4	0.669	0.689	0.685
	Brain.youngMidAge	0.277	0.269	0.328	0.339	0.341	0.356	0.354	0.371	0.384	0.385	0.396	0.647	0.659	0.66
	Brain.oldMidAge	0.275	0.268	0.317	0.327	0.331	0.342	0.339	0.354	0.362	0.364	0.376	0.619	0.631	0.631
	Brain.senior	0.287	0.273	0.328	0.341	0.346	0.358	0.354	0.368	0.37	0.376	0.388	0.6	0.606	0.607

## Sheet: human_mouse_heart_development
		Heart.e10.5	Heart.e11.5	Heart.e12.5	Heart.e13.5	Heart.e14.5	Heart.e15.5	Heart.e16.5	Heart.e17.5	Heart.e18.5	Heart.P0	Heart.P3	Heart.P14	Heart.P28	Heart.P63
	Heart.4wpc	0.636	0.665	0.65	0.609	0.617	0.608	0.615	0.676	0.63	0.564	0.545	0.464	0.423	0.357
	Heart.5wpc	0.312	0.32	0.308	0.303	0.287	0.3	0.28	0.276	0.258	0.225	0.225	0.173	0.156	0.134
	Heart.6wpc	0.641	0.669	0.635	0.603	0.594	0.597	0.599	0.641	0.598	0.528	0.519	0.418	0.38	0.323
	Heart.7wpc	0.635	0.67	0.645	0.602	0.601	0.597	0.607	0.664	0.616	0.538	0.524	0.423	0.39	0.323
	Heart.8wpc	0.576	0.614	0.577	0.522	0.524	0.511	0.533	0.613	0.559	0.482	0.469	0.368	0.35	0.282
	Heart.9wpc	0.554	0.593	0.541	0.48	0.477	0.468	0.486	0.583	0.52	0.446	0.433	0.338	0.325	0.252
	Heart.10wpc	0.584	0.614	0.615	0.579	0.587	0.57	0.6	0.646	0.616	0.541	0.536	0.421	0.397	0.343
	Heart.11wpc	0.599	0.633	0.648	0.606	0.622	0.604	0.632	0.693	0.656	0.577	0.566	0.459	0.437	0.369
	Heart.12wpc	0.573	0.608	0.66	0.636	0.659	0.636	0.683	0.693	0.693	0.62	0.618	0.503	0.463	0.421
	Heart.13wpc	0.559	0.593	0.608	0.546	0.568	0.543	0.573	0.681	0.623	0.55	0.531	0.44	0.43	0.341
	Heart.16wpc	0.549	0.579	0.623	0.619	0.617	0.638	0.638	0.641	0.636	0.58	0.59	0.498	0.475	0.426
	Heart.18wpc	0.551	0.572	0.615	0.611	0.613	0.6	0.634	0.616	0.633	0.6	0.625	0.501	0.476	0.463
	Heart.19wpc	0.41	0.442	0.504	0.438	0.477	0.44	0.475	0.604	0.552	0.489	0.476	0.399	0.431	0.335
	Heart.newbron	0.359	0.352	0.462	0.483	0.499	0.466	0.523	0.475	0.54	0.566	0.608	0.493	0.468	0.498
	Heart.infant	0.364	0.371	0.504	0.523	0.557	0.506	0.591	0.542	0.625	0.669	0.713	0.611	0.586	0.623
	Heart.toddler	0.367	0.375	0.502	0.52	0.558	0.51	0.595	0.556	0.64	0.69	0.736	0.667	0.669	0.707
	Heart.teenager	0.332	0.345	0.47	0.482	0.524	0.474	0.562	0.524	0.596	0.613	0.643	0.555	0.531	0.563
	Heart.oldMidAge	0.345	0.344	0.469	0.501	0.521	0.489	0.542	0.482	0.554	0.585	0.63	0.527	0.515	0.55
