# Supplementary material for: Alternative splicing categorizes organ development by stage and reveals unique human splicing variants linked to neuromuscular disorders
Source: J Biol Chem. 2025 Apr 25;301(6):108542. doi: 10.1016/j.jbc.2025.108542 (PMC12152634; doi:10.1016/j.jbc.2025.108542)
Supplement: Supporting information [file mmc1.zip › Table S3.xlsx]

## Sheet: human_brain
4wpc	7wpc	8wpc	9wpc	13wpc	neonate	adolescent	18w	19w
ERR2598164	ERR2598207	ERR2598226	ERR2598250	ERR2598102	ERR2598312	ERR2598266	ERR2598137	ERR2598148
ERR2598165	ERR2598208	ERR2598227	ERR2598251	ERR2598103	ERR2598313	ERR2598267		ERR2598149
ERR2598166		ERR2598228	ERR2598252	ERR2598104		ERR2598268		ERR2598150
		ERR2598229				ERR2598269		ERR2598151
								ERR2598152

## Sheet: human_heart
7wpc	8wpc	10wpc	11wpc	16wpc	19wpc	neonate	oldmidage	6w	toddler
ERR2598209	ERR2598230	ERR2598052	ERR2598073	ERR2598122	ERR2598153	ERR2598315	ERR2598307	ERR2598193	ERR2598338
ERR2598210	ERR2598231	ERR2598053	ERR2598074	ERR2598123	ERR2598154	ERR2598316		ERR2598194	ERR2598339
ERR2598211	ERR2598232	ERR2598054	ERR2598075	ERR2598124	ERR2598155	ERR2598317
	ERR2598233	ERR2598055	ERR2598076

## Sheet: mouse_brain
e11.5	e12.5	e15.5	e18.5	P0	P3	P14	e13.5	e14.5	e16.5	e17.5	P28	P63
ERR2588402	ERR2588422	ERR2588473	ERR2588548	ERR2588569	ERR2588639	ERR2588592	ERR2588426	ERR2588451	ERR2588497	ERR2588521	ERR2588615	ERR2588663
ERR2588403	ERR2588423	ERR2588474	ERR2588549	ERR2588570	ERR2588640	ERR2588593	ERR2588427	ERR2588452	ERR2588498	ERR2588522	ERR2588616	ERR2588664
ERR2588404		ERR2588475		ERR2588571	ERR2588641	ERR2588594	ERR2588428	ERR2588453	ERR2588499	ERR2588523	ERR2588617	ERR2588665
ERR2588405		ERR2588476			ERR2588642	ERR2588595	ERR2588429	ERR2588454	ERR2588500	ERR2588524	ERR2588618	ERR2588666

## Sheet: mouse_heart
e11.5	e12.5	e16.5	e17.5	P0	P3	P14	e15.5	P28
ERR2588385	ERR2588407	ERR2588501	ERR2588525	ERR2588573	ERR2588643	ERR2588596	ERR2588577	ERR2588519
ERR2588386	ERR2588408	ERR2588503	ERR2588526	ERR2588574	ERR2588644	ERR2588597	ERR2588578	ERR2588520
ERR2588387	ERR2588409	ERR2588504	ERR2588527		ERR2588645	ERR2588598	ERR2588579	ERR2588521
ERR2588388			ERR2588528		ERR2588646	ERR2588599	ERR2588580	ERR2588522

## Sheet: total devASGs list
human_brain	human_heart	mouse_brain	mouse_heart
CFAP298-TCP10L	Mark2	COL18A1	Ablim1
CRYBB2P1	Ablim1	DEPDC5	Ccs
SBF1	Smarca2	FAM71E1	Rhebl1
SULT4A1	Sema6a	U2AF1L4	Ttll5
TUBA3FP	Srp19	TNPO2	Gnpda2
LARGE1	Dtna	ERGIC3	Ppp6r2
SREBF2	Slc12a2	L3MBTL1	Dennd6b
HDAC10	Aldh7a1	MPPE1	Mindy1
RANGAP1	Nme5	ERBB2	Prdm11
MICAL3	Cep120	PLA2G6	Ankrd44
GUSBP11	Pde9a	USHBP1	Mmp28
LINC01224	Kctd20	WSB1	Nfya
ZNF615	Prepl	SRP14-DT	Trp53i11
ZNF667	Tmem63b	VRK1	Npdc1
KCNC3	Pigq	SLC25A43	Trappc14
DNM2	Rhbdl1	SYNJ1	Snhg16
FBN3	Pde10a	SLC29A1	Aldoa
MLLT1	Epb41l3	ZDHHC11	Dmpk
CACNA1A	Mapk8ip3	AKAP8L	Gpc2
WIZ	Timm21	DGKA	Fgf11
PTBP1	Bag6	CEP70	Fance
EPN1	Vmac	PFKFB2	Pals1
PAK4	Ptprs	AEBP1	Fubp1
ZNF471	Kat2b	PGM3	Snrnp70
HAUS5	Arvcf	PDLIM5	Stat2
RAB4B	Tmem44	MCCC1	Echdc2
ZNF114	Eif4a2	IFT122	Wdr4
SUGP2	Ubn1	GORASP1	Cc2d1b
CRTC1	App	PCYT1A	Ivns1abp
SNHG17	Cadm2	GTF2IRD1	Spout1
TTLL9	Ypel1	SEC31B	Akap8
TMEM74B	Urb1	CASC3	Zfp523
DLGAP4	Rbfox2	POMGNT1	Tmem185a
CTSA	Arhgap39	HEATR3	Stk16
KCNG1	Rabl2	NA	Krit1
EPB41L1	Ptk2	MECR	Bmp1
L3MBTL1	Lmf2	SRRM1	Iffo1
TPD52L2	Pdzd2	BPHL	Dlg1
DNMT3B	Sult4a1	KIAA1109	Celf1
LAMA5	Cyp2d22	REXO1	Dtx2
ZNF548	Klhl29	STXBP4	Nfrkb
ENTPD6	Dtnb	PPOX	Tyk2
SLC35C2	Rian	MUTYH	Trim47
RELCH	Meg3	ZNF717	Adamts10
SMAD2	Pcnx	UCK1	Rrp1b
MTCL1	Strn	VPS13D	Selenoo
VRK3	Gphn	FAXDC2	Cask
LINC02693	Dock4	HECW2	Ncor2
MYO18A	Timm9	KMT2C	Gss
PITPNC1	Nin	SDF4	Cibar1
PIGL	Zc3h14	ANKRD36C	Ap1g2
OSBP2	Kidins220	CARS1	Fbxl3
CHD3	Mboat2	DDX11	Plekhg3
RPAIN	Alkbh1	KMT5B	Tor1b
KANSL1	Taf1b	CACNA1C	Atxn2l
ERBB2	Cipc	MRPL55	Phkg2
TVP23C	Mark3	LINC00894	Ccdc84
MINK1	Chuk	ETAA1	Ppp4r3b
NA	Zkscan8	TTC21B	Fam229b
TRIM37	Cdc14b	SMPD4	Tubd1
NEURL4	Tut7	GAS8	Ank1
MPRIP	Hnrnpk	EFEMP2	Myh7
ENDOV	Tspoap1	ACTB	Xpo1
PCYT2	Chl1	IMPDH1	Cd68
ITGA3	Ntan1	SEPTIN7P2	Ttc37
COPZ2	Usp16	SNTB2	Luc7l
SMARCE1	Tmem80	SPIN3	Mapk8ip3
BECN1	Anapc16	PLEKHA6	Ralgapa1
SRCIN1	Amt	DDX3X	Tbce
ZNF625-ZNF20	Zyx	TCEAL4	Mrps17
CPT1B	Sorbs1	RMDN1	Rhno1
PIMREG	Nrf1	ARRDC1	Idua
CLUHP3	Prkx	GALT	Vps37c
LYRM1	Cadps2	KANK1	Tardbp
SH2B1	Prkab1	PPP6R3	Lgals4
DNASE1	Actl6b	CACNB3	Madd
PACSIN2	Mthfd2l	TMEM218	Hdac4
NIP7	Prom1	RAP1GAP	Ccnt2
NF1	Kmt2e	ANK3	Srrt
INO80E	Mtif3	NACA	Sat1
HYDIN	Clip1	HERC2P3	Snhg4
GSE1	Idua	MAN1B1	Xpo6
PARN	Tec	DDIT3	Tacc2
APP	Guf1	ZNF317	Ttc41
SHF	Cxxc4	WDR37	Taf1c
MAN2C1	Ppp6r2	TMEM116	Gnl3
CELF6	Nrxn1	ANKS1B	Slc25a37
AP3S2	Bend5	ZNF333	Jmjd6
DMXL2	Zfp362	SLC2A11	Rpl26
SEMA6D	Ncdn	NF2	Mrpl24
SAMD10	Tpm1	C22orf39	Akap8l
GATAD2A	Rbms3	MCOLN1	Clic3
MAN2A2	Mtmr14	MPND	Abhd11
MIR9-3HG	Itgb3bp	SNHG11	Ap5z1
NEO1	Serp2	TPGS2	Galt
ABCD4	Eif4g3	OSBPL7	Tmem191c
NDRG2	Ep400	DPH1	Arl5b
NUMB	Meaf6	MSI2	Ogfod2
MARK3	Ift88	DCXR	Hes6
RDH11	Focad	AKAP10	Nabp1
GPHN	Snapc3	CALM3	Myo9b
KDM4B	Camk2g	ATXN2L	Elk3
AP1G2	Adgrb2	DNASE1	Gm49396
RBM23	Tmem234	CPNE1	Elovl1
EVL	Celsr2	DENND4A	Psmb10
EML2	Pitpnb	DNAAF3	Slc25a42
NOVA1	Dnajc18	YJEFN3	Ndst2
NBEA	Chtop	DCAF11	Trim65
ALG11	Crtc2	ZDHHC14	Pacsin2
ZMYM2	Uap1	RAPGEF6	Gpr137
NAA16	Exoc7	GPNMB	Snx15
MYO9A	Spata13	G3BP1	Nxf1
WASF1	Dnai4	ADCY10P1	Stx5a
MICAL1	Pkn2	RMC1	Map4k2
KLC1	Tcf7l2	ERCC3	Snx32
SGCE	Dmxl2	HNRNPUL1	Thoc1
KTN1	Hipk1	OGG1	Srp19
FAM86C2P	Rbm25	SEC31A	Fchsd1
ARAP3	Dock7	ZNF692	Abcc10
TRIQK	Dclre1c	LRRC75B	Srsf7
MACF1	Ank2	CIART	Phf1
FIS1	Oma1	PLCD4	Kifc5b
ATP6AP1L	Arnt	ABTB1	Wdr90
CADM1	Gtpbp3	LAS1L	Tmem181b-ps
TENT2	Zbtb18	AMPD2	Atp6v1g2
ZNF131	Limch1	KSR1	Dclre1a
GDPD1	Zmynd11	PSEN2	Letmd1
ERBIN	Lmbr1	DDB2	Cpsf1
AMACR	Sema6d	YAF2	Hsf1
NASP	Raly	ACTN1	Lmf2
PLD3	Zfp740	AMT	Srsf5
RAPGEF6	Ppp1r9a	STAT3	Trmt61a
ZBED3-AS1	Slc44a5	FBXW2	Mark3
TGIF2	Terf1	MOV10	Srpk1
ZCCHC10	Macf1	SERBP1	Zfp414
RIBC1	Ip6k2	FAM20A	Stk36
EPB41L3	Gtf3c4	PMS2P3	Slc2a4
VCAN	Sys1	CCDC82	Nek4
ASL	Lrrc73	MECOM	Stk11ip
FLNC	Riok3	EPB41L5	Cmtr1
SLC10A7	Mbnl1	SMYD5	1810009A15Rik
CLCN3	Phf14	LINC02610	Rabggta
ANK2	Pank2	DDX60L	Thoc7
RNASET2	Rbms1	RUSC1	Fgfr3
MAPKBP1	Adnp	GARS1-DT	Smurf1
PKD2	Ap1ar	D2HGDH	Zfp326
PABIR3	Acaca	CDC27	Tecpr1
RAP1GDS1	Nhlrc3	VCP	Guf1
ARHGEF11	Igsf3	PPIL3	Capn15
WDFY3	L3mbtl3	SLC25A37	Agrn
YTHDC1	Cbarp	HNRNPA1	Hps4
STK38	Nsmf	DXO	Pip4p1
ERC2	Cpne5	OCEL1	Dnajc11
KLF6	Rims1	HIPK2	Nudt14
TMEM175	Dnmt3b	TMEM39A	S100pbp
SPATA13	Pum1	VEZF1	Stap2
SNHG5	Ppp2r2d	IARS1	Chtop
AGPAT5	Sgip1	ST6GALNAC6	Gdi1
NARF	Gas2l1	SYTL2	Setdb1
INPP5K	Scube3	HRAT17	Rmc1
ITIH4	Madd	ABCA11P	Gba2
PACRGL	Calu	MFSD10	Scnm1
ATG4A	Abtb1	ARFGAP1	Tsr1
LIMCH1	Rc3h2	FTSJ1	Ddx55
GCFC2	Kyat1	CDH19	Ppox
BAG6	Tor1aip1	MIR503HG	Mbd1
CFAP298	Dmtn	STOML1	Mtmr11
SRGAP3	Wdfy3	LINC01278	Rev1
ERC1	Atp6v1h	DDX55	Srrm1
MAP4	Acsl3	EYA1	Clk3
MUC20-OT1	Pomt2	ASAH1	Qars
JPT2	Pdzd4	TCEA1	Plpp5
ASPSCR1	Rexo4	ANKRD13D	Stag3
ARHGAP39	Pbrm1	BBS1	Ezh2
DLG1	Dst	ALG8	Czib
ECT2	Dnah7b	TMEM25	Sirt5
CADM2	Rer1	GBF1	Capn3
NBEAL2	Epha5	CUL2	Zfand2b
RUNX1T1	Chchd6	CALCOCO1	Ctcfl
EXD3	Slc12a6	TCTN1	Carmil3
HP1BP3	Dhx57	TMEM44	Anapc5
C2orf80	Dlg3	POFUT2	Arrdc1
LRCH3	Dlat	XPNPEP3	Polr3a
GOLIM4	Nmt2	MIATNB	Fam102a
SLC27A3	Cep57l1	LINC01224	Wdr19
ADNP-AS1	Trpm3	ZNF568	Sh3d21
IRF7	Nckap5	ZNF544	Suv39h1
SLC4A5	Ntng2	ZNF763	Rusc1
TBC1D10B	Anxa6	DPP9	Snx12
PRDM2	Cacna1b	BCL2L12	Nol9
CLASP2	Igsf9	ZNF573	St7
TVP23A	Prpf40a	FKRP	Tbc1d25
GRIK2	Cacna1c	ZNF528	Ctu2
FLG-AS1	Gpatch4	ZNF283	Rnf214
ERMARD	Kansl1l	ASXL1	Slc35b4
OCIAD1	Adgrl2	PTPRA	Kank3
YBEY	Ninl	RPN2	Plekhj1
HERC3	Metap1d	MYOM1	Snhg17
NNAT	Sulf1	HEXIM2	Alkbh6
TRAPPC13	Sfmbt2	FAM104A	Wdr83
MEG3	Cblb	MYO18A	Flt3l
MED17	Fmnl2	PPM1D	Tial1
NDUFS2	Pja2	SLFN13	Mat2a
SH3D21	Abi1	NUP85	Cers4
CHTOP	Dicer1	SDK2	Ears2
ASB3	Rab3ip	RAP1GAP2	Rbm5
CLDND1	Eif2d	PRMT7	Clk2
SGIP1	Agfg1	LYRM1	Pidd1
EXO1	Ildr2	SH2B1	Cenpt
MEG8	Strada	ACSM1	Rubcn
RIMS2	Dlgap4	FHOD1	Sema4g
DENND5A	Mpzl1	ALDOA	Ccdc59
SIK3	Azi2	NIPA2	Adcy4
C12orf73	Tpm3	NUSAP1	Hspa8
TSEN15	Nnat	DAPK2	Tubgcp3
CARD8	Elk4	UBE3A	Ist1
ARHGEF40	Trp53bp1	HYKK	Atp13a1
CHD1L	Ccp110	ZNF397	Nfx1
ZFHX4-AS1	Foxd2os	GALK2	Taf1d
RHOBTB1	Rnf130	SLC39A9	Tmem208
ACADM	Pex16	PRKD1	Xab2
NFATC3	Setd5	THOC1	Mettl17
DGCR5	Usp1	ACIN1	Slc7a4
PUM2	Fam13b	TNFAIP2	Bet1l
NUP62	Zbtb34	AP1G2	Man2b1
AP1S2	Ndufs1	RBM23	Arglu1
KLHDC9	Nudt13	CENPJ	Acvr2b
CBLB	Ptprz1	IFT88	Ifi35
DDR1	Zfp758	RIPOR2	Nek8
LDB2	Miat	KTN1	Rint1
STAT2	Fam118b	CENPE	Pcyt2
ARL4A	Ccdc187	GRAMD2B	Dus1l
MEAF6	Fgfr1op2	CADM1	Ddx5
ABCA7	Ints10	USF2	Ciz1
CYB5RL	Mgrn1	TECRL	Ddx46
FKBP1B	Ttc3	FLNC	Prune2
VARS2	Zcwpw1	ANK2	Mark2
COASY	Sfi1	ITGB1BP2	Zfp532
PHYKPL	Fn1	C1orf159	Dctn4
PPIE	Mutyh	CEP290	Fibp
RAPGEF4	Lrch2	FUCA2	Gabbr1
TMEM161B-DT	Akap9	C2orf74	Trerf1
TOMM40L	Arhgef11	CEP44	Afdn
ANXA6	Sirt7	THAP9-AS1	Myom1
KCTD17	Hp1bp3	LIN54	Ptprm
IGSF3	3010001F23Rik	LINC00884	Foxn2
ZNF655	Col13a1	BAG6	Mcfd2
WDFY3-AS2	Ptprf	RICTOR	Arvcf
PITPNB	Morf4l2	HSPG2	Lrch3
KCNT2	Etfrf1	IL17RC	App
CLK2	Setd3	MUC20-OT1	Top3b
THBS3	Myo9a	SCN5A	Scrib
EXOC7	Rnf32	TMEM40	Ptk2
STPG1	Mbnl2	CCNL2	Pphln1
LRRC75B	Zfp668	ALAS1	Pdzd2
DNAJC14	Arhgef9	TANK	Actn1
OGFOD2	Trim46	POT1	Ppp2r5c
LRCH2	Phf7	NBEAL2	Chuk
STARD3NL	Mroh1	SEC13	Marchf2
LINC02245	4833439L19Rik	CCDC150	Mark4
BORA	Tecr	TTN	Golgb1
KIAA1109	Nfasc	C4orf47	Tmem80
MFN2	Ttc14	SORBS2	Dnm2
FLII	Fstl5	RABEPK	Nrf1
CPLANE2	Vopp1	EPB41L2	Hnrnpd
TRIM46	Abcg2	TNNT2	Prom1
SYNRG	Exoc6b	MEG3	Ttc28
OBSCN	Smarcad1	CYBC1	Hscb
GAS7	Srgap3	HBP1	Tnks2
MSTO2P	Dusp11	C12orf73	Mcf2l
PTPRD	Tmpo	ARHGEF40	Eif4h
PRKCQ-AS1	Cldn12	SSBP3	Otud3
ERRFI1	Atg7	DCAKD	Clec16a
DUBR	Eif1a	AP1S2	Bicra
CLSTN1	Slc37a3	COPB2	Kif3a
VPS16	Emsy	SLTM	Mpdz
TNFRSF25	Erc1	TIMM23B	Eno1
PROM2	Mical3	TIA1	Tnc
FAM221A	Adprm	EIF2AK3	Cdk16
AMPD2	Zfp788	ZNF215	Ssbp3
PKN2	Slc6a6	EXOC7	Pitpnb
SLC35E2B	Sh2b1	FOXP1	Wnk1
ARMC6	Tpcn2	FMO4	Cep63
SPRED3	Add1	RPS5	Pex2
CCAR1	Ttc23	MANBA	Iqce
EIF4G3	Phactr1	AGO3	Camk2d
KCNK2	Wiz	PPP1R12A	Arnt
GALE	Dennd5a	SLC38A6	Cfap97
FBXW11	Fuz	SH3YL1	Col6a3
DTNB	Sbf2	YBX3	Sema6d
ALCAM	Ankrd42	SDCCAG8	Flot2
MIPEP	Zfp280b	PRUNE1	Nebl
PTPRF	Tenm4	ESRRG	Terf1
YAF2	Kat6a	PGM2	Gtf3c4
CDKL3	Epn1	ZNF257	Zscan22
KCP	Usp29	TCF4	Mbnl1
HNRNPU	Git2	GPBP1L1	Myo1b
GATD1	Sobp	PRPF3	Nhlrc3
ASIC3	Nucb2	DUBR	Idh3b
MAMDC4	Mycbp2	GTDC1	Mrpl33
CCDC148	Syngap1	GORAB	Hsd17b7
PRRC2C	Plagl1	NEBL	Tmem168
MAGI1	Ganab	EGF	Tnnt2
TTC13	Zfp426	RPS6KC1	Rapgef1
KIDINS220	Prkcb	IPO11	Ppp3ca
NMNAT3	Cspp1	DNAJC16	Selenbp2
GBA	Macrod2	NR2F1-AS1	Itga6
TRIM26	Evl	GLUL	Kctd12b
C12orf75	Zfp939	RNF149	Cd59a
TAC1	Osbpl5	DIS3L2	Tet2
CAMK2G	Dhcr7	TBC1D17	Adgrl3
PRDM16-DT	Map4	EMC3-AS1	Septin11
PFKP	Abcd4	RAPH1	Sec31a
GALT	Slc9a5	MBNL3	Gtf2h1
UBA3	Cdk19	ALDH3A2	Pcbp4
SETD9	Dtx3	METTL25	Ctnnd1
ATP13A2	Fat1	RCOR3	Rer1
RARS2	Gli1	HDAC8	Arhgef10l
PPP1R12B	Grik2	GOLGA4	Arhgap18
OPA1	Ank3	PPP1R3E	Kars
MAP7D2	R3hdm2	LINC01128	Lrrfip1
GPATCH4	Add3	CAPN10	Reep6
PREPL	Ubr3	TNC	Nmt2
NCOR1	Nav3	MYH11	Anxa6
MAP2	Nprl3	NBPF26	Zfp687
HENMT1	Tab2	MTHFD2	Septin6
ETFDH	Hivep2	NR2C2	Cacna1c
NFRKB	Adamts7	RCHY1	Metap1d
STAG3L4	Ncapd3	DPY30	Nop56
CD46	Dus2	TNNT3	Rhbdd2
ROBO1	Nfat5	ITGA9-AS1	Srsf6
TBC1D5	Ist1	RBM24	Tsc22d2
BIN1	Adgrl1	METTL6	Dnajb5
AGFG1	Zfp821	LRRC70	Ppp1r26
FNIP2	Vac14	ERLEC1	Atp2a3
RPS6KB2	Zfp869	PLEKHG4B	Azi2
TMEM69	Herc3	SEPTIN4	Tpm3
LINC00342	Lcorl	PPM1K	Thumpd2
MORN3	Pard3	ITGB3BP	Magi3
MTSS1	Taf1d	ADAM15	Ube2d-ps
CLIP1	Rbfox1	OPTN	Clasp1
ALMS1	Stxbp2	CALCRL	Atp2b1
TPM1	Sbf1	AK2	Mmp23
IZUMO4	Trio	SMPDL3A	Rapgef2
PLCB4	Def8	SRRT	Cd40
MEMO1	Ubap2l	PLEKHA2	Ryr3
HNRNPAB	Zmym5	MYO1B	Dnm1
RPL32P3	Med7	CCDC88A	Eps15l1
DDX11	Lmo7	LRIG2	Ift20
RABGAP1L	Spaca6	BBS5	Map4k4
CGREF1	Sfmbt1	MLIP	Sh3pxd2a
TRMT1	Acad10	IRAK4	Atp2b4
ACSF2	Ktn1	THADA	Rprd1b
SLC12A2	Mtss1	DBF4B	Pwwp3b
EML4	Ndel1	BLZF1	Fn1
RHOC	Dnah1	RAB11FIP5	Akap9
LARP4	Ap3m1	RAD1	Pnpla6
KMT2E	Mettl3	KCNH7	Ptbp2
ROBO2	Ilf3	CCDC91	Asb7
PRPF40A	Ankrd13b	AGTPBP1	Col13a1
CYP2D7	Myo5a	PTPRK	Tpd52
DPP7	Cdkl3	ETNK1	Necap2
CDC7	Slc4a7	ANKRD26	Suco
RNF8	Kirrel3	FAM210A	Zfp408
LINC00894	Mink1	NADSYN1	Nfia
LMAN2L	Gmip	TRAM2-AS1	Enox1
EP400	Ncor1	TRAF3IP2-AS1	Fbrsl1
NCDN	Fam126a	CASC15	Osbpl8
MIR9-1HG	Gatad2a	MAPK10	Srgap3
WBP1	Neo1	DCLRE1C	Eif1a
ZNF616	Cdc25a	AMPH	Mical3
MFF	Dock6	KIF1B	Faf2
PREB	Zmiz2	PCBP1-AS1	Gm20422
CCDC88A	Cadm1	CCM2	Axl
HJURP	Nckipsd	COL12A1	Sbf2
TTC31	Mprip	ZNF789	Scaf1
CSPP1	Smarce1	CLDN15	Ddias
ZNF599	Rab12	POLR2J3	Actn4
ZNF107	B9d1	CCDC136	Cyth2
FAHD2CP	Myo18a	RP9P	P4ha3
KIAA1191	Sez6	LDB3	Lsr
CAMK2D	Nf1	SRSF11	Nap1l4
DUSP11	Rffl	VCPKMT	Plagl1
UBE2F	Pnkd	VPS29	Trim68
GRHL1	Bcas3	RGN	Snap91
TARBP1	Ciz1	INPP1	5530601H04Rik
RPS3A	Pitpnc1	SLC20A2	Ube3a
ATG10	Fdxr	AFMID	Hnrnph3
BCL2L11	Mrpl58	HMGN1	Jmjd1c
PILRB	Sumo2	RBIS	Thap7
LRRFIP1	Cobl	TBL1XR1	Ank3
KLHL29	Srcin1	PMS2P4	Fam184a
STOX2	Plekhg2	GLS	Add3
CHURC1-FNTB	Traf3	SAR1B	Phactr2
LARP1	Gm46430	ADHFE1	Ylpm1
CATSPER2	Gse1	FANCI	Nfatc3
N4BP2L2	Chka	RNF34	Slc7a6
TCF7L2	Rab3il1	NUCB2	Nfix
ZNF207	Zfyve27	PDCD10	Dock10
PDP1	Ppp6r3	PALM2AKAP2	Psd3
ZFYVE9	Smc5	INVS	Fut10
SMO	Arhgap12	CFAP70	Zfp207
FAM135A	Sncaip	WDR27	Ppp1r3b
GGCX	Ap3s1	KPNA1	2900076A07Rik
ANKMY1	Jakmip2	NOL8	Dgkh
SNHG14	Rnf14	ABCC9	Ap3m1
MTMR7	Wdr7	CCDC183	Ilf3
LRRFIP2	Nol4	SPTLC1	Cntrl
TRAPPC2L	Dctn4	RO60	Slc4a7
NENF	Minar2	CHKA	Rps24
SLIT2	Gabbr1	ZNF195	Socs7
MSH5	Ccdc167	FN1	Eef2k
NIN	Map4k3	KAT5	Usp4
TMPO	Hmga1	TMEM126B	Nasp
PRR3	Afdn	LSP1P4	Ecsit
AP4M1	Map3k4	FBXO3	Cadm1
SYNGAP1	Sft2d1	SLC37A4	Sltm
CDKAL1	Ptprm	PHYH	Tnip1
DST	Ankrd12	ADD3	Sdk2
MED20	Ehmt2	PARD3	Cables1
GPR85	Tsc2	COL6A3	Tm7sf2
DLG3	Pkd1	DENND1B	Tmem63b
SLC35A1	BC051142	LNX2	Eml4
PHACTR1	Pdpk1	SORBS1	Tulp4
RIMS1	Tbc1d5	WASHC2C	Tsc2
TASOR2	Foxn2	SH3PXD2A	Tvp23a
RELL2	Mcfd2	RAP2C-AS1	Usp7
GLCCI1	Tnk2	TBC1D4	Tbc1d23
AMPH	Txnrd2	PCBP2	Hdac7
GUSB	Tango2	SLC25A40	Kif21a
AUTS2	Dgcr8	THBS3-AS1	Mta1
METTL4	Kalrn	POSTN	Txndc11
PTPRZ1	Lrch3	PDE9A	4930447C04Rik
PCBP1-AS1	Acap2	TTC28-AS1	Mia2
SERPING1	Usp7	PEX26	Zfp839
ARHGAP17	Mettl22	EWSR1	Adcyap1r1
WNK2	Anks3	MICAL3	Foxm1
AZIN1	Zfp654	SLC25A17	Tead4
ARRB2	Arl13b	GUSBP11	Emid1
PHF14	Tbc1d23	ZNF528-AS1	Fnbp4
METTL2B	Med15	LINC00665	Zfand4
CCDC136	Cd47	ECSIT	Sorbs1
NECAP2	Dnm1l	ZNF136	Tmem38b
PRKRIP1	Zhx1	TTYH1	Srrm2
MICALL2	Scrib	KCTD15	N4bp2
FAM126A	Eef1d	MARCHF2	Ccdc82
ABHD11	Csad	YJU2B	Pex5
ABCB9	Cers5	NOTCH3	Ppfibp1
RHBDD2	Ccnt1	PTBP1	Ubr4
SP8	Oxr1	ZNF211	Rnf207
FASTK	Rims2	ZNF134	Elavl4
CADPS2	Kif21a	KMT5C	Adgrb2
MPZL1	Plxnb2	JOSD2	Mfn2
RNF146	Phf20l1	ZNF256	Fam221a
SBF2	Asap1	ZNF586	Sun1
LINC00174	Phf21b	ZNF790-AS1	Wdr45
DPY19L2P1	Poldip3	DMKN	Slain2
RP9P	Nsmce2	CRTC1	Palm
SEPTIN7P2	Tcf20	OSER1-DT	Arhgap21
TVP23C-CDRT4	Tatdn1	AURKA	Flnb
PDXDC2P-NPIPB14P	Mta1	STAU1	Tnnt1
NRG1	Wdr35	UBE2C	Mff
FAM219B	Pum2	DNMT3B	Ryr2
MFSD10	Strn3	MTCL1	Nadk
NDUFAF6	Syne2	VRK3	Map2
GIT2	Nrcam	DNAJC7	Fign
ALG13	Slc38a6	CANT1	Sdr39u1
HFM1	Daam1	GEMIN4	Dock9
ABLIM1	Eml5	SMTNL2	Lef1
UAP1	Ptprn2	RAB34	Lrrc14
FMNL3	Atl1	METTL23	Tead1
FDXACB1	Nhlrc2	IFT20	Arfip2
MORF4L2	Spata7	ST6GALNAC1	Dicer1
BRCA1	Pxdn	SPOP	Tanc2
WASH6P	Prpf39	FAM106A	Mpzl1
LRRC14	Ralgapa1	CACNA1G	Suv39h2
VPS29	Lpin1	TOM1L1	Kif21b
ATP11C	Zfp808	UTP6	Mlf1
WHRN	Homer1	NBR2	Ssh2
ZNF185	Slain1	NT5C3B	Mybpc3
FGF7P3	Adcyap1r1	MTSS2	Il2rg
NLGN3	Mark4	GNPTG	Fgfr2
UBA1	Golgb1	FBRS	Pdlim5
SERP2	Zfp384	ACSF3	D030028A08Rik
SMARCA1	Ergic3	PSME3IP1	Plcb1
CPTP	Fnbp4	USP10	Zfp930
FAM66D	Immt	ZSCAN32	Ndrg4
DRAM2	Gria2	UBN1	Gpatch2
AFMID	Zfand4	CMC2	Epb41l2
TEPSIN	Cep55	METTL26	Spag9
SLCO5A1	Dlg2	ITPA	Mroh1
ZNF826P	Dpf2	MB	Epb41
POLL	Slc2a4	MEF2A	Pla2g6
CCNDBP1	Tmem38b	FAM214A	Scn5a
NCALD	Srrm2	ZFAND6	Dysf
TBC1D31	Dync2h1	DMXL2	Zfp141
ATP6V1H	Mpv17	POLG	Golga2
STN1	Gm1673	GATAD2A	Srr
TMEM67	N4bp2	SNUPN	Adgrg6
YTHDF3	Cep44	UBE2Q2P2	Hand2os1
BLOC1S6	Cask	HAUS2	Picalm
DENND3	5031425E22Rik	GCOM1	Scube2
IKBKB	Itsn2	N4BP1	Mical2
FAM110B	Ncor2	COA8	Kif1c
UTP23	Tmem255a	MTA1	Csnk1d
TMEM68	Eif4g1	PARP2	Snhg14
EEF1D	Ttc28	VTI1B	Amn1
SNHG6	Stx2	DAAM1	Rexo5
PDCD10	Syt14	GMFB	Ebf3
PAPOLA	Exoc1	WARS1	Numa1
GRIP1	Fat3	PTPN21	Lsm14a
UBQLN1	Mcf2l	TMEM143	Cspp1
DMTN	Fip1l1	JKAMP	Kansl1
FNBP1	Idh3g	PCNX4	E130307A14Rik
SLC3A2	Lman2l	HAUS1	Cdk2
NOL8	Nsd2	TMCO3	Lama2
TPM2	Crem	PHF11	Apbb2
WIPI2	Fryl	ARHGEF7	Fgfr1
NSMF	Smurf1	SRSF6	Hpf1
PAXX	Slit2	ZNF271P	Nkiras1
FUBP3	Trrap	TNFRSF19	Extl3
MYO15B	Daam2	HEATR5A	Gm11457
GTF3C5	Camkk2	TMEM14B	Ncam1
IFI27L1	Dnajc13	PHF3	Myl6
FLOT2	Etl4	MGME1	Usp3
LCORL	Gm4924	REST	Synrg
CSNK1D	Kif24	WASF1	Fndc3c1
RAPGEF1	Ppfibp1	KLC1	Gm46430
RPS6KL1	Ndufaf6	TMEM161B	Fam135a
SEC16A	Asph	LINC00680	Cwf19l1
NPR2	Pam	TBC1D22B	Trmt2a
NTAN1	Ctnnal1	MACF1	Eya1
BRSK2	Slc38a10	DIAPH1	Whrn
NCAM1	Dock3	MACROH2A1	2310040G24Rik
MADD	Oscp1	PAM	Dgkq
TPM3	Gtf2i	MFSD14B	Kif1b
BBIP1	Csnk1g1	STAT6	Usf1
AP1AR	Mllt10	MATR3	Agfg2
SYT7	Lims1	STK16	Pex26
MPPED2	Ergic2	GUK1	Meis3
RCE1	Kdm1a	YIPF1	Qk
NUDT22	Ubr4	SVIL	Zfp426
STX3	Vti1a	FAM193B	Psap
STT3A	Btrc	CYRIB	Hcfc1r1
FLVCR1	Agrn	ZCCHC10	Tle6
CDC25C	E130114P18Rik	NNT	Flcn
GDPD5	Dvl1	DTX2P1	Zfp40
HNRNPM	Mast4	MOCS2-DT	Nelfe
SLC1A2	Ccdc163	EDIL3	Lyl1
ANKRD13D	Arhgap32	USP28	Egf
FN1	Slc12a5	YWHAB	Vps16
YPEL4	Mpdz	PCSK7	Dab2ip
GPR137	Herc6	UBE2Z	Kat14
PPFIA1	Dffb	ECPAS	1700001O22Rik
STIM1	Miga1	ZNF266	Knop1
CTTN	Slc10a3	ZNF827	Mical1
TMEM126B	Ptprd	SPATS2	Chchd7
ME3	Apc	PALLD	Stxbp2
BFAR	Ubp1	CEP295	Zfat
DNAJC4	Osbpl9	SNHG5	Mtf2
ABCC8	Senp6	GRB10	Trrap
SPTBN2	Camta1	INPP5K	Usp5
SCYL1	Crb1	DNAJC25	Qtrt2
HPX	Ptpru	TBCK	Pofut2
DENND2B	Kif1b	TEAD2	Golga1
SEC61A2	Bak1	PACRGL	Baz2b
PHYH	Pakap	CLOCK	Atad5
MARCHF8	Bicd1	SLC12A7	Hps5
ANK3	S100pbp	GCFC2	Zfp827
TIMM23B-AGAP6	Lrch1	SLC25A26	Vdac3
DPCD	Ptpra	TESK1	Colca2
DENND10	Stap2	ERC1	Npb
MYO5A	Rdh13	NPHP3	Coq6
ZNF529	Mtcl1	TMUB2	Rian
PPRC1	4933431E20Rik	EIF4A2	Dpysl4
ABI1	Bicdl1	CCDC14	Crnde
MLLT10	Sec24c	DAG1	Cox6b2
EPC1	Nlgn1	ZBTB8OS	Odad1
LTBP1	Cibar1	RUNX1T1	Ctrl
KANSL2	Mef2c	TIMM8B	Ppif
SORBS1	Tnik	HP1BP3	Usp11
WASHC2C	Csde1	PPP3CB	Ubn2
SH3PXD2A	Hnrnpc	SLC7A6	Lrrc51
TRMT11	Fhod1	GK5	Optn
BSN	Pex2	C1orf43	Arhgap45
FAP	Zfp94	PLOD2	Gstp1
NAV3	Sun1	RNF175	Rgs11
MSI1	Mylpf	ATP1B3	Krtcap3
SEMA6A	Cacna2d2	ADCY5	Xlr3b
CHPT1	Camk2d	COX18	Ager
PCM1	Mavs	CBWD5	Hmgn3
FOXM1	Ap3b1	TCEAL8	Surf2
ATAT1	Atp6v0a1	PKIG	Cpne1
PLBD2	Spopl	UBXN11	Fes
GUF1	Acbd5	DBR1	Smim1
PPHLN1	Cfap97	CLASP2	Tra2a
PRKAB1	Arhgap21	ZNF678	Ppp1cc
PPA2	Ncoa6	ZNF415	Jag2
LETMD1	Snx14	G3BP2	Arhgef40
SMARCC2	Flnb	TBC1D23	Plppr3
ERP29	Pip4k2a	ERMARD	Adamts6
SMUG1	Inpp4a	USP53	Wac
TSPOAP1	Aak1	TOR1AIP1	Prepl
LMO3	Shf	COX20	Tjap1
MTO1	Tpd52l2	GOLGA2	Pkd1
RMST	Casp2	SGIP1	Abi3bp
FAM66C	C2cd5	ST7L	Xpnpep3
TMEM198B	Braf	PLPP1	Dip2b
LMBR1	Usp34	PPFIA4	Spata7
MIF4GD	Reln	IAH1	Immt
MCF2L	Frmd4a	TOR1AIP2	Tpra1
TIAM1	Alg13	DPH7	Cep44
SETD4	Vav2	SETD2	Slc4a4
DIP2A	Golga4	AMY2B	Clip1
TTC28-AS1	Dclk2	CHEK1	Cyp39a1
ZDHHC8P1	Unc13b	IQSEC1	Mid1
SHANK3	Fbxw11	PSAP	Zdhhc4
RNF185	Ranbp17	RBM41	Itgb3bp
TCF20	Nbea	ARL4A	Ptprd
EWSR1	Atp8a1	PRRC2B	Acer3
EMID1	Zfp280c	KIFC1	Azin2
GUCD1	Clta	ATP8A1	Sec24b
ARVCF	2610316D01Rik	COASY	Aar2
SNU13	St6galnac6	PHYKPL	Ncoa6
DEPDC5	Hmcn1	KIF2C	Tank
SLC25A17	Snx21	TRDN	Il15ra
TTC38	Plekha6	MRPS18C	Rpain
HMGXB4	Nsfl1c	PPP4R2	Atp5c1
ZNF528-AS1	Ppp4r1l-ps	SIKE1	Slc25a3
LINC00665	Map3k9	ZNF655	Sema3f
KCNN1	Mff	SFXN2	Phf14
SHANK1	Scmh1	DNAAF9	Dcaf10
MARK4	Pantr1	ADSL	Plekha6
ZIM2	Nrbp1	CROCCP3	Dennd4c
ZNF559-ZNF177	Erlin2	POLM	Atp6v1h
UBA52	Rapgef1	CASP6	Pbrm1
REEP6	Rps6kb2	CHASERR	Stx1a
ZNF17	Nudt5	MROH8	Itga3
SLC44A2	Enox2	RBM5	Osbpl6
APLP1	Mafg	YY1AP1	Ablim2
SNRNP70	Asap2	DDX19B	2410004B18Rik
ZNF418	Rpn2	DCAF8	Gm10033
STAP2	Klc1	USP21	Clk4
ZNF571-AS1	Cers6	FLNB	Dmac2l
ISOC2	Smg7	PIKFYVE	Ttc17
CARM1	H13	CASZ1	Ocrl
ARHGEF1	Srrm1	DDI2	Vezt
ZNF43	Pbx1	CDKL5	Ndufs1
ZNF256	R3hdm1	CKMT2-AS1	Zmynd8
PPFIA3	Luzp1	ST3GAL6	Xaf1
ASXL1	Ppig	PTK2	Stard8
ERGIC3	Ralgps2	MAPK1IP1L	Gmppa
SRC	Atxn2	MAP4K4	Entr1
GNAS	Adgrl3	ZNF584	Mbd5
PTPRA	Rbm33	RFC5	Sec22c
KCNQ2	Ccdc149	ARID5A	Smarca1
DPM1	Pls3	PDE4DIPP2	Mbnl2
ZFAS1	Rere	CCDC174	Klhdc10
NRSN2	Zfp560	ZNF253	Luc7l2
STAU1	Stag2	PRPSAP2	Anapc13
SNX21	Ctnnd1	ZNF141	Nfib
RPN2	Car12	WIPI1	Gm14267
HM13	Gm14403	KLHL20	Cib1
UCKL1	Mtfr1	ZNF3	B3gntl1
CEP192	Stk19	PRRC2C	Sobp
PIP5K1C	Pfkfb3	MAPK8	Cdhr4
MBD1	Dab1	ENTR1	Tbp
LDLRAD4	2810403D21Rik	CCZ1B	Col2a1
ASXL3	Srrt	WDR70	Nedd4l
MEGF8	Cep170	FLAD1	Tnnt3
ZNF532	Odf2	MIR4435-2HG	Mpp3
PTPRM	Atp11c	PLK3	Cops4
INO80C	Prrc2c	ADAT1	Rmnd1
DYM	Ipo9	RAD51D	Rcor3
ROCK1	Cald1	ZNF621	Arl5c
PTPRS	Atf2	R3HDM2	Ppcdc
USP36	Dock9	CACNA2D3	Lyar
PSME3	Raph1	SETD9	Dcp1a
SHMT1	Lrrfip1	DCLRE1B	Strbp
ACTN4	Reep6	ZNF362	Pkm
KCNAB3	Armc9	PLD1	Kctd2
ARSG	Unk	RARS2	Obscn
ATP6V0A1	Itga8	ARMCX4	Acbd4
TOP3B	Prrc2b	TCOF1	Trpm4
CACNB1	Nav1	FAHD2A	Sfxn2
MRPL10	Nipal3	HENMT1	Incenp
IFT20	Rhot1	MIER1	Svil
CALCOCO2	Septin6	THAP6	Ap3s1
MSI2	Nek1	TBC1D5	Iws1
ACOX1	Adam22	RFESD	Fhod3
IFT27	Fnbp1	ASH1L	Dtna
CACNA1G	Hmgn3	CCDC28B	Anks1
STRADA	Map7d2	ITGB1BP1	Epb41l3
TUBD1	Cdc42bpa	CAMLG	Tbc1d5
LUC7L3	Zc3h11a	USP42	Tnk2
SOCS7	Spice1	MTSS1	Opa1
PGAP3	Aff3	RPL32P3	Zfp410
ARHGAP23	Epb41l1	RARB	Syne2
AP2B1	Zfp120	RWDD3	Prkd1
MYO1D	Snap23	LPIN2	Cep128
TSC2	Zzz3	KCTD20	Ptch1
NAPB	Dync1i2	LEF1	Nav2
NECAB2	Gripap1	SARAF	5730480H06Rik
MTSS2	Smap1	PASK	Evi5
PRMT7	Tsc22d2	SEPTIN10	Lman2l
SRCAP	Sh3glb2	C19orf48	Tfcp2
KIAA0513	Tanc2	PAN3	Ndufaf6
MAPK8IP3	Dlg4	CEACAM19	Enah
PMM2	Dnajb5	GABBR1	Tpm1
DECR2	Src	NDUFAF7	Mllt10
NME4	Parp6	CAAP1	Mier1
RALGAPA2	Ltbp1	BMS1P4-AGAP5	Btrc
PDPR	Nfya	MTERF4	Ccdc163
KDM8	Tia1	YEATS2	Camk2g
UBN1	Cnnm3	RPP14	Kif13a
CMC2	Atg13	SEPTIN2	4933431E20Rik
MVD	Trip12	MFF	Dnai4
RAB11FIP3	Mtg2	CDC42SE1	Cracd
CLEC16A	Kif21b	NCAPG	Paqr7
IQCK	Sptan1	SNRPE	Trim55
SMAD4	Fmnl3	GBAP1	Tnik
TNRC6A	Usp40	E2F6	Ank2
CREBBP	Camta2	HJURP	Adam15
MCRIP2	Ube2d-ps	FAHD2B	Uckl1
PKD1	Kif1a	FANCL	Aak1
TLN2	Lsm14b	ASPH	Frmd4a
MEF2A	Bnip2	FAHD2CP	Alg13
FBN1	Bptf	FBLN2	Dclk2
APBA2	Plekha5	MTIF2	Dcaf17
PIGB	Clasp1	CAMK2D	Nbea
ZFAND6	Ckap5	ACSL3	Atp8a1
WDR7	Atp2b1	MPST	Tns1
UBE3A	Baz2b	ATG10	Pum1
VPS13C	Robo1	TTC7A	Ankrd16
DENND4A	Gnas	DYRK3	Mafg
NTRK3	Foxk2	DGUOK	Rpn2
TTC23	Peg3	CARF	Smg7
C15orf40	Abi2	TPT1-AS1	Myl1
PDPR2P	Atg16l1	ABCC5	Tor1aip1
ADGRL1	Rapgef2	ATG16L1	Otud7b
CYFIP1	Dctn1	CFLAR	Adamts9
PSMA3-AS1	Ryr3	C4orf36	Dst
VIPAS39	Dnm1	PAOX	A230057D06Rik
MIA2	Lrrc61	SMAD5	St7l
HNRNPC	Elmo2	NECAP1	Raph1
PRKD1	Kcnn1	CHPF2	Capzb
MTA1	Rbm26	REPS1	Prrc2b
TRIM9	Slc25a25	RRN3P1	Tmem245
RALGAPA1	Zmynd8	NIN	Cep350
DLGAP5	Atrx	COQ3	Cblb
NRXN3	Emc1	TACC2	Ralgapa2
DAAM1	Ap1s2	DST	Fxr1
APEX1	Etfbkmt	SNAP91	Fbln2
SOX9-AS1	Ppip5k2	KALRN	Tle2
RSPO4	Ift20	REPIN1	Fermt2
JKAMP	Map4k4	KLHL7	Cad
FERMT2	Fgfr2	TTLL3	Dlg4
TMCO3	Camsap1	MED31	Nnat
ALG5	Mettl25	VKORC1L1	Rnpep
DOCK9	Bbs9	SPATA7	Bnip2
ATP11A	Adam23	TES	Tsku
ARHGEF7	Pts	NSUN5P1	Taf12
FRY	Atp2b4	TBL2	Fam13b
RBM26	Nexn	SPIDR	Emc1
EAF2	Tm2d3	PHF7	Ccdc66
PMS2P1	Mecr	EHMT2	Ppip5k2
GOLGA3	Aasdhppt	GZF1	Mtmr3
DCBLD1	Rcbtb2	PLPP5	Ints10
CEP43	Med23	ARHGAP17	Pals2
MTMR9LP	Msi1	URGCP	Tasp1
MAP3K4	Lrrc28	TRIM5	Vldlr
ITSN2	Disp1	EHMT1	Dmd
FBXL4	Gabpb2	PMPCB	Synj2
MDM4	Pkp4	AKAP9	Dhrs7c
KIF2A	Dock11	ZNF138	Las1l
TJAP1	Gls	ABHD11	Rapgef6
CDK20	Git1	SEMA3D	Ppfia1
NPEPPS	Tcf3	AVL9	Add1
SYNJ1	Sec22c	ENO1	Mef2a
CARMIL1	Gk	TRAPPC10	Macroh2a1
ARRB1	Cenpi	CCT6P1	Ppfibp2
LINC00461	Col11a1	EPHA4	Cit
KDM6A	Ralgps1	APEH	Plekha1
DIAPH1	Cstf2	PGAP2	Palld
MACROH2A1	Grina	LINC00893	Mdm1
VAV2	Auts2	RPGR	Armc2
PAM	Dmd	RBBP7	Vegfa
EPHB6	Hnrnph2	TIMMDC1	R3hdm2
EFNA5	Vps8	GEMIN8	Lrrfip2
GIT1	Rab11fip3	GYPA	Atxn1l
YAP1	Zfp711	KIAA2026	Pvt1
CASK	Tpd52	SLC25A14	Exoc3l
CAST	Stk16	ZNF185	Mybl1
ZFP62	Fmr1	DMD	Ypel3
SNX16	Suco	ZC3H13	Ubap2l
ATXN7	St7	VEGFA	Tbc1d4
SIPA1L2	Smarcc2	PEG3	Ktn1
MEF2C	Sipa1l2	SMAP1	Bpnt1
CHD6	Lrp8	BCLAF3	Tcf12
BRD8	Sh3glb1	SF1	Usp28
KLHDC8A	Porcn	TRIM35	Pml
SVIL	Trim26	AMHR2	AI480526
DNM1L	Las1l	TAF2	Alkbh3
AS3MT	Jade3	DPY19L4	Itgb4
CYRIB	Palb2	ESRP1	Myo18a
MAST4	Usp13	RBM10	Mtmr1
EDIL3	Epb41	FBXL6	Cltc
CSNK1G3	Pbx3	C8orf44	Srek1
C12orf4	Atp11b	ARNTL	Flna
WDR35	Pla2g6	IKBKB	Vegfb
DENND1A	Vps13c	MYOM2	Cep170b
RBFOX2	Cadps	FAT1	Cys1
USP28	Pot1a	ANO5	Baz1a
ASCC1	Agap2	ALPK3	Elf2
RAPGEF2	Fam193a	TXNL1	Trpc1
G3BP1	Clpx	COQ4	Tpm2
TBC1D1	Chchd3	POP5	Homer2
NSG1	Tacc1	MLLT3	Surf1
ADGRL3	Apba2	SLC66A2	Nemp2
UBE2D4	Kank3	STRBP	Wdr62
DNAJC10	Ccdc34	ST6GALNAC4	Clint1
CCDC149	Itsn1	ZNF782	Izumo4
C1orf159	Aamdc	PHYHD1	Tarbp2
RNPS1	Sgce	IFI27L1	Gipr
ABI2	Dlg1	EXOC3	Ly6e
DOCK3	Rpa3	POMT1	Eml5
ATXN2	Elavl2	CIZ1	Mlxipl
UPF3A	Rapgef6	NFIB	Peg3
ATP11B	Tmem26	DENND4C	Tfpi
DZIP1L	Srr	NTAN1	Accs
ZNF518B	Gpbp1	VLDLR-AS1	Lins1
SPATS2	Bex1	BDNF-AS	Leng8
SLC37A3	Ppfia1	STAG3L2	Sipa1l3
DCLK2	Afap1	PICALM	Nle1
SSR1	Kctd17	RPL7L1	Rsrp1
EBLN3P	Shank3	AKIP1	Magi1
DCTD	Gas2	PLEKHM2	Cc2d1a
PPP3CA	Shank2	TRPT1	D16Ertd472e
SELENON	Cln3	DCAF10	Nktr
SREK1IP1	Zfand6	TNIK	Zfp991
ITSN1	Apbb1	MICAL2	Pkd2l2
CYTH2	Shank1	NAV2	Fxyd7
ATP2C1	Lysmd4	RPS24	Prkcd
KIF23	Mef2a	MBD6	Lmo7
TMEM184B	Sbno2	SFXN4	Mapk7
SLC12A7	Celf2	PPP2R2D	Cdan1
USP40	Gdpd5	OGDHL	Mtch1
CAMTA2	Myo9b	RNH1	Hmga1
RGS5	Cyld	ERG	4833420G17Rik
NBPF15	Srcap	TAB3	Zfp384
CIP2A	Picalm	ITGB1	Fmnl2
ACAP2	Gyg	NUTM2B-AS1	Trnt1
TRAF3	Mical2	SPECC1	2210408F21Rik
DVL1	Ap2a1	IKBIP	Sh2b1
PCDH11X	Prrg2	CREM	Dleu2
MYO19	Ddias	BMS1P1	Plscr2
VPS8	Pus7	EDEM2	Kcnip2
PIGX	Actn4	CCDC77	Hps1
ZKSCAN7	Flt3l	AKT2	Naa40
USP4	Csnk1g3	CCT6B	Pde9a
CCDC125	Tial1	TMEM263	Tmem44
C6orf89	Spint2	RIC8B	Smpd4
TRIM59	Pcgf6	LTBP4	Kifc2
PLSCR1	Ppfia3	RAP1B	Adck5
CCDC14	Kif1c	CDK16	Sppl2b
ZBTB8OS	Nme7	NPHP1	Daam2
PIF1	Map6	METTL1	Sun2
KLHL5	Arrb1	FOXM1	Dvl1
EIF4G1	Proser3	NDUFB5	Parp2
PLEKHA3	Myef2	GUF1	Pusl1
C2CD5	Slc44a2	LINC01515	Il11ra1
AIFM1	Palld	LETMD1	Tie1
PPP3CB	Fchsd2	ANO6	Atp1a2
TCF12	Dguok	SLC9A5	Ankrd54
EHHADH	Rexo5	RTN4	Med12
GK5	Mki67	TSPOAP1	Rnpepl1
DNAJC13	Mapk1ip1	VEZT	Bap1
ERAL1	Mtch2	ECHDC2	Mrgbp
C1orf43	Zdhhc20	SBF1	Zswim8
GFM1	Tmem184b	INPP5J	Uba7
FKBP7	Unc13a	MMP11	Hnrnpm
SORBS2	Lsm14a	RPS9	Dxo
STARD4	Tnrc6a	ILF3	Pnkp
COX18	Nadsyn1	SYMPK	Gmppb
UBXN11	Spock3	CDC37	Glt8d1
SETMAR	Snap91	USP14	Adamtsl5
UBR4	Camsap3	MPP2	Pdlim7
B4GALT4	Carmil1	ACTG1	Qtrt1
NSUN3	Clip2	MLX	Mettl23
HEG1	Ptprk	GGA3	Zfp672
CFAP69	Mdm1	CTC1	Plekhg2
CLTB	Bin1	SPATA20	Adgrf5
G3BP2	Herc4	IL32	Dgcr2
EPB41L2	Rubcn	BBS2	Ranbp3
TNNT2	Fam229b	ALG1	Rpl3
MAST2	E130307A14Rik	COG4	Tia1
IQGAP1	Mon2	RPL13	Plaur
NGLY1	Rmst	SPG7	Cpt1c
PTBP2	Armc2	TEDC2	Hp1bp3
MAPK9	Gopc	PIGQ	Plxna3
ZNF90	Map7d1	ANKS3	Ceacam1
SUZ12	Ccdc136	CTDNEP1	Slc1a5
ST7L	Psap	BRF1	Eme2
COL16A1	Nckap1	NDRG2	Cep192
TSEN2	Tlk2	DYNC1H1	Clcn3
COQ5	Stxbp5	NEK9	Itga2b
GINS1	Kansl3	IPO4	Dvl2
NUP54	Mast2	TOX4	Zfp516
PPFIA4	Cep192	CTSH	Zfp236
EBF1	Arhgef1	EPSTI1	Kdm4b
TRNAU1AP	Bclaf1	TPP2	Abca3
KDM1A	Ahi1	STK40	Erg
DPH7	Lrrfip2	SGCE	Gtpbp8
IQGAP3	Dip2a	LARS1	Rbfox2
EZH2	Lss	PSMD13	Gxylt1
SFT2D1	Zfp873	KDM6A	Mipol1
ATP7A	Tafa2	CLK4	Mtr
TRPC1	Sh3pxd2b	ZNF300	Mpv17
NRXN2	Pcm1	RETREG1	Kmt2e
EXOC1	Arhgef7	CPLANE1	Rbm39
P3H1	Mmaa	STX4	Etl4
IQSEC1	Atp11a	WDR91	Cenpa
DLG4	Slc7a6	ZNF446	Dnajc25
CSTF2	Synj1	SH3TC1	Ecpas
PSAP	Fbxo25	PLCD1	Tnfrsf10b
PRRC2B	Tenm3	SELENOP	Ube2j2
ZNF420	Zfp961	TRIM2	Meaf6
GTF2I	Apbb2	GRK2	Tcf7l2
NPHP3-ACAD11	Fgfr1	RNF126	Dusp3
EPRS1	Obi1	BDH2	Exo1
CRTC2	Pbx4	MGAT4B	D11Wsu47e
ATXN7L2	Ank1	ABCF3	Arhgap10
ATP8A1	Tmem161a	RNF123	Msantd2
CAMSAP2	Thoc5	POMT2	Ppa2
POMGNT2	Evi5l	BHLHE40	Prpsap2
ATP2B4	Wsb1	CCNJL	Fmnl1
SLTM	Ccl25	PTMA	Agpat3
SEC31A	Dtx2	DNAJC11	Gm28036
ZFP69B	Cklf	MITD1	Fbxw11
MKNK1	Fez2	NIT2	Abcc9
S100PBP	Mtus1	NPC1	Pfkfb3
IQSEC2	6430548M08Rik	INTS11	Prrc2c
VWCE	Agap1	PTBP2	Sh2b3
TIA1	Erc2	RMND5B	Coq8a
COL11A1	Ccdc88a	DDX39A	4930523C07Rik
NAV1	Pdlim7	GTPBP2	Pkig
TYW3	Nkiras1	LEMD2	Pecam1
CEP78	6230400D17Rik	SPP1	Kctd9
SLC50A1	Prss36	NUBP2	Angel2
SRRM1	Ect2	QKI	Slc27a1
ZNF875	Atp2c1	GBP1	Gabpb1
CRIM1	Cpeb4	BCKDK	Gnas
SDHAP3	Rnf170	NIT1	Traf6
ZNF598	Anxa7	P3H1	Lrrc61
PATJ	Ppp3cb	OVGP1	Slc31a2
ZNF334	Mef2d	DLG4	Paxx
FMNL2	Rsbn1l	CRAT	Pogz
NSUN2	Vcan	PPM1M	Zfp638
RSRP1	Pclo	PLEKHG5	Rcbtb2
RIPK1	Plch1	TANC1	Rbm10
TMX2	Clasp2	DKC1	Myo5c
AP1B1	Ddhd1	VILL	Tln2
RELN	Sidt2	ENO2	Psmd5
WDR17	Tcf12	ATP13A3	4833439L19Rik
AGRN	Mapkbp1	CTPS1	Pi4kb
PHLDB2	Dlg5	RAB24	Dzip1
EML1	Usp28	WDR19	Cyp20a1
KANSL3	Aplp2	BIRC5	Ppwd1
SLC8A1	Socs7	TMX2	Lrrc20
CLTA	Cfap300	P4HTM	Usf2
ATP2A2	Pip5k1c	NEPRO	2610044O15Rik8
ZFP2	Hnrnpa2b1	BSCL2	Herc4
TDP1	Zfp558	DNAJB1	Gpx8
ADGRL2	Robo2	SMARCD3	Ccdc136
RFC2	Rsrp1	B3GALNT1	Dot1l
DGKD	Tfdp2	SDC3	Slc23a2
MPP3	Plcb4	CHMP1A	Med7
SCP2	Stx3	KHDC4	Gpr180
GARNL3	Pxk	ESYT3	Stx11
B3GALNT1	Phldb1	CC2D1B	Cdkl3
TRIT1	Cep164	WDTC1	Pknox2
LAS1L	Usp3	GALE	Pik3cb
SPIRE1	Kcnab2	TKFC	Hnrnpa2b1
RTKN	Sorbs2	SLC22A5	Qrich1
MAPRE3	Cep295	POGZ	Cln6
TNIP2	Xpo1	CD37	Dym
KSR1	Ctnna2	CIAO1	Tnrc6c
TMEM260	Med24	HNRNPU	Gnb1
CAMTA1	Camsap2	SELENBP1	Larp4b
AP2A1	Nbr1	TINAGL1	Rasa1
DCTN2	Ssr1	MCAM	Arhgap12
PTK2	Tenm2	BTN3A3	Nme5
GPR161	Tnrc6c	C1orf131	Col11a2
MAP4K4	Afmid	EXOSC2	Pigq
BAZ2B	Gm2694	HDAC7	Haghl
HCG18	Tbc1d9b	NCAPD3	Rpusd1
PCNX2	Scube1	AKT1	Tjp2
VPS13D	Scamp5	IFT172	Dnm1l
JAKMIP2	Acsl6	NR1H2	Papola
PLCH1	Myo19	SSX2IP	Nmrk1
RFC5	2700062C07Rik	ZCCHC8	Togaram1
INTS7	Gnb1	CLCC1	Uba3
JAK1	Ap1b1	PISD	Clec4a2
CACNA2D2	Ogdh	ZNF714	Zyx
DOCK7	Ikzf1	TTC37	Cep55
MXRA8	Cacna1g	TRMT1	Desi2
EPB41	Ehbp1	REV1	Mpdu1
ATP2B1	Wfdc2	DDX20	Kif24
ARHGEF10L	Fndc3c1	CAPG	Asph
CLCN6	Faim	HEMK1	Rbms3
UBP1	Ccser2	DHRS1	Gtf2i
NR2F1-AS1	Wnk2	PRC1	Hspg2
PBX1	Srek1	NABP1	Ubp1
ANKRD10	Arfgap1	ACAD9	Senp6
MBOAT2	Srsf11	CENPX	Ythdf3
SRPK2	Adamts6	TBC1D20	Uap1
CERS6	Cltb	SH3TC2	Pkn2
PKP4	Ipo11	ADAR	Rab7b
H1-10-AS1	Kif2a	MYD88	Hacd1
CFAP20DC	Flna	ECM1	Ip6k2
GSK3B	Snx32	HNRNPH1	Mlip
AFAP1	Luc7l	PHPT1	Mapt
PRMT2	H2-Q4	STAMBP	Slc30a4
WDR62	Pkmyt1	CLIP4	Kyat1
MICU2	Khdrbs3	GGCX	Postn
GRAMD1B	Trmt61a	GRINA	Dnase1l1
LEMD1	Slc22a17	SNHG14	2610021A01Rik
SYVN1	Eno2	PPME1	2810403D21Rik
SCYL3	Nrip2	KCNQ3	Trak1
ATG16L2	Gsap	NPRL2	Snap23
ANXA7	Clasrp	MED23	Obsl1
R3HDM2	Ermap	SAT2	Smyd1
RAPH1	Ccnl1	IGF2R	Mtg2
CACNA2D3	Atl2	SNX9	Dclre1b
ZBTB49	Cenpl	HFE	Pigv
ALDH3A2	Abhd1	HLA-B	Kcnn1
SLC15A3	Klhdc4	RAB3GAP2	Mettl16
SCAMP5	Lrrc14	SYTL3	Dcun1d2
KRBOX4	Akap8	VPS52	Ggta1
HDAC8	Luc7l3	SGK1	Xrn2
PPP1R9A	Tle2	ALAD	Dcaf6
KMT2C	Mlf2	FAM133B	Marchf7
MIER1	Ctcfl	CD36	Cdk8
SUPT20H	Rrnad1	EIF2B5	Arhgef11
TATDN3	Ubl3	KRIT1	Ttc19
MEIS1	Smg5	NCAPG2	Mcrip2
CLIP2	Tmc4	ESYT1	Vps8
YWHAZ	Gramd1b	IFT80	BC065397
ATP6V0A2	Snhg16	CFH	Zc3h4
ANK1	2310022A10Rik	AP3D1	Tmpo
ZNF691	Lrrc51	GSAP	Emsy
PHF21B	Pfkfb2	ATP6AP2	Ano1
AHI1	Adcy4	FCGRT	Ehbp1l1
RBMS3	Zfp330	MSL3	Zfand6
TNC	Cgn	COMMD7	Usp47
GOLGB1	Tgfbr3l	SLC33A1	Tenm4
CLUAP1	Ttc12	EMD	Zfp78
VAV3	Adam11	VLDLR	Lrif1
SUCO	Dbn1	TEPSIN	Naca
SLC19A2	Plcb3	MYL3	P4ha1
TCF3	Hps1	CCNDBP1	Arhgef1
ADAM23	Nxf1	XPOT	Cbfa2t3
EMC1	Snhg1	DDX47	Atp11a
AFF3	Naa40	PPIL2	Herc3
ASAP2	Map4k2	VPS28	Cars2
SSX2IP	Ltbp3	GINS4	Itgb1
ITGB1BP1	Ctsf	OGT	Sfmbt1
ZDHHC15	Thoc1	FBXW5	P4ha2
MFHAS1	Hdac3	ELP1	Fam149b
CALD1	Fchsd1	FGFR2	Serpinh1
CTNNA2	Fibp	NPR2	Tdrd7
PARPBP	Nme4	CTNND1	Ptpmt1
MAGI3	Cd320	STRADA	Kcnj5
PUS10	Adamts10	TRIM22	Psma4
HHLA3	Six3os1	FADS3	Cep164
KXD1	Srsf7	EIF4G2	Zfp280d
CCDC191	Wdr90	SPSB3	Bcas3
AFTPH	Rhot2	B4GALNT4	Fdxr
ST7	Vars	DDB1	Cenph
RIT1	Trmt2a	RBL2	Zfp825
ZNF140	Coro7	HRAS	Cuedc2
TMEM178A	Smpd4	OTUB1	Esrra
ITGA9-AS1	Gpaa1	SNHG1	Ehmt2
PLEKHG4B	Cpsf1	GTPBP4	Trip10
R3HDM1	Adck5	TUBGCP2	Pcbp2
SPDYA	Hsf1	PDXDC1	Hnrnpk
ZNF714	Lmbr1l	MCRS1	Psen2
AP3S1	Cacnb3	PHC1	Ptpn11
CFAP44	Hdac7	TPCN1	Crem
CC2D2A	Rapgef3	LEMD3	Slc38a10
ELAVL2	Chkb	NAA25	Nr1h2
ARHGEF10	Mapk11	TBCE	Chd4
ITPRIPL1	Hdac10	DDX39B	Dmxl2
LINC01184	Trabd	AVIL	Cacna2d2
GULP1	Coq6	MIF4GD	Depdc5
ITGB3BP	Akap8l	TUBGCP6	Slc39a13
TET1	Srsf5	SFI1	Tbc1d14
PTPN4	Stard3nl	PCAT19	BC004004
PARP6	Tbce	TRIM28	Cenpx
BHLHB9	Fubp1	PPP4R1L	Robo4
SENP7	Lrmp	GNAS	Prmt2
ZNF687	Zfp414	CTSA	Ubr5
GABBR1	Nbeal2	PLCG1-AS1	Ralgapb
TBC1D9B	Mfsd10	CEP192	Odf2
NDUFAF7	Fxyd5	PTPRS	Dmtf1
AP1S3	Mrps17	SAP30BP	Uxs1
FBXO8	Radil	ADARB1	Mettl8
NCKAP1	Brat1	ARHGAP23	Rasgef1b
AK2	Nsun5	DECR2	Shroom2
PACC1	Tagln	FUS	Cpsf4
BMS1P4-AGAP5	Fam133b	SMAD4	Vps13d
AGAP1	Arfrp1	MLST8	Mbd6
SMPDL3A	Reep4	LTK	Zfp612
KIF3A	Cmtr1	WDR73	Fbxo25
PABPC1L	1810009A15Rik	PML	Slc4a3
GARS1-DT	Septin4	EXOSC8	Ncor1
DDHD1	Rabggta	SNHG29	Ago1
GFPT2	Thoc7	OS9	Mthfsd
TPD52L1	Dgkq	IL11RA	Bcl2l12
D2HGDH	Cdc25b	PIDD1	Camsap2
SH3GLB2	Tecpr1	ROBO3	Trp53i13
STK25	Dhrs4	YBX2	Ehbp1
DCTN4	Tmem259	RAMP2-AS1	Rce1
ARIH2	P3h1	DRG2	Adcy3
FMNL1	Ghdc	ITIH4	Rad51ap1
CDC42SE1	Pced1a	RPL10	Niban3
SNX19	Capn15	DNAJC19	Cacna2d1
GBAP1	Nr1h2	CRELD1	Tacc3
PIGF	Dennd6b	GATD3A	Mecom
OGDH	Acap3	ARHGAP26	Cant1
TRA2A	Gss	HMBS	Krba1
BAK1	Parp2	CHTOP	Col27a1
OTUD3	Cdk16	MYSM1	Firre
ASPH	Alad	NUP62	Miip
GYG1	Atg16l2	NPIPB4	Pank4
NRBP1	Txlna	ATXN7L2	Heatr6
GATAD1	Rrp36	LMNA	Slc29a1
FIP1L1	Miip	RNF214	Fbxw2
EHBP1	Ints11	ABCC10	Ppp4r1l-ps
SCAMP1	Gtf3c2	RNPC3	Cp
CLASP1	Colgalt1	RGS1	Khdc4
CD200	Bend4	SNHG12	Ctc1
SLC38A10	Wdr77	ABHD14B	A630001G21Rik
PROM1	Chd4	ATG16L2	Wdsub1
GOPC	Cdc7	TSSC2	Epb41l1
PLAGL1	Slc25a40	ALS2CL	Nup214
TTC7A	Smox	ITPRID2	Pmp22
RIF1	Cc2d1b	SLX4	Fbxw5
SYNGR2	Rgl2	NUDT6	Top2a
DCTN1	Pank4	EIF3I	Mill2
TRAK2	2810408A11Rik	RNF207	Dcp1b
AMMECR1L	Aph1a	HMGN2	Cln3
MYH10	Zdhhc17	PCBP4	Strn4
GPM6A	Setdb1	ELOB	Trappc6a
FMN2	Rfx5	FTH1	Syngap1
DGUOK	Ugdh	CDK5RAP2	Edrf1
AAK1	Gba2	RAB30-DT	Trmt11
SMPD4	Itgav	NMRAL1	Zfyve16
ANKAR	Tmem214	HINT1	Synj1
CHCHD3	Pkn3	PTPRZ1	Fanca
ANKRD36	Adam15	N6AMT1	Scai
PXDN	Ap1g2	EPHB2	Dbr1
DYNC1I2	Mapre3	RPS7	Cdkn3
RAB3GAP1	Fahd2a	RP9	Zbtb44
TAFAZZIN	Rtel1	MAGED2	Cdv3
RBPJ	Kin	GLIDR	Mfsd11
TRANK1	Tsr1	WASH6P	Cacna1g
RBM27	Tro	LINC01341	Paxbp1
FAIM	Slc29a1	MED12	Zfp512b
XRRA1	Ddx55	PHB2	Itgal
RSRC2	Galt	LINC00240	Hnrnpa3
NRXN1	Ankrd10	HEY1	Hjurp
SMG7	Krtcap3	DPAGT1	Uqcc1
FCHSD2	Pnpt1	SLC3A2	Aff2
MYL5	Pus3	DERL3	Reps1
MED23	Atp1a2	MYO15B	Adam9
PBRM1	Pisd	VPS51	Podn
REPS1	Cenpx	YPEL4	Prpf38b
USP16	Ankrd16	DNHD1	Fam78b
PAAF1	Slx1b	NPIPA1	Sh3tc1
SLC35B3	Uros	PABPC4	Fbh1
PTPRK	Ctc1	SHMT2	Ppp4r3a
LPIN1	Brms1	MEX3D	Celf2
FLOT1	Rpl31	NECAB3	Ggnbp2
TACC2	Ager	RAD52	Kansl3
MICA	Dmap1	ATAT1	Adarb1
RACGAP1	Polg	HSP90B1	Zfp961
CTNNB1	Diablo	SLC25A3	Mast3
SNX14	Rfc5	PMEL	Vps9d1
NRM	Plod3	LUC7L	Tex9
MYO6	Ino80e	GGA1	Slc39a11
DHRS4L2	Snx5	KANK2	Birc6
KALRN	Ap4m1	SNHG17	Zfp13
NEK1	Samhd1	ARL16	Popdc2
RWDD1	Ankrd54	HGS	Mtmr12
RILPL2	Atxn7l2	MPRIP	Tatdn1
DOCK11	Pnck	FAN1	Cbll1
KLF3-AS1	Med12	GPR162	Sdhaf2
ZBBX	Chd1l	MAP3K12	Ccdc186
MAPK10	Taz	NDUFAF1	Whamm
PDLIM7	Cfap20	SLC4A7	Bend4
KAT6A	Plpp5	ERAL1	Ccnl1
ZNF2	Ezh2	TDRD10	4932438A13Rik
TMEM168	Ccnl2	COL16A1	Mapre3
PLEKHA8	Skiv2l	CHD1L	Shf
KIF1B	Eri2	SMC4	St6galnac6
PPIP5K2	Rnpepl1	LDB2	Prpf40a
PBX3	Gpr108	DPH2	U2af1l4
CARS2	Becn1	CHD9	Itpr1
XRCC2	Mgat4b	THBS3	Trim24
FANCC	Czib	BCR	Eed
ZC3HC1	Ushbp1	RNF144A	Pan2
CAMSAP3	Ogfod2	FOXN3	Yeats2
PHLDB1	Smarcd3	ANPEP	9330188P03Rik
SPTAN1	Coro1b	CLCN6	Sorbs2
GPC2	Zfp523	KRBOX4	Tasor2
MAGI2	Sf3b1	ASAP3	Hspd1
ARPC1B	Mrgbp	PARP6	Ssh3
L1CAM	Surf2	CSPP1	Wdr74
TMEM39A	Trpm7	SPEG	Mppe1
COL25A1	Ercc3	ST3GAL4	Rhot2
IMPDH1	Aebp2	ESAM	Dus3l
SLC43A2	Bcas2	ZDHHC4	Mis18a
FBXO16	Cep250	ZKSCAN8	Phf20l1
SLC12A9	Ddx51	RNF146	Trmu
SMURF1	Zfand2b	ABHD3	Trafd1
SYPL1	Gtpbp6	TSC1	Eno2
TNK2	Zfp383	TRAPPC14	Ucp3
SH3GLB1	Anapc5	CERS5	Arfrp1
AKAP9	Nrbp2	TNS2	Zbtb17
ATXN7L1	Ctsa	AFDN	Cinp
MRNIP	B4galnt4	KHSRP	Ndor1
ADD1	Polr3a	ZNF561-AS1	Crtc2
NSMCE2	Snapc4	LIG1	Colgalt1
TP53I11	Cdk9	MAN2A2	Wdr77
SS18	Cpsf4	SDR39U1	Nob1
DOCK4	Dpp7	TRAPPC4	Slc25a40
NRCAM	Ptrh1	NLN	Hey1
MAGI2-AS3	Ercc1	PDE4DIP	Klhl20
ACBD5	Cpne1	PIGG	Atp6v0a1
CCDC186	Wrap73	USP4	Tcea2
ZNF518A	Kcnt1	STARD4	Ppid
SPIN3	Carm1	EBF1	Uros
ZNF510	Entr1	GMPPA	Dmap1
BCOR	Fgd2	BCO2	Polg
APBB2	Dusp22	PLEKHH2	Nsmaf
UQCRH	Irf3	TRIM45	Ap4m1
DTYMK	Rif1	HDAC9	Pnck
FRYL	Rnf44	TFG	Gas5
DNM1	Cntn2	ELOA-AS1	Taz
XIAP	Rusc1	CPT2	Srebf1
GDPD2	Tmem209	LINC01184	Ccnl2
ATRX	Hnrnpl	KCTD18	Phaf1
RRAGB	Thoc2	NEIL2	Cdk18
CA5BP1	Stub1	LARP1	Apbb3
FLNA	Acad9	UPP1	Smarcd3
ZNF225	E4f1	TMEM106C	Aebp2
SRSF11	Retreg2	HSPB1	Zfp26
FHL1	Chd8	EDA	Polr3gl
PLEKHA6	Hnrnpm	RAD9A	Fastkd2
PORCN	Hdac6	TRMT2B	Nrbp2
INTS10	Armcx2	SEPTIN7P14	Atg16l1
OFD1	Isyna1	NFATC1	Spag5
TAF1	Slc35f6	C12orf57	Nudt13
SLC25A14	Ctu2	ELMOD3	Fastk
MED24	Rnf214	DGLUCY	Fam120c
MTMR1	Mrps26	PLK4	Inpp5e
PDZD4	Metap2	GSKIP	Slc35f6
SMAP1	Zfp653	STX18-AS1	Zfas1
STX16	Raf1	SUV39H2	Mrps26
OCRL	Gucd1	MRPL43	Syvn1
PIN4	Washc2	RABL2B	Ssbp4
NBPF1	Sema4a	RABGGTB	2310022A10Rik
DDX55	P3h3	EVA1C	Pick1
HOOK3	Syvn1	CBY1	Cherp
HMGN1	Ift122	TTC28	Rgl3
RBIS	Dcp1b	NFIX	Car11
ZNF706	Wbp1	ZNF671	Aurkb
FIGN	Meis3	UBA52	Tubgcp5
STK3	Acy1	ZNF28	Pgghg
ASAP1	Sema5b	FRG1CP	Slc25a22
CDON	Tbc1d17	PCMTD2	Ubr2
PPP3CC	Wipi2	CCDC102B	Lilr4b
SCRIB	Mrpl28	PIGT	Fam13c
KIF21B	Napa	ZNF532	4930533K18Rik
MEF2D	Tpp1	RELCH	Cfap410
FBXO25	Arhgef2	SNHG16	Utp4
FEZ2	Alkbh6	SHMT1	Mus81
TRAPPC9	Pan2	ATP6V0A1	Sigirr
STARD7-AS1	Farsa	SKA2	Cdip1
ARNTL	Ptov1	ABCA8	Polrmt
TPD52	Wdr83	SLC25A23	Nprl2
FAT1	Gnpat	MEOX1	Tesc
BTRC	Slc2a6	ZNF213-AS1	Ttc12
CIBAR1	Tgfb1i1	SRRM2	Pms2
PLEC	Ebf4	PHKB	Ifrd2
HPS5	Rccd1	PCSK6	Wdr73
HDHD2	Odf2l	RASL12	Hyou1
FGFR4	Plbd1	NEO1	Llgl2
ANKS6	Clcn4	MEIS2	Abca2
SLC25A25	Mat2a	ATL1	Mief2
CAMSAP1	Aurkb	PPP2R5E	Brd9
RSU1	Cenpn	SUGT1	Rab24
SLC66A2	Ftsj3	RUFY3	Snrnp48
ZFP90	Gmppb	ELOVL5	Plcb3
FSD1L	Noc2l	RASA4CP	Rpl10a
PTBP3	Cers4	C14orf28	Psmb9
ZNF782	Rbm5	UST	Slc22a17
WNK1	Clk2	IRF1-AS1	Gsap
STXBP1	Ppp2r3d	SLC1A3	Ephb3
TWF1	Pidd1	CDKL3	Cdc7
PHYHD1	Trim28	ZNF605	Fhod1
UBAP2	Arhgef5	MRPL22	Zbtb18
DNAJB5	Cenpt	SNRPN	Khsrp
HNRNPR	Mical1	HAND2-AS1	Prg4
CBWD6	Mars1	AGTR2	Hdac5
MIAT	Ubr2	FKTN	4930503L19Rik
PTCH1	Hace1	TTC8	Rrnad1
GAPVD1	Scn1b	SH3BP2	Ftx
ZNF618	Arrb2	RBM6	Fanci
ERMP1	Jag2	IP6K2	Zfp653
ODF2	1700029J07Rik	ITPR1	Ankrd24
UNC13B	Glt8d1	C6orf89	Nfatc4
LINC00476	Celf1	CAMK1	Ppp1r12a
DTNA	Atp6v1c1	LINC02517	Dchs1
GRAMD1A	Hspa8	ABI3BP	Farsa
DPF2	Rnf126	TFDP2	Pfkfb2
CTNND1	Appl2	TMEM9B	Arrb2
PRR5L	Dhx30	SRP9	Ddb2
PXN	Tubgcp3	GABPB2	6330403K07Rik
CKAP5	Adam17	EPS15	Camkk1
PC	Trappc11	DNAJB4	Ankzf1
SH3PXD2B	Trmt1	ATP2B4	Atg2a
PLEKHA5	Mus81	CADPS	Plgrkt
PICALM	Tinf2	TMEM53	Sipa1
PRMT9	Atp13a1	CKMT2	Kank1
ANKRD49	Ttc13	UGP2	Atat1
CENPO	Tmem208	CIRBP	Bag6
CCDC15	Fcho1	FMNL2	Eif4a2
PKNOX2	Jmjd8	SLC66A3	Slx4
ZNF562	Aprt	RSRP1	Phldb2
BPTF	Vps9d1	RNF167	Son
CDCA7	Polrmt	NAB1	Nsmce2
EVC2	Arhgef40	ABRAXAS1	Numb
MID1	Capn7	MBOAT1	Zc3h14
ZNF195	Ndst2	MPP3	Pxdn
CHID1	Serpinh1	NTPCR	Homer1
FLI1	Cep72	MR1	Itpr2
SLC29A2	Man2b1	CAMTA1	Ubac1
SIDT2	Arglu1	CZIB	Anapc16
CEP164	Mdp1	RAB1A	Pcnt
PPP6R3	Cdan1	ORMDL1	P4htm
FAM168A	Cntrl	NPTN	Ttn
TEAD1	Mpnd	ANKRD9	Cttn
TNIK	Zranb2	DCAF16	Parp4
APLP2	Mfap4	SNAPC5	Osgepl1
SIRT7	Usp19	RAP1A	Fip1l1
ATG13	Hyou1	PRRX1	Rbm4
CACNB3	Eps15	SYNJ2BP-COX16	Atf7ip
APBB1	Robo3	ST8SIA6	Fhl1
RAP1GAP	Cnot10	MAGI1	Gm21969
SLC37A4	Acvr2b	TTC13	Zcchc17
VTI1A	Slc25a37	RNF7	Pakap
SNHG1	Mthfsd	IFNLR1	Exoc7
ATP5F1C	Fbxl20	GSK3B	Ybx3
PFKFB3	Brd4	PI4KB	Mef2c
HOOK2	Mrpl38	PROX1-AS1	Kmt5b
MINDY3	Fbf1	COBL	D3Ertd751e
EVI5L	Rhbdf1	HDAC11	Ppip5k1
ABLIM3	Mettl23	KIAA0040	Rabggtb
RPS24	Nek8	PLA2G5	Tnrc18
CCSER2	Rptor	TTN-AS1	Pabpc4
SP3	Phykpl	ZNF345	Sipa1l1
CTBP2	Lrwd1	KRBA1	Tpd52l2
P3H3	Dus1l	LDAH	Upf3b
VDAC3	Msh3	ZMYND8	Unc13b
VRK2	Zfp672	BCAS2	Ap1ar
PCGF6	Tmed4	LIPT1	Tmem68
TAB3	Cluh	KDM5A	Clta
LCOR	Poglut2	EXOSC10	Tmem134
SEC24C	Ankzf1	ECHDC1	Speg
ZFYVE27	Mbd3	MIR1-1HG-AS1	Slc25a38
ARHGAP21	Snrnp48	MTHFS	Pisd
STK38L	Chrd	RNF38	Wdcp
MBTD1	Ddx46	MCEE	Gm30735
NSD2	Myo5b	SPATS2L	Slc35b3
YPEL5	Dnase1l2	WBP1	Calu
FRMD4A	Senp2	ZNF616	Tmtc1
CERS5	Prdm15	CAT	Klc1
XPO1	Pi4ka	PPIEL	Sort1
GOLGA2P5	Trim9	ACOT11	Kat5
MON2	Vcpkmt	EHBP1	Idh1
HELQ	Cttnbp2	BCL2L11	Rsrc2
SCYL2	Gng12	DNAAF11	Sar1a
TAOK3	Prkcsh	DCTN1	Ppm1b
CBR4	Ufd1	MGAT5	Tmem255b
SNAP23	Wdr4	IRAK1BP1	Nav1
VSIG10	Rnf220	FAIM	Isoc2b
TAF1D	Nop56	SYCP2	Nod1
TENM4	Pds5b	FAAP20	Slc38a9
EHBP1L1	U2af1l4	MPC1	Gprasp1
PHC1	Psmd4	CDC14B	Ptcd3
TENM3	Synj2	ADGRB3	Dazap1
KIF21A	Fam78b	NRM	BB218582
AFDN	Nfib	MYO6	Smap1
TCTN2	Phkg2	IFT22	Flnc
PTPRU	Tyw5	EPDR1	Rcc1
DDX39B	Tmem181a	MICU3	Srgap2
ANKRD13A	Gas2l3	CLCNKB	Gm39214
REXO5	Dda1	L1CAM	Elk4
LUC7L	Blzf1	AMBRA1	Sptan1
AGAP2	Zfp202	DMTF1	Manba
RASSF8	Cfl2	TLK2	Phyhd1
HS6ST2	Jmjd6	HNRNPA2B1	Ctsa
SLC29A3	Slf2	ADAM22	Abi2
TMEM44	Pcnx3	DPY19L1	Phc3
NHLRC3	Gm47283	ZNF92	Cmc4
LRCH1	Rrp1b	DPY19L2P2	Cenpf
MIR7-3HG	Epcam	ZNF767P	Insr
STRN4	Son	DPY19L2P1	Slc4a1ap
MPPE1	Rhebl1	HRAT92	Fgfr1op2
TEX2	Paxbp1	TBC1D25	Nexn
NDRG4	Agtpbp1	SH3KBP1	Gk
BBS2	4833420G17Rik	UQCRH	Hnrnpl
DEF8	Psen2	AFG3L1P	Ralgps1
SYT17	Fndc4	NKAIN4	Armcx1
SERF2	Stk11ip	CA5BP1	Araf
RIPOR2	Ercc5	ARMCX2	Pcmtd1
NCOA7	Klhl17	ELK1	Taok2
KLHDC4	Imp4	ABITRAM	Sh3kbp1
TRIM2	Usp5	DRAM2	Midn
POU6F1	Echdc2	ZNF706	Pde1c
RNF32	Skil	LRRCC1	Cd99l2
CHD4	Mynn	FNTA	Stk39
SLC43A3	Kazn	PUS1	Dipk2b
HMG20B	4932438A13Rik	BTRC	Pla2g5
APBB3	Hnrnpa3	HDHD2	Cnep1r1
CCDC24	Pabpc4	EBPL	Gucd1
POLM	Tardbp	WIPI2	Cept1
DOCK10	Lancl1	STIM2	Josd2
NPTN	Gpn3	FUBP3	Ldb3
CD37	Ccnt2	CACFD1	Sirt2
TFG	Septin11	TWF1	Myof
ELF2	Zfhx2	IDI1	Dkk3
LTO1	2610507B11Rik	ALKBH3	Ddx50
PNKP	Ythdc1	ZNF618	Hectd1
CAP1	4930503L19Rik	FYCO1	Uhrf1bp1l
PHPT1	Col16a1	UNC13B	Zfp28
CCT7	Bmp1	NCAM1	Proser3
RASAL2	Snhg4	IMMP1L	Ptges3l
HNRNPA1	Xpo6	PRMT9	Tmem184b
DOP1A	Zmym6	CENPO	Garre1
ZEB2	Zfp780b	GOLGA8B	Arhgap17
POLR2J3	Vps33b	TPCN2	Isca2
WDR45	Hnrnph3	NLRX1	Nab2
APEH	Tube1	ZFAND5	Pdss2
THOC2	Vdac3	LGMN	Gm36827
ARFGAP1	Mettl17	MCFD2	Nav3
ITFG2	Psd2	IMMT	Nrp2
SEH1L	Uba5	PARGP1	Sp100
MED12	Ahsa2	MBTD1	Adamts7
OGT	Alkbh8	LTA4H	Dip2a
C11orf54	Mtch1	TESC	Arhgef7
TRMT10B	Rpl26	NAP1L1	Terf2
RIC3	Zfp652	SAR1A	Usp48
TFIP11	Prmt1	ERP29	Ap1g1
PITRM1	Ssh3	RITA1	Cacna1a
CCNJ	Mtpap	GLMP	Uggt2
CEP170	Ppp2r1a	STX2	Deaf1
RAD52	Phf1	CDCA7L	Cklf
ZSCAN5A	Dhx16	ETS2	Zmiz1
REX1BD	Safb	HM13	Ksr1
CEACAM21	Zfp946	SMOX	Mtss1
PPP4R1L	Fam227a	ACTN4	Akap11
TSPOAP1-AS1	Recql4	GSDMB	Vcan
TNK1	Nav2	TUBD1	Slmap
LLGL2	Cux1	GPATCH8	Cyb5r4
P4HB	Wdr59	SOCS7	Tfdp2
HGS	Pola2	TLDC2	Zbtb38
AURKB	Prkag2	MAPK8IP3	Plcb4
CNTROB	Abcf3	TNRC6A	Phldb1
WSB1	Ogt	APP	Dock6
DDX19A	Rap1gap	SLC12A6	Aste1
CTU2	Fsd1l	MBIP	Slc25a19
IDH3A	Wdr45	COG1	Fbf1
TICRR	Tmem106a	CDC42BPB	Coro6
UNC45A	Wdr3	KIF13A	Gps1
COMMD4	Herpud1	EPB41L3	0610010K14Rik
ZNF561	Stx1a	CMYA5	Msi2
FAM13A	Dop1a	PARP12	Ap2m1
GCLC	Rpsa	YTHDC2	Clcn2
CNOT6L	Rad54b	CEP152	Arhgap23
ABLIM2	Zfp663	RTN2	Card19
RSL1D1	Fam122b	FRG1BP	Fam172a
MMS19	Pdlim5	FAM126B	Arl3
DNAJC25	Paqr3	LINC00630	Fam204a
RIPOR3	Accs	PDGFC	Rnf14
ALAS1	Ruvbl2	SLC6A6	Ankhd1
SECISBP2	Pcnp	ACAA1	Sting1
NICN1	Folr1	FBXW4	Zfand3
DALRD3	Ncoa7	FXR1	Ilrun
TUBE1	Jmjd1c	SEMA4F	Ggnbp1
HLTF	Arv1	QTRT2	Slc25a23
AGO1	Tgfbr1	SLMAP	Flywch1
CPSF4	Nptn	CFAP69	Zfp946
LBR	Tex2	DDX46	Gm45338
OBSL1	9930012K11Rik	IWS1	Ubn1
NUBP2	Krtcap2	LINC01881	Klhl24
MYADM	Gfus	VPS13B	Cd47
QKI	Tecpr2	EZH2	Myh11
DDX5	Platr25	PPP2R5C	Klhl38
NFKB1	Snrnp70	NEK10	Plec
RASSF4	Nt5dc1	SMG5	Eef1d
POMGNT1	Ttll5	RAF1	Cacnb3
MTFR1L	Gnpda2	GFPT1	Rbm27
DDX41	Chd3	USO1	Max
UGP2	Nubp2	MRRF	Inf2
BRD9	Enah	PHLDB2	Pum2
MROH8	Lrrcc1	LMBR1L	Taf1b
PPP1R12A	Supt20	FAM86EP	Hpcal1
NAXE	Zfp185	KANSL1L	Zkscan8
SSBP2	Zfp462	ANKRD10	Tut7
C1orf174	Trpc1	MKI67	Agtpbp1
PPOX	Ivns1abp	AGFG1	Caprin2
MUTYH	Pld2	CLK3	Srsf9
SERINC5	Abcc5	ITGA10	Fam20b
NOL4L	Ptcd3	TPM1	Mga
OSBPL9	Acsl4	SMTN	Rita1
ACTN1	Rnf25	DAP3	Gm11837
AMT	Spns2	AFTPH	Actr3b
MAPK8	Shroom2	ZGRF1	Cpeb2
RWDD4	Nemp2	BBS9	Nsd2
MPV17	Phf23	PSME4	Kbtbd3
SF3B1	Gm28042	STK39	Dnajc13
SDF4	Nradd	PFKFB4	Chd3
UNC50	Krit1	TCF7L2	Tmed2
PKMYT1	Eny2	C3orf18	Fam160a1
C1orf50	Kcp	ANKMY1	Phtf2
GGA2	Strn4	LRRFIP2	Plekhm2
ZNF346	Atxn3	PMS1	Lims1
POLE	Rufy2	HMGN3	Snapc3
EML3	Clint1	LAMA2	Osbpl1a
ABHD14A-ACY1	Canx	BVES-AS1	Osbpl9
LRBA	Donson	NEK1	Trnau1ap
SRRT	Spg7	KAT6A	Ube4b
PSIP1	Gpc2	RPL17	Atg16l2
RASGRP3	Nfrkb	GAS5	Fsd1l
ABCC5	Odad3	C11orf80	Mtcl1
HSD17B7	Arl16	THSD7A	Spata1
PALS1	Atxn7l3	CNKSR2	Sec24c
SLC4A3	Cuedc1	HFM1	Nrap
SLC25A37	Cdk5rap3	ABLIM1	Zfp644
ALAD	Rnf180	APBB2	Csde1
EMSY	Ccnh	ARMCX5-GPRASP2	Smox
COL12A1	Ssbp2	MTMR1	Ube2d3
MPHOSPH9	Cemip2	HEPH	Ap3b1
TNFRSF1A	Kcnip2	NIPAL2	Limch1
NSUN5	Zfta	PXDNL	Tom1l2
DFFB	Pank1	MTFR1	Raly
ACSL4	Shtn1	PLAG1	Arid4b
PHB2	Smad2	BLOC1S6	Fry
NYAP1	Matr3	SENP1	Arfgap2
MGA	Rsph9	CAMSAP1	Inpp4a
JMJD1C	Adgrf5	NUDT2	Dis3l2
FOXRED1	Atat1	TPM3	Osbpl3
ENY2	Serac1	TMEM135	Zfp740
RMDN1	Aif1	CDC25C	Kdm4c
OSGEP	Pdzph1	FAM76B	Glb1
DERL3	Gm11110	SCUBE2	Rtel1
IGHMBP2	Mllt1	ATG13	Usp34
ALDH7A1	Stxbp5l	TMED2	Kdm6a
PFN2	Opa1	SEC61A2	Golga4
ALKBH8	Tvp23a	NSUN6	Acaca
ENOSF1	Crebbp	STAU2	Slc18b1
TRIM16	Zdhhc8	MYO5A	Zfp106
THY1	Ccdc74a	ABI1	Rnf146
PHF21A	Alcam	WDSUB1	Scmh1
KLC2	4930578M01Rik	LST1	Mindy3
LTA4H	Adgrb1	MAPKAPK5	Pbx1
ANKS1B	Pphln1	CBR4	Npnt
VEZT	Nova1	P2RX7	Rtn3
CCDC157	Camk2a	EHBP1L1	R3hdm1
PI4KAP1	4930447C04Rik	SUGP1	Stau2
ZNF667-AS1	Bcorl1	RANBP3	Prrg1
CC2D1A	St8sia1	ZNF548	Cobll1
NFKBID	Cyrib	SIRT2	Fam234a
U2AF1L4	Neurl4	PEAK1	Taf6l
GTPBP3	Cdk5rap2	MARF1	Rpap1
RTEL1-TNFRSF6B	P4htm	PSME2	Zfp385b
TRPV1	Zfyve9	SLC25A39	Samhd1
MYBBP1A	Drc1	KIAA1217	Stk19
SAP30BP	Cdkl2	EGFL8	Nrxn2
SEC14L1	Actr3b	NAT9	Malsu1
ERVK13-1	Rhno1	CEP97	Ehmt1
SPG7	Sugp2	HLTF	Gfpt1
ARMC5	Clk1	CDK18	Atf2
CDH8	Npr2	C1orf174	Itga7
PLA2G4B	Otud3	GSTM4	Clca3a1
SEPTIN3	Tex264	TP73-AS1	Fnbp1
JAG1	Ccdc162	FGFR1	Cep152
CARMIL3	Psd	ADAM17	Phf21a
B3GAT1	Acp1	ASIC3	Esrrg
IRF3	Lrp1b	CENPK	Zc3h11a
KLHL21	Rab34	SLC16A4	Arhgef6
EFCAB12	Map3k7	RHOC	Erbb4
ACO2	Ssbp3	TRA2A	Gripap1
SEC31B	Tctn1	CENPA	Ubxn2a
TRAPPC6B	Ovgp1	DHX29	Adal
CDK11A	Paqr7	VWA7	Sh3glb2
CD55	Lrrc7	PAAF1	Cog1
ENO2	Stoml2	CARS2	Ltbp1
AHSA2P	Tnrc18	RPS6KA3	Zdhhc1
PLCD4	Flot2	SEPTIN7	Cnnm3
PHKG2	Osbpl3	FAM3A	2010001A14Rik
DNAJB1	Zdhhc21	NAA40	Atg13
LRPPRC	Ociad1	ANGPT2	Bptf
NAPRT	Cnksr2	TRIM16	Fam168b
MOV10	Grin1	RAB3IP	Plekha5
PINK1	Wipf3	ADGRD1	Foxd2os
CCDC18-AS1	Dzank1	TNNT1	Arfip1
ITPRID2	Nrxn2	ZNF18	Setd5
RUSC1	Itga3	BOLA2-SMG1P6	Foxk2
CDK5RAP3	Lmtk3	ZNF100	Acot8
SNX9	Pgs1	RAP1GDS1	Khk
FTH1	Ddr1	SLC26A6	Rev3l
GLS2	N4bp2l1	RNF216P1	Mob2
MYH7B	Pkig	HTT	Rbm34
TTLL3	Piezo2	STAT2	Edc3
CD36	Rnf114	MFN2	Meis1
EPHB2	Arhgef6	CNTNAP3	Atrx
MED13L	Pecam1	NBPF11	BC034090
NAPEPLD	Gm13563	NOP16	Irak1
GAS5	Ppfia4	MYLK	Pear1
TBK1	Gm26881	CC2D2A	Cenpc1
PPIL2	Daglb	CES1	Etfbkmt
GLYR1	Lrrc49	ZNF300P1	Ift81
PHF19	Tbc1d13	TAF1	Slx4ip
FAM214B	Ttc17	NEMF	Mgrn1
PPP1R8	Gpr173	SYNE2	Ttc3
ZSCAN2	Vstm2b	CIT	Iqsec2
TMEM41B	Arrdc1	ATP5PO	Spata5l1
FRMD5	Slc1a2	GPRC5C	Lrch2
PRMT8	Smad4	SLC25A19	Nfatc2
VAMP1	Zc3h10	PLSCR3	Hnrnph2
NECAB3	Rnf41	IFI35	Tmem131l
ATP1A3	Zfp638	RAD51C	Rilpl1
PFDN5	Lpgat1	BANP	Tmem161b
SCARB1	Ccdc120	CDK10	Phf7
COMMD3	Lrrc56	ECI1	Tecr
DDX17	Nexmif	IRF3	2410002F23Rik
TRABD	Katnal1	LZTR1	Rab28
SGSM3	Eldr	MYO19	Ttc14
NDUFS7	Atp2b3	TRIM52-AS1	Rxfp1
LSR	Pex5l	USF1	Kcnk2
PRPF31	Rfng	BAZ2B	Samd4
AKAP8	Mphosph9	ZNF436-AS1	Washc2
ISYNA1	Nbdy	HMGA1	Ppp1r16a
CDC37	Ccdc97	FIGNL1	Mir99ahg
SNHG11	Vps29	FLNA	Reep1
ADA	Tceal3	ANAPC5	Atp9b
USP14	Osbpl10	PTBP3	Wiz
SMARCB1	Mapkapk5	BACE2	Fbxo31
GSS	Dkc1	RPS3	Zfp810
RIOK3	Epb41l2	CHID1	Mndal
LLGL1	Dync1i1	WDR4	Sympk
DUS1L	Gad1	ZNF235	Btbd10
ITGA2B	F730043M19Rik	CABYR	Scarb1
TSEN54	Dgki	PRKCSH	Psph
MLX	Dennd2a	ZZEF1	Mki67
KRBA2	Syt7	DNAJC17	Map4
PLD2	Dnah2	DHRS12	Trdn
DPH1	Atr	NPEPPS	Ano4
KIAA0100	Aldoa	ERBIN	Rhobtb1
SPAG5	Emc10	MEF2C	Gli1
PLSCR3	Nrg1	NSD3	Nqo2
SPATA20	Fbxo17	ZNF461	Comt
ZNF232	Stx4a	CCNL1	Map7d1
CALM3	Micu3	HLA-A	Cnot2
NOMO1	Csnk1d	AIFM1	Tab2
E2F4	Tor1aip2	RPL35A	Mast2
TEDC2	Slc25a14	CPSF7	Mfhas1
CPNE1	Lca5	ELOVL1	Pcm1
FCSK	Tsg101	SPATA6	Gab1
FUS	Nell1	FANCA	Zfp821
AP3B2	Siglech	RTCA-AS1	Smpx
ATPAF2	Xntrpc	PCMT1	Lcorl
WDR73	Brsk2	TBC1D8	Rbpms
SCAMP2	Map3k5	CNN2	1110038B12Rik
ULK3	Gpx8	CHROMR	Dis3
LINC02298	Sumf2	PON2	Agap1
KLHDC2	Plpp2	BRCA1	Ccdc88a
COQ6	Klhdc8b	ZCWPW1	Bnip3l
PABPN1	Rnf112	CUTALP	Eya3
RAB15	Izumo4	TMEM68	Ndrg2
NEK9	Pkn1	SPAG8	Zfp219
PSME2	Zfp317	NR1H3	Mef2d
CLMN	Stox2	ITGA7	Surf6
CCNK	D430041D05Rik	ZNF527	Mettl3
CTSH	Gnao1	SOX5	Nptn
EXOSC8	Adgrg1	LSS	Nt5c3
PTK7	Setd6	ZNF577	Aplp2
SNHG29	Zmiz1	LSR	Sema3b
OS9	Creb1	AKAP8	Sin3a
LARS1	Usp4	RPL13A	Gatad2a
IL11RA	Nasp	RPL28	Pex11a
SLC29A1	Dscaml1	PIN1	Bcl9l
CLK4	Myl6	SUGP2	Tmem238
DGKA	Megf11	SNRPB	Anln
DIMT1	Cacna1e	SHFL	Rnf111
ANKHD1-EIF4EBP3	Sema6c	RPAIN	Ccdc127
STX4	Usp14	P4HB	Snrk
RPAP1	Fam114a2	GPS2	Cnot4
OSGEPL1	Zdhhc3	TMEM98	Brd4
KIAA1217	Slc39a11	ZNF276	Smim5
PRPF39	Pgbd1	CENPT	Rhbdf1
SELENOP	Rad52	ULK3	Nbr1
PPP2R1B	Wdr37	GATA6-AS1	Ssr1
TSPAN4	Fam193b	PABPN1	Tbc1d9b
SCARF1	Zdhhc16	RABGGTA	Sema6c
RAMP2-AS1	Sipa1	ZC3H14	Pnkd
DRG2	Dmxl1	APEX1	Uhrf2
TTC8	Spire1	CCNK	Ap1b1
ACTR1B	Zfp532	NGDN	Pld3
KPNA2	Fhod3	KIF22	Ube2g1
RBM6	Tjap1	TJAP1	Cobl
ABCF3	Gpatch11	NAGK	Tbc1d7
CRELD1	Ggnbp1	RPAP1	Ipo11
ACY1	Kifc5b	BTNL9	Kif2a
NAT9	Rnps1	OSGEPL1	Plpp1
CLCN2	Atp13a3	SAMD4A	Fam193b
HLA-A	Mrtfb	THUMPD3-AS1
BAZ2A	Tra2b	CNBP
MITD1	Grik1	NDUFS2
CSNK1G2	Sidt1	COQ10A
MATR3	Plec	RASSF4
NIT2	Dip2b	CCN1
HMBS	Mtdh	CUTA
NT5C2	Trappc9	NEXN
CERS2	Tnrc6b	JTB
SPP1	Unc79	EFNA1
LINC01719	Esyt2	S100A13
MTX1	Gstz1	MAMDC4
FCHSD1	Cert1	LAMP1
CDK18	Pde8b	EIF2B4
METTL5	Foxm1	PTCD3
BICD2	Dnm2	PLCE1
GMPPA	Srsf9	CCDC18-AS1
C1orf35	Ap4b1	H2AZ1
CREB3L4	Arap2	PRRC2A
CYP2C8	Ccdc82	TAF1C
WDR11	Catsperd	HLA-F
TMEM79	Arsk	ABHD14A-ACY1
RAF1	Hscb	PNKP
CELF2	Mtf2	TTC31
ADSL	G3bp2	DHX57
SLC12A4	Ggps1	ILKAP
TMEM94	Fhl1	NDUFV1
PSRC1	Mier1	NEIL1
CIRBP	Clec16a	MSH5
EFHC1	Ubxn11	PEX1
ANKRD52	Zbtb21	TMEM176A
WDR13	Gmeb1	NECAP2
CC2D1B	Srsf4	IFITM2
JPX	Vrk1	FASTK
ZBTB21	Kif13a	TBK1
SNHG12	Srpk2	ACADVL
CIAO1	Camk2b	OFD1
ADAM17	Ntng1	WHRN
SERAC1	Rnf138	PQBP1
STAT3	Wnk1	SNHG7
FAM50A	Gm26953	ZWINT
ABHD17A	Zgrf1	ZFPL1
SUN1	Meis2	DGKZ
ZSWIM7	C2cd3	CENATAC
PLK3	Rmc1	CCS
CAPN2	Gpatch8	SPEF2
CROCC	Pak3	GCC2
LAMP1	Col6a3	ISCU
NOP16	Ddx59	PAN2
CAMKV	Stradb	REX1BD
DDX51	Depdc5	IDH3B
SRSF7	Slc39a13	QARS1
EXOSC2	Rph3a	APTX
H2AZ1	Sox2ot	ZNF711
SRSF2	Fubp3	ETFDH
ARHGAP33	Ppp3ca	GPAT2
CLK3	Itga6	CHKB
PGAP1	Sdr39u1	EIF3E
TAF1C	Lpcat2	FAM95C
CCDC82	Dlgap2	P3H3
TINF2	Fra10ac1	TCTN3
PAPOLG	Ralgapb	MTO1
MARS1	A230057D06Rik	ERVK13-1
NPM1	Lef1	INO80E
PNPT1	Mcrs1	MYCBP2
SEPTIN4	Zfp687	NR3C1
CDIN1	Mfsd6	HNRNPA3
SLC2A3	Kcnma1	PDLIM3
HARS1	Sec61a2	RPS15A
DDX20	Gapvd1	NCK1
PIGO	Phf21a	MFAP4
STAG3	Gm1043	MAPRE3
CEACAM19	Fxr1	RPL15
CDK2	Neb	MARS1
GPAA1	Taf1	APTR
HDAC3	Plag1	AZIN1
DHRS1	Ubxn2a	HNRNPH3
CDCA3	Clk4	TAF6
NUMA1	Mdm4	FHIP1B
VCP	2010001A14Rik	PITRM1
ADAR	Kif4	ZNF559-ZNF177
NCL	Pikfyve	ANKRD12
BCS1L	Pax6	SPATA5L1
AUP1	Bcas1	CDAN1
SMYD2	Mettl16	ALG5
RBM25	Kifap3	UFM1
UBXN4	Dcun1d2	CDK11A
LIMS2	Ggta1	ZFAND1
TMEM150A	Ftx	ATG2A
PIAS3	Dennd1a	ASB9
GLYCTK	Pagr1a	STARD3
METTL17	Prpf38b	SCAPER
NPRL2	Mis18bp1	INPP4A
CDC23	Zfp746	MLF1
SAT2	Brpf3	PCNT
BRD2	Nup54	HOOK2
EEF1A1	Heatr5a	KAT6B
VARS1	Vps13d	KANSL2
ETV1	Snx16	AKR1C2
CDK5RAP2	Gpm6b	FAM149B1
RGL2	Tmub2	RBMS2
RNF44	Ppif	CELSR1
CUL7	Klhl13	ZNF154
SHPRH	Pi4kb	ICAM3
WDR55	Cacna2d3	TOP3B
EIF2B5	Dzip1	CRNDE
ADAMTS10	Kcnq2	TSC2
ACTB	Hps5	GTF3C1
BTBD3	Slc35b4	RCCD1
STX10	Erich2	MAN2C1
GSTK1	St3gal2	JMJD7-PLA2G4B
CASP2	Edem3	MARK3
RPS7	Bcor	EIF4A1
IARS1	Rbm7	ZSWIM8
KCNH2	Catsperg2	RWDD2B
MRPS24	Thap12	DNAJC2
LRCH4	Tacc2	AMZ2P1
CNOT3	Rab6a	MIDEAS
CTSF	Gpc6	DUSP22
RGP1	Sergef	ACADM
ACADVL	Fam168a	RPS6KB1
RPL31	Zfp346	MYOT
NUDT5	Inppl1	ATP13A2
PRPS1	Stim1	LDLRAP1
DPM2	Katnip	AHI1
PHF8	Col25a1	LAMB1
GLA	Ewsr1	PLAGL1
HDAC6	Epn2	PPP2R3B
PQBP1	Cnot2	FAM135A
SIGMAR1	Banp	POLR1C
NAA40	Chid1	ZNF226
ARL6IP4	Akap13	ACBD5
PLPBP	Lyar	CTSF
PITPNM1	Golm2	HSD17B10
PIK3CA	Fam155a	GSDMD
FBXL6	Zfp207	TRMT13
DPAGT1	Mybl1	TPM2
ZNF248	1110038B12Rik	MEN1
PODXL	Fbxo16	COL7A1
ACCS	Tmem260	ZNF37BP
SIRT6	Akap11	TAF1D
CTSL	Cyb5r4	ZNF160
NOTCH1	Ncam1	MAN2B1
LRSAM1	Arhgef10	QTRT1
MAP2K7	Sik2	CEROX1
RPS3	Naga	RHOT2
PNCK	Ddb2	DISP1
CD151	Dpagt1	MSTO1
NXF1	Slc37a4	ZFP62
BBS1	Sltm	OXSM
SNX32	Zfp280d	DALRD3
ILK	Celsr3	BAZ2A
DDB1	Magi1	IRF7
RBM3	Fnbp1l	FBXL8
DCDC1	Kcnip1	NAPRT
MEN1	St18	DCTN2
MDK	Grm5	ZSWIM7
ACAD8	Cetn4	HTRA2
GBF1	Gfm2	EFTUD2
NID2	Syk	NAMPT
B4GALNT3	AI413582	SUPT7L
NPHP1	Ccdc116	MRPL23
TMEM116	C4b	BAX
ZFC3H1	Ly6h	ALG9
HSP90B1	Rab10os	EPC1
ADCY6	Lztr1	CASP1
SLC25A3	Elf2	PFDN5
TRHDE-AS1	Ensa	SETD4
TBCE	Pnisr	RNF138
TUBGCP4	Ncapg	CNDP2
CABIN1	Snhg5	TMEM231
CLASRP	P2rx2	DEF8
COX10-AS1	Zswim8	CIB2
USP43	Rasa4	ATP11A
FUZ	Dab2ip	MYO18B
UBL7-DT	Mast1	PUM1
TPP2	Rgl3	WASHC4
TRIO	Tmem145	EIF4G1
PRKAG1	Adam8	PICK1
INPP5B	Myo16	PRELID1
DMAC2L	Cpne7	WDR47
NOP53	Matk	SUMO1
CCNL1	Shfl	SMIM43
SETD2	Ankra2	DNAJC21
NME6	Mppe1	WAC
ZNHIT1	Glis2	CSRP1
LAMA4	Dclre1a	GBA
CUTA	Mis18a	CPNE5
RIPK2-DT	Nktr	SDHA
ALS2	Dhx35	ZNF780A
BRPF1	Fancg	RBM39
NOP56	Arhgef39	IDE
DIS3L2	Prnd	AUTS2
AFAP1L2	Tmem134	HDLBP
NRP1	Timm44	COL5A1
TACC1	Tmem191c	SDHAP1
INPP4A	Qars	ACSL4
CLIP4	Arhgap1	MED24
ZFYVE26	Stag3	FOXRED1
C22orf15	Phaf1	B4GALT3
HDAC2-AS2	Sox1ot	IGHMBP2
RMND1	Rab3gap2	SH3PXD2B
PON2	Polr3gl	ESRRA
CTTNBP2	Cdk10	DEK
CNKSR1	Hcfc1	MARVELD1
ENTPD4	Orc3	MMAB
KIAA1549L	Rrp15	CAPRIN2
NKAPD1	Fanci	CHERP
ADAMTS13	Pnkp	MYO18B-AS1
SPTLC1	Xpot	PLIN3
RNF220	Wdr75	ARFGEF2
KAT6B	Ccdc59	RASSF2
PRRT2	Pfas	INO80C
RPL23AP82	Ankle1	BAHD1
LIG1	Tasor2	PDCD4
C18orf54	Engase	NCOA1
CWC25	Eral1	TPRKB
SLC25A19	Brd9	XRN1
RAD51C	Aasdh	C2CD5
HSD3B7	Vps37c	ST3GAL3
WDR83	Plekhh3	ATXN3
MAST3	Lyn	TOPBP1
CHTF18	Slc9a8	SERINC5
BIRC6	Eno3	CACNA2D2
REST	Nabp1	IFITM1
MAU2	Plxna3	MPV17
PUM1	Cwc22	PKMYT1
PRPF40B	Pvt1	GOLGB1
RNF123	Nsd3	NKAP
MTCH1	Sin3a	GPAA1
COPB2-DT	Traf2	SLC29A4
ZNF711	Cd68	SYNGAP1
SASH1	Arhgap26	ZNF30
CENPK	D16Ertd472e	SPG11
CCDC30	Ssx2ip	ARHGAP4
ZMYND8	Gpr19	MKRN1
SSBP1	Zfp956	TRIP6
DYNC2I1	Aftph	FBF1
EXOSC10	Ccdc9	ZNF518A
WNK3	Pcbp3	NRK
BTN2A2	2700097O09Rik	NDUFAF6
BUD23	Gas5	MGA
NCBP2	Fer1l5	AHDC1
MIR124-1HG	Gm49396	REXO2
USP5	Mllt6	UROS
CYTH3	Smc2	KLHL22
GALNT9	Dclk1	ACTN2
FUT10	Tln2	CDC16
ATAD2	Fam71e1	PPHLN1
ACTL6A	Rft1	SVIL-AS1
HNRNPH3	Bcl2l12	ASCC1
PLK4	Wrap53	PDXDC2P-NPIPB14P
GSKIP	Msh5	PCNP
CENATAC	Yars2	ZNF772
TMEM216	Fgfr3	IFI44L
NPIPA1	Nolc1	POLR2J4
LDB1	Chmp3	CEP41
RABGGTB	Ahdc1	CPEB4
ASIC1	Magi2	EAF2
SLC26A10	Hectd4	EPB41
C21orf62-AS1	Brdt	PPFIBP1
GART	Baiap2	MPHOSPH9
SLC2A11	Anapc10	RALGPS2
SLC7A4	Cherp	RAB30
GTPBP1	Vps35l	MAP3K4
CHEK2	Zfyve16	KIDINS220
SLC25A18	Cacna1i	ADGRG1
SEZ6L	Secisbp2	GFRA1
TRIOBP	Arrdc3	PDE8A
[truncated: 2,309 more rows]
