# Supplementary material for: Alternative splicing categorizes organ development by stage and reveals unique human splicing variants linked to neuromuscular disorders
Source: J Biol Chem. 2025 Apr 25;301(6):108542. doi: 10.1016/j.jbc.2025.108542 (PMC12152634; doi:10.1016/j.jbc.2025.108542)
Supplement: Supporting information [file mmc1.zip › Table S4.xlsx]

## Sheet: SE_4w_7w
ID	GeneID	geneSymbol	chr	strand	exonStart_0base	exonEnd	upstreamES	upstreamEE	downstreamES	downstreamEE	ID	IJC_SAMPLE_1	SJC_SAMPLE_1	IJC_SAMPLE_2	SJC_SAMPLE_2	IncFormLen	SkipFormLen	PValue	FDR	IncLevel1	IncLevel2	IncLevelDifference
15434	ENSG00000160172	FAM86C2P	chr11	-	67799373	67799475	67796682	67796833	67803001	67803064	15434	0,0,0	1,2,5	4,1	0,0	198	99	2.40362e-11	5.45481e-09	0.0,0.0,0.0	1.0,1.0	-1
61089	ENSG00000234062	NA	chrX	+	136994846	136994995	136909416	136909780	137021411	137022141	61089	0,0,1	1,1,2	2,1	0,0	198	99	4.81519e-09	7.11165e-07	0.0,0.0,0.2	1.0,1.0	-0.933
37262	ENSG00000015153	YAF2	chr12	-	42235613	42235755	42210547	42210619	42237598	42237724	37262	0,0,2	3,2,3	1,2	0,0	198	99	2.42029e-13	8.04278e-11	0.0,0.0,0.25	1.0,1.0	-0.917
3574	ENSG00000174365	SNHG11	chr20	+	38447929	38448093	38446886	38447623	38448665	38448730	3574	2,0,0	2,1,1	1,2	0,0	198	99	2.65323e-07	2.5932e-05	0.333,0.0,0.0	1.0,1.0	-0.889
19488	ENSG00000156500	PABIR3	chrX	+	134847882	134847971	134847382	134847475	134852799	134852896	19488	0,0,2	1,2,2	2,1	0,0	188	99	2.01463e-09	3.25885e-07	0.0,0.0,0.345	1.0,1.0	-0.885
30915	ENSG00000124313	IQSEC2	chrX	-	53235782	53235832	53232874	53235184	53236321	53236495	30915	1,0,0	1,2,2	1,2	0,0	149	99	1.717e-10	3.3624e-08	0.399,0.0,0.0	1.0,1.0	-0.867
17538	ENSG00000105223	PLD3	chr19	+	40365552	40365585	40348583	40348724	40366418	40366510	17538	1,0,0	1,2,2	5,4	0,0	132	99	3.69261e-10	6.87164e-08	0.429,0.0,0.0	1.0,1.0	-0.857
27134	ENSG00000214548	MEG3	chr14	+	100834631	100834751	100829033	100829749	100835738	100835879	27134	0,0,3	3,3,2	4,3	0,0	198	99	3.53195e-12	9.95861e-10	0.0,0.0,0.429	1.0,1.0	-0.857
2708	ENSG00000104808	DHDH	chr19	+	48936031	48936195	48934999	48935111	48939448	48939701	2708	2,0,0	1,1,1	1,1	0,0	198	99	4.79717e-05	0.00245791	0.5,0.0,0.0	1.0,1.0	-0.833
37252	ENSG00000015153	YAF2	chr12	-	42199135	42199235	42161612	42161765	42210547	42210619	37252	0,1,2	1,1,5	1,3	0,0	198	99	1.11353e-10	2.22338e-08	0.0,0.333,0.167	1.0,1.0	-0.833
54513	ENSG00000268750	NA	chr19	+	57856103	57856233	57819805	57819945	57858575	57858641	54513	2,0,1	2,1,2	1,1	0,0	198	99	7.03614e-08	7.83116e-06	0.333,0.0,0.2	1.0,1.0	-0.822
54540	ENSG00000183696	UPP1	chr7	+	48103296	48103411	48101823	48101870	48106872	48107082	54540	1,0,1	1,2,2	1,1	0,0	198	99	1.47488e-09	2.47711e-07	0.333,0.0,0.2	1.0,1.0	-0.822
60009	ENSG00000125354	SEPTIN6	chrX	-	119625334	119625379	119616944	119620051	119629317	119629508	60009	0,1,4	1,8,14	5,5	1,0	144	99	2.98169e-08	3.65045e-06	0.0,0.079,0.164	0.775,1.0	-0.806
41200	ENSG00000223745	CCDC18-AS1	chr1	-	93326601	93326662	93325768	93325895	93337376	93339274	41200	0,5,3	2,6,5	2,3	0,0	160	99	2.81365e-08	3.48165e-06	0.0,0.34,0.271	1.0,1.0	-0.796
60133	ENSG00000143850	PLEKHA6	chr1	-	204251530	204251611	204250545	204250614	204256801	204256888	60133	0,0,2	1,1,4	17,21	4,0	180	99	2.93517e-07	2.83467e-05	0.0,0.0,0.216	0.7,1.0	-0.778
15847	ENSG00000159082	SYNJ1	chr21	-	32634860	32634884	32628758	32631801	32638907	32639125	15847	0,0,4	4,4,7	20,19	5,0	123	99	3.58521e-08	4.34362e-06	0.0,0.0,0.315	0.763,1.0	-0.776
39538	ENSG00000168010	ATG16L2	chr11	+	72824059	72824122	72822847	72822961	72824733	72824842	39538	0,3,2	1,2,5	11,7	0,0	162	99	6.3641e-09	9.11006e-07	0.0,0.478,0.196	1.0,1.0	-0.775
49045	ENSG00000153094	BCL2L11	chr2	+	111153779	111153904	111123732	111124139	111164132	111164231	49045	1,1,1	1,2,3	1,3	0,0	198	99	1.37775e-09	2.33081e-07	0.333,0.2,0.143	1.0,1.0	-0.775
29300	ENSG00000182287	AP1S2	chrX	-	15828191	15828200	15825805	15827372	15845378	15845516	29300	0,2,2	21,38,87	49,60	15,11	108	99	0	0	0.0,0.046,0.021	0.75,0.833	-0.769
74164	ENSG00000285625	NA	chr12	-	56725262	56725340	56714611	56714687	56734146	56734245	74164	1,2,1	2,2,4	5,1	0,0	177	99	4.37155e-10	8.07054e-08	0.219,0.359,0.123	1.0,1.0	-0.766
13370	ENSG00000100823	APEX1	chr14	+	20455737	20455773	20455244	20455394	20455913	20456031	13370	1,0,0	2,2,1	6,1	2,0	135	99	9.00034e-07	7.75413e-05	0.268,0.0,0.0	0.688,1.0	-0.755
42869	ENSG00000170873	MTSS1	chr8	-	124558712	124558832	124557680	124557875	124562781	124562992	42869	0,0,1	2,2,3	20,32	2,5	198	99	1.06892e-09	1.83502e-07	0.0,0.0,0.143	0.833,0.762	-0.75
73217	ENSG00000111785	RIC8B	chr12	+	106874480	106874567	106870822	106870942	106878986	106879125	73217	4,0,3	3,5,3	2,1	0,0	186	99	4.56947e-09	6.83555e-07	0.415,0.0,0.347	1.0,1.0	-0.746
29997	ENSG00000163875	MEAF6	chr1	-	37496706	37496736	37496546	37496604	37501803	37501996	29997	0,0,5	5,9,12	20,30	4,4	129	99	9.82892e-12	2.48517e-09	0.0,0.0,0.242	0.793,0.852	-0.742
3943	ENSG00000088367	EPB41L1	chr20	+	36112425	36112480	36092709	36092813	36175550	36175671	3943	1,0,1	1,1,1	1,1	0,0	154	99	0.000236225	0.00905265	0.391,0.0,0.391	1.0,1.0	-0.739
2808	ENSG00000173480	ZNF417	chr19	-	57915337	57915531	57912059	57912186	57916378	57916577	2808	1,2,2	1,2,7	3,2	0,0	198	99	2.53057e-10	4.82499e-08	0.333,0.333,0.125	1.0,1.0	-0.736
51106	ENSG00000179915	NRXN1	chr2	-	50528624	50528651	50506494	50506617	50531226	50531430	51106	0,0,0	1,1,1	13,13	8,1	126	99	1.03761e-09	1.79452e-07	0.0,0.0,0.0	0.561,0.911	-0.736
58306	ENSG00000259024	TVP23C-CDRT4	chr17	-	15503097	15503232	15437887	15438200	15540432	15540561	58306	6,1,2	4,3,3	1,2	0,0	198	99	8.79754e-09	1.22541e-06	0.429,0.143,0.25	1.0,1.0	-0.726
61080	ENSG00000234062	NA	chrX	+	136914129	136914242	136909435	136909780	137021411	137022141	61080	0,2,2	1,1,2	1,2	0,0	198	99	0.000169914	0.0069463	0.0,0.5,0.333	1.0,1.0	-0.722
61085	ENSG00000234062	NA	chrX	+	136925246	136925379	136909392	136909780	137021411	137022143	61085	1,0,4	1,1,2	1,4	0,0	198	99	0.000495173	0.0162805	0.333,0.0,0.5	1.0,1.0	-0.722
6530	ENSG00000067191	CACNB1	chr17	-	39185130	39185150	39184783	39184864	39186495	39186572	6530	0,0,5	1,5,10	56,26	18,2	119	99	1.33869e-06	0.000110818	0.0,0.0,0.294	0.721,0.915	-0.72
55627	ENSG00000076826	CAMSAP3	chr19	+	7606776	7606809	7606475	7606571	7608125	7608264	55627	0,1,2	2,1,5	23,19	1,1	132	99	8.34461e-08	9.11306e-06	0.0,0.429,0.231	0.945,0.934	-0.72
45854	ENSG00000152056	AP1S3	chr2	-	223770196	223770325	223765309	223765350	223775900	223776009	45854	0,0,0	1,2,5	3,2	2,0	198	99	6.19225e-05	0.00303564	0.0,0.0,0.0	0.429,1.0	-0.715
46395	ENSG00000114988	LMAN2L	chr2	-	96713106	96713139	96711863	96712025	96734408	96734526	46395	0,0,0	2,6,8	1,4	1,0	132	99	2.55967e-07	2.51231e-05	0.0,0.0,0.0	0.429,1.0	-0.715
63308	ENSG00000137563	GGH	chr8	-	63023906	63023939	63017492	63017630	63024079	63024186	63308	0,1,1	1,1,1	1,3	0,0	132	99	0.000529953	0.0171692	0.0,0.429,0.429	1.0,1.0	-0.714
2247	ENSG00000186272	ZNF17	chr19	+	57413595	57413636	57411160	57411406	57419634	57419745	2247	2,1,1	2,2,3	3,2	0,0	140	99	2.58128e-08	3.22954e-06	0.414,0.261,0.191	1.0,1.0	-0.711
22731	ENSG00000102290	PCDH11X	chrX	+	92468298	92468322	92387734	92387933	92618263	92619076	22731	0,0,0	1,3,3	6,6	2,2	123	99	5.91296e-10	1.06212e-07	0.0,0.0,0.0	0.707,0.707	-0.707
68961	ENSG00000131626	PPFIA1	chr11	+	70350993	70351023	70349922	70350039	70354300	70354452	68961	1,0,2	1,2,5	15,10	2,0	129	99	6.19409e-07	5.56308e-05	0.434,0.0,0.235	0.852,1.0	-0.703
60135	ENSG00000143850	PLEKHA6	chr1	-	204255625	204255679	204250545	204250614	204256801	204256888	60135	0,0,1	1,1,4	6,4	4,0	153	99	2.57798e-06	0.000199559	0.0,0.0,0.139	0.493,1.0	-0.7
26126	ENSG00000163681	SLMAP	chr3	+	57865241	57865292	57864547	57864716	57871635	57871698	26126	0,0,2	1,2,2	3,1	1,0	150	99	1.33844e-05	0.000834696	0.0,0.0,0.398	0.664,1.0	-0.699
59486	ENSG00000106976	DNM1	chr9	+	128226034	128226086	128222792	128222860	128234020	128234107	59486	0,1,1	1,1,2	7,2	1,0	151	99	1.40096e-06	0.000114546	0.0,0.396,0.247	0.821,1.0	-0.696
20030	ENSG00000138796	HADH	chr4	+	108027938	108028069	108023473	108023563	108033175	108033292	20030	5,1,1	1,3,8	3,2	0,0	198	99	1.14669e-08	1.56444e-06	0.714,0.143,0.059	1.0,1.0	-0.695
72789	ENSG00000151474	FRMD4A	chr10	-	13651902	13651974	13643705	13647035	13654415	13654512	72789	1,2,3	15,21,29	59,63	17,8	171	99	0	0	0.037,0.052,0.057	0.668,0.82	-0.695
3955	ENSG00000088367	EPB41L1	chr20	+	36195328	36195364	36194211	36194360	36197858	36198041	3955	1,1,9	25,33,51	65,63	20,12	135	99	0	0	0.028,0.022,0.115	0.704,0.794	-0.694
59047	ENSG00000139436	GIT2	chr12	-	109967313	109967319	109965525	109965577	109967457	109967503	59047	0,0,0	1,4,3	2,3	3,0	105	99	6.65108e-06	0.000456384	0.0,0.0,0.0	0.386,1.0	-0.693
34326	ENSG00000161647	MPP3	chr17	-	43816676	43816697	43816037	43816079	43818045	43818110	34326	0,0,2	6,3,18	17,12	9,2	120	99	5.59511e-11	1.18859e-08	0.0,0.0,0.084	0.609,0.832	-0.692
1523	ENSG00000105642	KCNN1	chr19	+	17993053	17993062	17989715	17989843	17993489	17993559	1523	0,0,3	3,1,8	50,32	21,5	108	99	2.37287e-06	0.000185847	0.0,0.0,0.256	0.686,0.854	-0.685
21995	ENSG00000143248	RGS5	chr1	-	163248529	163248598	163168257	163168368	163306232	163306329	21995	0,0,0	1,1,2	1,2	1,0	168	99	0.000268185	0.00998142	0.0,0.0,0.0	0.371,1.0	-0.685
32747	ENSG00000138688	KIAA1109	chr4	+	122275971	122276022	122274342	122274436	122279774	122279981	32747	0,2,6	1,7,15	39,27	3,7	150	99	9.67721e-09	1.33199e-06	0.0,0.159,0.209	0.896,0.718	-0.684
65484	ENSG00000106701	FSD1L	chr9	+	105479353	105479376	105471903	105472005	105484380	105484502	65484	3,1,6	9,6,9	32,42	2,4	122	99	9.14346e-12	2.37643e-09	0.213,0.119,0.351	0.928,0.895	-0.684
38738	ENSG00000196526	AFAP1	chr4	-	7781375	7781627	7778761	7778876	7786193	7786311	38738	1,1,4	6,2,2	24,46	0,3	198	99	9.47207e-08	1.01537e-05	0.077,0.2,0.5	1.0,0.885	-0.683
69063	ENSG00000154310	TNIK	chr3	-	171139469	171139556	171138190	171138379	171140398	171140509	69063	1,0,11	2,1,2	33,46	0,0	186	99	0.000140707	0.00589209	0.21,0.0,0.745	1.0,1.0	-0.682
73430	ENSG00000135090	TAOK3	chr12	-	118235794	118236693	118235557	118235671	118238072	118238169	73430	0,0,0	1,1,4	11,5	3,1	198	99	8.70704e-10	1.52285e-07	0.0,0.0,0.0	0.647,0.714	-0.68
71497	ENSG00000136754	ABI1	chr10	-	26771074	26771089	26770244	26770345	26777064	26777241	71497	5,4,18	15,34,48	39,35	5,5	114	99	0	0	0.224,0.093,0.246	0.871,0.859	-0.677
57666	ENSG00000128512	DOCK4	chr7	-	111784096	111784123	111783856	111783952	111788661	111788747	57666	0,0,2	5,8,23	23,13	11,3	126	99	7.03881e-14	2.5385e-11	0.0,0.0,0.064	0.622,0.773	-0.676
26986	ENSG00000170035	UBE2E3	chr2	+	180987337	180987394	180984042	180984093	180989881	180990005	26986	0,0,1	1,1,0	2,1	0,0	156	99	0.000573083	0.0183495	0.0,0.0,1.0	1.0,1.0	-0.667
50174	ENSG00000224957	LINC01266	chr3	+	749857	749942	592104	592183	750214	750250	50174	0,0,1	1,1,0	1,1	0,0	184	99	0.000341273	0.0120008	0.0,0.0,1.0	1.0,1.0	-0.667
6318	ENSG00000033627	ATP6V0A1	chr17	+	42508571	42508589	42507519	42507627	42513860	42513978	6318	0,0,5	15,21,47	67,59	37,14	117	99	0	0	0.0,0.0,0.083	0.605,0.781	-0.665
15846	ENSG00000159082	SYNJ1	chr21	-	32634860	32634881	32631777	32631801	32638907	32639125	15846	0,0,0	4,4,7	3,6	5,0	120	99	1.02304e-07	1.0817e-05	0.0,0.0,0.0	0.331,1.0	-0.665
11406	ENSG00000074621	SLC24A1	chr15	+	65651669	65651759	65650381	65650942	65652641	65652808	11406	1,2,4	1,3,3	5,2	0,0	189	99	2.26753e-07	2.24452e-05	0.344,0.259,0.411	1.0,1.0	-0.662
29996	ENSG00000163875	MEAF6	chr1	-	37496706	37496736	37495884	37495918	37501803	37501996	29996	1,3,26	35,75,141	145124	54,31	129	99	0	0	0.021,0.03,0.124	0.673,0.754	-0.655
30492	ENSG00000124406	ATP8A1	chr4	-	42569160	42569205	42555967	42556040	42574618	42574707	30492	0,0,2	10,6,17	21,11	8,3	144	99	4.30767e-14	1.61564e-11	0.0,0.0,0.075	0.643,0.716	-0.654
36343	ENSG00000048707	VPS13D	chr1	+	12338230	12338305	12335704	12335827	12341779	12341885	36343	1,1,2	1,2,6	7,6	1,0	174	99	4.94195e-07	4.52587e-05	0.363,0.221,0.159	0.799,1.0	-0.652
70595	ENSG00000151150	ANK3	chr10	-	60111733	60111766	60108829	60109054	60114224	60114331	70595	1,0,4	19,16,32	42,35	15,11	132	99	0	0	0.038,0.0,0.086	0.677,0.705	-0.65
56395	ENSG00000188517	COL25A1	chr4	-	108862500	108862545	108860926	108860971	108863318	108863387	56395	0,1,3	7,4,5	4,2	2,0	144	99	0.000678852	0.0208464	0.0,0.147,0.292	0.579,1.0	-0.643
12516	ENSG00000182979	MTA1	chr14	+	105468337	105468349	105466706	105466742	105469466	105469498	12516	0,0,2	11,11,50	51,44	33,15	111	99	0	0	0.0,0.0,0.034	0.58,0.723	-0.64
33072	ENSG00000189056	RELN	chr7	-	103478388	103478394	103471788	103472908	103482872	103482971	33072	0,0,3	3,2,9	123,23	43,9	105	99	4.01784e-07	3.75345e-05	0.0,0.0,0.239	0.73,0.707	-0.639
19260	ENSG00000145362	ANK2	chr4	+	113237598	113237622	113236986	113237172	113240484	113240583	19260	0,0,8	4,4,8	27,62	11,5	123	99	1.37478e-05	0.000855067	0.0,0.0,0.446	0.664,0.909	-0.638
39853	ENSG00000168826	ZBTB49	chr4	+	4306137	4306184	4301988	4303091	4313040	4313114	39853	2,2,2	4,6,12	5,4	2,0	146	99	6.58584e-05	0.0031916	0.253,0.184,0.102	0.629,1.0	-0.635
65286	ENSG00000165802	NSMF	chr9	-	137455628	137455634	137454390	137454443	137456410	137456486	65286	0,0,3	5,10,15	39,13	11,8	105	99	4.07148e-11	8.81011e-09	0.0,0.0,0.159	0.77,0.605	-0.634
20371	ENSG00000151612	ZNF827	chr4	-	145763401	145763468	145757626	145761598	145764974	145765165	20371	0,0,2	1,1,5	13,5	2,2	166	99	2.39134e-06	0.000186665	0.0,0.0,0.193	0.795,0.599	-0.633
23944	ENSG00000132153	DHX30	chr3	+	47822096	47822231	47819235	47819264	47824766	47824863	23944	0,1,1	1,4,0	2,1	0,0	198	99	4.09097e-06	0.000298782	0.0,0.111,1.0	1.0,1.0	-0.63
46498	ENSG00000125462	MIR9-1HG	chr1	-	156407841	156407975	156404252	156404601	156420170	156420289	46498	4,7,3	4,13,5	96,9	14,0	198	99	3.33057e-07	3.15576e-05	0.333,0.212,0.231	0.774,1.0	-0.628
18036	ENSG00000082397	EPB41L3	chr18	-	5407700	5407736	5406776	5406968	5410565	5410619	18036	0,0,0	28,32,61	49,30	28,10	135	99	0	0	0.0,0.0,0.0	0.562,0.688	-0.625
27135	ENSG00000214548	MEG3	chr14	+	100834631	100834751	100829033	100829749	100836166	100836300	27135	6,5,11	8,21,20	17,19	2,2	198	99	2.82867e-10	5.32787e-08	0.273,0.106,0.216	0.81,0.826	-0.62
3025	ENSG00000177380	PPFIA3	chr19	+	49146165	49146192	49145942	49146005	49148082	49148258	3025	0,0,0	2,4,4	13,12	15,2	126	99	2.82091e-09	4.41875e-07	0.0,0.0,0.0	0.405,0.825	-0.615
8289	ENSG00000180917	CMTR2	chr16	-	71288877	71288937	71281388	71285939	71289085	71289427	8289	0,1,11	1,2,2	15,11	1,0	159	99	0.000761719	0.0229369	0.0,0.237,0.774	0.903,1.0	-0.615
7382	ENSG00000266173	STRADA	chr17	-	63723297	63723326	63714005	63714108	63726637	63726695	7382	0,2,1	7,12,4	19,14	15,1	128	99	5.28254e-07	4.79063e-05	0.0,0.114,0.162	0.495,0.915	-0.613
69715	ENSG00000175224	ATG13	chr11	+	46664848	46664959	46659391	46659485	46665382	46665519	69715	3,3,11	18,24,48	63,59	24,7	198	99	3.10862e-15	1.3906e-12	0.077,0.059,0.103	0.568,0.808	-0.608
46910	ENSG00000271133	ITGB8-AS1	chr7	-	20329689	20329782	20329366	20329513	20331649	20331777	46910	0,0,1	1,1,1	4,3	0,2	192	99	8.72095e-06	0.00057878	0.0,0.0,0.34	1.0,0.436	-0.605
55686	ENSG00000197694	SPTAN1	chr9	+	128609650	128609665	128609121	128609284	128611713	128611845	55686	22,28,94	39,72,100	459271	31,8	114	99	0	0	0.329,0.252,0.449	0.928,0.967	-0.604
60938	ENSG00000112305	SMAP1	chr6	+	70791688	70791769	70772928	70773425	70798656	70798737	60938	2,12,43	6,12,74	54,59	9,2	180	99	3.59712e-12	1.00813e-09	0.155,0.355,0.242	0.767,0.942	-0.604
54365	ENSG00000078053	AMPH	chr7	-	38417824	38417950	38394004	38394214	38422420	38422477	54365	1,2,5	10,25,29	66,66	22,13	198	99	0	0	0.048,0.038,0.079	0.6,0.717	-0.603
20188	ENSG00000106692	FKTN	chr9	+	105574197	105574332	105573654	105573746	105574944	105575018	20188	0,1,8	3,4,12	14,8	2,2	198	99	1.41182e-05	0.00087576	0.0,0.111,0.25	0.778,0.667	-0.602
26290	ENSG00000287356	NA	chr1	+	2317610	2317729	2316391	2317011	2318989	2321323	26290	1,5,6	3,3,2	4,1	0,0	198	99	1.66886e-07	1.68417e-05	0.143,0.455,0.6	1.0,1.0	-0.601
54957	ENSG00000169660	HEXD	chr17	+	82428029	82428127	82419748	82419883	82428557	82428645	54957	2,0,1	0,2,2	2,1	0,0	197	99	3.07511e-05	0.00167557	1.0,0.0,0.201	1.0,1.0	-0.6
70905	ENSG00000119979	DENND10	chr10	+	119105310	119105495	119104763	119105022	119107967	119108164	70905	1,1,0	0,2,3	1,2	0,0	198	99	1.79263e-07	1.80126e-05	1.0,0.2,0.0	1.0,1.0	-0.6
6925	ENSG00000187824	TMEM220	chr17	-	10729030	10729060	10726203	10726264	10729779	10730023	6925	0,1,1	1,0,3	3,1	0,0	129	99	0.000130568	0.0055831	0.0,1.0,0.204	1.0,1.0	-0.599
45765	ENSG00000204681	GABBR1	chr6	-	29609228	29609379	29608600	29608733	29610923	29611001	45765	11,2,53	37,94,129	241180	68,28	198	99	0	0	0.129,0.011,0.17	0.639,0.763	-0.598
20135	ENSG00000088538	DOCK3	chr3	+	51333000	51333027	51330137	51330223	51333157	51333253	20135	0,0,1	1,6,9	16,14	12,4	126	99	2.7637e-09	4.34378e-07	0.0,0.0,0.08	0.512,0.733	-0.596
41384	ENSG00000056487	PHF21B	chr22	-	44889759	44889782	44887962	44888121	44891305	44891360	41384	2,2,24	7,12,28	145178	22,31	122	99	1.72174e-11	4.06603e-09	0.188,0.119,0.41	0.842,0.823	-0.594
69895	ENSG00000166313	APBB1	chr11	-	6401976	6401982	6401051	6401688	6402081	6402209	69895	0,0,4	24,36,69	95,65	87,25	105	99	0	0	0.0,0.0,0.052	0.507,0.71	-0.591
71048	ENSG00000110811	P3H3	chr12	+	6830869	6831033	6830638	6830770	6831215	6831352	71048	2,10,22	24,38,45	33,56	16,3	198	99	1.08374e-07	1.133e-05	0.04,0.116,0.196	0.508,0.903	-0.588
7515	ENSG00000125648	SLC25A23	chr19	-	6438723	6438821	6438446	6438534	6444150	6444279	7515	1,2,6	5,2,6	2,4	0,1	197	99	0.000333838	0.0118558	0.091,0.334,0.334	1.0,0.668	-0.581
47496	ENSG00000105953	OGDH	chr7	+	44656317	44656362	44647443	44647534	44666735	44666851	47496	0,0,3	2,8,15	24,21	11,8	144	99	2.12489e-10	4.08497e-08	0.0,0.0,0.121	0.6,0.643	-0.581
50344	ENSG00000148737	TCF7L2	chr10	+	113161578	113161603	113159919	113159992	113165554	113165612	50344	0,0,2	5,14,18	14319	15,68	124	99	3.03578e-11	6.75759e-09	0.0,0.0,0.081	0.427,0.789	-0.581
74006	ENSG00000139116	KIF21A	chr12	-	39315931	39315970	39311416	39311553	39318072	39318201	74006	1,0,6	2,4,16	60,39	20,8	138	99	3.39855e-07	3.21363e-05	0.264,0.0,0.212	0.683,0.778	-0.572
51412	ENSG00000163939	PBRM1	chr3	-	52681703	52681820	52679581	52679726	52682091	52682233	51412	0,0,1	7,11,24	12,30	9,5	198	99	1.50202e-12	4.50829e-10	0.0,0.0,0.02	0.4,0.75	-0.568
73544	ENSG00000111666	CHPT1	chr12	+	101719489	101719516	101716727	101716812	101720122	101720254	73544	0,0,0	8,5,9	2,3	10,0	126	99	0.000794924	0.0236914	0.0,0.0,0.0	0.136,1.0	-0.568
10506	ENSG00000138606	SHF	chr15	-	45173575	45173716	45170665	45172002	45175218	45175269	10506	0,2,2	3,7,7	25,22	8,5	198	99	2.81387e-08	3.48165e-06	0.0,0.125,0.125	0.61,0.688	-0.566
37936	ENSG00000172292	CERS6	chr2	+	168766321	168766345	168765591	168765748	168769509	168775134	37936	3,0,2	19,27,50	56,58	38,22	123	99	0	0	0.113,0.0,0.031	0.543,0.68	-0.564
75240	ENSG00000133110	POSTN	chr13	-	37574571	37574652	37571368	37571458	37577752	37577798	75240	2,1,3	2,2,8	3,1	1,0	180	99	0.000914874	0.0264858	0.355,0.216,0.171	0.623,1.0	-0.564
57761	ENSG00000091129	NRCAM	chr7	-	108191253	108191283	108189644	108189746	108191728	108191853	57761	0,0,8	13,23,76	128,59	57,39	129	99	0	0	0.0,0.0,0.075	0.633,0.537	-0.56
45278	ENSG00000137817	PARP6	chr15	-	72249244	72249314	72242619	72242699	72250019	72250092	45278	5,3,15	26,55,87	151166	76,36	169	99	0	0	0.101,0.031,0.092	0.538,0.73	-0.559
23288	ENSG00000150995	ITPR1	chr3	+	4653841	4653886	4652122	4652218	4658123	4658278	23288	4,1,8	3,1,7	1,1	0,0	144	99	1.52656e-05	0.000935708	0.478,0.407,0.44	1.0,1.0	-0.558
32577	ENSG00000117616	RSRP1	chr1	-	25244453	25244498	25243549	25244224	25245149	25245301	32577	2,0,1	0,2,3	14,7	1,0	144	99	9.33479e-05	0.00421634	1.0,0.0,0.186	0.906,1.0	-0.558
71932	ENSG00000155256	ZFYVE27	chr10	+	97743093	97743164	97738476	97738649	97744728	97744915	71932	3,0,5	2,2,2	15,8	0,1	170	99	6.34304e-05	0.00309651	0.466,0.0,0.593	1.0,0.823	-0.558
37416	ENSG00000074964	ARHGEF10L	chr1	+	17613057	17613174	17607801	17607977	17616093	17616202	37416	2,4,12	4,15,29	50,43	13,6	198	99	1.06271e-12	3.23139e-10	0.2,0.118,0.171	0.658,0.782	-0.557
20089	ENSG00000138443	ABI2	chr2	+	203382188	203382206	203380207	203380384	203391045	203391143	20089	3,3,8	37,46,122	76,84	59,30	117	99	0	0	0.064,0.052,0.053	0.522,0.703	-0.556
64188	ENSG00000249898	MCPH1-AS1	chr8	-	6634594	6635419	6627021	6627310	6708140	6708196	64188	1,2,0	1,0,3	1,5	0,0	198	99	0.000173203	0.00704364	0.333,1.0,0.0	1.0,1.0	-0.556
57763	ENSG00000091129	NRCAM	chr7	-	108237751	108237769	108234582	108234688	108239958	108240170	57763	0,0,2	5,12,42	48,38	20,37	117	99	1.11022e-15	5.11395e-13	0.0,0.0,0.039	0.67,0.465	-0.554
20187	ENSG00000106692	FKTN	chr9	+	105574197	105574278	105573654	105573746	105574944	105575137	20187	1,0,3	3,4,12	9,5	2,2	180	99	3.42054e-06	0.000256254	0.155,0.0,0.121	0.712,0.579	-0.553
53236	ENSG00000235652	FBXO30-DT	chr6	+	145828360	145828456	145814861	145815431	145870929	145873177	53236	4,2,2	2,2,1	5,3	0,0	195	99	5.93547e-05	0.00293138	0.504,0.337,0.504	1.0,1.0	-0.552
53562	ENSG00000147251	DOCK11	chrX	+	118685519	118685537	118683102	118683217	118685687	118686147	53562	1,0,1	6,21,21	12,13	11,4	117	99	3.26001e-11	7.15404e-09	0.124,0.0,0.039	0.48,0.733	-0.552
56787	ENSG00000128596	CCDC136	chr7	+	128817757	128817864	128815613	128815931	128821798	128822119	56787	0,0,3	3,8,7	20,27	5,11	198	99	6.25705e-09	8.98446e-07	0.0,0.0,0.176	0.667,0.551	-0.55
59166	ENSG00000162669	HFM1	chr1	-	91350737	91350871	91347428	91347476	91352505	91352651	59166	0,0,8	1,2,8	13,5	2,2	198	99	0.00203377	0.0487214	0.0,0.0,0.333	0.765,0.556	-0.55
56100	ENSG00000198910	L1CAM	chrX	-	153863367	153863379	153861515	153862894	153863476	153863549	56100	3,0,17	4,6,2	216213	3,6	111	99	3.02161e-06	0.000228576	0.401,0.0,0.883	0.985,0.969	-0.549
34544	ENSG00000136895	GARNL3	chr9	+	127348923	127349035	127345402	127345477	127353845	127353944	34544	2,0,7	1,3,5	18,24	1,3	198	99	0.000335902	0.0118838	0.5,0.0,0.412	0.9,0.8	-0.546
54514	ENSG00000268750	NA	chr19	+	57856106	57856233	57819730	57819945	57858575	57858813	54514	2,3,3	2,1,2	2,1	0,0	198	99	5.91811e-05	0.00292591	0.333,0.6,0.429	1.0,1.0	-0.546
54808	ENSG00000153956	CACNA2D1	chr7	-	81983313	81983334	81982566	81982627	81984634	81984711	54808	1,1,4	1,3,2	24,32	1,0	120	99	1.73768e-05	0.00103246	0.452,0.216,0.623	0.952,1.0	-0.546
41648	ENSG00000136717	BIN1	chr2	-	127053904	127054012	127051153	127051243	127057472	127057601	41648	1,2,4	15,15,28	14,23	7,5	198	99	8.61977e-12	2.26564e-09	0.032,0.062,0.067	0.5,0.697	-0.545
56005	ENSG00000187391	MAGI2	chr7	-	78185628	78185670	78178010	78178102	78194873	78195063	56005	0,0,0	1,1,1	12,7	4,7	141	99	2.35979e-08	2.99958e-06	0.0,0.0,0.0	0.678,0.413	-0.545
59293	ENSG00000163697	APBB2	chr4	-	40842369	40842375	40830462	40830577	40890363	40890425	59293	0,0,1	2,7,3	8,7	6,3	105	99	1.89284e-07	1.89377e-05	0.0,0.0,0.239	0.557,0.688	-0.543
53397	ENSG00000160145	KALRN	chr3	+	124637207	124637303	124633848	124633953	124650807	124650938	53397	5,1,13	4,6,13	27,56	5,4	195	99	1.19451e-06	9.97704e-05	0.388,0.078,0.337	0.733,0.877	-0.537
66972	ENSG00000110514	MADD	chr11	+	47292542	47292596	47290609	47290816	47293882	47293983	66972	0,3,14	10,14,28	57,44	20,14	153	99	2.57998e-10	4.89913e-08	0.0,0.122,0.244	0.648,0.67	-0.537
6466	ENSG00000141503	MINK1	chr17	+	4893285	4893309	4892978	4893067	4893433	4893597	6466	1,0,2	10,12,29	13,10	14,3	123	99	7.80542e-09	1.10711e-06	0.074,0.0,0.053	0.428,0.728	-0.536
22638	ENSG00000082805	ERC1	chr12	+	1410388	1410453	1408148	1408247	1444561	1444589	22638	0,0,0	10,20,63	25,25	19,9	164	99	0	0	0.0,0.0,0.0	0.443,0.626	-0.534
63952	ENSG00000104529	EEF1D	chr8	-	143590644	143590735	143589893	143590081	143597347	143597411	63952	0,0,2	1,2,2	4,2	5,0	190	99	0.001689	0.04217	0.0,0.0,0.343	0.294,1.0	-0.533
34091	ENSG00000153707	PTPRD	chr9	-	8454579	8454591	8449724	8449837	8460410	8460571	34091	0,1,2	17,18,57	33,52	38,22	111	99	4.44089e-16	2.08691e-13	0.0,0.047,0.03	0.436,0.678	-0.531
65287	ENSG00000165802	NSMF	chr9	-	137455628	137455634	137455238	137455307	137456410	137456486	65287	0,0,4	8,14,30	74,15	37,16	105	99	1.20706e-11	3.01913e-09	0.0,0.0,0.112	0.653,0.469	-0.524
6901	ENSG00000006695	COX10	chr17	+	14210467	14210565	14209508	14209965	14211287	14211508	6901	1,0,3	0,3,2	1,1	0,0	197	99	1.05726e-05	0.000681772	1.0,0.0,0.43	1.0,1.0	-0.523
32348	ENSG00000099622	CIRBP	chr19	+	1273600	1273715	1271980	1272051	1274306	1274440	32348	10,12,18	38,60,94	116,39	31,14	198	99	0	0	0.116,0.091,0.087	0.652,0.582	-0.519
37735	ENSG00000116132	PRRX1	chr1	+	170730276	170730348	170726219	170726401	170736047	170736233	37735	7,5,18	6,7,15	6,1	1,0	171	99	0.000426146	0.0143664	0.403,0.293,0.41	0.776,1.0	-0.519
11228	ENSG00000117899	MESD	chr15	-	80970461	80970659	80951958	80952296	80989578	80989828	11228	4,5,4	3,1,4	2,2	0,0	198	99	4.48816e-07	4.15114e-05	0.4,0.714,0.333	1.0,1.0	-0.518
15928	ENSG00000137486	ARRB1	chr11	-	75271700	75271724	75268888	75268959	75272894	75272978	15928	3,1,1	3,5,11	22,13	6,4	123	99	5.95906e-06	0.000415642	0.446,0.139,0.068	0.747,0.723	-0.517
47091	ENSG00000132912	DCTN4	chr5	-	150731885	150731906	150731415	150731489	150733367	150733475	47091	0,2,5	17,32,71	81,64	75,31	120	99	0	0	0.0,0.049,0.055	0.471,0.63	-0.516
66974	ENSG00000110514	MADD	chr11	+	47308979	47309042	47308590	47308699	47309280	47309401	66974	0,0,3	18,25,47	65,38	39,19	162	99	0	0	0.0,0.0,0.038	0.505,0.55	-0.515
44991	ENSG00000151067	CACNA1C	chr12	+	2597436	2597496	2597229	2597289	2601853	2601960	44991	0,0,1	2,1,5	1,4	1,1	159	99	3.45186e-05	0.00185647	0.0,0.0,0.111	0.384,0.714	-0.512
70655	ENSG00000107771	CCSER2	chr10	+	84507293	84507333	84499874	84499959	84513448	84513702	70655	0,0,3	3,9,10	9,7	6,3	139	99	1.17352e-06	9.81937e-05	0.0,0.0,0.176	0.517,0.624	-0.512
32347	ENSG00000099622	CIRBP	chr19	+	1273493	1273715	1271980	1272051	1274306	1274440	32347	11,12,23	38,60,94	119,39	31,14	198	99	0	0	0.126,0.091,0.109	0.657,0.582	-0.511
20970	ENSG00000251022	THAP9-AS1	chr4	-	82899712	82899737	82893544	82895774	82900076	82900223	20970	0,0,1	3,3,4	2,4	1,3	124	99	1.00561e-05	0.000652495	0.0,0.0,0.166	0.615,0.516	-0.51
27140	ENSG00000214548	MEG3	chr14	+	100834631	100834751	100829651	100831534	100835738	100835879	27140	3,3,19	25,48,59	30,34	20,6	198	99	4.58857e-09	6.84212e-07	0.057,0.03,0.139	0.429,0.739	-0.509
42955	ENSG00000130779	CLIP1	chr12	-	122276438	122276444	122274037	122274162	122278153	122278203	42955	1,0,4	10,20,57	16,22	14,14	105	99	9.4369e-15	3.81768e-12	0.086,0.0,0.062	0.519,0.597	-0.509
66800	ENSG00000089351	GRAMD1A	chr19	+	35022899	35022911	35021950	35022038	35023235	35023343	66800	1,1,12	32,72,156	96,87	99,47	111	99	0	0	0.027,0.012,0.064	0.464,0.623	-0.509
63651	ENSG00000076554	TPD52	chr8	-	80044166	80044208	80042619	80042668	80051526	80051628	63651	1,1,4	12,14,19	6,7	5,2	141	99	9.81053e-06	0.000637452	0.055,0.048,0.129	0.457,0.711	-0.507
32322	ENSG00000132849	PATJ	chr1	+	61833357	61833377	61827421	61827583	61833653	61833785	32322	0,0,0	9,5,11	2,3	4,1	119	99	5.86975e-05	0.00291128	0.0,0.0,0.0	0.294,0.714	-0.504
2248	ENSG00000186272	ZNF17	chr19	+	57417911	57418038	57411178	57411406	57419634	57421803	2248	6,4,4	2,2,3	6,7	0,0	198	99	2.67383e-06	0.000205951	0.6,0.5,0.4	1.0,1.0	-0.5
14724	ENSG00000118482	PHF3	chr6	+	63646618	63646795	63635835	63636150	63684128	63685911	14724	0,2,0	1,0,2	4,3	1,0	198	99	6.59694e-05	0.00319365	0.0,1.0,0.0	0.667,1.0	-0.5
38584	ENSG00000163689	CFAP20DC	chr3	-	58849031	58849409	58831685	58831889	58863557	58863892	38584	6,6,6	3,3,3	9,3	0,0	198	99	3.43681e-06	0.000257059	0.5,0.5,0.5	1.0,1.0	-0.5
58770	ENSG00000177853	ZNF518A	chr10	+	96155325	96155398	96133555	96133648	96155923	96156019	58770	1,2,4	2,0,6	9,3	0,0	172	99	2.78727e-05	0.00153458	0.223,1.0,0.277	1.0,1.0	-0.5
63025	ENSG00000120910	PPP3CC	chr8	+	22539468	22539498	22532920	22533018	22540614	22541056	63025	1,0,0	1,1,5	17,13	12,3	129	99	2.4222e-06	0.000188757	0.434,0.0,0.0	0.521,0.769	-0.5
51745	ENSG00000175575	PAAF1	chr11	+	73887039	73887099	73878778	73878819	73887353	73887457	51745	0,0,3	3,9,8	14,5	15,1	159	99	6.40152e-05	0.00311851	0.0,0.0,0.189	0.368,0.757	-0.499
52372	ENSG00000138162	TACC2	chr10	+	122245064	122245073	122241957	122242001	122248642	122248803	52372	0,0,4	9,18,37	26,11	19,10	108	99	9.24594e-13	2.82993e-10	0.0,0.0,0.09	0.556,0.502	-0.499
70592	ENSG00000151150	ANK3	chr10	-	60073871	60076454	60067934	60068009	60080536	60080618	70592	1,0,4	10,15,48	47,30	14,20	198	99	3.33067e-16	1.58115e-13	0.048,0.0,0.04	0.627,0.429	-0.499
40470	ENSG00000158528	PPP1R9A	chr7	+	95287109	95287133	95286205	95286325	95288535	95288718	40470	1,0,2	6,12,16	13,27	22,5	123	99	2.0134e-06	0.000160668	0.118,0.0,0.091	0.322,0.813	-0.498
54088	ENSG00000106100	NOD1	chr7	-	30463608	30463698	30459900	30460041	30478605	30478742	54088	2,0,0	2,1,1	3,3	1,1	189	99	0.000133024	0.00567246	0.344,0.0,0.0	0.611,0.611	-0.496
59611	ENSG00000113845	TIMMDC1	chr3	+	119503953	119504021	119498580	119498927	119517204	119517315	59611	1,1,1	1,1,6	4,2	2,0	167	99	0.00113176	0.0311464	0.372,0.372,0.09	0.542,1.0	-0.493
26361	ENSG00000175416	CLTB	chr5	-	176396478	176396532	176392500	176392945	176397606	176397718	26361	1,0,5	9,28,60	74,52	53,24	153	99	0	0	0.067,0.0,0.051	0.475,0.584	-0.49
32370	ENSG00000198185	ZNF334	chr20	-	46512081	46512140	46504613	46504740	46513409	46513554	32370	3,1,2	0,2,3	9,5	0,0	158	99	0.000335265	0.0118703	1.0,0.239,0.295	1.0,1.0	-0.489
51744	ENSG00000175575	PAAF1	chr11	+	73887030	73887099	73878778	73878819	73887353	73887457	51744	0,0,2	3,9,8	10,6	15,1	168	99	1.82045e-05	0.00106666	0.0,0.0,0.128	0.282,0.78	-0.488
71729	ENSG00000107831	FGF8	chr10	-	101775129	101775216	101774731	101774879	101775739	101775776	71729	4,12,9	1,6,9	3,2	0,0	186	99	9.46701e-06	0.000619456	0.68,0.516,0.347	1.0,1.0	-0.486
15433	ENSG00000160172	FAM86C2P	chr11	-	67799373	67799475	67793195	67793293	67803001	67803064	15433	0,0,0	1,2,4	7,1	2,1	198	99	2.93685e-07	2.83467e-05	0.0,0.0,0.0	0.636,0.333	-0.485
39744	ENSG00000166377	ATP9B	chr18	+	79375393	79375426	79373897	79374101	79377246	79378142	39744	5,2,9	2,7,20	12,9	2,1	132	99	0.000190509	0.00760122	0.652,0.176,0.252	0.818,0.871	-0.484
3846	ENSG00000000419	DPM1	chr20	-	50941104	50941209	50940864	50940955	50942030	50942126	3846	3,3,4	1,3,5	7,2	1,0	198	99	0.000291018	0.0106022	0.6,0.333,0.286	0.778,1.0	-0.483
35391	ENSG00000171735	CAMTA1	chr1	+	7749770	7749791	7747709	7747781	7751198	7751392	35391	0,0,1	2,8,21	11,17	12,11	120	99	6.86026e-11	1.41849e-08	0.0,0.0,0.038	0.431,0.56	-0.483
48963	ENSG00000118495	PLAGL1	chr6	-	143985134	143985196	143968608	143968978	144064467	144064540	48963	1,0,9	1,2,2	4,2	1,0	161	99	0.000216143	0.00844299	0.381,0.0,0.735	0.711,1.0	-0.483
57797	ENSG00000081803	CADPS2	chr7	-	122414067	122414076	122407539	122407696	122416060	122416164	57797	0,0,3	12,8,15	4,2	5,1	108	99	0.000197692	0.00782348	0.0,0.0,0.155	0.423,0.647	-0.483
70111	ENSG00000151532	VTI1A	chr10	+	112533529	112533550	112527086	112527164	112538245	112538301	70111	1,1,4	6,11,27	10,17	11,5	120	99	2.60737e-06	0.000201166	0.121,0.07,0.109	0.429,0.737	-0.483
42868	ENSG00000170873	MTSS1	chr8	-	124558712	124558832	124556231	124556405	124562781	124562992	42868	0,0,1	2,1,15	33,45	22,18	198	99	4.64737e-11	9.96358e-09	0.0,0.0,0.032	0.429,0.556	-0.482
20093	ENSG00000138443	ABI2	chr2	+	203396784	203396967	203395655	203395780	203402575	203402677	20093	14,15,78	36,62,139	188146	58,36	198	99	0	0	0.163,0.108,0.219	0.618,0.67	-0.481
70593	ENSG00000151150	ANK3	chr10	-	60082149	60082176	60080536	60080618	60082614	60082686	70593	2,7,9	15,15,31	37,40	11,21	126	99	3.82974e-09	5.88023e-07	0.095,0.268,0.186	0.725,0.599	-0.479
66178	ENSG00000107263	RAPGEF1	chr9	-	131604930	131605188	131602113	131602149	131621795	131621998	66178	0,0,2	22,33,54	42,31	31,12	198	99	0	0	0.0,0.0,0.018	0.404,0.564	-0.478
70590	ENSG00000151150	ANK3	chr10	-	60068636	60076448	60067934	60068009	60080536	60080618	70590	1,1,3	10,15,48	47,27	14,20	198	99	9.65894e-15	3.87382e-12	0.048,0.032,0.03	0.627,0.403	-0.478
47469	ENSG00000151665	PIGF	chr2	-	46588074	46588179	46581284	46581591	46591802	46591925	47469	1,6,7	1,2,2	4,3	0,0	198	99	0.000609959	0.0192648	0.333,0.6,0.636	1.0,1.0	-0.477
49198	ENSG00000204843	DCTN1	chr2	-	74363613	74363628	74363293	74363427	74365074	74365241	49198	1,0,6	38,113,72	61,70	89,34	114	99	0	0	0.022,0.0,0.067	0.373,0.641	-0.477
46499	ENSG00000125462	MIR9-1HG	chr1	-	156407841	156407975	156404252	156404601	156421554	156421756	46499	2,4,2	2,2,3	94,9	8,1	198	99	0.000629398	0.0196253	0.333,0.5,0.25	0.855,0.818	-0.476
71245	ENSG00000156374	PCGF6	chr10	-	103345023	103345132	103326533	103326632	103348715	103348812	71245	4,6,5	0,5,10	4,5	0,0	198	99	6.9871e-06	0.000474541	1.0,0.375,0.2	1.0,1.0	-0.475
19202	ENSG00000150471	ADGRL3	chr4	+	61912718	61912757	61909559	61909745	61934839	61935023	19202	1,5,14	8,11,30	52,91	19,32	138	99	4.04518e-09	6.15013e-07	0.082,0.246,0.251	0.663,0.671	-0.474
20565	ENSG00000187672	ERC2	chr3	-	55985976	55985988	55950424	55950560	55992056	55992250	20565	0,0,0	3,8,15	5,18	9,10	111	99	6.07283e-10	1.08664e-07	0.0,0.0,0.0	0.331,0.616	-0.474
74057	ENSG00000130396	AFDN	chr6	+	167893861	167893906	167890861	167891029	167896877	167896972	74057	2,3,17	35,30,53	141138	101,52	144	99	5.32907e-15	2.2956e-12	0.038,0.064,0.181	0.49,0.646	-0.474
14305	ENSG00000073910	FRY	chr13	+	32257963	32257972	32254223	32254394	32261615	32261816	14305	0,0,1	2,1,0	19,5	11,0	108	99	0.000253452	0.00958646	0.0,0.0,1.0	0.613,1.0	-0.473
16680	ENSG00000108262	GIT1	chr17	-	29578961	29578988	29578730	29578779	29581337	29581380	16680	1,2,6	22,34,59	59,53	66,24	126	99	1.1835e-13	4.10895e-11	0.034,0.044,0.074	0.413,0.634	-0.473
21748	ENSG00000108509	CAMTA2	chr17	-	4969499	4969520	4969149	4969337	4969629	4969701	21748	0,0,2	1,5,17	6,9	9,4	120	99	1.61279e-06	0.000130945	0.0,0.0,0.088	0.355,0.65	-0.473
68667	ENSG00000149201	CCDC81	chr11	+	86397620	86397742	86395173	86395413	86400677	86400801	68667	0,2,1	1,1,1	2,1	1,0	198	99	0.00175589	0.0433834	0.0,0.5,0.333	0.5,1.0	-0.472
74849	ENSG00000005379	TSPOAP1	chr17	-	58320108	58320129	58319089	58319294	58320530	58320581	74849	7,4,10	5,5,10	39,14	5,0	120	99	4.66835e-06	0.000336722	0.536,0.398,0.452	0.866,1.0	-0.471
5596	ENSG00000055483	USP36	chr17	-	78796316	78796494	78787465	78787658	78798399	78798455	5596	0,0,3	1,2,0	3,2	1,0	198	99	0.000201632	0.00795094	0.0,0.0,1.0	0.6,1.0	-0.467
31875	ENSG00000182473	EXOC7	chr17	-	76091142	76091235	76089174	76089320	76094413	76094581	31875	11,15,42	24,51,63	135,96	33,28	192	99	0	0	0.191,0.132,0.256	0.678,0.639	-0.466
32327	ENSG00000132849	PATJ	chr1	+	62153357	62153481	62148283	62148390	62160907	62161389	32327	1,3,4	6,4,7	11,7	1,4	198	99	0.0016612	0.0416802	0.077,0.273,0.222	0.846,0.467	-0.466
52339	ENSG00000083097	DOP1A	chr6	+	83096730	83096823	83067665	83067779	83096924	83097115	52339	2,2,6	1,2,5	17,12	3,0	192	99	0.00197184	0.0476303	0.508,0.34,0.382	0.745,1.0	-0.463
52342	ENSG00000083097	DOP1A	chr6	+	83125165	83125195	83124704	83124819	83125499	83125733	52342	0,0,0	5,3,27	10,14	14,8	129	99	3.52086e-11	7.69019e-09	0.0,0.0,0.0	0.354,0.573	-0.463
649	ENSG00000186998	EMID1	chr22	+	29255270	29255361	29243444	29243489	29258816	29259597	649	1,2,8	2,0,6	4,3	0,0	190	99	6.26319e-05	0.00306369	0.207,1.0,0.41	1.0,1.0	-0.461
1690	ENSG00000197619	ZNF615	chr19	-	52007292	52007330	52003696	52003900	52008140	52008200	1690	0,0,1	2,1,1	5,1	1,1	137	99	5.53278e-06	0.000388824	0.0,0.0,0.419	0.783,0.419	-0.461
36768	ENSG00000159023	EPB41	chr1	+	29058810	29058852	29053103	29053312	29060421	29060484	36768	4,9,43	33,43,104	29,32	19,10	141	99	4.52203e-09	6.78641e-07	0.078,0.128,0.225	0.517,0.692	-0.461
42959	ENSG00000130779	CLIP1	chr12	-	122347374	122347479	122340752	122341697	122352725	122352786	42959	3,10,40	7,10,16	81,35	12,3	198	99	4.3113e-05	0.00224859	0.176,0.333,0.556	0.771,0.854	-0.458
72861	ENSG00000139624	CERS5	chr12	-	50132961	50134068	50129797	50130694	50134545	50134702	72861	8,1,11	33,33,69	78,58	36,26	198	99	0	0	0.108,0.015,0.074	0.52,0.527	-0.458
49283	ENSG00000115993	TRAK2	chr2	-	201401017	201401094	201399376	201399493	201407402	201407597	49283	3,7,6	5,9,8	50,22	3,9	176	99	9.43704e-05	0.00425838	0.252,0.304,0.297	0.904,0.579	-0.457
70036	ENSG00000137700	SLC37A4	chr11	-	119025691	119025757	119025190	119025329	119025966	119026080	70036	2,7,16	15,41,21	42,26	24,6	165	99	1.15077e-06	9.67174e-05	0.074,0.093,0.314	0.512,0.722	-0.457
10505	ENSG00000138606	SHF	chr15	-	45173575	45173716	45167213	45168133	45175218	45175269	10505	0,2,2	4,4,9	25,22	8,11	198	99	9.66873e-07	8.26872e-05	0.0,0.2,0.1	0.61,0.5	-0.455
67140	ENSG00000149182	ARFGAP2	chr11	-	47173758	47173882	47172280	47172333	47175014	47175098	67140	1,3,11	2,2,4	12,5	0,1	198	99	0.000268892	0.00999173	0.2,0.429,0.579	1.0,0.714	-0.454
69060	ENSG00000154310	TNIK	chr3	-	171107182	171107206	171101448	171101633	171108064	171108162	69060	4,2,4	3,4,4	21,28	2,4	123	99	0.0002222	0.00863612	0.518,0.287,0.446	0.894,0.849	-0.454
15897	ENSG00000079691	CARMIL1	chr6	+	25576975	25576993	25556700	25556850	25580923	25580990	15897	0,0,0	7,12,13	5,3	8,2	117	99	1.05993e-07	1.11312e-05	0.0,0.0,0.0	0.346,0.559	-0.453
50387	ENSG00000077380	DYNC1I2	chr2	+	171712766	171712826	171706889	171707377	171715327	171715350	50387	3,4,32	71129232	219259	226105	159	99	0	0	0.026,0.019,0.079	0.376,0.606	-0.45
48517	ENSG00000074054	CLASP1	chr2	-	121427403	121427430	121425138	121425306	121430072	121430177	48517	9,8,22	24,12,34	54,65	21,10	126	99	7.6953e-09	1.09483e-06	0.228,0.344,0.337	0.669,0.836	-0.449
73397	ENSG00000136021	SCYL2	chr12	+	100317680	100317692	100315557	100315734	100317802	100317925	73397	0,0,5	14,31,60	21,39	36,23	111	99	1.63335e-11	3.89684e-09	0.0,0.0,0.069	0.342,0.602	-0.449
74676	ENSG00000060656	PTPRU	chr1	+	29307128	29307146	29305351	29305428	29310743	29310780	74676	0,0,0	10,10,21	3,3	5,2	117	99	3.30032e-06	0.000248046	0.0,0.0,0.0	0.337,0.559	-0.448
17867	ENSG00000069020	MAST4	chr5	+	67149388	67149589	67145143	67145379	67152636	67152866	17867	0,0,0	2,2,8	1,6	3,1	198	99	0.000186551	0.00750694	0.0,0.0,0.0	0.143,0.75	-0.447
22461	ENSG00000114331	ACAP2	chr3	-	195295195	195295300	195294718	195294811	195295707	195295892	22461	1,0,3	5,9,24	16,17	10,7	198	99	2.8207e-10	5.32787e-08	0.091,0.0,0.059	0.444,0.548	-0.446
46661	ENSG00000100523	DDHD1	chr14	-	53103030	53103051	53093315	53093444	53103682	53103856	46661	0,0,0	9,6,14	7,6	5,9	120	99	1.24587e-09	2.11539e-07	0.0,0.0,0.0	0.536,0.355	-0.446
9894	ENSG00000118557	PMFBP1	chr16	-	72150607	72150829	72140411	72140582	72154210	72154459	9894	4,2,3	0,2,3	1,3	0,0	198	99	0.000394071	0.013536	1.0,0.333,0.333	1.0,1.0	-0.445
75019	ENSG00000110888	CAPRIN2	chr12	-	30715453	30715503	30714958	30715081	30716507	30716676	75019	1,0,6	0,3,2	1,1	0,0	149	99	0.000811891	0.024043	1.0,0.0,0.666	1.0,1.0	-0.445
48568	ENSG00000007062	PROM1	chr4	-	16035734	16035761	16033303	16033509	16038945	16039001	48568	3,0,0	8,17,39	25,14	26,7	126	99	1.06161e-10	2.13806e-08	0.228,0.0,0.0	0.43,0.611	-0.444
20721	ENSG00000170390	DCLK2	chr4	+	150254425	150254438	150249567	150249684	150256019	150256036	20721	0,1,2	4,12,21	59,33	63,26	112	99	4.39543e-10	8.08256e-08	0.0,0.069,0.078	0.453,0.529	-0.442
25767	ENSG00000163539	CLASP2	chr3	-	33574472	33574496	33573109	33573354	33576168	33576275	25767	1,0,11	21,24,53	125116	101,92	123	99	2.22045e-16	1.07606e-13	0.037,0.0,0.143	0.499,0.504	-0.442
49435	ENSG00000150625	GPM6A	chr4	-	175812190	175812249	175701574	175701767	176002308	176002332	49435	2,7,26	5,7,19	213165	67,10	158	99	6.15422e-05	0.00302337	0.2,0.385,0.462	0.666,0.912	-0.44
20368	ENSG00000151612	ZNF827	chr4	-	145763089	145763122	145757626	145761598	145764974	145765165	20368	0,0,1	1,1,5	6,1	2,2	132	99	2.95691e-05	0.0016184	0.0,0.0,0.13	0.692,0.273	-0.439
3742	ENSG00000197122	SRC	chr20	+	37386459	37386477	37386074	37386174	37393894	37393993	3742	2,0,1	20,19,91	50,26	53,23	117	99	0	0	0.078,0.0,0.009	0.444,0.489	-0.438
20564	ENSG00000187672	ERC2	chr3	-	55683793	55683859	55606779	55606966	55699377	55699512	20564	1,2,1	3,2,7	23,17	6,7	165	99	4.36965e-05	0.00227139	0.167,0.375,0.079	0.697,0.593	-0.438
19049	ENSG00000109756	RAPGEF2	chr4	+	159243773	159243791	159241200	159241368	159304341	159304473	19049	10,3,12	7,11,19	51,25	14,4	117	99	2.75865e-05	0.00152243	0.547,0.188,0.348	0.755,0.841	-0.437
5012	ENSG00000141627	DYM	chr18	-	49329572	49329707	49286447	49286613	49331863	49332006	5012	0,1,0	3,5,2	3,1	1,1	198	99	0.0010448	0.0294768	0.0,0.091,0.0	0.6,0.333	-0.436
66665	ENSG00000198722	UNC13B	chr9	+	35401950	35402007	35400295	35400443	35403166	35403259	66665	0,0,4	15,9,20	36,36	31,21	156	99	1.54935e-11	3.77433e-09	0.0,0.0,0.113	0.424,0.521	-0.435
16944	ENSG00000081189	MEF2C	chr5	-	88730210	88730234	88729217	88729347	88731728	88731827	16944	0,0,0	5,6,33	9,2	10,2	123	99	9.59215e-10	1.66513e-07	0.0,0.0,0.0	0.42,0.446	-0.433
55129	ENSG00000054523	KIF1B	chr1	+	10273013	10273031	10272240	10272306	10275427	10275503	55129	0,0,7	20,17,79	67104	87,82	117	99	0	0	0.0,0.0,0.07	0.395,0.518	-0.433
20678	ENSG00000204815	ODAD4	chr17	+	41955216	41955317	41949152	41949349	41961381	41961466	20678	0,10,14	2,1,6	22,7	0,1	198	99	0.000404568	0.0138036	0.0,0.833,0.538	1.0,0.778	-0.432
35650	ENSG00000196961	AP2A1	chr19	+	49802533	49802599	49801980	49802141	49802948	49803005	35650	1,0,4	17,26,64	43,29	51,13	165	99	4.34097e-14	1.61564e-11	0.034,0.0,0.036	0.336,0.572	-0.431
72353	ENSG00000107957	SH3PXD2A	chr10	-	103668607	103668652	103660982	103661114	103693027	103693056	72353	0,0,3	9,2,8	7,6	4,5	144	99	2.56495e-05	0.00142738	0.0,0.0,0.205	0.546,0.452	-0.431
43475	ENSG00000244227	LRRC77P	chr3	+	167914826	167914970	167912785	167912904	167915060	167915155	43475	0,0,1	1,1,1	2,6	2,1	198	99	3.81114e-05	0.00201255	0.0,0.0,0.333	0.333,0.75	-0.43
12742	ENSG00000174373	RALGAPA1	chr14	-	35700161	35700302	35688458	35690003	35721687	35721849	12742	0,1,3	7,3,16	38,17	26,6	198	99	7.40353e-08	8.22039e-06	0.0,0.143,0.086	0.422,0.586	-0.428
44289	ENSG00000048991	R3HDM1	chr2	+	135616151	135616193	135604805	135605016	135616667	135616757	44289	0,0,2	7,5,16	8,7	10,4	141	99	3.21549e-07	3.07001e-05	0.0,0.0,0.081	0.36,0.551	-0.428
50097	ENSG00000106554	CHCHD3	chr7	-	132886973	132886988	132885661	132885745	132975168	132975286	50097	1,0,7	63150228	44,80	95,47	114	99	0	0	0.014,0.0,0.026	0.287,0.596	-0.428
57483	ENSG00000087274	ADD1	chr4	+	2926641	2926675	2926013	2926112	2928170	2928523	57483	21,32,62	50104256	235157	169,43	133	99	3.42726e-12	9.78198e-10	0.238,0.186,0.153	0.509,0.731	-0.428
64139	ENSG00000249859	PVT1	chr8	+	128070159	128070272	128010317	128010444	128096517	128096654	64139	2,3,5	0,3,4	3,1	0,0	198	99	2.38199e-05	0.00133816	1.0,0.333,0.385	1.0,1.0	-0.427
22293	ENSG00000106733	NMRK1	chr9	-	75069741	75069813	75068995	75069102	75069894	75070042	22293	4,3,5	0,4,4	12,10	0,0	171	99	2.11867e-05	0.00121687	1.0,0.303,0.42	1.0,1.0	-0.426
74675	ENSG00000060656	PTPRU	chr1	+	29289682	29289712	29284730	29284869	29291868	29292026	74675	0,2,1	21,32,36	9,2	8,2	129	99	4.99952e-09	7.36052e-07	0.0,0.046,0.021	0.463,0.434	-0.426
11850	ENSG00000067141	NEO1	chr15	+	73274691	73274724	73273810	73274005	73278130	73278199	11850	8,12,23	22,45,80	92,97	53,39	132	99	0	0	0.214,0.167,0.177	0.566,0.651	-0.422
64153	ENSG00000249859	PVT1	chr8	+	128070159	128070361	128010317	128010444	128096517	128096654	64153	2,4,4	0,3,4	1,2	0,0	198	99	2.36308e-05	0.00133248	1.0,0.4,0.333	1.0,1.0	-0.422
2193	ENSG00000141837	CACNA1A	chr19	-	13241520	13241526	13236448	13236618	13245181	13245215	2193	0,1,0	1,4,2	2,3	2,3	105	99	5.27014e-05	0.00265637	0.0,0.191,0.0	0.485,0.485	-0.421
66748	ENSG00000134769	DTNA	chr18	+	34825266	34825275	34820790	34820915	34827592	34827676	66748	0,0,0	18,16,37	8,7	19,5	108	99	5.77456e-10	1.04128e-07	0.0,0.0,0.0	0.278,0.562	-0.42
51036	ENSG00000166435	XRRA1	chr11	-	74940784	74940882	74936883	74937068	74948927	74949020	51036	0,3,5	3,1,1	2,5	0,1	197	99	0.00154411	0.0394057	0.0,0.601,0.715	1.0,0.715	-0.419
57303	ENSG00000126653	NSRP1	chr17	+	30163066	30163162	30116818	30116863	30172541	30172598	57303	0,2,0	1,0,2	2,2	0,1	195	99	0.000198175	0.0078332	0.0,1.0,0.0	1.0,0.504	-0.419
73149	ENSG00000091039	OSBPL8	chr12	-	76459858	76459895	76450850	76450988	76487509	76487618	73149	7,2,23	10,4,23	38,26	12,4	136	99	6.06686e-05	0.00298676	0.338,0.267,0.421	0.697,0.826	-0.419
47915	ENSG00000127081	ZNF484	chr9	-	92875014	92875059	92856191	92856318	92877889	92878038	47915	0,3,3	3,3,7	26,12	7,7	144	99	0.00162305	0.0409264	0.0,0.407,0.228	0.719,0.541	-0.418
5019	ENSG00000141627	DYM	chr18	-	49417934	49418057	49393644	49393742	49430254	49430447	5019	0,4,1	2,1,1	7,2	0,1	198	99	0.00061969	0.019414	0.0,0.667,0.333	1.0,0.5	-0.417
58766	ENSG00000177853	ZNF518A	chr10	+	96151415	96151566	96133555	96133648	96155923	96156047	58766	4,1,4	2,0,6	6,8	0,0	198	99	1.94706e-05	0.00112666	0.5,1.0,0.25	1.0,1.0	-0.417
42040	ENSG00000094975	SUCO	chr1	+	172577538	172577559	172575517	172575623	172577763	172577819	42040	13,15,51	10,18,20	77,43	5,1	120	99	6.83846e-10	1.20968e-07	0.517,0.407,0.678	0.927,0.973	-0.416
56823	ENSG00000223482	NUTM2A-AS1	chr10	-	87333825	87334814	87330891	87331096	87336785	87336829	56823	9,5,17	1,3,9	2,2	0,0	198	99	1.51478e-05	0.000932172	0.818,0.455,0.486	1.0,1.0	-0.414
62832	ENSG00000064309	CDON	chr11	-	125999124	125999131	125997206	125997410	126001718	126001729	62832	0,0,1	25,29,53	10,9	82,3	106	99	4.06501e-06	0.000297353	0.0,0.0,0.017	0.102,0.737	-0.414
71512	ENSG00000078403	MLLT10	chr10	+	21682224	21682257	21681331	21681376	21713771	21713950	71512	6,9,33	7,13,30	64,38	8,9	132	99	4.31884e-08	5.08672e-06	0.391,0.342,0.452	0.857,0.76	-0.413
23584	ENSG00000183666	GUSBP1	chr5	+	21470509	21470662	21461782	21461866	21471461	21471601	23584	0,1,3	1,1,2	5,1	0,1	198	99	0.00134033	0.0352261	0.0,0.333,0.429	1.0,0.333	-0.412
12984	ENSG00000021645	NRXN3	chr14	+	79692172	79692262	79663777	79663949	79697629	79697937	12984	0,0,4	1,3,4	29,8	13,4	189	99	0.00149013	0.0383648	0.0,0.0,0.344	0.539,0.512	-0.411
15141	ENSG00000126214	KLC1	chr14	+	103684985	103685036	103679308	103679518	103687080	103687211	15141	7,9,27	7,13,28	65,80	14,13	150	99	2.2293e-09	3.53972e-07	0.398,0.314,0.389	0.754,0.802	-0.411
19609	ENSG00000181982	CCDC149	chr4	-	24821054	24821087	24819858	24819975	24822496	24822573	19609	0,0,2	1,4,11	5,7	6,5	132	99	1.17167e-05	0.000744666	0.0,0.0,0.12	0.385,0.512	-0.409
34732	ENSG00000196517	SLC6A9	chr1	-	44010808	44010882	44009964	44010096	44024247	44024362	34732	3,2,7	2,1,2	21,3	1,0	173	99	0.00190557	0.0461975	0.462,0.534,0.667	0.923,1.0	-0.407
46432	ENSG00000172594	SMPDL3A	chr6	+	122801309	122801406	122796823	122796968	122803663	122803833	46432	3,5,10	3,4,4	12,4	0,1	196	99	0.000182775	0.0073749	0.336,0.387,0.558	1.0,0.669	-0.407
10780	ENSG00000034053	APBA2	chr15	+	29094277	29094313	29093074	29093220	29098489	29098576	10780	1,0,5	41,46,126	62,77	89,56	135	99	0	0	0.018,0.0,0.028	0.338,0.502	-0.405
27442	ENSG00000182923	CEP63	chr3	+	134558141	134558347	134551925	134552012	134559149	134559305	27442	6,2,21	0,3,9	13,10	0,0	198	99	4.2063e-05	0.00219629	1.0,0.25,0.538	1.0,1.0	-0.404
46830	ENSG00000148341	SH3GLB2	chr9	-	129009452	129009467	129009105	129009346	129009770	129009871	46830	1,1,2	41,72,146	60,48	136,33	114	99	0	0	0.021,0.012,0.012	0.277,0.558	-0.403
71244	ENSG00000156374	PCGF6	chr10	-	103333924	103333952	103326533	103326632	103348715	103348812	71244	4,5,7	0,5,10	4,3	0,0	127	99	1.58638e-05	0.000963489	1.0,0.438,0.353	1.0,1.0	-0.403
42298	ENSG00000127463	EMC1	chr1	-	19234179	19234188	19232935	19233135	19235129	19235252	42298	0,0,0	11,24,33	16,12	28,13	108	99	1.2168e-13	4.19329e-11	0.0,0.0,0.0	0.344,0.458	-0.401
68960	ENSG00000131626	PPFIA1	chr11	+	70350993	70351023	70348188	70348420	70354300	70354452	68960	1,0,1	17,28,50	19,18	33,12	129	99	3.98237e-13	1.30473e-10	0.043,0.0,0.015	0.306,0.535	-0.401
34097	ENSG00000153707	PTPRD	chr9	-	8526626	8526644	8524924	8525035	8528590	8528779	34097	0,0,0	15,6,31	21,17	19,31	117	99	6.38933e-13	2.00845e-10	0.0,0.0,0.0	0.483,0.317	-0.4
46929	ENSG00000168385	SEPTIN2	chr2	+	241316421	241316555	241315860	241315982	241317498	241317599	46929	0,0,2	4,2,5	11,1	4,1	198	99	1.53888e-05	0.000942015	0.0,0.0,0.167	0.579,0.333	-0.4
72860	ENSG00000139624	CERS5	chr12	-	50132961	50133064	50129791	50130694	50134545	50134702	72860	4,1,6	33,33,69	53,43	36,26	198	99	0	0	0.057,0.015,0.042	0.424,0.453	-0.4
16542	ENSG00000231764	DLX6-AS1	chr7	-	96979083	96979591	96969073	96969118	97003508	97004317	16542	0,0,0	1,3,2	12,7	8,6	198	99	1.00017e-07	1.06235e-05	0.0,0.0,0.0	0.429,0.368	-0.398
11318	ENSG00000129003	VPS13C	chr15	-	61864640	61864820	61863439	61863528	61868658	61868773	11318	0,0,0	1,3,4	13,11	14,6	198	99	8.94092e-08	9.67345e-06	0.0,0.0,0.0	0.317,0.478	-0.397
44881	ENSG00000285756	NA	chrX	-	3818656	3818703	3818441	3818500	3822373	3822580	44881	4,5,6	2,6,10	25,14	3,3	146	99	0.000186473	0.00750694	0.576,0.361,0.289	0.85,0.76	-0.396
36034	ENSG00000071054	MAP4K4	chr2	+	101860824	101860986	101859642	101859864	101864929	101865036	36034	11,21,47	12,36,44	132,79	30,18	198	99	1.5993e-11	3.85514e-09	0.314,0.226,0.348	0.687,0.687	-0.391
51270	ENSG00000145147	SLIT2	chr4	+	20490802	20490814	20488818	20488982	20491760	20491899	51270	3,4,14	18,11,60	42,5	23,4	111	99	1.56117e-08	2.06924e-06	0.129,0.245,0.172	0.62,0.527	-0.391
30304	ENSG00000263001	GTF2I	chr7	+	74714856	74714916	74711031	74711109	74716893	74716950	30304	10,16,57	145206576	307213	309136	159	99	0	0	0.041,0.046,0.058	0.382,0.494	-0.39
68973	ENSG00000054965	FAM168A	chr11	-	73425021	73425048	73419873	73419999	73430689	73430770	68973	2,2,9	12,8,30	49,41	49,17	126	99	6.08402e-06	0.000421828	0.116,0.164,0.191	0.44,0.655	-0.39
46276	ENSG00000235703	LINC00894	chrX	+	149943650	149943762	149942183	149942329	149944017	149944100	46276	2,1,2	1,1,3	2,3	1,0	198	99	0.00147862	0.038125	0.5,0.333,0.25	0.5,1.0	-0.389
16008	ENSG00000245526	LINC00461	chr5	-	88666790	88667591	88542034	88542070	88671035	88671085	16008	0,0,0	1,1,2	63,6	21,14	198	99	3.14733e-07	3.01282e-05	0.0,0.0,0.0	0.6,0.176	-0.388
20566	ENSG00000187672	ERC2	chr3	-	56003098	56003134	55992056	55992250	56007180	56007321	20566	0,0,0	6,7,14	3,20	12,9	135	99	1.56386e-07	1.58855e-05	0.0,0.0,0.0	0.155,0.62	-0.388
14140	ENSG00000172915	NBEA	chr13	+	35168986	35168995	35164355	35164509	35171271	35171452	14140	7,6,13	6,6,7	64,42	6,2	108	99	1.02726e-06	8.75107e-05	0.517,0.478,0.63	0.907,0.951	-0.387
19207	ENSG00000150471	ADGRL3	chr4	+	62068165	62068217	62044452	62044549	62070108	62070993	19207	0,0,1	13,25,41	33,44	42,36	151	99	0	0	0.0,0.0,0.016	0.34,0.445	-0.387
551	ENSG00000100207	TCF20	chr22	-	42168608	42168736	42160012	42161358	42169846	42169896	551	9,27,42	13,13,16	71,50	2,10	198	99	0.000128149	0.00552024	0.257,0.509,0.568	0.947,0.714	-0.386
24948	ENSG00000140262	TCF12	chr15	+	57252420	57252492	57251168	57251423	57253261	57253468	24948	84122218	63146189	290277	66,33	171	99	0	0	0.436,0.326,0.4	0.718,0.829	-0.386
24981	ENSG00000186001	LRCH3	chr3	+	197880511	197880757	197875697	197875775	197883540	197888436	24981	5,4,11	13,26,41	39,34	18,18	198	99	6.84119e-12	1.8187e-09	0.161,0.071,0.118	0.52,0.486	-0.386
31442	ENSG00000134369	NAV1	chr1	+	201790553	201790577	201789739	201789792	201790688	201790766	31442	32,47,71	30,45,57	109,47	20,4	123	99	4.2798e-12	1.19227e-09	0.462,0.457,0.501	0.814,0.904	-0.386
60215	ENSG00000102312	PORCN	chrX	+	48512834	48514141	48512588	48512719	48514239	48514625	60215	1,0,1	4,6,2	11,3	3,3	198	99	1.09099e-05	0.000699123	0.111,0.0,0.2	0.647,0.333	-0.386
9974	ENSG00000038532	CLEC16A	chr16	+	10972553	10972559	10971124	10971230	10972937	10973061	9974	0,0,0	14,7,23	14,13	21,20	105	99	9.68914e-12	2.47675e-09	0.0,0.0,0.0	0.386,0.38	-0.383
20094	ENSG00000138443	ABI2	chr2	+	203396883	203396967	203395655	203395780	203402575	203402734	20094	9,5,36	36,62,139	90,66	58,36	183	99	0	0	0.119,0.042,0.123	0.456,0.498	-0.382
53223	ENSG00000119630	PGF	chr14	-	74953903	74953943	74949356	74949553	74955167	74955577	53223	6,2,8	2,3,1	3,2	0,0	139	99	0.000167168	0.00684608	0.681,0.322,0.851	1.0,1.0	-0.382
50531	ENSG00000102125	TAFAZZIN	chrX	+	154419704	154419746	154419542	154419623	154420031	154420094	50531	2,7,3	3,9,5	21,7	4,3	141	99	0.000994361	0.0283386	0.319,0.353,0.296	0.787,0.621	-0.381
63153	ENSG00000147364	FBXO25	chr8	+	467719	467746	463006	463150	468714	477967	63153	0,0,0	3,7,13	6,12	11,11	126	99	3.96448e-09	6.04719e-07	0.0,0.0,0.0	0.3,0.462	-0.381
34212	ENSG00000117114	ADGRL2	chr1	+	81989656	81989709	81987288	81987341	81990390	81992196	34212	0,0,1	4,2,16	13,3	10,4	152	99	3.3392e-08	4.05613e-06	0.0,0.0,0.039	0.458,0.328	-0.38
36766	ENSG00000159023	EPB41	chr1	+	29058588	29058645	29053103	29053312	29060421	29060484	36766	11,21,49	33,43,104	32,31	19,10	156	99	1.5936e-07	1.61523e-05	0.175,0.237,0.23	0.517,0.663	-0.376
48261	ENSG00000122203	KIAA1191	chr5	-	176359480	176359567	176352621	176352748	176361601	176361761	48261	0,0,0	4,2,2	14,4	9,5	186	99	5.67019e-08	6.4974e-06	0.0,0.0,0.0	0.453,0.299	-0.376
16261	ENSG00000113648	MACROH2A1	chr5	-	135350822	135350913	135345967	135346057	135360496	135360604	16261	26,58,95	18,21,19	100,35	2,1	190	99	2.08747e-09	3.36039e-07	0.429,0.59,0.723	0.963,0.948	-0.375
51119	ENSG00000093167	LRRFIP2	chr3	-	37066223	37066325	37065809	37065942	37075023	37075116	51119	2,2,3	5,16,44	27,20	9,21	198	99	2.30169e-08	2.9418e-06	0.167,0.059,0.033	0.6,0.323	-0.375
60214	ENSG00000102312	PORCN	chrX	+	48512834	48512852	48512588	48512719	48514239	48514365	60214	0,0,2	4,6,2	8,2	3,3	117	99	0.000138994	0.00583086	0.0,0.0,0.458	0.693,0.361	-0.374
66182	ENSG00000107263	RAPGEF1	chr9	-	131619050	131619209	131602113	131602149	131621795	131621998	66182	1,3,11	22,33,54	41,20	31,12	198	99	4.77396e-14	1.74881e-11	0.022,0.043,0.092	0.398,0.455	-0.374
32968	ENSG00000100280	AP1B1	chr22	-	29339753	29339774	29338989	29339133	29340655	29340857	32968	0,1,3	19,45,60	49,21	56,30	120	99	0	0	0.0,0.018,0.04	0.419,0.366	-0.373
39506	ENSG00000162298	SYVN1	chr11	-	65132247	65132308	65131469	65131596	65132731	65132780	39506	6,14,11	2,3,11	35,21	0,1	160	99	7.84594e-07	6.8871e-05	0.65,0.743,0.382	1.0,0.929	-0.373
65552	ENSG00000158122	PRXL2C	chr9	-	96645892	96646024	96639576	96641886	96651389	96651495	65552	4,5,12	2,1,3	5,6	0,0	198	99	0.000109594	0.00483742	0.5,0.714,0.667	1.0,1.0	-0.373
70558	ENSG00000173210	ABLIM3	chr5	+	149242490	149242538	149239758	149239888	149244880	149245015	70558	0,0,1	1,1,0	17,6	4,2	147	99	0.000227159	0.00879942	0.0,0.0,1.0	0.741,0.669	-0.372
8535	ENSG00000103202	NME4	chr16	+	401946	402043	400218	400294	404955	405024	8535	3,2,5	2,0,3	7,4	0,0	196	99	0.000732427	0.0221696	0.431,1.0,0.457	1.0,1.0	-0.371
60129	ENSG00000143850	PLEKHA6	chr1	-	204243113	204243263	204241684	204241814	204244863	204245003	60129	1,0,6	3,1,12	33,58	20,27	198	99	0.000410725	0.0139476	0.143,0.0,0.2	0.452,0.518	-0.371
33542	ENSG00000275066	SYNRG	chr17	-	37520178	37520214	37514806	37519071	37520537	37520648	33542	1,0,12	14,30,32	31,18	20,21	135	99	3.00822e-07	2.89156e-05	0.05,0.0,0.216	0.532,0.386	-0.37
40933	ENSG00000106665	CLIP2	chr7	+	74372931	74373036	74364254	74364315	74375886	74376822	40933	5,2,10	10,2,18	100,57	30,18	198	99	4.6206e-07	4.25672e-05	0.2,0.333,0.217	0.625,0.613	-0.369
63131	ENSG00000116604	MEF2D	chr1	-	156476493	156476514	156475107	156475237	156477011	156477202	63131	0,0,1	11,8,18	12,5	11,10	120	99	1.06565e-08	1.45816e-06	0.0,0.0,0.044	0.474,0.292	-0.368
7752	ENSG00000275832	ARHGAP23	chr17	+	38498931	38498954	38498413	38498510	38500596	38500628	7752	0,0,0	8,7,17	9,12	27,9	122	99	1.82307e-08	2.35596e-06	0.0,0.0,0.0	0.213,0.52	-0.366
37254	ENSG00000015153	YAF2	chr12	-	42210354	42210454	42161612	42161765	42210547	42210619	37254	5,5,9	1,1,5	11,5	0,0	198	99	1.3292e-05	0.000830045	0.714,0.714,0.474	1.0,1.0	-0.366
35677	ENSG00000175203	DCTN2	chr12	-	57541363	57541372	57538518	57538524	57546027	57546096	35677	0,0,3	14,10,32	76,61	94103	108	99	1.64975e-11	3.91588e-09	0.0,0.0,0.079	0.426,0.352	-0.363
29237	ENSG00000110076	NRXN2	chr11	-	64626462	64626552	64622752	64623078	64630401	64630573	29237	4,9,16	4,11,7	212,81	37,13	189	99	0.000107955	0.00479234	0.344,0.3,0.545	0.75,0.765	-0.361
52890	ENSG00000196586	MYO6	chr6	+	75846967	75846976	75844896	75844977	75848350	75848531	52890	0,0,1	24,15,41	18,12	43,13	108	99	1.39193e-11	3.44451e-09	0.0,0.0,0.022	0.277,0.458	-0.36
29110	ENSG00000165240	ATP7A	chrX	+	77922998	77923042	77910708	77910835	77962622	77962814	29110	1,0,0	1,1,6	3,2	1,3	143	99	0.000254773	0.00962464	0.409,0.0,0.0	0.675,0.316	-0.359
36350	ENSG00000176049	JAKMIP2	chr5	-	147601740	147601811	147585437	147591686	147612305	147612371	36350	0,10,15	6,14,19	62,63	38,21	170	99	0.00109664	0.030595	0.0,0.294,0.315	0.487,0.636	-0.359
2602	ENSG00000196381	ZNF781	chr19	-	37676268	37676394	37668853	37670556	37686450	37686522	2602	0,0,1	1,2,2	3,2	1,3	198	99	0.000597924	0.0189879	0.0,0.0,0.2	0.6,0.25	-0.358
39601	ENSG00000173166	RAPH1	chr2	-	203470238	203470313	203461847	203461925	203489583	203490089	39601	0,2,3	6,3,10	13,13	8,7	174	99	0.000108879	0.00481498	0.0,0.275,0.146	0.48,0.514	-0.357
59392	ENSG00000075539	FRYL	chr4	-	48523487	48523496	48522900	48523104	48527476	48527653	59392	0,0,0	8,9,45	17,16	34,22	108	99	4.26548e-13	1.36857e-10	0.0,0.0,0.0	0.314,0.4	-0.357
73181	ENSG00000061987	MON2	chr12	+	62544765	62544768	62543096	62543198	62544897	62545008	73181	0,0,0	3,5,15	6,5	16,6	102	99	7.51525e-08	8.3048e-06	0.0,0.0,0.0	0.267,0.447	-0.357
15931	ENSG00000228412	LNC-LBCS	chr6	-	19600835	19600948	19538782	19538967	19640480	19640583	15931	0,1,0	1,1,1	3,1	1,1	198	99	0.00177839	0.043799	0.0,0.333,0.0	0.6,0.333	-0.356
16880	ENSG00000163635	ATXN7	chr3	+	63997620	63997687	63995504	63996483	63999449	63999559	16880	1,0,5	11,24,35	12,12	13,9	166	99	6.15713e-09	8.86836e-07	0.051,0.0,0.079	0.355,0.443	-0.356
16245	ENSG00000182985	CADM1	chr11	-	115190887	115190941	115178643	115178775	115198405	115198438	16245	3,1,9	23,17,21	47,21	34,16	153	99	5.19125e-08	6.02276e-06	0.078,0.037,0.217	0.472,0.459	-0.355
41645	ENSG00000136717	BIN1	chr2	-	127052254	127052362	127051153	127051243	127057472	127057601	41645	3,1,7	15,15,28	9,9	7,5	198	99	9.35738e-06	0.00061405	0.091,0.032,0.111	0.391,0.474	-0.354
12596	ENSG00000100445	SDR39U1	chr14	-	24442108	24442260	24441677	24441795	24442345	24442375	12596	16,16,32	7,10,12	38,20	2,2	198	99	3.41471e-05	0.00184082	0.533,0.444,0.571	0.905,0.833	-0.353
41467	ENSG00000135541	AHI1	chr6	-	135495538	135495709	135492227	135492291	135495813	135495898	41467	0,1,3	3,7,8	11,2	5,2	198	99	0.000280892	0.0102884	0.0,0.067,0.158	0.524,0.333	-0.353
50332	ENSG00000148737	TCF7L2	chr10	+	113158666	113158717	113158020	113158069	113165554	113167678	50332	8,13,45	13,14,38	44359	12,86	150	99	2.3745e-08	3.01005e-06	0.289,0.38,0.439	0.708,0.734	-0.352
57318	ENSG00000234741	GAS5	chr1	-	173864674	173864704	173863900	173864304	173865470	173865547	57318	2,4,8	0,6,4	7,4	0,0	129	99	3.01244e-05	0.00164686	1.0,0.338,0.606	1.0,1.0	-0.352
25469	ENSG00000154556	SORBS2	chr4	-	185622913	185624494	185620062	185620151	185626831	185627019	25469	0,0,6	16,18,25	71,34	56,27	198	99	4.22107e-13	1.36373e-10	0.0,0.0,0.107	0.388,0.386	-0.351
37647	ENSG00000185630	PBX1	chr1	+	164820071	164820184	164811989	164812149	164821536	164821626	37647	78,85,217	31,40,55	409467	13,21	198	99	0	0	0.557,0.515,0.664	0.94,0.917	-0.35
45018	ENSG00000142856	ITGB3BP	chr1	-	63447564	63447614	63446805	63446856	63453917	63453974	45018	22,46,76	13,31,26	67,73	7,2	149	99	4.64453e-09	6.90334e-07	0.529,0.496,0.66	0.864,0.96	-0.35
10507	ENSG00000138606	SHF	chr15	-	45173575	45173716	45172146	45172318	45175218	45175269	10507	1,2,5	9,27,46	40,30	28,25	198	99	9.32587e-15	3.80586e-12	0.053,0.036,0.052	0.417,0.375	-0.349
14234	ENSG00000102606	ARHGEF7	chr13	+	111292117	111292294	111288353	111288443	111300747	111300847	14234	4,4,30	28,38,62	76,70	54,36	198	99	5.90616e-12	1.58828e-09	0.067,0.05,0.195	0.413,0.493	-0.349
29818	ENSG00000197746	PSAP	chr10	-	71823887	71823896	71821875	71822007	71825836	71825893	29818	9,15,29	179313547	152172	312172	108	99	0	0	0.044,0.042,0.046	0.309,0.478	-0.349
49473	ENSG00000155816	FMN2	chr1	+	240180168	240180180	240177920	240178068	240188206	240188262	49473	0,0,2	5,5,14	11,20	24,19	111	99	1.84252e-06	0.000147792	0.0,0.0,0.113	0.29,0.484	-0.349
64901	ENSG00000130559	CAMSAP1	chr9	-	135865331	135865364	135862466	135862608	135866455	135866536	64901	0,0,0	7,8,27	20,27	29,37	132	99	1.08991e-12	3.29258e-10	0.0,0.0,0.0	0.341,0.354	-0.348
30522	ENSG00000118200	CAMSAP2	chr1	+	200828572	200828605	200815560	200815644	200832199	200832341	30522	0,0,0	10,5,22	20,22	37,24	132	99	2.24977e-11	5.19578e-09	0.0,0.0,0.0	0.288,0.407	-0.347
59786	ENSG00000185485	SDHAP1	chr3	-	195968218	195968385	195967878	195967990	195971322	195971444	59786	4,3,12	16,9,15	24,10	6,8	198	99	0.00144178	0.0373475	0.111,0.143,0.286	0.667,0.385	-0.346
4327	ENSG00000198276	UCKL1	chr20	-	63943652	63943669	63941109	63941208	63944396	63944458	4327	9,6,28	6,13,19	27,34	9,3	116	99	0.000774361	0.0231974	0.561,0.283,0.557	0.719,0.906	-0.345
14737	ENSG00000164465	DCBLD1	chr6	+	117543123	117543211	117540917	117541025	117544527	117544577	14737	8,8,5	3,1,2	14,4	0,0	187	99	0.00012325	0.00534882	0.585,0.809,0.57	1.0,1.0	-0.345
22989	ENSG00000156931	VPS8	chr3	+	184843239	184843245	184839697	184839752	184849070	184849195	22989	0,0,1	6,15,25	8,10	20,12	105	99	1.19084e-08	1.6152e-06	0.0,0.0,0.036	0.274,0.44	-0.345
26024	ENSG00000178694	NSUN3	chr3	+	94094139	94094294	94084106	94084450	94095032	94095094	26024	11,2,16	0,5,2	17,13	0,0	198	99	0.00061804	0.0194139	1.0,0.167,0.8	1.0,1.0	-0.344
36649	ENSG00000007402	CACNA2D2	chr3	-	50373064	50373085	50370319	50370380	50374736	50374813	36649	0,0,2	3,13,21	15,12	20,18	120	99	1.61027e-08	2.11028e-06	0.0,0.0,0.073	0.382,0.355	-0.344
48542	ENSG00000144362	PHOSPHO2	chr2	+	169697892	169697982	169697360	169697531	169700945	169701138	48542	0,0,0	1,5,3	4,2	4,2	189	99	2.67776e-05	0.00148481	0.0,0.0,0.0	0.344,0.344	-0.344
66180	ENSG00000107263	RAPGEF1	chr9	-	131619050	131619206	131602060	131602149	131621795	131621998	66180	1,3,10	22,33,54	33,19	31,12	198	99	7.79388e-12	2.0602e-09	0.022,0.043,0.085	0.347,0.442	-0.344
49181	ENSG00000124831	LRRFIP1	chr2	+	237739231	237739309	237708543	237708630	237748363	237748399	49181	0,0,6	3,11,18	19,8	8,16	177	99	0.000791772	0.0236126	0.0,0.0,0.157	0.571,0.219	-0.343
48518	ENSG00000074054	CLASP1	chr2	-	121444938	121444962	121430072	121430177	121447336	121447507	48518	0,0,0	36,21,67	30,43	80,42	123	99	2.22045e-16	1.07606e-13	0.0,0.0,0.0	0.232,0.452	-0.342
753	ENSG00000099889	ARVCF	chr22	-	19976705	19976723	19975685	19975757	19977414	19977586	753	2,0,4	23,56,111	35,27	62,31	117	99	0	0	0.069,0.0,0.03	0.323,0.424	-0.341
29832	ENSG00000089682	RBM41	chrX	-	107113396	107113468	107088435	107088839	107115351	107115556	29832	16,17,42	14,7,15	48,33	7,1	171	99	0.000168526	0.00689564	0.398,0.584,0.618	0.799,0.95	-0.341
56440	ENSG00000167703	SLC43A2	chr17	-	1586948	1586960	1585912	1586051	1590801	1590948	56440	0,0,2	3,8,6	10,2	8,4	111	99	3.54982e-05	0.00189752	0.0,0.0,0.229	0.527,0.308	-0.341
46511	ENSG00000125462	MIR9-1HG	chr1	-	156414653	156414753	156404255	156404601	156420170	156420336	46511	10,45,28	4,13,5	687,60	14,0	198	99	1.43117e-10	2.83328e-08	0.556,0.634,0.737	0.961,1.0	-0.338
3694	ENSG00000125991	ERGIC3	chr20	+	35554371	35554386	35548807	35548865	35555043	35555075	3694	0,0,5	160379538	142134	366156	114	99	0	0	0.0,0.0,0.008	0.252,0.427	-0.337
59177	ENSG00000099204	ABLIM1	chr10	-	114453378	114453483	114451623	114451671	114465697	114465827	59177	16,6,39	19,21,75	40,40	33,8	198	99	0.00156576	0.0398708	0.296,0.125,0.206	0.377,0.714	-0.337
59190	ENSG00000183337	BCOR	chrX	-	40071636	40071690	40070972	40071159	40072348	40075180	59190	6,9,14	9,16,29	96,43	30,24	153	99	8.29509e-07	7.18646e-05	0.301,0.267,0.238	0.674,0.537	-0.337
59391	ENSG00000075539	FRYL	chr4	-	48502827	48502845	48501622	48501733	48505546	48505615	59391	1,1,3	4,11,19	26,23	30,20	117	99	2.16317e-06	0.000170861	0.175,0.071,0.118	0.423,0.493	-0.337
34095	ENSG00000153707	PTPRD	chr9	-	8523512	8523524	8521276	8521546	8524924	8525035	34095	0,0,1	20,18,51	25,25	49,38	111	99	1.77636e-15	8.1021e-13	0.0,0.0,0.017	0.313,0.37	-0.336
39224	ENSG00000075702	WDR62	chr19	+	36073356	36073531	36067827	36068010	36081432	36081570	39224	5,12,12	4,1,2	25,13	0,0	198	99	3.54627e-05	0.00189752	0.385,0.857,0.75	1.0,1.0	-0.336
34092	ENSG00000153707	PTPRD	chr9	-	8454579	8454594	8449724	8449837	8460410	8460571	34092	0,1,2	17,18,57	17,20	38,22	114	99	2.20067e-11	5.1191e-09	0.0,0.046,0.03	0.28,0.441	-0.335
54823	ENSG00000158321	AUTS2	chr7	+	70768023	70768068	70766113	70766355	70771548	70771644	54823	8,2,27	7,2,19	91,58	16,12	144	99	4.62547e-05	0.00238043	0.44,0.407,0.494	0.796,0.769	-0.335
7986	ENSG00000121413	ZSCAN18	chr19	-	58093227	58093398	58089864	58090386	58097929	58098210	7986	0,1,0	1,1,3	10,3	4,3	198	99	1.75645e-05	0.00103918	0.0,0.333,0.0	0.556,0.333	-0.334
8699	ENSG00000100266	PACSIN2	chr22	-	42880616	42880622	42879047	42879169	42882183	42882304	8699	0,0,1	37,47,80	17,16	57,18	105	99	2.08278e-13	6.97101e-11	0.0,0.0,0.012	0.219,0.456	-0.334
7851	ENSG00000198920	KIAA0753	chr17	-	6635400	6635634	6635010	6635171	6640636	6640662	7851	0,2,0	1,7,6	6,4	9,2	198	99	0.00014645	0.00610461	0.0,0.125,0.0	0.25,0.5	-0.333
22462	ENSG00000114331	ACAP2	chr3	-	195312946	195312967	195308785	195308837	195320700	195320813	22462	0,0,2	4,5,7	10,2	5,8	120	99	0.000271476	0.0100237	0.0,0.0,0.191	0.623,0.171	-0.333
46660	ENSG00000100523	DDHD1	chr14	-	53096116	53096218	53093315	53093444	53103682	53103856	46660	1,1,3	9,6,14	15,5	5,9	198	99	0.000510544	0.0166915	0.053,0.077,0.097	0.6,0.217	-0.333
48067	ENSG00000198363	ASPH	chr8	-	61682438	61682483	61680967	61681036	61684038	61684188	48067	0,2,13	31,39,81	24,24	61,14	144	99	7.33156e-06	0.000493612	0.0,0.034,0.099	0.213,0.541	-0.333
36398	ENSG00000072803	FBXW11	chr5	-	171957596	171957698	171910571	171910797	172006457	172006638	36398	1,0,0	3,1,14	8,7	4,10	198	99	9.24888e-07	7.93239e-05	0.143,0.0,0.0	0.5,0.259	-0.332
4102	ENSG00000089177	KIF16B	chr20	-	16382097	16382130	16381693	16381747	16404812	16404867	4102	0,0,1	7,6,11	2,2	2,4	132	99	0.00151576	0.0388986	0.0,0.0,0.064	0.429,0.273	-0.33
15142	ENSG00000126214	KLC1	chr14	+	103684985	103685036	103679308	103679518	103700654	103700727	15142	7,9,27	7,31,41	65,80	33,26	150	99	2.44504e-06	0.000190008	0.398,0.161,0.303	0.565,0.67	-0.33
19268	ENSG00000145362	ANK2	chr4	+	113331971	113332070	113330245	113330470	113333053	113333208	19268	0,0,3	2,2,5	28,35	34,16	198	99	0.000594523	0.0188928	0.0,0.0,0.231	0.292,0.522	-0.33
58007	ENSG00000133812	SBF2	chr11	-	9819228	9819303	9816839	9817024	9829355	9829496	58007	0,0,0	2,4,9	7,6	8,7	174	99	1.0039e-07	1.06388e-05	0.0,0.0,0.0	0.332,0.328	-0.33
73968	ENSG00000218336	TENM3	chr4	+	182744142	182744163	182743169	182743419	182751799	182752032	73968	6,8,20	18,19,33	25,33	14,18	120	99	1.57226e-05	0.000957412	0.216,0.258,0.333	0.596,0.602	-0.33
23415	ENSG00000075711	DLG1	chr3	-	197075836	197075870	197069216	197069260	197076585	197076682	23415	2,4,20	32,44,88	24,13	29,12	133	99	2.77786e-08	3.45546e-06	0.044,0.063,0.145	0.381,0.446	-0.329
41646	ENSG00000136717	BIN1	chr2	-	127052254	127052362	127051153	127051243	127059010	127059155	41646	3,1,6	14,8,31	9,9	6,7	198	99	1.8201e-05	0.00106666	0.097,0.059,0.088	0.429,0.391	-0.329
54776	ENSG00000275111	ZNF2	chr2	+	95176187	95176259	95165788	95165860	95177482	95177609	54776	1,0,4	1,2,1	6,1	0,1	171	99	0.00189387	0.0459618	0.367,0.0,0.698	1.0,0.367	-0.329
61525	ENSG00000152601	MBNL1	chr3	+	152455541	152455577	152447619	152447773	152456266	152456361	61525	7,11,12	2,6,8	46,17	2,1	135	99	1.37746e-05	0.000855586	0.72,0.573,0.524	0.944,0.926	-0.329
20967	ENSG00000251022	THAP9-AS1	chr4	-	82897988	82898062	82893008	82894847	82900076	82900223	20967	17,9,48	12,21,45	29,36	7,12	173	99	0.00018925	0.00757657	0.448,0.197,0.379	0.703,0.632	-0.326
61261	ENSG00000156171	DRAM2	chr1	-	111122615	111122643	111120515	111120693	111126226	111126294	61261	0,0,0	3,4,1	3,2	4,4	127	99	0.000137064	0.00578117	0.0,0.0,0.0	0.369,0.28	-0.325
34805	ENSG00000001497	LAS1L	chrX	-	65524563	65524614	65524055	65524262	65524964	65525050	34805	17,33,43	14,27,30	55,35	17,3	150	99	0.000240325	0.00915694	0.445,0.446,0.486	0.681,0.885	-0.324
42307	ENSG00000144218	AFF3	chr2	-	100011496	100011571	100008811	100008932	100104401	100104518	42307	1,1,4	3,7,9	12,10	10,5	174	99	0.00107694	0.0302733	0.159,0.075,0.202	0.406,0.532	-0.324
25525	ENSG00000276291	FRG1HP	chr9	+	40993252	40993434	40992244	40992775	40994632	40994699	25525	18,9,41	9,9,21	57,28	12,3	198	99	0.00113179	0.0311464	0.5,0.333,0.494	0.704,0.824	-0.322
39223	ENSG00000075702	WDR62	chr19	+	36073341	36073531	36067827	36068010	36081432	36081570	39223	6,12,12	4,1,2	26,13	0,0	198	99	3.67809e-05	0.00195561	0.429,0.857,0.75	1.0,1.0	-0.321
56430	ENSG00000106348	IMPDH1	chr7	-	128393721	128393738	128392276	128393028	128394277	128394361	56430	0,0,0	18,14,19	11,7	18,14	116	99	2.05734e-10	3.98807e-08	0.0,0.0,0.0	0.343,0.299	-0.321
2338	ENSG00000126259	KIRREL2	chr19	+	35862492	35862597	35861804	35862024	35862926	35863036	2338	8,7,27	4,3,3	14,4	1,0	198	99	0.00125392	0.0335458	0.5,0.538,0.818	0.875,1.0	-0.319
36033	ENSG00000071054	MAP4K4	chr2	+	101860824	101860986	101859642	101859864	101863820	101864051	36033	14,16,69	13,20,51	189154	55,33	198	99	4.59895e-08	5.40295e-06	0.35,0.286,0.404	0.632,0.7	-0.319
67079	ENSG00000198561	CTNND1	chr11	+	57791384	57791673	57761796	57762046	57795576	57795729	67079	11,16,29	6,7,15	59,29	5,4	198	99	4.65261e-05	0.00239175	0.478,0.533,0.492	0.855,0.784	-0.319
71110	ENSG00000078668	VDAC3	chr8	+	42396677	42396680	42395083	42395133	42398711	42398864	71110	0,2,8	69142179	78,74	197109	102	99	0	0	0.0,0.013,0.042	0.278,0.397	-0.319
39483	ENSG00000148660	CAMK2G	chr10	-	73828088	73828121	73824039	73824084	73837467	73837511	39483	1,0,1	2,3,4	7,1	2,3	132	99	0.000658531	0.0203567	0.273,0.0,0.158	0.724,0.2	-0.318
59291	ENSG00000163697	APBB2	chr4	-	40842369	40842375	40830462	40830577	40856984	40857155	59291	0,0,0	10,14,29	4,4	22,4	105	99	3.81652e-06	0.000282283	0.0,0.0,0.0	0.146,0.485	-0.316
11749	ENSG00000214331	PDPR2P	chr16	-	74337474	74337623	74336593	74336706	74338444	74338578	11749	10,9,13	6,3,0	8,2	0,0	198	99	7.47398e-05	0.00355171	0.455,0.6,1.0	1.0,1.0	-0.315
21686	ENSG00000137807	KIF23	chr15	+	69425281	69425323	69423158	69423329	69426069	69426182	21686	18,28,51	17,26,25	65,35	4,12	141	99	0.00031761	0.011375	0.426,0.431,0.589	0.919,0.672	-0.314
61005	ENSG00000122126	OCRL	chrX	+	129584343	129584367	129576316	129576552	129587001	129587118	61005	4,9,12	7,25,12	29,48	18,15	123	99	0.000370249	0.0128641	0.315,0.225,0.446	0.565,0.72	-0.314
64821	ENSG00000148339	SLC25A25	chr9	+	128102079	128102115	128101308	128101396	128102369	128102481	64821	0,0,2	10,18,33	26,15	47,19	135	99	3.09885e-11	6.83261e-09	0.0,0.0,0.043	0.289,0.367	-0.314
18013	ENSG00000164176	EDIL3	chr5	-	84229854	84229884	84180392	84180521	84254083	84254212	18013	6,6,14	12,5,11	52,67	12,23	129	99	0.000604107	0.019145	0.277,0.479,0.494	0.769,0.691	-0.313
15896	ENSG00000079691	CARMIL1	chr6	+	25507478	25507490	25500165	25500235	25509655	25509737	15896	1,0,0	6,6,13	5,3	10,4	111	99	8.99747e-06	0.000595433	0.129,0.0,0.0	0.308,0.401	-0.312
73647	ENSG00000149256	TENM4	chr11	-	78778601	78778628	78770991	78771138	78786897	78787083	73647	0,0,1	13,2,33	5,8	47,5	126	99	2.61537e-05	0.00145197	0.0,0.0,0.023	0.077,0.557	-0.309
19201	ENSG00000150471	ADGRL3	chr4	+	61730621	61730636	61676825	61676935	61732753	61733554	19201	2,3,19	6,5,53	35,53	27,28	114	99	6.058e-06	0.00042128	0.224,0.343,0.237	0.53,0.622	-0.308
39602	ENSG00000173166	RAPH1	chr2	-	203477075	203477156	203461847	203461925	203489583	203490089	39602	2,1,5	6,3,10	18,9	8,7	180	99	0.00188601	0.0458187	0.155,0.155,0.216	0.553,0.414	-0.308
23769	ENSG00000175455	CCDC14	chr3	-	123956739	123956795	123948895	123949132	123961143	123961209	23769	9,8,25	4,4,13	64,28	3,4	155	99	3.07577e-05	0.00167557	0.59,0.561,0.551	0.932,0.817	-0.307
25755	ENSG00000138231	DBR1	chr3	-	138163777	138163858	138163348	138163494	138167080	138167305	25755	9,18,40	3,6,6	85,55	0,1	180	99	8.50429e-08	9.24405e-06	0.623,0.623,0.786	1.0,0.968	-0.307
35894	ENSG00000169398	PTK2	chr8	-	140762367	140762388	140761164	140761262	140764233	140764260	35894	0,2,9	38,64,124	54,58	117,74	120	99	0	0	0.0,0.025,0.056	0.276,0.393	-0.307
60010	ENSG00000125354	SEPTIN6	chrX	-	119625334	119625379	119618712	119618786	119629317	119629508	60010	0,1,0	12,21,40	3,4	7,4	144	99	4.82866e-06	0.000347208	0.0,0.032,0.0	0.228,0.407	-0.307
7674	ENSG00000274211	SOCS7	chr17	+	38365307	38365409	38364751	38364856	38366286	38366417	7674	1,3,7	14,15,57	23,23	29,14	198	99	1.4726e-08	1.96585e-06	0.034,0.091,0.058	0.284,0.451	-0.306
27125	ENSG00000214548	MEG3	chr14	+	100831420	100831534	100831015	100831094	100836166	100836300	27125	64,77,156	24,20,20	248279	4,1	198	99	0	0	0.571,0.658,0.796	0.969,0.993	-0.306
57296	ENSG00000126653	NSRP1	chr17	+	30117301	30117332	30116826	30116863	30118079	30118173	57296	0,1,0	1,2,6	6,2	8,2	130	99	4.43463e-05	0.00229747	0.0,0.276,0.0	0.364,0.432	-0.306
31904	ENSG00000133226	SRRM1	chr1	+	24663182	24663224	24662659	24662804	24666814	24666845	31904	36,54,108	39,59,84	97,92	28,23	141	99	1.43798e-09	2.42389e-07	0.393,0.391,0.474	0.709,0.737	-0.304
294	ENSG00000160305	DIP2A	chr21	+	46559833	46559863	46558222	46558393	46560721	46560783	294	0,0,0	13,8,15	11,3	15,7	129	99	6.08149e-09	8.78663e-07	0.0,0.0,0.0	0.36,0.247	-0.303
8252	ENSG00000080603	SRCAP	chr16	+	30722562	30722748	30722121	30722286	30722962	30723229	8252	11,10,53	21,20,42	64,42	35,11	198	99	0.000975638	0.0278962	0.208,0.2,0.387	0.478,0.656	-0.302
51150	ENSG00000116698	SMG7	chr1	+	183547102	183547252	183545965	183546337	183549207	183549288	51150	20,45,90	16,41,64	116,91	42,12	198	99	0.000101547	0.00453385	0.385,0.354,0.413	0.58,0.791	-0.302
67157	ENSG00000135362	PRR5L	chr11	+	36403297	36403378	36400996	36401285	36419254	36419258	67157	13,12,21	2,5,4	7,3	0,0	180	99	4.87379e-05	0.00249169	0.781,0.569,0.743	1.0,1.0	-0.302
41451	ENSG00000135541	AHI1	chr6	-	135323161	135323320	135316861	135318616	135358131	135358187	41451	14,8,15	2,2,4	21,21	0,0	198	99	1.8677e-05	0.00109159	0.778,0.667,0.652	1.0,1.0	-0.301
51413	ENSG00000163939	PBRM1	chr3	-	52681703	52681820	52679581	52679726	52685748	52685794	51413	0,0,1	1,1,14	10,9	11,10	198	99	4.55127e-07	4.20116e-05	0.0,0.0,0.034	0.312,0.31	-0.3
53162	ENSG00000079841	RIMS1	chr6	+	72290678	72290861	72284046	72284118	72291933	72292046	53162	0,0,0	2,1,1	4,1	3,2	198	99	0.000371971	0.0129143	0.0,0.0,0.0	0.4,0.2	-0.3
55138	ENSG00000054523	KIF1B	chr1	+	10326110	10326359	10324757	10324895	10334519	10334638	55138	47,29,187	11,15,29	494379	17,9	198	99	1.51331e-10	2.98321e-08	0.681,0.492,0.763	0.936,0.955	-0.3
58304	ENSG00000259024	TVP23C-CDRT4	chr17	-	15440207	15440285	15436020	15438200	15540432	15540561	58304	11,12,22	4,3,3	9,5	0,0	177	99	4.88573e-05	0.00249505	0.606,0.691,0.804	1.0,1.0	-0.3
63103	ENSG00000116852	KIF21B	chr1	-	200983055	200983094	200980959	200981096	200984858	200984972	63103	13,9,30	5,3,22	200184	18,10	138	99	4.22994e-08	5.00681e-06	0.651,0.683,0.495	0.889,0.93	-0.3
9303	ENSG00000090857	PDPR	chr16	+	70131301	70131419	70130422	70130544	70132150	70132300	9303	7,7,22	3,1,3	18,1	0,0	198	99	9.02796e-05	0.00409764	0.538,0.778,0.786	1.0,1.0	-0.299
70306	ENSG00000165629	ATP5F1C	chr10	+	7806973	7807010	7802757	7802854	7807658	7807793	70306	117249419	40107145	525359	21,7	136	99	0	0	0.68,0.629,0.678	0.948,0.974	-0.299
15684	ENSG00000137221	TJAP1	chr6	+	43502587	43502617	43502282	43502349	43503400	43503508	15684	0,3,7	27,49,63	20,14	40,16	129	99	5.03231e-09	7.38543e-07	0.0,0.045,0.079	0.277,0.402	-0.298
30874	ENSG00000247828	TMEM161B-DT	chr5	+	88269467	88269617	88269041	88269119	88270525	88270585	30874	0,0,0	1,3,1	10,1	14,1	198	99	4.49955e-06	0.000325816	0.0,0.0,0.0	0.263,0.333	-0.298
30875	ENSG00000247828	TMEM161B-DT	chr5	+	88269467	88269687	88269014	88269119	88270525	88270585	30875	0,0,0	1,3,1	10,1	14,1	198	99	4.49955e-06	0.000325816	0.0,0.0,0.0	0.263,0.333	-0.298
32433	ENSG00000157827	FMNL2	chr2	+	152643418	152643544	152640790	152640914	152647795	152649823	32433	4,7,24	12,13,54	75,68	53,29	198	99	4.2939e-07	3.98733e-05	0.143,0.212,0.182	0.414,0.54	-0.298
70447	ENSG00000172671	ZFAND4	chr10	-	45624582	45624637	45618139	45618260	45625950	45627105	70447	3,11,12	2,2,3	19,7	1,0	154	99	0.0011746	0.0320138	0.491,0.78,0.72	0.924,1.0	-0.298
20563	ENSG00000187672	ERC2	chr3	-	55683793	55683859	55508310	55511276	55699377	55699512	20563	1,0,2	1,3,4	11,9	6,6	165	99	0.00114443	0.0313744	0.375,0.0,0.231	0.524,0.474	-0.297
21020	ENSG00000129187	DCTD	chr4	-	182915880	182915888	182915460	182915575	182916418	182916539	21020	0,0,3	5,10,10	3,4	8,4	107	99	0.00194234	0.0469664	0.0,0.0,0.217	0.258,0.481	-0.297
23923	ENSG00000109065	NAT9	chr17	-	74772482	74772576	74771959	74772395	74772895	74773039	23923	0,0,2	1,4,4	5,2	4,2	193	99	0.00049294	0.0162186	0.0,0.0,0.204	0.391,0.339	-0.297
67504	ENSG00000073921	PICALM	chr11	-	85990249	85990399	85983865	85983973	85996825	85996929	67504	14,26,57	40,53,121	164147	116,63	198	99	8.44491e-11	1.72317e-08	0.149,0.197,0.191	0.414,0.538	-0.297
71955	ENSG00000095637	SORBS1	chr10	-	95355626	95357105	95354881	95354967	95357630	95357803	71955	0,0,0	6,5,29	13,21	29,15	198	99	3.39456e-10	6.36795e-08	0.0,0.0,0.0	0.183,0.412	-0.297
22636	ENSG00000082805	ERC1	chr12	+	1204500	1204512	1189858	1190052	1236768	1236904	22636	0,3,3	5,6,30	18,14	26,14	111	99	0.000256373	0.00966893	0.0,0.308,0.082	0.382,0.471	-0.296
50313	ENSG00000141013	GAS8	chr16	+	90035632	90035687	90032717	90032924	90036380	90036586	50313	9,11,32	6,7,10	37,18	1,4	154	99	0.00187731	0.0456313	0.491,0.503,0.673	0.96,0.743	-0.296
53509	ENSG00000111832	RWDD1	chr6	+	116572857	116572985	116571408	116571655	116574057	116574171	53509	5,8,13	3,4,20	39,34	12,5	198	99	0.00173108	0.0429749	0.455,0.5,0.245	0.619,0.773	-0.296
29636	ENSG00000132535	DLG4	chr17	-	7191892	7192002	7191266	7191358	7192944	7193117	29636	15,25,62	15,25,30	217127	58,25	198	99	1.58435e-05	0.000963489	0.333,0.333,0.508	0.652,0.718	-0.294
8284	ENSG00000167377	ZNF23	chr16	-	71456071	71456121	71454041	71454168	71456763	71456828	8284	0,0,1	1,2,3	6,1	9,1	149	99	0.000186693	0.00750694	0.0,0.0,0.181	0.307,0.399	-0.293
71394	ENSG00000176986	SEC24C	chr10	+	73762097	73762166	73760712	73760849	73763489	73763555	71394	11,10,42	39,37,67	75,45	43,33	168	99	4.09965e-08	4.86551e-06	0.143,0.137,0.27	0.507,0.446	-0.293
28888	ENSG00000117054	ACADM	chr1	+	75733050	75733149	75732852	75732922	75734790	75734871	28888	0,0,0	11,10,13	5,4	4,8	198	99	5.11594e-07	4.65269e-05	0.0,0.0,0.0	0.385,0.2	-0.292
39530	ENSG00000000457	SCYL3	chr1	-	169864368	169864508	169862612	169862797	169866895	169866973	39530	8,12,21	2,1,7	6,12	0,0	198	99	2.34558e-05	0.00132432	0.667,0.857,0.6	1.0,1.0	-0.292
36162	ENSG00000075151	EIF4G3	chr1	-	20997600	20997633	20981047	20981227	21002712	21002808	36162	8,8,61	29,32,96	48,53	42,32	132	99	1.54944e-05	0.000945994	0.171,0.158,0.323	0.462,0.554	-0.291
68073	ENSG00000144354	CDCA7	chr2	+	173359386	173359491	173358711	173358837	173363225	173363462	68073	28,42,80	23,23,62	84,63	19,12	198	99	7.13967e-07	6.31481e-05	0.378,0.477,0.392	0.689,0.724	-0.291
74916	ENSG00000135439	AGAP2	chr12	-	57728317	57728377	57727936	57728085	57729638	57729767	74916	0,0,0	1,1,2	21,13	35,18	159	99	3.60357e-06	0.00026781	0.0,0.0,0.0	0.272,0.31	-0.291
442	ENSG00000100211	CBY1	chr22	+	38665545	38665685	38656650	38656750	38668016	38668132	442	2,4,3	4,10,10	22,7	11,5	198	99	0.000337266	0.0119071	0.2,0.167,0.13	0.5,0.412	-0.29
17240	ENSG00000124357	NAGK	chr2	+	71075561	71075642	71073481	71073594	71076603	71076701	17240	8,10,19	3,4,2	41,31	2,0	180	99	0.000686434	0.0210237	0.595,0.579,0.839	0.919,1.0	-0.289
55684	ENSG00000197694	SPTAN1	chr9	+	128592982	128593042	128591476	128591625	128594174	128594373	55684	14,9,47	35,44,116	162101	151,58	159	99	3.20921e-09	4.99337e-07	0.199,0.113,0.201	0.4,0.52	-0.289
64115	ENSG00000249859	PVT1	chr8	+	127939507	127939676	127890586	127890998	127989161	127989291	64115	3,5,8	0,5,1	2,4	0,0	198	99	0.0010065	0.0285869	1.0,0.333,0.8	1.0,1.0	-0.289
16779	ENSG00000147044	CASK	chrX	-	41622616	41622634	41609903	41610025	41626603	41626703	16779	0,0,4	29,27,87	31,26	67,47	117	99	1.88738e-15	8.52491e-13	0.0,0.0,0.037	0.281,0.319	-0.288
38294	ENSG00000151276	MAGI1	chr3	-	65387142	65387226	65383531	65383623	65391141	65391358	38294	2,1,24	16,17,25	85,57	54,45	183	99	6.26923e-05	0.00306369	0.063,0.031,0.342	0.46,0.407	-0.288
60587	ENSG00000101974	ATP11C	chrX	-	139737730	139737796	139726352	139728962	139737915	139738069	60587	0,0,6	10,11,21	5,9	12,6	165	99	0.00141079	0.0366877	0.0,0.0,0.146	0.2,0.474	-0.288
43904	ENSG00000115421	PAPOLG	chr2	+	60794709	60794775	60793970	60794191	60794963	60795020	43904	19,17,47	4,11,16	51,35	2,3	165	99	4.73081e-05	0.00242659	0.74,0.481,0.638	0.939,0.875	-0.287
60667	ENSG00000147394	ZNF185	chrX	+	152928574	152928661	152922719	152922809	152931671	152931776	60667	10,10,17	4,4,2	14,2	1,0	186	99	0.00140672	0.0366022	0.571,0.571,0.819	0.882,1.0	-0.287
15992	ENSG00000127603	MACF1	chr1	+	39465094	39465112	39463611	39463686	39468614	39468732	15992	1,2,10	29,49,92	56,41	82,80	117	99	3.39728e-14	1.29551e-11	0.028,0.033,0.084	0.366,0.302	-0.286
50343	ENSG00000148737	TCF7L2	chr10	+	113161578	113161603	113158666	113158717	113165554	113165612	50343	0,0,1	3,3,14	1,66	8,49	124	99	6.42772e-06	0.000443018	0.0,0.0,0.054	0.091,0.518	-0.286
68072	ENSG00000144354	CDCA7	chr2	+	173359342	173359491	173358711	173358837	173363225	173363462	68072	30,43,84	23,23,62	87,65	19,12	198	99	6.21705e-07	5.57294e-05	0.395,0.483,0.404	0.696,0.73	-0.286
16279	ENSG00000160293	VAV2	chr9	-	133787245	133787260	133785775	133785885	133788353	133788486	16279	0,0,2	23,29,47	13,25	46,33	114	99	7.7329e-11	1.59185e-08	0.0,0.0,0.036	0.197,0.397	-0.285
27168	ENSG00000050748	MAPK9	chr5	-	180247662	180247728	180246544	180247510	180248972	180249138	27168	3,3,8	14,28,49	14,18	34,9	165	99	0.000557923	0.0179628	0.114,0.06,0.089	0.198,0.545	-0.284
35675	ENSG00000175203	DCTN2	chr12	-	57538518	57538524	57535748	57535845	57546027	57546096	35675	15,10,35	94161291	95108	200124	105	99	7.66054e-15	3.18206e-12	0.131,0.055,0.102	0.309,0.451	-0.284
42403	ENSG00000151693	ASAP2	chr2	+	9391061	9391196	9388293	9388546	9393481	9393647	42403	6,8,21	7,5,28	75,32	20,11	198	99	8.09312e-05	0.0037614	0.3,0.444,0.273	0.652,0.593	-0.284
32076	ENSG00000185986	SDHAP3	chr5	-	1584983	1585133	1576178	1576309	1589246	1589365	32076	12,19,36	4,7,6	19,22	0,2	198	99	0.00103531	0.0292446	0.6,0.576,0.75	1.0,0.846	-0.281
59985	ENSG00000116754	SRSF11	chr1	+	70230556	70230618	70228421	70228555	70231094	70231203	59985	1,9,15	3,11,40	21,5	12,3	161	99	0.00201293	0.0484216	0.17,0.335,0.187	0.518,0.506	-0.281
63159	ENSG00000171055	FEZ2	chr2	-	36560784	36560865	36558437	36558513	36578596	36578865	63159	3,13,17	9,23,64	39,41	24,29	180	99	1.42e-07	1.45192e-05	0.155,0.237,0.127	0.472,0.437	-0.281
52498	ENSG00000111817	DSE	chr6	+	116367008	116367217	116258445	116258967	116399197	116399937	52498	0,0,1	2,2,4	5,1	2,6	198	99	0.00136649	0.0356753	0.0,0.0,0.111	0.556,0.077	-0.28
57482	ENSG00000087274	ADD1	chr4	+	2926638	2926675	2926013	2926112	2928170	2929307	57482	9,14,19	50104256	85,51	169,43	136	99	2.26714e-11	5.19578e-09	0.116,0.089,0.051	0.268,0.463	-0.28
68557	ENSG00000087053	MTMR2	chr11	-	95914241	95914312	95888155	95888261	95923691	95923763	68557	2,6,17	0,3,6	12,14	0,0	170	99	3.19519e-05	0.0017305	1.0,0.538,0.623	1.0,1.0	-0.28
54822	ENSG00000158321	AUTS2	chr7	+	70768023	70768068	70766113	70766334	70771548	70771644	54822	10,7,42	28,21,98	113105	54120	144	99	5.78849e-05	0.00288019	0.197,0.186,0.228	0.59,0.376	-0.279
25034	ENSG00000113790	EHHADH	chr3	-	185229431	185229543	185218135	185218240	185235289	185235462	25034	4,7,9	0,2,4	4,3	0,0	198	99	0.000269773	0.0100085	1.0,0.636,0.529	1.0,1.0	-0.278
46429	ENSG00000157985	AGAP1	chr2	+	236014804	236014879	235968461	235968623	236036560	236036697	46429	0,1,4	14,17,52	33,30	48,36	174	99	1.86762e-12	5.49919e-10	0.0,0.032,0.042	0.281,0.322	-0.277
60584	ENSG00000101974	ATP11C	chrX	-	139732434	139732525	139728785	139728962	139737915	139738069	60584	1,4,7	10,11,21	10,11	12,6	190	99	0.00191733	0.046434	0.05,0.159,0.148	0.303,0.489	-0.277
31694	ENSG00000169241	SLC50A1	chr1	+	155136827	155136951	155136298	155136376	155137560	155137596	31694	13,24,37	5,7,5	15,14	0,1	198	99	0.000222386	0.00863612	0.565,0.632,0.787	1.0,0.875	-0.276
48907	ENSG00000047932	GOPC	chr6	-	117577447	117577471	117575176	117575352	117578899	117579064	48907	0,0,3	17,29,71	21,17	46,31	123	99	4.11782e-13	1.33967e-10	0.0,0.0,0.033	0.269,0.306	-0.276
56969	ENSG00000061938	TNK2	chr3	-	195869496	195869541	195867360	195868709	195870113	195870168	56969	1,1,1	8,14,33	14,8	23,10	144	99	3.75053e-08	4.49707e-06	0.079,0.047,0.02	0.295,0.355	-0.276
68071	ENSG00000144354	CDCA7	chr2	+	173359254	173359491	173358711	173358837	173363225	173363462	68071	45,72,142	23,23,62	169116	19,12	198	99	1.39571e-08	1.88211e-06	0.495,0.61,0.534	0.816,0.829	-0.276
19836	ENSG00000163625	WDFY3	chr4	-	84808333	84808417	84803289	84803467	84809886	84810344	19836	2,1,7	4,4,36	22,26	26,13	183	99	4.50357e-05	0.002328	0.213,0.119,0.095	0.314,0.52	-0.275
28993	ENSG00000116406	EDEM3	chr1	-	184701496	184701544	184690492	184694472	184702810	184702996	28993	0,0,0	2,5,23	5,4	9,7	147	99	7.92214e-07	6.91486e-05	0.0,0.0,0.0	0.272,0.278	-0.275
44614	ENSG00000206530	CFAP44	chr3	-	113333405	113333583	113330167	113330668	113341743	113341918	44614	1,6,11	0,2,4	7,1	0,0	198	99	0.000205466	0.0080734	1.0,0.6,0.579	1.0,1.0	-0.274
59492	ENSG00000106976	DNM1	chr9	+	128239984	128239996	128239727	128239779	128242231	128242267	59492	25,26,64	13,22,22	69,48	14,1	111	99	9.32012e-05	0.0042138	0.632,0.513,0.722	0.815,0.977	-0.274
67610	ENSG00000086991	NOX4	chr11	-	89342073	89342193	89340062	89340171	89354961	89355043	67610	5,8,14	2,1,4	4,14	0,1	198	99	0.00207018	0.0494409	0.556,0.8,0.636	1.0,0.875	-0.273
72055	ENSG00000107863	ARHGAP21	chr10	-	24622732	24622762	24619472	24621369	24629995	24630050	72055	0,1,4	8,14,40	52,59	105,83	129	99	8.6437e-09	1.2076e-06	0.0,0.052,0.071	0.275,0.353	-0.273
2688	ENSG00000063241	ISOC2	chr19	-	55455635	55455845	55455259	55455330	55456348	55456489	2688	36,32,61	9,13,15	71,39	1,4	198	99	1.80358e-05	0.00106078	0.667,0.552,0.67	0.973,0.83	-0.272
10059	ENSG00000174628	IQCK	chr16	+	19763847	19764112	19733697	19733827	19788837	19788922	10059	14,19,36	2,5,6	26,17	0,0	198	99	8.16891e-06	0.000546038	0.778,0.655,0.75	1.0,1.0	-0.272
34205	ENSG00000117114	ADGRL2	chr1	+	81986900	81987029	81985258	81985355	81990390	81991368	34205	3,6,28	59150240	59,46	88,41	198	99	0	0	0.025,0.02,0.055	0.251,0.359	-0.272
46934	ENSG00000168385	SEPTIN2	chr2	+	241317498	241317599	241315288	241315610	241324215	241324241	46934	13,28,63	20,28,72	60,48	28,15	198	99	2.1088e-05	0.00121271	0.245,0.333,0.304	0.517,0.615	-0.272
51396	ENSG00000163939	PBRM1	chr3	-	52558248	52558413	52550746	52550817	52561766	52561968	51396	15,23,55	15,22,39	51,48	11,18	198	99	0.000394492	0.013536	0.333,0.343,0.414	0.699,0.571	-0.272
27791	ENSG00000007341	ST7L	chr1	-	112581991	112582106	112578344	112578417	112582374	112582472	27791	6,22,26	4,4,2	26,17	0,1	198	99	0.000447544	0.0149577	0.429,0.733,0.867	1.0,0.895	-0.271
15661	ENSG00000068796	KIF2A	chr5	+	62372437	62372551	62366413	62366481	62373686	62373837	15661	0,0,10	52,74,117	92,71	150,71	198	99	0	0	0.0,0.0,0.041	0.235,0.333	-0.27
56168	ENSG00000198556	ZNF789	chr7	+	99485207	99485368	99484029	99484143	99486475	99486800	56168	1,3,4	7,9,15	11,8	12,5	198	99	0.00135471	0.0354872	0.067,0.143,0.118	0.314,0.444	-0.27
51390	ENSG00000112282	MED23	chr6	-	131615323	131615341	131610045	131610246	131615906	131616002	51390	6,5,14	10,15,30	27,17	22,10	117	99	0.00101387	0.0287086	0.337,0.22,0.283	0.509,0.59	-0.269
18071	ENSG00000151292	CSNK1G3	chr5	+	123605338	123605362	123604723	123604830	123614341	123614455	18071	12,22,29	5,24,34	55,49	19,8	123	99	0.000601487	0.019075	0.659,0.425,0.407	0.7,0.831	-0.268
24783	ENSG00000107758	PPP3CB	chr10	-	73439871	73439901	73436432	73438420	73444724	73444822	24783	15,15,33	4,6,11	143,78	4,2	129	99	1.67162e-08	2.16627e-06	0.742,0.657,0.697	0.965,0.968	-0.268
17590	ENSG00000087470	DNM1L	chr12	+	32738263	32738296	32737864	32737942	32740063	32740240	17590	10,18,13	6,13,9	47,32	8,7	132	99	0.000515178	0.0167848	0.556,0.509,0.52	0.815,0.774	-0.266
57075	ENSG00000097033	SH3GLB1	chr1	+	86728402	86728489	86724312	86724405	86734601	86734691	57075	2,0,4	15,20,37	20,28	36,24	186	99	8.38056e-09	1.17436e-06	0.066,0.0,0.054	0.228,0.383	-0.266
67603	ENSG00000168876	ANKRD49	chr11	+	94497901	94497964	94496603	94496951	94498070	94498214	67603	0,2,3	8,5,22	5,8	7,7	162	99	0.000335049	0.0118703	0.0,0.196,0.077	0.304,0.411	-0.266
19051	ENSG00000109756	RAPGEF2	chr4	+	159351058	159351133	159350136	159350289	159352684	159352910	19051	4,11,11	5,18,24	66,30	25,21	174	99	0.000130304	0.00558208	0.313,0.258,0.207	0.6,0.448	-0.265
35804	ENSG00000162971	TYW5	chr2	-	199936404	199936492	199935930	199936047	199938932	199939070	35804	8,11,21	1,3,4	14,10	0,0	187	99	7.24649e-05	0.00346484	0.809,0.66,0.735	1.0,1.0	-0.265
48390	ENSG00000115504	EHBP1	chr2	+	62858405	62858510	62831018	62831158	62859168	62859291	48390	0,0,2	15,15,51	24,29	44,30	198	99	5.21805e-14	1.89656e-11	0.0,0.0,0.019	0.214,0.326	-0.264
17449	ENSG00000197321	SVIL	chr10	-	29526960	29527056	29524471	29524715	29529704	29529844	17449	11,11,55	12,18,40	79,13	22,6	195	99	0.000642147	0.0199563	0.318,0.237,0.411	0.646,0.524	-0.263
59899	ENSG00000196924	FLNA	chrX	-	154365744	154365801	154365348	154365486	154366023	154366224	59899	3,1,6	74,74,126	31,32	83,34	156	99	8.54872e-15	3.51957e-12	0.025,0.009,0.029	0.192,0.374	-0.262
71223	ENSG00000197535	MYO5A	chr15	-	52348817	52348826	52346360	52346461	52351253	52351481	71223	3,4,17	2,1,7	73,32	3,2	108	99	0.00100319	0.0285277	0.579,0.786,0.69	0.957,0.936	-0.262
27006	ENSG00000117569	PTBP2	chr1	+	96806418	96806452	96804784	96804939	96806865	96806958	27006	22,39,91	10,16,31	141168	12,10	133	99	7.29221e-10	1.28506e-07	0.621,0.645,0.686	0.897,0.926	-0.261
29764	ENSG00000101811	CSTF2	chrX	+	100830807	100830867	100828039	100828102	100831514	100831656	29764	1,0,0	5,14,11	6,5	11,6	159	99	1.39763e-06	0.000114546	0.111,0.0,0.0	0.254,0.342	-0.261
42885	ENSG00000066032	CTNNA2	chr2	+	80619084	80619228	80608183	80608318	80647584	80648780	42885	3,2,7	5,9,21	71,33	30,39	198	99	0.000459026	0.0152975	0.231,0.1,0.143	0.542,0.297	-0.261
32075	ENSG00000185986	SDHAP3	chr5	-	1579276	1579484	1576178	1576309	1589246	1589365	32075	13,24,40	4,7,6	25,26	0,2	198	99	0.000614531	0.0193567	0.619,0.632,0.769	1.0,0.867	-0.26
63703	ENSG00000083857	FAT1	chr4	-	186592692	186592752	186590367	186590403	186595688	186595800	63703	0,0,0	4,7,6	6,1	6,4	159	99	9.66482e-06	0.000628862	0.0,0.0,0.0	0.384,0.135	-0.26
38222	ENSG00000144283	PKP4	chr2	+	158676738	158676867	158673882	158674000	158678580	158678654	38222	54112140	21,55,90	136,87	26,11	198	99	4.01429e-07	3.75345e-05	0.562,0.505,0.438	0.723,0.798	-0.259
46798	ENSG00000180902	D2HGDH	chr2	+	241750150	241750294	241744708	241744877	241755848	241756014	46798	11,15,5	2,2,3	10,10	0,1	198	99	0.00207013	0.0494409	0.733,0.789,0.455	1.0,0.833	-0.257
67074	ENSG00000198561	CTNND1	chr11	+	57789036	57789155	57761788	57762046	57794009	57794081	67074	30,36,112	11,7,13	114,82	2,2	198	99	7.89392e-07	6.90318e-05	0.577,0.72,0.812	0.966,0.953	-0.257
14198	ENSG00000068650	ATP11A	chr13	+	112878216	112878303	112875775	112875941	112881875	112886113	14198	10,5,28	8,0,3	27,19	0,0	186	99	9.06645e-05	0.00410709	0.4,1.0,0.832	1.0,1.0	-0.256
38017	ENSG00000137944	KYAT3	chr1	-	88988251	88988351	88969408	88969467	88992584	88992629	38017	8,11,21	8,15,16	52,33	21,10	198	99	0.00170288	0.0423653	0.333,0.268,0.396	0.553,0.623	-0.256
67161	ENSG00000135362	PRR5L	chr11	+	36451208	36451335	36446299	36446440	36462341	36464965	67161	6,8,30	1,1,7	3,3	0,0	198	99	0.000135671	0.00574326	0.75,0.8,0.682	1.0,1.0	-0.256
13139	ENSG00000100592	DAAM1	chr14	+	59338384	59338414	59331812	59331920	59340073	59340180	13139	1,0,2	16,12,33	31,24	59,47	129	99	2.01739e-09	3.25885e-07	0.046,0.0,0.044	0.287,0.282	-0.254
15185	ENSG00000127990	SGCE	chr7	-	94587777	94587812	94584979	94585515	94588688	94588732	15185	0,0,1	10,32,71	15,27	57,37	134	99	2.25309e-12	6.59247e-10	0.0,0.0,0.01	0.163,0.35	-0.253
65951	ENSG00000175287	PHYHD1	chr9	+	128940598	128940715	128940368	128940497	128941444	128941571	65951	11,7,19	0,3,4	8,4	0,0	198	99	0.000234318	0.00898694	1.0,0.538,0.704	1.0,1.0	-0.253
8404	ENSG00000102984	ZNF821	chr16	-	71867892	71868037	71864137	71864242	71879906	71880023	8404	6,18,35	2,3,3	76,44	1,0	198	99	0.00018715	0.00751882	0.6,0.75,0.854	0.974,1.0	-0.252
5281	ENSG00000105426	PTPRS	chr19	-	5229315	5229342	5225726	5225844	5229490	5229684	5281	0,2,12	23,13,101	36,32	69,49	126	99	4.305e-09	6.50265e-07	0.0,0.108,0.085	0.291,0.339	-0.251
10057	ENSG00000174628	IQCK	chr16	+	19735352	19735450	19733697	19733827	19788837	19788922	10057	19,23,31	2,5,6	21,17	0,0	197	99	1.59733e-05	0.00096635	0.827,0.698,0.722	1.0,1.0	-0.251
41229	ENSG00000169855	ROBO1	chr3	-	78647628	78647655	78646147	78646190	78651731	78651929	41229	26,31,79	10,13,34	137148	15,8	126	99	1.18355e-09	2.02435e-07	0.671,0.652,0.646	0.878,0.936	-0.251
41655	ENSG00000136717	BIN1	chr2	-	127068162	127068255	127063932	127064018	127068923	127069031	41655	56,54,118	17,23,32	98111	15,3	192	99	5.34343e-05	0.00268572	0.629,0.548,0.655	0.771,0.95	-0.25
48530	ENSG00000157637	SLC38A10	chr17	-	81250069	81250093	81246884	81247061	81251492	81251612	48530	0,1,2	4,6,24	6,4	13,6	123	99	0.000300897	0.0108769	0.0,0.118,0.063	0.271,0.349	-0.25
51962	ENSG00000152894	PTPRK	chr6	-	128006025	128006055	128005083	128005244	128009129	128009268	51962	0,0,4	11,17,51	13,10	27,21	129	99	1.16887e-07	1.21383e-05	0.0,0.0,0.057	0.27,0.268	-0.25
10107	ENSG00000090905	TNRC6A	chr16	+	24793472	24793649	24789231	24791817	24794543	24794719	10107	6,19,31	7,16,27	93,33	25,14	198	99	0.000412209	0.0139877	0.3,0.373,0.365	0.65,0.541	-0.249
27143	ENSG00000214548	MEG3	chr14	+	100834631	100834751	100832511	100832641	100836166	100836300	27143	7,10,9	1,3,2	17,19	1,0	198	99	0.00174793	0.0432862	0.778,0.625,0.692	0.895,1.0	-0.249
37219	ENSG00000142949	PTPRF	chr1	+	43602070	43602097	43598719	43598913	43603415	43603533	37219	4,0,6	68,62,154	38,41	111,64	126	99	1.11022e-16	5.61423e-14	0.044,0.0,0.03	0.212,0.335	-0.249
10283	ENSG00000008710	PKD1	chr16	-	2113040	2113059	2112787	2112963	2113160	2113292	10283	0,1,1	3,2,6	5,9	15,6	118	99	0.000523213	0.0170101	0.0,0.296,0.123	0.219,0.557	-0.248
35880	ENSG00000169398	PTK2	chr8	-	140669726	140669735	140668268	140668424	140674297	140674404	35880	14,25,83	50,87,174	88,78	141,46	108	99	0.00201751	0.0484567	0.204,0.208,0.304	0.364,0.609	-0.248
1983	ENSG00000079805	DNM2	chr19	+	10797379	10797518	10796060	10796199	10798485	10798572	1983	32,38,63	4,12,18	74,44	6,0	198	99	0.000196836	0.00780016	0.8,0.613,0.636	0.86,1.0	-0.247
16277	ENSG00000160293	VAV2	chr9	-	133769416	133769503	133768441	133768596	133770377	133770501	16277	4,6,25	23,41,72	61,43	53,48	186	99	5.28239e-09	7.72808e-07	0.085,0.072,0.156	0.38,0.323	-0.247
47837	ENSG00000030110	BAK1	chr6	-	33574505	33574525	33574033	33574214	33575297	33575441	47837	0,0,0	8,9,8	2,4	16,5	119	99	0.000277741	0.0102064	0.0,0.0,0.0	0.094,0.4	-0.247
40701	ENSG00000078018	MAP2	chr2	+	209703986	209704034	209700276	209700338	209704449	209704620	40701	0,1,3	8,8,23	16,6	18,14	147	99	3.21776e-05	0.00173867	0.0,0.078,0.081	0.374,0.224	-0.246
13844	ENSG00000050130	JKAMP	chr14	+	59484989	59485116	59484442	59484593	59486730	59486804	13844	0,0,0	1,2,5	3,2	8,2	198	99	0.00175596	0.0433834	0.0,0.0,0.0	0.158,0.333	-0.245
52438	ENSG00000204520	MICA	chr6	+	31411243	31411359	31410542	31410797	31411946	31412225	52438	4,14,21	1,1,4	6,1	0,0	198	99	0.00120115	0.0324686	0.667,0.875,0.724	1.0,1.0	-0.245
8406	ENSG00000102984	ZNF821	chr16	-	71867911	71868037	71864137	71864242	71879906	71880023	8406	6,21,34	2,3,3	76,42	1,0	198	99	0.000229403	0.0088642	0.6,0.778,0.85	0.974,1.0	-0.244
62424	ENSG00000153317	ASAP1	chr8	-	130160784	130160793	130159863	130159964	130167535	130167622	62424	0,1,2	19,26,77	9,10	39,17	108	99	3.61832e-08	4.37234e-06	0.0,0.034,0.023	0.175,0.35	-0.243
73458	ENSG00000092421	SEMA6A	chr5	-	116472884	116472935	116467582	116467747	116473072	116473093	73458	2,1,10	25,65,91	42,37	86,50	150	99	1.79079e-13	6.03717e-11	0.05,0.01,0.068	0.244,0.328	-0.243
33128	ENSG00000150627	WDR17	chr4	+	176166123	176166144	176163153	176163293	176168671	176168783	33128	0,0,0	6,7,7	4,3	9,9	120	99	2.31423e-05	0.00131138	0.0,0.0,0.0	0.268,0.216	-0.242
48300	ENSG00000123983	ACSL3	chr2	+	222900673	222900780	222860984	222861258	222908732	222909036	48300	3,15,17	1,1,7	25,10	0,1	198	99	0.000682085	0.0209042	0.6,0.882,0.548	1.0,0.833	-0.24
51395	ENSG00000163939	PBRM1	chr3	-	52554723	52554879	52550746	52550817	52561766	52561968	51395	25,28,63	15,22,39	50,66	11,18	198	99	0.000193407	0.00768394	0.455,0.389,0.447	0.694,0.647	-0.24
20774	ENSG00000124783	SSR1	chr6	-	7295087	7295102	7287569	7289931	7295391	7295485	20774	0,2,0	32,45,30	20,16	57,38	114	99	9.77063e-12	2.48393e-09	0.0,0.037,0.0	0.234,0.268	-0.239
45280	ENSG00000137817	PARP6	chr15	-	72250844	72250957	72250019	72250092	72251206	72251255	45280	45,64,102	8,12,17	265190	5,1	198	99	1.52756e-12	4.55554e-10	0.738,0.727,0.75	0.964,0.99	-0.239
4097	ENSG00000101150	TPD52L2	chr20	+	63887563	63887605	63882718	63882820	63889189	63889238	4097	4,0,1	59124170	59,28	144,49	141	99	0	0	0.045,0.0,0.004	0.223,0.286	-0.238
42626	ENSG00000106346	USP42	chr7	+	6159449	6159493	6156753	6157055	6160554	6160631	42626	5,27,46	2,9,8	62,32	0,3	143	99	7.54322e-05	0.0035694	0.634,0.675,0.799	1.0,0.881	-0.238
31869	ENSG00000182473	EXOC7	chr17	-	76086853	76086892	76086079	76086145	76087653	76087720	31869	0,0,2	31,53,59	31,27	70,58	138	99	1.11022e-16	5.61423e-14	0.0,0.0,0.024	0.241,0.25	-0.237
34291	ENSG00000077044	DGKD	chr2	+	233446711	233446796	233445622	233445762	233448086	233448181	34291	21,12,54	3,3,10	74,29	2,0	184	99	3.12637e-05	0.00169916	0.79,0.683,0.744	0.952,1.0	-0.237
37499	ENSG00000011021	CLCN6	chr1	+	11828457	11828624	11828105	11828219	11829195	11829322	37499	20,20,25	4,4,4	54,58	1,1	198	99	6.60751e-05	0.00319544	0.714,0.714,0.758	0.964,0.967	-0.237
42091	ENSG00000114948	ADAM23	chr2	+	206605789	206605880	206596050	206596162	206617578	206617842	42091	1,0,2	5,9,11	8,7	15,6	190	99	0.000116866	0.00510993	0.094,0.0,0.087	0.217,0.378	-0.237
48271	ENSG00000145349	CAMK2D	chr4	-	113502935	113502977	113500462	113500511	113509637	113509675	48271	0,0,0	13,14,35	26,11	45,34	141	99	1.7546e-11	4.12268e-09	0.0,0.0,0.0	0.289,0.185	-0.237
50489	ENSG00000010244	ZNF207	chr17	+	32366664	32366757	32365329	32365487	32367771	32368014	50489	149238471	38,84,198	559383	57,35	192	99	3.58602e-14	1.35636e-11	0.669,0.594,0.551	0.835,0.849	-0.237
54473	ENSG00000196923	PDLIM7	chr5	-	177491403	177491420	177491009	177491146	177491806	177491925	54473	3,1,7	35,27,112	18,14	57,21	116	99	2.79898e-07	2.72421e-05	0.068,0.031,0.051	0.212,0.363	-0.237
36035	ENSG00000071054	MAP4K4	chr2	+	101863820	101864051	101859642	101859864	101864929	101865003	36035	43,76,159	12,36,44	241238	30,18	198	99	2.28115e-07	2.25321e-05	0.642,0.514,0.644	0.801,0.869	-0.235
36770	ENSG00000159023	EPB41	chr1	+	29058810	29058852	29058588	29058645	29060421	29060484	36770	16,21,97	2,11,10	70,65	0,0	141	99	6.12227e-08	6.96397e-06	0.849,0.573,0.872	1.0,1.0	-0.235
51715	ENSG00000072121	ZFYVE26	chr14	-	67805216	67805305	67804100	67804264	67805453	67805618	51715	8,10,20	2,1,3	19,11	0,0	188	99	0.00120803	0.0325616	0.678,0.84,0.778	1.0,1.0	-0.235
12160	ENSG00000286125	NA	chr19	+	56791054	56791307	56789927	56790078	56797992	56798263	12160	10,21,30	1,6,6	24,20	1,0	198	99	0.000106346	0.00472543	0.833,0.636,0.714	0.923,1.0	-0.234
42970	ENSG00000081026	MAGI3	chr1	+	113682211	113682302	113681197	113681336	113682896	113685923	42970	6,11,22	2,1,5	37,45	2,0	190	99	0.00159871	0.0405001	0.61,0.851,0.696	0.906,1.0	-0.234
56744	ENSG00000146828	SLC12A9	chr7	+	100856867	100857176	100855705	100855837	100858834	100858942	56744	12,8,17	0,2,5	29,14	0,0	198	99	0.000155947	0.00643185	1.0,0.667,0.63	1.0,1.0	-0.234
16267	ENSG00000113648	MACROH2A1	chr5	-	135360496	135360780	135345967	135346057	135369405	135369603	16267	18,21,19	2,3,4	2,1	0,0	198	99	0.000421187	0.0142405	0.818,0.778,0.704	1.0,1.0	-0.233
6461	ENSG00000108784	NAGLU	chr17	+	42540949	42541206	42538669	42538755	42543027	42544449	6461	7,19,14	1,2,3	8,5	0,0	198	99	0.00160511	0.04054	0.778,0.826,0.7	1.0,1.0	-0.232
58329	ENSG00000107897	ACBD5	chr10	-	27223206	27223239	27219722	27219857	27223337	27223452	58329	3,0,2	4,12,27	17,21	30,20	132	99	0.000134228	0.00570859	0.36,0.0,0.053	0.298,0.441	-0.232
67503	ENSG00000073921	PICALM	chr11	-	85990249	85990378	85983865	85983973	85996825	85996929	67503	9,16,27	40,53,121	89,87	116,63	198	99	1.63241e-09	2.70265e-07	0.101,0.131,0.1	0.277,0.408	-0.232
17020	ENSG00000153071	DAB2	chr5	-	39388304	39388367	39382617	39383271	39388798	39388852	17020	8,30,74	3,6,7	34,5	1,0	162	99	0.00056309	0.0181166	0.62,0.753,0.866	0.954,1.0	-0.231
67084	ENSG00000198561	CTNND1	chr11	+	57791493	57791673	57761796	57762046	57794009	57794081	67084	37,31,105	11,7,13	137,37	2,2	198	99	1.79927e-06	0.000144573	0.627,0.689,0.802	0.972,0.902	-0.231
69418	ENSG00000137504	CREBZF	chr11	-	85661636	85661749	85660334	85660597	85662388	85662457	69418	0,0,2	13,14,30	19,2	17,7	198	99	5.92622e-08	6.75749e-06	0.0,0.0,0.032	0.358,0.125	-0.231
8281	ENSG00000138834	MAPK8IP3	chr16	+	1758977	1758995	1758147	1758159	1759957	1760015	8281	0,0,5	13,21,28	35,12	76,28	117	99	2.91244e-06	0.00022176	0.0,0.0,0.131	0.28,0.266	-0.229
19203	ENSG00000150471	ADGRL3	chr4	+	62028854	62028881	61998173	61998265	62031441	62031610	19203	0,0,0	10,17,41	9,24	26,58	126	99	2.80426e-11	6.30253e-09	0.0,0.0,0.0	0.214,0.245	-0.229
42058	ENSG00000117479	SLC19A2	chr1	-	169477154	169477757	169469963	169470186	169485562	169485941	42058	6,17,16	1,1,4	22,14	0,0	198	99	0.000999257	0.0284333	0.75,0.895,0.667	1.0,1.0	-0.229
48363	ENSG00000145216	FIP1L1	chr4	+	53440581	53440608	53428026	53428183	53442652	53442707	48363	29,42,118	51,84,218	69,73	47,54	126	99	1.19728e-07	1.2378e-05	0.309,0.282,0.298	0.536,0.515	-0.229
67078	ENSG00000198561	CTNND1	chr11	+	57791384	57791673	57761796	57762046	57794009	57794081	67078	38,32,106	11,7,13	138,39	2,2	198	99	1.67079e-06	0.000134714	0.633,0.696,0.803	0.972,0.907	-0.229
7987	ENSG00000121413	ZSCAN18	chr19	-	58093227	58093398	58089864	58090386	58098114	58098214	7987	1,1,0	1,2,8	9,3	17,1	198	99	0.00120091	0.0324686	0.333,0.2,0.0	0.209,0.6	-0.227
44879	ENSG00000285756	NA	chrX	-	3818441	3818500	3817527	3817778	3828505	3829387	44879	12,29,49	3,7,14	101,17	3,1	158	99	5.46384e-06	0.000385728	0.715,0.722,0.687	0.955,0.914	-0.227
68118	ENSG00000149503	INCENP	chr11	+	62141499	62141511	62140912	62141044	62144981	62145091	68118	4,6,12	30,35,113	32,16	49,33	111	99	6.99486e-08	7.80388e-06	0.106,0.133,0.087	0.368,0.302	-0.226
1986	ENSG00000079805	DNM2	chr19	+	10808568	10808580	10805915	10805967	10812263	10812377	1986	27,53,87	14,22,17	105,55	9,2	111	99	4.02049e-06	0.00029456	0.632,0.682,0.82	0.912,0.961	-0.225
16280	ENSG00000160293	VAV2	chr9	-	133810190	133810205	133809039	133809138	133812113	133812216	16280	1,0,10	29,41,90	23,24	94,38	114	99	1.60189e-06	0.000130516	0.029,0.0,0.088	0.175,0.354	-0.225
66795	ENSG00000149294	NCAM1	chr11	+	113272932	113273748	113271759	113271876	113275266	113275740	66795	1,9,21	23,38,70	231295	275307	198	99	2.50335e-10	4.79272e-08	0.021,0.106,0.13	0.296,0.325	-0.225
22480	ENSG00000196220	SRGAP3	chr3	-	9028099	9028130	9026934	9026995	9032649	9032752	22480	0,0,0	2,12,19	12,22	63,36	130	99	9.67814e-08	1.03507e-05	0.0,0.0,0.0	0.127,0.318	-0.223
63858	ENSG00000178209	PLEC	chr8	-	143937748	143937784	143937164	143937242	143938150	143938240	63858	0,1,2	8,10,37	11,10	44,13	135	99	1.46622e-05	0.000907089	0.0,0.068,0.038	0.155,0.361	-0.223
68914	ENSG00000109920	FNBP4	chr11	-	47725736	47725836	47724471	47724778	47731373	47731561	68914	6,2,16	25,63,94	40,20	33,39	198	99	3.02611e-08	3.6951e-06	0.107,0.016,0.078	0.377,0.204	-0.223
12598	ENSG00000100445	SDR39U1	chr14	-	24442177	24442260	24441673	24441795	24442345	24442448	12598	25,34,86	7,10,12	82,30	2,2	182	99	7.15918e-05	0.00343368	0.66,0.649,0.796	0.957,0.891	-0.222
33724	ENSG00000183023	SLC8A1	chr2	-	40178386	40178493	40177751	40177855	40428472	40430271	33724	0,0,1	3,1,9	8,7	13,11	198	99	1.09593e-05	0.000701321	0.0,0.0,0.053	0.235,0.241	-0.22
35895	ENSG00000169398	PTK2	chr8	-	140769574	140769592	140764233	140764290	140789473	140789526	35895	0,3,5	44,78,127	45,31	128,77	117	99	2.22045e-16	1.07606e-13	0.0,0.032,0.032	0.229,0.254	-0.22
7416	ENSG00000189050	RNFT1	chr17	-	59958623	59958701	59958290	59958444	59960067	59960168	7416	0,0,0	3,1,6	3,2	6,4	177	99	0.000537915	0.0173667	0.0,0.0,0.0	0.219,0.219	-0.219
65381	ENSG00000107164	FUBP3	chr9	+	130580658	130581513	130579580	130579764	130595482	130595588	65381	0,7,7	16,17,60	18,10	30,9	198	99	7.54958e-05	0.0035694	0.0,0.171,0.055	0.231,0.357	-0.219
68153	ENSG00000005801	ZNF195	chr11	-	3361742	3368855	3358102	3360565	3370974	3371070	68153	9,7,29	25,23,49	48,27	27,30	198	99	0.000700147	0.0213453	0.153,0.132,0.228	0.471,0.31	-0.219
25111	ENSG00000132591	ERAL1	chr17	+	28857938	28857985	28856504	28856582	28858373	28858486	25111	11,24,27	2,4,6	32,18	0,0	146	99	1.24636e-05	0.000784631	0.789,0.803,0.753	1.0,1.0	-0.218
28996	ENSG00000198818	SFT2D1	chr6	-	166331384	166331407	166330160	166330247	166342418	166342547	28996	2,0,0	13,17,18	11,3	21,9	122	99	1.4889e-06	0.000121523	0.111,0.0,0.0	0.298,0.213	-0.218
41072	ENSG00000138193	PLCE1	chr10	+	94282790	94282832	94279781	94279911	94283789	94283911	41072	0,0,1	2,5,9	3,3	13,4	141	99	0.000605666	0.0191683	0.0,0.0,0.072	0.139,0.345	-0.218
50959	ENSG00000224078	SNHG14	chr15	+	25100778	25100890	25099144	25099278	25103858	25103970	50959	17,21,43	21,26,59	78,63	39,32	198	99	1.66417e-05	0.000993867	0.288,0.288,0.267	0.5,0.496	-0.217
8504	ENSG00000166747	AP1G1	chr16	-	71807800	71807838	71789319	71789482	71808014	71808150	8504	0,0,1	1,2,5	7,1	15,2	137	99	0.000218226	0.00851006	0.0,0.0,0.126	0.252,0.265	-0.216
11175	ENSG00000196705	ZNF431	chr19	+	21151078	21151198	21143550	21143643	21166334	21166461	11175	2,1,2	9,12,30	22,7	19,16	198	99	3.76268e-06	0.000279189	0.1,0.04,0.032	0.367,0.179	-0.216
23647	ENSG00000188313	PLSCR1	chr3	-	146536539	146536565	146533469	146533550	146544466	146544530	23647	15,35,43	5,4,10	23,13	0,0	125	99	1.29233e-05	0.000810283	0.704,0.874,0.773	1.0,1.0	-0.216
58142	ENSG00000228409	CCT6P1	chr7	+	65759174	65759271	65756468	65756574	65759859	65759998	58142	11,22,46	4,1,4	36,15	0,0	196	99	0.000210331	0.00824365	0.581,0.917,0.853	1.0,1.0	-0.216
66883	ENSG00000110422	HIPK3	chr11	+	33348165	33348228	33347851	33348013	33348521	33348818	66883	1,1,1	7,4,10	15,3	15,6	162	99	0.000188031	0.00754117	0.08,0.133,0.058	0.379,0.234	-0.216
35700	ENSG00000064225	ST3GAL6	chr3	+	98773919	98773983	98772812	98772916	98784944	98785040	35700	10,21,21	2,1,6	14,15	0,0	163	99	0.000134239	0.00570859	0.752,0.927,0.68	1.0,1.0	-0.214
51016	ENSG00000158234	FAIM	chr3	+	138619710	138619770	138608770	138608937	138621406	138621539	51016	0,0,1	4,6,13	5,4	11,8	159	99	2.39554e-05	0.00134275	0.0,0.0,0.046	0.221,0.237	-0.214
64588	ENSG00000157654	PALM2AKAP2	chr9	+	109931926	109932028	109925060	109925082	109942685	109942773	64588	24,26,81	6,0,18	9,2	0,0	198	99	0.000252382	0.00955375	0.667,1.0,0.692	1.0,1.0	-0.214
234	ENSG00000185917	SETD4	chr21	-	36057383	36057477	36057108	36057204	36058815	36058924	234	2,2,9	14,19,26	15,10	24,9	193	99	0.00127617	0.0339652	0.068,0.051,0.151	0.243,0.363	-0.213
33272	ENSG00000188157	AGRN	chr1	+	1051031	1051043	1050725	1050837	1051252	1051369	33272	51,65,125	23,40,68	220128	68,8	111	99	5.63647e-05	0.00281358	0.664,0.592,0.621	0.743,0.935	-0.213
42400	ENSG00000151693	ASAP2	chr2	+	9336035	9336044	9335092	9335179	9344531	9344635	42400	0,0,1	25,46,98	26,22	134,52	108	99	2.77889e-13	9.16895e-11	0.0,0.0,0.009	0.151,0.279	-0.212
46394	ENSG00000114988	LMAN2L	chr2	-	96713106	96713139	96711863	96712025	96733518	96733601	46394	1,2,1	13,34,31	5,6	18,9	132	99	8.26037e-05	0.00382005	0.055,0.042,0.024	0.172,0.333	-0.212
64890	ENSG00000187239	FNBP1	chr9	-	129915965	129915980	129908889	129908999	129923843	129923939	64890	2,1,3	20,22,55	9,12	29,22	114	99	6.32581e-06	0.000436641	0.08,0.038,0.045	0.212,0.321	-0.212
68016	ENSG00000171634	BPTF	chr17	+	67928958	67929120	67928354	67928601	67929335	67929487	68016	24,28,70	22,44,77	122,98	78,34	198	99	0.00044752	0.0149577	0.353,0.241,0.312	0.439,0.59	-0.212
70768	ENSG00000085274	MYNN	chr3	+	169783476	169783560	169782464	169782643	169784621	169784708	70768	14,25,54	4,5,2	60,36	1,0	183	99	0.000153698	0.00636165	0.654,0.73,0.936	0.97,1.0	-0.212
71934	ENSG00000155256	ZFYVE27	chr10	+	97748268	97748364	97744728	97744915	97749473	97749586	71934	15,11,19	1,3,2	58,24	0,0	195	99	0.00135463	0.0354872	0.884,0.651,0.828	1.0,1.0	-0.212
25455	ENSG00000258301	VASH1-AS1	chr14	-	76783692	76783851	76782134	76782776	76786084	76786154	25455	0,0,1	2,18,30	10,2	10,9	198	99	1.09551e-06	9.28353e-05	0.0,0.0,0.016	0.333,0.1	-0.211
30801	ENSG00000184831	APOO	chrX	-	23833606	23833612	23833356	23833510	23840312	23840377	30801	0,3,3	11,29,44	13,12	46,25	105	99	3.97493e-05	0.00208956	0.0,0.089,0.06	0.21,0.312	-0.211
32576	ENSG00000117616	RSRP1	chr1	-	25244453	25244498	25243549	25243633	25245149	25245301	32576	4,0,3	29,56,39	24,4	24,23	144	99	1.5134e-05	0.000932172	0.087,0.0,0.05	0.407,0.107	-0.211
32789	ENSG00000137275	RIPK1	chr6	+	3082546	3082660	3080978	3081116	3083084	3083313	32789	0,0,0	5,9,18	2,4	5,6	198	99	0.000122882	0.00533786	0.0,0.0,0.0	0.167,0.25	-0.209
34199	ENSG00000117114	ADGRL2	chr1	+	81942033	81942045	81936727	81936837	81942968	81943769	34199	0,0,0	50,49,144	14,9	70,22	111	99	7.34079e-13	2.27677e-10	0.0,0.0,0.0	0.151,0.267	-0.209
58768	ENSG00000177853	ZNF518A	chr10	+	96155325	96155376	96133582	96133648	96155923	96156047	58768	10,3,14	2,0,6	26,13	0,0	150	99	8.14039e-05	0.00377959	0.767,1.0,0.606	1.0,1.0	-0.209
67749	ENSG00000152578	GRIA4	chr11	+	105965946	105966061	105933721	105933969	105971913	105972028	67749	0,0,0	2,3,2	2,4	5,6	198	99	0.000250724	0.00951422	0.0,0.0,0.0	0.167,0.25	-0.209
51730	ENSG00000100503	NIN	chr14	-	50730922	50730983	50729522	50729723	50735515	50735617	51730	0,0,3	13,28,61	5,18	28,22	160	99	9.26847e-08	9.95836e-06	0.0,0.0,0.03	0.099,0.336	-0.208
35082	ENSG00000143845	ETNK2	chr1	-	204146641	204146764	204141314	204141457	204149702	204149962	35082	12,13,26	1,3,4	39,8	1,0	198	99	0.000845466	0.0248005	0.857,0.684,0.765	0.951,1.0	-0.207
7977	ENSG00000259768	NA	chr16	+	72747016	72747182	72745404	72745466	72781727	72781819	7977	0,0,4	5,7,19	7,4	15,5	198	99	0.00187158	0.0455395	0.0,0.0,0.095	0.189,0.286	-0.206
18090	ENSG00000186132	C2orf76	chr2	-	119321153	119321204	119317465	119317503	119339826	119339971	18090	12,22,44	3,5,13	49,26	0,3	150	99	0.000141454	0.00591806	0.725,0.744,0.691	1.0,0.851	-0.206
24121	ENSG00000116095	PLEKHA3	chr2	+	178488967	178489014	178485640	178485757	178490658	178490814	24121	0,0,2	3,7,21	14,3	19,15	146	99	2.14544e-05	0.00123073	0.0,0.0,0.061	0.333,0.119	-0.206
69236	ENSG00000084234	APLP2	chr11	+	130137255	130137291	130135562	130135715	130140397	130140483	69236	21,27,49	161191228	109,58	193,86	135	99	3.35287e-14	1.28914e-11	0.087,0.094,0.136	0.293,0.331	-0.206
12515	ENSG00000182979	MTA1	chr14	+	105466706	105466742	105465333	105466578	105469466	105469498	12515	14,15,73	51,86,164	71,35	82,43	135	99	3.89606e-06	0.000287253	0.168,0.113,0.246	0.388,0.374	-0.205
74014	ENSG00000139116	KIF21A	chr12	-	39346465	39346504	39342033	39342124	39351776	39351980	74014	0,0,7	21,13,98	31,24	93,52	138	99	2.0162e-09	3.25885e-07	0.0,0.0,0.049	0.193,0.249	-0.205
45279	ENSG00000137817	PARP6	chr15	-	72250844	72250954	72250019	72250092	72251206	72251255	45279	53,78,130	8,12,17	303228	5,1	198	99	4.30589e-12	1.1924e-09	0.768,0.765,0.793	0.968,0.991	-0.204
51276	ENSG00000145147	SLIT2	chr4	+	20573233	20573260	20568864	20569004	20589643	20589737	51276	0,0,1	24,27,66	3,6	50,8	126	99	7.13345e-05	0.00342486	0.0,0.0,0.012	0.045,0.371	-0.204
71165	ENSG00000148498	PARD3	chr10	-	34336198	34336243	34331116	34331344	34337274	34337426	71165	27,58,81	9,6,14	124,86	3,0	144	99	6.88029e-08	7.69451e-06	0.673,0.869,0.799	0.966,1.0	-0.203
24081	ENSG00000114867	EIF4G1	chr3	+	184316712	184316733	184316071	184316218	184317320	184317497	24081	1,0,3	48,47,126	6,8	50,13	120	99	1.11355e-06	9.41921e-05	0.017,0.0,0.019	0.09,0.337	-0.202
40902	ENSG00000170322	NFRKB	chr11	-	129893296	129893385	129892714	129892870	129894358	129894438	40902	2,2,8	12,7,30	16,3	16,4	188	99	0.00169106	0.04217	0.081,0.131,0.123	0.345,0.283	-0.202
68151	ENSG00000005801	ZNF195	chr11	-	3361742	3361889	3358993	3360565	3370974	3371070	68151	8,10,33	25,23,49	47,28	27,30	198	99	0.00190989	0.0462779	0.138,0.179,0.252	0.465,0.318	-0.202
69990	ENSG00000151498	ACAD8	chr11	+	134257087	134257257	134256547	134256648	134258514	134258624	69990	15,18,48	3,3,8	51,39	2,1	198	99	0.00168572	0.0421412	0.714,0.75,0.75	0.927,0.951	-0.201
1604	ENSG00000161681	SHANK1	chr19	-	50697095	50697122	50689196	50689279	50697588	50697664	1604	0,0,1	11,17,27	14,4	25,25	126	99	4.14573e-07	3.85744e-05	0.0,0.0,0.028	0.306,0.112	-0.2
50334	ENSG00000148737	TCF7L2	chr10	+	113159919	113159992	113158020	113158069	113165554	113165632	50334	9,16,26	13,14,38	24154	12,86	172	99	0.00101185	0.0286849	0.285,0.397,0.283	0.535,0.508	-0.2
72610	ENSG00000100354	TNRC6B	chr22	+	40281118	40281289	40279994	40280143	40285644	40285770	72610	0,1,0	2,12,23	3,7	6,12	198	99	4.23151e-06	0.000308079	0.0,0.04,0.0	0.2,0.226	-0.2
73422	ENSG00000168916	ZNF608	chr5	-	124638781	124638823	124636912	124637906	124639132	124639214	73422	0,0,5	13,42,81	36,11	55,60	141	99	1.57367e-08	2.07988e-06	0.0,0.0,0.042	0.315,0.114	-0.2
27807	ENSG00000173041	ZNF680	chr7	-	64543706	64543802	64519877	64522500	64562924	64563022	27807	9,10,37	2,2,4	31,16	0,1	195	99	0.00166964	0.0418291	0.696,0.717,0.824	1.0,0.89	-0.199
31399	ENSG00000116001	TIA1	chr2	-	70228343	70228462	70227734	70227822	70229058	70229091	31399	6,8,19	43,72,160	86,39	110,65	198	99	6.66134e-16	3.09905e-13	0.065,0.053,0.056	0.281,0.231	-0.198
30365	ENSG00000136628	EPRS1	chr1	-	220018125	220018146	220010945	220011056	220018448	220018508	30365	0,1,0	26,47,66	12,17	60,39	120	99	2.56304e-11	5.78836e-09	0.0,0.017,0.0	0.142,0.264	-0.197
11610	ENSG00000196547	MAN2A2	chr15	+	90916585	90916660	90916122	90916256	90918193	90918388	11610	0,1,4	8,18,51	32,7	45,22	174	99	1.07786e-07	1.1294e-05	0.0,0.031,0.043	0.288,0.153	-0.196
13035	ENSG00000075413	MARK3	chr14	+	103500155	103500200	103487180	103492034	103502881	103503071	13035	8,16,23	25,48,83	72,51	79,63	144	99	1.16419e-06	9.75884e-05	0.18,0.186,0.16	0.385,0.358	-0.196
40896	ENSG00000203705	TATDN3	chr1	+	212807735	212807848	212804595	212804651	212812250	212812328	40896	12,14,22	2,1,3	39,25	0,0	198	99	0.00158286	0.0401963	0.75,0.875,0.786	1.0,1.0	-0.196
44755	ENSG00000107105	ELAVL2	chr9	-	23693447	23693486	23690103	23692884	23701378	23701604	44755	1,0,4	5,3,18	30,40	53,74	138	99	0.00206632	0.0493995	0.125,0.0,0.138	0.289,0.279	-0.196
23987	ENSG00000140451	PIF1	chr15	-	64822265	64822391	64821166	64821281	64822477	64822610	23987	18,21,37	4,3,1	27,7	0,0	198	99	0.000433867	0.0145933	0.692,0.778,0.949	1.0,1.0	-0.194
55666	ENSG00000019144	PHLDB1	chr11	+	118642253	118642394	118639161	118639251	118643799	118643940	55666	1,1,0	22,26,84	15,12	33,20	198	99	6.7768e-13	2.11595e-10	0.022,0.019,0.0	0.185,0.231	-0.194
67409	ENSG00000052126	PLEKHA5	chr12	+	19346993	19347182	19345841	19345888	19348398	19348519	67409	1,2,7	19,43,69	36,19	101,22	198	99	7.49693e-08	8.30428e-06	0.026,0.023,0.048	0.151,0.302	-0.194
74520	ENSG00000139613	SMARCC2	chr12	-	56172936	56173029	56172584	56172704	56173695	56173849	74520	32,45,96	60122197	308177	291126	192	99	6.79738e-11	1.41611e-08	0.216,0.16,0.201	0.353,0.42	-0.194
9150	ENSG00000188559	RALGAPA2	chr20	-	20598678	20598819	20591176	20591314	20601681	20601846	9150	0,1,2	4,4,35	10,6	23,7	198	99	1.32354e-05	0.00082762	0.0,0.111,0.028	0.179,0.3	-0.193
41800	ENSG00000111711	GOLT1B	chr12	+	21506884	21506976	21501788	21501948	21512294	21512376	41800	10,14,18	2,0,4	26,6	0,0	191	99	0.00183904	0.0449359	0.722,1.0,0.7	1.0,1.0	-0.193
54824	ENSG00000158321	AUTS2	chr7	+	70771548	70771644	70766113	70766334	70777102	70777135	54824	31,31,117	7,5,23	71164	4,6	195	99	1.15055e-05	0.000733244	0.692,0.759,0.721	0.9,0.933	-0.193
11492	ENSG00000103852	TTC23	chr15	-	99248187	99248310	99245388	99245510	99249416	99249558	11492	1,0,0	1,1,2	3,2	4,2	198	99	0.0011132	0.0309191	0.333,0.0,0.0	0.273,0.333	-0.192
14054	ENSG00000150403	TMCO3	chr13	+	113548302	113548452	113539356	113539507	113549424	113549501	14054	17,24,16	2,0,5	23,27	0,0	198	99	0.000481661	0.0159037	0.81,1.0,0.615	1.0,1.0	-0.192
52334	ENSG00000144596	GRIP2	chr3	-	14517771	14517897	14517063	14517213	14520109	14520279	52334	8,11,18	0,2,4	59,8	0,0	198	99	0.00115402	0.0315629	1.0,0.733,0.692	1.0,1.0	-0.192
20656	ENSG00000157800	SLC37A3	chr7	-	140352061	140352181	140351360	140351451	140355667	140355764	20656	12,21,62	3,1,12	52,21	0,1	198	99	5.85067e-05	0.00290492	0.667,0.913,0.721	1.0,0.913	-0.19
46174	ENSG00000065600	PACC1	chr1	-	212377561	212377706	212363927	212365376	212379894	212380037	46174	15,26,39	0,5,8	28,34	0,0	198	99	2.25196e-05	0.00128392	1.0,0.722,0.709	1.0,1.0	-0.19
51958	ENSG00000152894	PTPRK	chr6	-	127995248	127995266	127992672	127992709	127995461	127995538	51958	1,0,3	13,22,61	12,13	33,41	117	99	3.22027e-07	3.07001e-05	0.061,0.0,0.04	0.235,0.212	-0.19
73504	ENSG00000092531	SNAP23	chr15	+	42521613	42521708	42515236	42515354	42528261	42528343	73504	5,7,16	19,36,32	22,9	22,10	194	99	0.00119428	0.0323409	0.118,0.09,0.203	0.338,0.315	-0.19
46921	ENSG00000128641	MYO1B	chr2	+	191400748	191400835	191400381	191400468	191408114	191408189	46921	31,54,114	9,15,18	121106	12,5	186	99	0.00069668	0.0212675	0.647,0.657,0.771	0.843,0.919	-0.189
55637	ENSG00000165323	FAT3	chr11	+	92889188	92889248	92886864	92887113	92890490	92890626	55637	0,0,0	3,2,10	6,4	11,18	159	99	1.23802e-05	0.00078256	0.0,0.0,0.0	0.254,0.122	-0.188
70340	ENSG00000170525	PFKFB3	chr10	+	6228195	6228218	6226191	6226365	6232894	6232959	70340	0,0,0	11,15,32	6,9	25,27	122	99	7.77556e-08	8.55183e-06	0.0,0.0,0.0	0.163,0.213	-0.188
33686	ENSG00000114982	KANSL3	chr2	-	96606969	96607047	96605319	96605511	96608507	96608664	33686	1,4,3	31,58,97	27,26	74,43	177	99	6.21281e-13	1.96625e-10	0.018,0.037,0.017	0.169,0.253	-0.187
44381	ENSG00000264538	SUZ12P1	chr17	+	30743300	30743369	30731705	30732123	30759490	30759539	44381	24,16,60	5,4,0	41,29	0,0	168	99	0.000366721	0.0127511	0.739,0.702,1.0	1.0,1.0	-0.186
46172	ENSG00000065600	PACC1	chr1	-	212375192	212375300	212363927	212365376	212379894	212380037	46172	17,26,41	0,5,8	41,32	0,0	198	99	1.75792e-05	0.00103918	1.0,0.722,0.719	1.0,1.0	-0.186
67572	ENSG00000164169	PRMT9	chr4	-	147670640	147670743	147668538	147668645	147672958	147673126	67572	17,30,43	3,4,2	33,21	0,0	198	99	0.000228448	0.00883465	0.739,0.789,0.915	1.0,1.0	-0.186
68039	ENSG00000158555	GDPD5	chr11	-	75439339	75439354	75436935	75437048	75439878	75439961	68039	0,0,0	4,14,15	3,4	15,12	114	99	6.41035e-05	0.00311955	0.0,0.0,0.0	0.148,0.224	-0.186
19154	ENSG00000065882	TBC1D1	chr4	+	38051898	38052060	38049617	38049898	38054198	38054338	19154	11,11,18	54,67,97	46,24	62,33	198	99	9.30416e-09	1.28827e-06	0.092,0.076,0.085	0.271,0.267	-0.185
19206	ENSG00000150471	ADGRL3	chr4	+	62068165	62068183	62044452	62044549	62070108	62078335	19206	0,0,0	13,25,41	11,10	42,36	117	99	3.47767e-09	5.39305e-07	0.0,0.0,0.0	0.181,0.19	-0.185
36716	ENSG00000116641	DOCK7	chr1	-	62487397	62487452	62477699	62477825	62488933	62489065	36716	0,1,0	1,4,11	7,3	20,5	154	99	0.000103904	0.00463021	0.0,0.138,0.0	0.184,0.278	-0.185
40915	ENSG00000143995	MEIS1	chr2	+	66569049	66569145	66568666	66568756	66571245	66572454	40915	17,37,56	2,4,8	98,11	1,0	195	99	1.89206e-05	0.00110168	0.812,0.824,0.78	0.98,1.0	-0.185
51158	ENSG00000137478	FCHSD2	chr11	-	72900256	72900328	72889828	72889945	72902542	72902638	51158	0,0,1	17,29,54	18,19	55,40	171	99	4.4037e-12	1.20514e-09	0.0,0.0,0.011	0.159,0.216	-0.184
8403	ENSG00000102984	ZNF821	chr16	-	71864902	71865048	71864137	71864242	71879906	71880023	8403	16,19,30	2,3,3	50,46	1,0	198	99	0.000477279	0.0157702	0.8,0.76,0.833	0.962,1.0	-0.183
37515	ENSG00000153560	UBP1	chr3	-	33408689	33408797	33402800	33402904	33409235	33409346	37515	29,40,112	33,54,155	131,64	55,52	198	99	0.000663381	0.0204794	0.305,0.27,0.265	0.544,0.381	-0.183
49184	ENSG00000124831	LRRFIP1	chr2	+	237758728	237758821	237756094	237756187	237760063	237760205	49184	1,2,10	16,24,44	20,16	43,20	192	99	9.0502e-05	0.00410373	0.031,0.041,0.105	0.193,0.292	-0.183
1663	ENSG00000007047	MARK4	chr19	+	45298142	45298222	45297675	45297954	45299810	45299855	1663	0,1,3	12,18,38	13,14	32,26	179	99	4.31233e-07	3.99646e-05	0.0,0.03,0.042	0.183,0.229	-0.182
21130	ENSG00000138814	PPP3CA	chr4	-	101029165	101029195	101023408	101026061	101032266	101032364	21130	0,0,0	20,23,38	20,5	43,35	129	99	3.04705e-09	4.75697e-07	0.0,0.0,0.0	0.263,0.099	-0.181
9622	ENSG00000103121	CMC2	chr16	-	81001247	81001334	80997313	80997429	81006733	81006858	9622	2,2,4	22,50,106	48,9	51,52	186	99	3.86763e-08	4.61368e-06	0.046,0.021,0.02	0.334,0.084	-0.18
30867	ENSG00000079277	MKNK1	chr1	-	46574946	46575020	46572062	46572167	46576574	46576654	30867	10,19,41	1,3,5	23,17	0,0	173	99	0.000334418	0.0118605	0.851,0.784,0.824	1.0,1.0	-0.18
67383	ENSG00000174705	SH3PXD2B	chr5	-	172356690	172356774	172353887	172354005	172358772	172358877	67383	0,0,0	11,16,26	14,9	32,24	183	99	3.51702e-09	5.41795e-07	0.0,0.0,0.0	0.191,0.169	-0.18
12001	ENSG00000170113	NIPA1	chr15	+	22814082	22814153	22812162	22812253	22820312	22820473	12001	0,0,0	3,2,2	7,1	9,12	170	99	6.74152e-05	0.00325011	0.0,0.0,0.0	0.312,0.046	-0.179
75548	ENSG00000126217	MCF2L	chr13	+	113091120	113091195	113089609	113089728	113094513	113094635	75548	1,2,2	8,10,15	30,23	58,32	174	99	0.000161314	0.00662971	0.066,0.102,0.071	0.227,0.29	-0.179
21381	ENSG00000153006	SREK1IP1	chr5	-	64754314	64754362	64741056	64741200	64768504	64768619	21381	18,23,69	1,7,8	64,40	0,0	147	99	2.67849e-06	0.000205969	0.924,0.689,0.853	1.0,1.0	-0.178
30268	ENSG00000197050	ZNF420	chr19	+	37096030	37096115	37090994	37091121	37127127	37130368	30268	0,0,1	9,5,17	4,4	11,8	184	99	7.38026e-05	0.00351795	0.0,0.0,0.031	0.164,0.212	-0.178
64953	ENSG00000136828	RALGPS1	chr9	+	127050042	127050132	127034430	127034514	127052846	127052939	64953	8,11,22	1,0,7	85,77	0,1	189	99	0.000162202	0.00665443	0.807,1.0,0.622	1.0,0.976	-0.178
18029	ENSG00000082397	EPB41L3	chr18	-	5398020	5398143	5397057	5397426	5406776	5406968	18029	0,1,1	21,40,50	18,12	49,22	198	99	2.286e-11	5.21332e-09	0.0,0.012,0.01	0.155,0.214	-0.177
25768	ENSG00000163539	CLASP2	chr3	-	33577201	33577264	33576168	33576275	33581820	33581928	25768	0,2,4	19,32,61	64,57	166129	162	99	8.5119e-11	1.72925e-08	0.0,0.037,0.039	0.191,0.213	-0.177
41316	ENSG00000185344	ATP6V0A2	chr12	+	123751109	123751229	123748574	123748785	123752282	123752402	41316	14,19,48	1,4,3	44,20	0,0	198	99	0.00028188	0.0102935	0.875,0.704,0.889	1.0,1.0	-0.177
14321	ENSG00000151849	CENPJ	chr13	-	24889315	24889400	24885605	24885670	24892642	24892867	14321	15,36,47	2,4,10	62,32	1,1	184	99	0.000148557	0.00616533	0.801,0.829,0.717	0.971,0.945	-0.176
42690	ENSG00000033030	ZCCHC8	chr12	-	122490461	122490567	122489385	122489463	122492714	122492789	42690	12,22,48	2,2,5	51,62	0,1	198	99	0.000354837	0.0123749	0.75,0.846,0.828	1.0,0.969	-0.176
16836	ENSG00000196670	ZFP62	chr5	-	180851987	180852060	180847614	180851493	180860527	180860663	16836	0,0,2	16,22,20	17,5	31,17	172	99	8.22629e-08	9.02622e-06	0.0,0.0,0.054	0.24,0.145	-0.175
20372	ENSG00000151612	ZNF827	chr4	-	145763401	145763468	145757626	145761598	145764987	145765165	20372	0,0,4	6,7,21	13,5	22,16	166	99	0.000706199	0.0214735	0.0,0.0,0.102	0.261,0.157	-0.175
70630	ENSG00000138326	RPS24	chr10	+	78037438	78040225	78037193	78037304	78040614	78040716	70630	70219678	12,43,54	150121	7,1	198	99	5.82101e-06	0.000407234	0.745,0.718,0.863	0.915,0.984	-0.174
20307	ENSG00000058063	ATP11B	chr3	+	182905793	182905919	182898684	182898772	182913860	182913978	20307	0,0,1	12,7,22	14,8	32,18	198	99	1.41489e-07	1.45013e-05	0.0,0.0,0.022	0.179,0.182	-0.173
32430	ENSG00000157827	FMNL2	chr2	+	152622536	152622557	152619577	152619718	152625437	152625562	32430	0,0,1	17,15,48	8,16	60,38	120	99	1.05767e-07	1.11312e-05	0.0,0.0,0.017	0.099,0.258	-0.173
67075	ENSG00000198561	CTNND1	chr11	+	57789036	57789155	57761788	57762046	57795576	57795729	67075	31,36,111	6,7,15	114,82	5,4	198	99	0.000827738	0.0243881	0.721,0.72,0.787	0.919,0.911	-0.172
70636	ENSG00000138326	RPS24	chr10	+	78040614	78040747	78037193	78037304	78048980	78049164	70636	12,45,56	2,1,8	8,2	0,0	198	99	0.00095554	0.0274581	0.75,0.957,0.778	1.0,1.0	-0.172
43635	ENSG00000114120	SLC25A36	chr3	+	140968682	140968730	140966933	140967036	140970926	140970993	43635	0,1,2	8,6,25	11,6	22,17	147	99	4.97585e-05	0.00252996	0.0,0.101,0.051	0.252,0.192	-0.171
71935	ENSG00000155256	ZFYVE27	chr10	+	97752856	97752877	97751375	97751462	97753037	97753182	71935	0,0,0	13,14,27	7,3	34,10	120	99	5.95782e-06	0.000415642	0.0,0.0,0.0	0.145,0.198	-0.171
46085	ENSG00000061676	NCKAP1	chr2	-	183024977	183024995	183023805	183023916	183037991	183038858	46085	0,0,0	18,14,101	14,12	96,34	117	99	8.61696e-10	1.51278e-07	0.0,0.0,0.0	0.11,0.23	-0.17
11452	ENSG00000140538	NTRK3	chr15	-	87885693	87885735	87880269	87880428	87929190	87929434	11452	0,0,0	1,1,3	4,1	12,4	141	99	0.00120262	0.0324721	0.0,0.0,0.0	0.19,0.149	-0.169
18546	ENSG00000100320	RBFOX2	chr22	-	35750425	35750457	35746472	35746561	35759887	35760020	18546	0,0,1	6,6,14	4,1	8,7	131	99	0.00182289	0.0446583	0.0,0.0,0.051	0.274,0.097	-0.169
21735	ENSG00000172795	DCP2	chr5	+	112993105	112993173	112992671	112992770	113001083	113001236	21735	0,0,0	15,11,19	4,4	9,16	167	99	3.13386e-05	0.00170124	0.0,0.0,0.0	0.209,0.129	-0.169
40300	ENSG00000228109	MELTF-AS1	chr3	+	197004096	197004359	197003601	197003970	197004493	197004744	40300	0,1,1	3,5,8	4,6	17,6	198	99	0.00086318	0.0252247	0.0,0.091,0.059	0.105,0.333	-0.169
55308	ENSG00000106278	PTPRZ1	chr7	+	122012077	122013889	122010333	122011309	122019123	122019268	55308	61,88,166	6,13,39	467285	21,8	198	99	3.74158e-08	4.49707e-06	0.836,0.772,0.68	0.917,0.947	-0.169
941	ENSG00000196236	XPNPEP3	chr22	+	40860677	40860793	40857096	40857245	40861617	40862770	941	6,8,11	1,2,4	34,4	0,1	198	99	0.00101242	0.0286849	0.75,0.667,0.579	1.0,0.667	-0.168
17541	ENSG00000105223	PLD3	chr19	+	40365552	40365585	40348703	40348768	40366418	40366510	17541	1,0,1	2,1,8	8,3	12,7	132	99	0.000743473	0.022431	0.273,0.0,0.086	0.333,0.243	-0.168
18584	ENSG00000048028	USP28	chr11	-	113828843	113828920	113827232	113827360	113829196	113829345	18584	4,0,1	27,34,41	11,5	26,11	176	99	2.49893e-06	0.000193763	0.077,0.0,0.014	0.192,0.204	-0.168
20971	ENSG00000251022	THAP9-AS1	chr4	-	82899712	82899737	82897792	82898062	82900076	82900223	20971	0,2,5	14,10,51	17,9	30,36	124	99	0.000327625	0.0116735	0.0,0.138,0.073	0.311,0.166	-0.168
39507	ENSG00000162298	SYVN1	chr11	-	65132247	65132351	65131273	65131596	65132731	65132780	39507	19,36,71	2,3,11	124,59	0,1	198	99	6.26868e-07	5.59765e-05	0.826,0.857,0.763	1.0,0.967	-0.168
53040	ENSG00000064995	TAF11	chr6	-	34879625	34879736	34877461	34878720	34880288	34880376	53040	0,0,1	3,3,7	6,2	11,5	198	99	0.000189894	0.00758971	0.0,0.0,0.067	0.214,0.167	-0.168
62165	ENSG00000110074	FOXRED1	chr11	+	126274930	126275021	126273315	126273454	126275326	126275428	62165	16,29,30	2,3,5	28,19	1,0	190	99	0.00110524	0.0307865	0.807,0.834,0.758	0.936,1.0	-0.168
6743	ENSG00000153944	MSI2	chr17	+	57650649	57650673	57627228	57627303	57652098	57652161	6743	3,2,8	58,66,107	32,44	140101	123	99	1.59093e-09	2.65287e-07	0.04,0.024,0.057	0.155,0.26	-0.167
30421	ENSG00000112144	CILK1	chr6	-	53060935	53061046	53041135	53041408	53061595	53061802	30421	0,0,1	4,1,4	3,3	7,5	198	99	0.00080309	0.0238736	0.0,0.0,0.111	0.176,0.231	-0.167
46723	ENSG00000131459	GFPT2	chr5	-	180302422	180302584	180300697	180301608	180304771	180304939	46723	20,43,80	3,8,0	28,15	0,0	198	99	0.000618434	0.0194139	0.769,0.729,1.0	1.0,1.0	-0.167
52640	ENSG00000168036	CTNNB1	chr3	+	41224189	41224321	41224020	41224081	41224525	41224711	52640	13,7,46	133187357	107212	304289	198	99	0	0	0.047,0.018,0.061	0.15,0.268	-0.167
55310	ENSG00000106278	PTPRZ1	chr7	+	122012647	122013889	122010333	122011309	122019123	122019268	55310	61,88,168	6,13,39	460282	21,8	198	99	4.80638e-08	5.60419e-06	0.836,0.772,0.683	0.916,0.946	-0.167
48515	ENSG00000074054	CLASP1	chr2	-	121409023	121409047	121407470	121407715	121410865	121410969	48515	32,43,83	4,22,30	115107	15,8	123	99	0.000534007	0.0172645	0.866,0.611,0.69	0.861,0.915	-0.166
54123	ENSG00000109339	MAPK10	chr4	-	86103185	86103244	86101893	86102032	86107222	86107243	54123	19,28,49	2,4,8	76,58	0,1	158	99	5.14796e-06	0.000367329	0.856,0.814,0.793	1.0,0.973	-0.165
66976	ENSG00000110514	MADD	chr11	+	47326543	47326552	47324470	47324577	47326737	47326807	66976	1,0,0	13,19,22	4,4	26,11	108	99	7.44808e-05	0.00354302	0.066,0.0,0.0	0.124,0.25	-0.165
25223	ENSG00000143612	C1orf43	chr1	-	154219835	154219937	154214456	154214574	154220341	154220533	25223	46,87,124	15,32,52	169107	35,16	198	99	0.000477146	0.0157702	0.605,0.576,0.544	0.707,0.77	-0.163
33653	ENSG00000066629	EML1	chr14	+	99874930	99874987	99865513	99865646	99878484	99878552	33653	2,3,8	27,26,75	32,18	78,37	156	99	1.3471e-06	0.000111316	0.045,0.068,0.063	0.207,0.236	-0.163
47207	ENSG00000120451	SNX19	chr11	-	130880621	130880806	130879623	130879711	130903254	130903384	47207	27,55,63	5,0,10	110,67	1,0	198	99	2.15026e-05	0.00123198	0.73,1.0,0.759	0.982,1.0	-0.161
60510	ENSG00000063601	MTMR1	chrX	+	150714478	150714529	150699194	150699300	150718624	150718700	60510	0,0,0	10,6,13	4,4	18,11	150	99	6.49444e-05	0.00315058	0.0,0.0,0.0	0.128,0.194	-0.161
30290	ENSG00000123473	STIL	chr1	-	47260288	47260539	47250138	47251922	47262902	47263062	30290	21,41,59	2,3,7	29,31	0,0	198	99	8.21526e-05	0.00380297	0.84,0.872,0.808	1.0,1.0	-0.16
56781	ENSG00000128596	CCDC136	chr7	+	128792099	128792183	128791409	128791551	128792319	128792427	56781	1,0,0	5,1,12	5,2	13,4	183	99	0.000323621	0.0115636	0.098,0.0,0.0	0.172,0.213	-0.16
57619	ENSG00000141380	SS18	chr18	-	26035830	26035923	26035004	26035127	26038554	26038659	57619	10,23,35	35,64,148	55,40	80,44	192	99	1.36025e-06	0.000112204	0.128,0.156,0.109	0.262,0.319	-0.159
69645	ENSG00000187531	SIRT7	chr17	-	81913206	81913293	81911938	81912614	81913773	81913880	69645	0,1,0	6,8,15	6,4	16,9	186	99	3.21709e-05	0.00173867	0.0,0.062,0.0	0.166,0.191	-0.158
74007	ENSG00000139116	KIF21A	chr12	-	39315931	39315970	39311416	39311553	39319905	39320013	74007	0,0,0	8,13,20	8,6	32,22	138	99	1.31059e-06	0.000108686	0.0,0.0,0.0	0.152,0.164	-0.158
7675	ENSG00000274211	SOCS7	chr17	+	38365307	38366033	38364751	38364856	38366286	38366417	7675	1,0,1	14,15,57	8,8	29,14	198	99	2.02648e-07	2.0188e-05	0.034,0.0,0.009	0.121,0.222	-0.157
63986	ENSG00000110756	HPS5	chr11	-	18283794	18283901	18281913	18282220	18285345	18285459	63986	17,25,36	0,2,9	33,32	0,0	198	99	9.59602e-05	0.00432593	1.0,0.862,0.667	1.0,1.0	-0.157
3775	ENSG00000132670	PTPRA	chr20	+	2975214	2975241	2964860	2965202	2986764	2986849	3775	7,8,20	58,58,176	73,37	140117	126	99	4.24023e-08	5.00681e-06	0.087,0.098,0.082	0.291,0.199	-0.156
49489	ENSG00000114956	DGUOK	chr2	+	73950600	73950732	73946718	73946906	73958145	73958245	49489	3,8,9	26,39,56	22,11	26,28	198	99	0.000172872	0.00704364	0.055,0.093,0.074	0.297,0.164	-0.156
53000	ENSG00000082458	DLG3	chrX	+	70495407	70495453	70493375	70493475	70497179	70497221	53000	1,2,0	25,34,45	7,7	30,17	145	99	1.75065e-06	0.000140909	0.027,0.039,0.0	0.137,0.219	-0.156
72863	ENSG00000139624	CERS5	chr12	-	50134545	50134702	50129288	50130694	50135731	50135792	72863	62,66,185	0,29,0	135,69	0,0	198	99	0.00146857	0.0379148	1.0,0.532,1.0	1.0,1.0	-0.156
21887	ENSG00000157426	AASDH	chr4	-	56345126	56345290	56343561	56343684	56349262	56350058	21887	9,23,29	1,1,12	14,10	0,1	198	99	0.00200506	0.0482824	0.818,0.92,0.547	1.0,0.833	-0.155
29538	ENSG00000117385	P3H1	chr1	-	42756400	42756455	42755547	42755637	42757782	42757922	29538	1,1,3	27,45,55	13,10	37,31	154	99	1.42825e-07	1.45716e-05	0.023,0.014,0.034	0.184,0.172	-0.154
36166	ENSG00000075151	EIF4G3	chr1	-	21001198	21001312	20981047	20981227	21002712	21002808	36166	7,3,20	29,32,96	19,26	42,32	198	99	6.96466e-05	0.00334728	0.108,0.045,0.094	0.184,0.289	-0.154
41452	ENSG00000135541	AHI1	chr6	-	135323161	135323324	135316604	135318616	135358131	135358187	41452	24,25,36	2,2,4	52,42	0,0	198	99	0.000339059	0.01195	0.857,0.862,0.818	1.0,1.0	-0.154
26930	ENSG00000140575	IQGAP1	chr15	+	90482701	90482749	90482196	90482281	90483360	90483593	26930	0,0,1	7,17,23	7,6	27,19	147	99	5.0357e-06	0.00036098	0.0,0.0,0.028	0.149,0.175	-0.153
28305	ENSG00000138750	NUP54	chr4	-	76131229	76131284	76130655	76130749	76132522	76132719	28305	31,85,169	10,6,3	105,76	0,0	154	99	1.15922e-05	0.000737762	0.666,0.901,0.973	1.0,1.0	-0.153
69605	ENSG00000100600	LGMN	chr14	-	92741061	92741179	92732648	92732815	92748488	92748627	69605	1,0,2	6,3,30	5,4	17,6	198	99	0.00118646	0.0321853	0.077,0.0,0.032	0.128,0.25	-0.153
47354	ENSG00000169016	E2F6	chr2	-	11458280	11458351	11457178	11457233	11465771	11465879	47354	2,0,2	13,12,26	8,3	14,11	170	99	0.00061278	0.0193277	0.082,0.0,0.043	0.25,0.137	-0.152
55880	ENSG00000213420	GPC2	chr7	-	100175571	100175894	100173457	100174765	100176206	100176365	55880	86103231	7,13,22	499585	5,3	198	99	6.21725e-15	2.6295e-12	0.86,0.798,0.84	0.98,0.99	-0.152
20229	ENSG00000169062	UPF3A	chr13	+	114286301	114286400	114282020	114282127	114286518	114286629	20229	30,27,83	1,4,10	85,67	1,0	198	99	1.47962e-05	0.000914163	0.938,0.771,0.806	0.977,1.0	-0.15
75416	ENSG00000188811	NHLRC3	chr13	+	39044089	39044181	39039563	39039711	39047039	39047152	75416	20,22,43	3,4,3	90,34	0,2	191	99	0.000975605	0.0278962	0.776,0.74,0.881	1.0,0.898	-0.15
61699	ENSG00000205581	HMGN1	chr21	-	39345829	39345958	39345145	39345274	39348291	39348339	61699	18,53,151	2745721523	279160	731283	198	99	0	0	0.032,0.044,0.047	0.16,0.22	-0.149
68945	ENSG00000110075	PPP6R3	chr11	+	68609610	68609628	68603341	68603492	68609903	68610023	68945	0,0,1	36,50,110	17,11	75,56	117	99	1.54955e-11	3.77433e-09	0.0,0.0,0.008	0.161,0.143	-0.149
3547	ENSG00000196756	SNHG17	chr20	-	38425934	38426052	38421005	38421098	38426418	38426503	3547	2,0,0	6,9,8	25,2	38,6	198	99	9.39799e-06	0.000615806	0.143,0.0,0.0	0.248,0.143	-0.148
3978	ENSG00000124214	STAU1	chr20	-	49165996	49166285	49153932	49154071	49174194	49174269	3978	10,21,32	22,31,83	55,74	65,56	198	99	0.000433607	0.0145933	0.185,0.253,0.162	0.297,0.398	-0.148
20370	ENSG00000151612	ZNF827	chr4	-	145763089	145763122	145757626	145761598	145764987	145765165	20370	0,0,2	6,7,21	10,2	22,16	132	99	0.00016095	0.00662059	0.0,0.0,0.067	0.254,0.086	-0.148
12075	ENSG00000273749	CYFIP1	chr15	-	22916881	22917029	22916482	22916630	22917787	22917935	12075	0,0,3	40,71,82	19,7	57,18	198	99	9.56224e-12	2.45781e-09	0.0,0.0,0.018	0.143,0.163	-0.147
33803	ENSG00000163608	NEPRO	chr3	-	113010642	113010704	113008170	113008430	113011044	113011165	33803	23,56,99	5,11,19	95,37	3,4	161	99	0.000669492	0.0206544	0.739,0.758,0.762	0.951,0.85	-0.147
30541	ENSG00000144647	POMGNT2	chr3	-	43090487	43090609	43079231	43081536	43105835	43105858	30541	0,0,0	1,7,19	3,4	21,7	198	99	0.000699344	0.0213348	0.0,0.0,0.0	0.067,0.222	-0.145
37221	ENSG00000142949	PTPRF	chr1	+	43612767	43612800	43609382	43609498	43613617	43613715	37221	0,1,6	83138257	32,34	181111	132	99	0	0	0.0,0.005,0.017	0.117,0.187	-0.145
59645	ENSG00000171311	EXOSC1	chr10	-	97438662	97438703	97437699	97437750	97441170	97441259	59645	17,28,32	3,0,7	22,15	0,0	140	99	0.000419152	0.0141923	0.8,1.0,0.764	1.0,1.0	-0.145
14154	ENSG00000088387	DOCK9	chr13	-	98796205	98796213	98793486	98794748	98797114	98797253	14154	0,0,0	3,15,29	4,1	18,7	107	99	0.00174177	0.0431713	0.0,0.0,0.0	0.171,0.117	-0.144
58819	ENSG00000132356	PRKAA1	chr5	-	40769415	40769503	40767465	40767690	40771718	40771855	58819	32,37,94	2,6,5	75,41	0,0	187	99	4.67798e-05	0.00240214	0.894,0.766,0.909	1.0,1.0	-0.144
8271	ENSG00000135709	KIAA0513	chr16	+	85082563	85082593	85081314	85081392	85086643	85086724	8271	1,0,0	1,4,5	7,3	11,7	129	99	0.000127257	0.00549201	0.434,0.0,0.0	0.328,0.247	-0.143
17594	ENSG00000158987	RAPGEF6	chr5	-	131469800	131469815	131464040	131464281	131472586	131472744	17594	0,0,0	15,6,28	6,0	13,12	114	99	0.00109607	0.030595	0.0,0.0,0.0	0.286,0.0	-0.143
56872	ENSG00000198742	SMURF1	chr7	-	99050914	99050992	99049562	99049709	99051356	99051441	56872	0,0,1	15,12,25	6,4	13,21	177	99	2.07037e-05	0.00119503	0.0,0.0,0.022	0.205,0.096	-0.143
3544	ENSG00000196756	SNHG17	chr20	-	38422290	38422368	38421005	38421098	38426418	38426503	3544	0,0,1	6,9,8	33,0	38,6	177	99	2.10556e-05	0.00121234	0.0,0.0,0.065	0.327,0.0	-0.142
5279	ENSG00000105426	PTPRS	chr19	-	5218786	5218798	5218419	5218532	5219309	5219467	5279	69,54,273	10,27,90	381316	46,35	111	99	9.66471e-05	0.00434007	0.86,0.641,0.73	0.881,0.89	-0.142
33389	ENSG00000168779	SHOX2	chr3	-	158105057	158105129	158102677	158102886	158105678	158106160	33389	0,0,1	2,5,3	6,22	13,58	171	99	8.16083e-05	0.00378531	0.0,0.0,0.162	0.211,0.18	-0.142
68148	ENSG00000005801	ZNF195	chr11	-	3360719	3360788	3357926	3360565	3370974	3371070	68148	0,1,2	25,23,49	10,8	27,30	168	99	4.04999e-07	3.77591e-05	0.0,0.025,0.023	0.179,0.136	-0.142
16426	ENSG00000105698	USF2	chr19	+	35269802	35270003	35269445	35269699	35270446	35270517	16426	50,69,168	10,8,11	210122	1,7	198	99	0.000181887	0.0073582	0.714,0.812,0.884	0.991,0.897	-0.141
16801	ENSG00000148110	MFSD14B	chr9	+	94456239	94456337	94453957	94454070	94458321	94458464	16801	30,46,55	3,3,6	80,29	1,0	197	99	0.000249343	0.00946953	0.834,0.885,0.822	0.976,1.0	-0.141
74742	ENSG00000139405	RITA1	chr12	+	113186192	113186316	113185525	113186021	113186682	113187048	74742	8,27,24	0,2,5	32,12	0,0	198	99	0.000531113	0.0171948	1.0,0.871,0.706	1.0,1.0	-0.141
32212	ENSG00000139372	TDG	chr12	+	103983135	103983218	103982798	103982934	103983294	103983389	32212	20,30,71	3,4,1	150,76	1,0	182	99	0.00136452	0.0356699	0.784,0.803,0.975	0.988,1.0	-0.14
36442	ENSG00000111445	RFC5	chr12	+	118017994	118018053	118016703	118016892	118019071	118019136	36442	1,2,6	21,40,94	10,7	53,14	158	99	0.000382319	0.0131948	0.029,0.03,0.038	0.106,0.239	-0.14
52369	ENSG00000138162	TACC2	chr10	+	122213341	122213377	122210396	122211708	122215390	122215451	52369	0,0,0	22,23,73	7,8	62,23	135	99	3.66993e-07	3.44922e-05	0.0,0.0,0.0	0.076,0.203	-0.14
6393	ENSG00000100038	TOP3B	chr22	-	21982413	21982449	21975639	21975807	21982729	21982766	6393	0,0,1	8,9,12	3,3	16,9	135	99	0.00111909	0.0310456	0.0,0.0,0.058	0.121,0.196	-0.139
7773	ENSG00000006125	AP2B1	chr17	+	35670856	35670898	35657598	35657791	35671753	35671900	7773	34,55,76	43,81,129	183122	150,98	141	99	8.62936e-05	0.00396312	0.357,0.323,0.293	0.461,0.466	-0.139
53327	ENSG00000271860	NA	chr6	+	97628900	97628961	97618125	97618231	97702282	97702364	53327	1,0,0	0,1,1	13,13	9,9	160	99	0.000572816	0.0183495	1.0,0.0,0.0	0.472,0.472	-0.139
54697	ENSG00000234545	FAM133B	chr7	-	92566009	92566061	92561136	92562368	92569822	92569915	54697	16,26,66	2,2,13	28,11	1,0	151	99	0.000467685	0.0155304	0.84,0.895,0.769	0.948,1.0	-0.139
69805	ENSG00000083535	PIBF1	chr13	+	72973590	72973675	72965273	72965404	72998821	72998995	69805	26,60,95	3,5,6	54,36	0,0	184	99	8.9212e-05	0.0040571	0.823,0.866,0.895	1.0,1.0	-0.139
25769	ENSG00000163539	CLASP2	chr3	-	33588704	33588731	33584749	33584920	33592394	33592496	25769	0,0,0	14,20,55	21,25	100127	126	99	1.50729e-09	2.52244e-07	0.0,0.0,0.0	0.142,0.134	-0.138
66629	ENSG00000136811	ODF2	chr9	+	128460157	128460299	128459566	128459657	128460512	128460666	66629	6,1,10	23,28,82	20,14	45,25	198	99	3.5343e-05	0.00189431	0.115,0.018,0.057	0.182,0.219	-0.137
27269	ENSG00000163714	U2SURP	chr3	+	143023974	143024018	143022852	143023064	143027148	143027253	27269	54,61,120	7,14,20	126,59	0,6	143	99	2.32696e-05	0.001317	0.842,0.751,0.806	1.0,0.872	-0.136
51701	ENSG00000156256	USP16	chr21	+	29025708	29025771	29024650	29024777	29027872	29027974	51701	0,0,1	13,9,38	12,6	57,18	162	99	1.95549e-06	0.000156315	0.0,0.0,0.016	0.114,0.169	-0.136
22388	ENSG00000147854	UHRF2	chr9	+	6495584	6497103	6493825	6493932	6497197	6497360	22388	4,4,8	26,45,64	20,12	28,43	198	99	0.000126313	0.0054614	0.071,0.043,0.059	0.263,0.122	-0.135
73582	ENSG00000134532	SOX5	chr12	-	23546315	23546424	23543210	23543384	23563257	23563403	73582	26,28,74	1,3,7	152,82	0,0	198	99	1.10908e-05	0.000708759	0.929,0.824,0.841	1.0,1.0	-0.135
28661	ENSG00000004487	KDM1A	chr1	+	23066059	23066071	23059072	23059167	23068538	23068681	28661	0,0,3	139336574	74,62	517293	111	99	0	0	0.0,0.0,0.005	0.113,0.159	-0.134
36041	ENSG00000123636	BAZ2B	chr2	-	159397073	159397100	159395768	159395834	159397344	159397389	36041	0,1,5	18,11,53	15,9	39,49	126	99	0.000475858	0.0157568	0.0,0.067,0.069	0.232,0.126	-0.134
66794	ENSG00000149294	NCAM1	chr11	+	113272932	113273048	113271759	113271876	113275266	113275564	66794	0,6,12	23,38,70	125139	275307	198	99	3.03615e-07	2.91239e-05	0.0,0.073,0.079	0.185,0.185	-0.134
36158	ENSG00000075151	EIF4G3	chr1	-	20982387	20982408	20981047	20981227	20997600	20997633	36158	0,0,0	8,7,46	7,8	41,40	120	99	1.39961e-06	0.000114546	0.0,0.0,0.0	0.123,0.142	-0.133
74060	ENSG00000130396	AFDN	chr6	+	167954457	167954493	167951185	167952187	167962432	167962661	74060	0,0,3	47,47,174	33,35	190134	135	99	5.66214e-15	2.41669e-12	0.0,0.0,0.012	0.113,0.161	-0.133
19550	ENSG00000077232	DNAJC10	chr2	+	182739544	182739709	182736248	182736386	182740298	182740384	19550	5,14,12	23,53,107	33,13	47,29	198	99	8.63276e-06	0.000573746	0.098,0.117,0.053	0.26,0.183	-0.132
75483	ENSG00000102738	MRPS31	chr13	-	40754018	40754092	40749137	40749281	40756872	40757013	75483	15,53,115	1,8,6	119,48	0,0	173	99	8.34516e-06	0.00055622	0.896,0.791,0.916	1.0,1.0	-0.132
21667	ENSG00000105443	CYTH2	chr19	+	48477716	48477719	48474837	48474949	48478068	48478145	21667	52,64,183	6,17,31	265140	12,1	102	99	1.01862e-08	1.39792e-06	0.894,0.785,0.851	0.955,0.993	-0.131
36160	ENSG00000075151	EIF4G3	chr1	-	20982387	20982408	20981047	20981227	21002712	21002808	36160	0,0,0	29,32,96	3,10	42,32	120	99	3.80091e-07	3.56511e-05	0.0,0.0,0.0	0.056,0.205	-0.131
51120	ENSG00000093167	LRRFIP2	chr3	-	37072789	37072882	37065809	37065942	37075023	37075116	51120	0,2,1	5,16,44	7,1	9,21	192	99	0.00172607	0.0428735	0.0,0.061,0.012	0.286,0.024	-0.131
70654	ENSG00000107771	CCSER2	chr10	+	84507293	84507333	84477574	84477664	84513448	84513702	70654	0,0,2	5,15,35	6,2	16,17	139	99	0.000312665	0.0112586	0.0,0.0,0.039	0.211,0.077	-0.131
6061	ENSG00000109118	PHF12	chr17	-	28907589	28907672	28906855	28906994	28908782	28908881	6061	26,56,90	1,5,11	165113	0,0	182	99	7.6727e-08	8.4587e-06	0.934,0.859,0.817	1.0,1.0	-0.13
38615	ENSG00000082701	GSK3B	chr3	-	119866589	119866628	119863418	119863605	119876412	119876508	38615	1,1,11	22,23,74	31,20	83,79	138	99	0.000267294	0.00995623	0.032,0.03,0.096	0.211,0.154	-0.13
47203	ENSG00000197622	CDC42SE1	chr1	-	151056655	151056786	151055582	151055993	151059478	151059773	47203	17,12,24	22,24,69	86,29	69,35	198	99	0.00110639	0.0307865	0.279,0.2,0.148	0.384,0.293	-0.13
59383	ENSG00000168393	DTYMK	chr2	-	241681918	241682333	241678451	241678649	241685768	241685877	59383	0,0,0	6,14,15	4,2	10,10	198	99	0.000883626	0.0257523	0.0,0.0,0.0	0.167,0.091	-0.129
21032	ENSG00000164066	INTU	chr4	+	127675904	127676065	127674123	127674213	127684408	127684486	21032	0,0,1	6,5,15	6,5	18,16	198	99	5.9897e-05	0.00295189	0.0,0.0,0.032	0.143,0.135	-0.128
23714	ENSG00000156976	EIF4A2	chr3	+	186784961	186785101	186784563	186784696	186785882	186785913	23714	288491754	85124207	920908	133134	198	99	7.44412e-07	6.57159e-05	0.629,0.664,0.646	0.776,0.772	-0.128
23765	ENSG00000175455	CCDC14	chr3	-	123955842	123956795	123948895	123949132	123961143	123961349	23765	28,43,102	4,4,13	181,72	3,4	198	99	0.000454926	0.0151826	0.778,0.843,0.797	0.968,0.9	-0.128
31873	ENSG00000182473	EXOC7	chr17	-	76090328	76090397	76089174	76089320	76094413	76094581	31873	2,5,6	24,51,63	22,4	33,28	168	99	0.000653958	0.0202557	0.047,0.055,0.053	0.282,0.078	-0.128
45696	ENSG00000152520	PAN3	chr13	+	28271980	28272071	28270700	28270866	28277236	28277376	45696	28,33,55	3,3,2	55,39	0,0	190	99	0.00151324	0.0388737	0.829,0.851,0.935	1.0,1.0	-0.128
66062	ENSG00000137073	UBAP2	chr9	-	34011626	34011664	33996477	33998864	34017049	34017189	66062	0,0,2	9,25,33	3,7	27,19	137	99	0.000116746	0.00510949	0.0,0.0,0.042	0.074,0.21	-0.128
1192	ENSG00000100281	HMGXB4	chr22	+	35285996	35286061	35283961	35284043	35287346	35287452	1192	17,44,78	2,5,3	79,57	0,0	164	99	0.000338387	0.0119354	0.837,0.842,0.94	1.0,1.0	-0.127
5694	ENSG00000130402	ACTN4	chr19	+	38710256	38710342	38709394	38709476	38714468	38714561	5694	65,73,125	7,3,11	124,27	0,0	185	99	2.98465e-06	0.000226148	0.832,0.929,0.859	1.0,1.0	-0.127
17838	ENSG00000153310	CYRIB	chr8	-	129880375	129880458	129879388	129879471	129903311	129903350	17838	2,1,4	14,41,89	26,12	89,28	182	99	4.80632e-08	5.60419e-06	0.072,0.013,0.024	0.137,0.189	-0.127
30016	ENSG00000288701	PRRC2B	chr9	+	131494404	131494486	131492168	131492260	131495739	131500171	30016	118130288	45,52,138	467324	141,61	181	99	0.000903636	0.0262257	0.589,0.578,0.533	0.644,0.744	-0.127
45816	ENSG00000197226	TBC1D9B	chr5	-	179867444	179867495	179865837	179865888	179867777	179867849	45816	6,3,14	42,45,107	25,17	77,41	150	99	8.01318e-05	0.0037317	0.086,0.042,0.079	0.176,0.215	-0.127
72204	ENSG00000087303	NID2	chr14	-	52027200	52027344	52020058	52020178	52028721	52028850	72204	53,54,85	1,10,7	44,1	1,0	198	99	0.00174827	0.0432862	0.964,0.73,0.859	0.957,1.0	-0.127
51075	ENSG00000111011	RSRC2	chr12	-	122520503	122520581	122518838	122519029	122521384	122521428	51075	4,6,7	48,93,125	49,10	73100	177	99	1.77128e-05	0.00104575	0.045,0.035,0.03	0.273,0.053	-0.126
68964	ENSG00000131626	PPFIA1	chr11	+	70365940	70365967	70362287	70362488	70372214	70372390	68964	0,0,1	13,13,30	7,2	25,16	126	99	4.20436e-05	0.00219629	0.0,0.0,0.026	0.18,0.089	-0.126
70634	ENSG00000138326	RPS24	chr10	+	78040200	78040225	78037193	78037304	78040614	78040713	70634	67214668	12,43,54	147120	7,1	124	99	3.26158e-06	0.000245531	0.817,0.799,0.908	0.944,0.99	-0.126
5278	ENSG00000105426	PTPRS	chr19	-	5216719	5216767	5215497	5215595	5218419	5218532	5278	17,35,101	84111256	174147	242282	147	99	4.07785e-05	0.00214124	0.12,0.175,0.21	0.326,0.26	-0.125
6191	ENSG00000126858	RHOT1	chr17	+	32211115	32211238	32208106	32208309	32224615	32225727	6191	6,10,12	17,33,45	45,41	59,65	198	99	0.000574214	0.0183602	0.15,0.132,0.118	0.276,0.24	-0.125
8027	ENSG00000176953	NFATC2IP	chr16	+	28954564	28954682	28952131	28952204	28955977	28956058	8027	44,30,109	4,2,6	83,38	0,0	198	99	0.000172754	0.00704364	0.846,0.882,0.901	1.0,1.0	-0.124
60224	ENSG00000104613	INTS10	chr8	+	19849161	19849239	19845703	19845797	19851648	19852061	60224	3,3,4	14,52,66	25,12	64,30	177	99	9.25841e-07	7.93239e-05	0.107,0.031,0.033	0.179,0.183	-0.124
20582	ENSG00000214870	NA	chr7	+	26440312	26440505	26412184	26412239	26493794	26494342	20582	0,0,0	4,4,6	3,5	13,15	198	99	0.000293191	0.0106563	0.0,0.0,0.0	0.103,0.143	-0.123
43428	ENSG00000143622	RIT1	chr1	-	155904602	155904610	155904310	155904502	155904730	155904804	43428	0,1,0	15,20,39	9,6	65,29	107	99	7.13108e-06	0.00048291	0.0,0.044,0.0	0.114,0.161	-0.123
69794	ENSG00000135365	PHF21A	chr11	-	46117921	46118137	46092182	46092223	46120934	46121228	69794	0,0,2	6,15,24	6,8	30,18	198	99	5.50276e-05	0.00274979	0.0,0.0,0.04	0.091,0.182	-0.123
20227	ENSG00000169062	UPF3A	chr13	+	114282836	114282943	114281924	114282127	114286518	114286629	20227	27,40,104	1,4,10	99,64	1,0	198	99	2.56184e-05	0.00142736	0.931,0.833,0.839	0.98,1.0	-0.122
46396	ENSG00000114988	LMAN2L	chr2	-	96733518	96733601	96711863	96712025	96734408	96734526	46396	24,72,93	2,6,8	72,35	1,0	182	99	0.000145929	0.00608882	0.867,0.867,0.863	0.975,1.0	-0.122
21717	ENSG00000113504	SLC12A7	chr5	-	1056581	1056596	1053348	1053482	1057470	1057649	21717	1,1,4	15,48,54	12,2	43,11	114	99	0.000348024	0.0121738	0.055,0.018,0.06	0.195,0.136	-0.121
25112	ENSG00000132591	ERAL1	chr17	+	28858145	28858207	28856504	28856582	28858373	28858395	25112	23,45,77	2,4,6	51,36	0,0	161	99	0.000206502	0.00810042	0.876,0.874,0.888	1.0,1.0	-0.121
49490	ENSG00000114956	DGUOK	chr2	+	73950626	73950732	73946718	73946906	73958145	73958245	49490	2,9,5	26,39,56	13,11	26,28	198	99	0.000626211	0.0195656	0.037,0.103,0.043	0.2,0.164	-0.121
60276	ENSG00000046651	OFD1	chrX	+	13740088	13740213	13739001	13739032	13744414	13744519	60276	0,0,1	10,16,35	15,1	25,23	198	99	6.80773e-06	0.000465759	0.0,0.0,0.014	0.231,0.021	-0.121
64345	ENSG00000100815	TRIP11	chr14	-	91977125	91977248	91976107	91976189	91988283	91988383	64345	0,0,1	8,12,9	13,0	17,13	198	99	0.000111351	0.00490103	0.0,0.0,0.053	0.277,0.0	-0.121
20655	ENSG00000157800	SLC37A3	chr7	-	140352061	140352146	140351272	140351451	140355667	140355764	20655	29,32,88	3,1,12	91,47	0,1	184	99	2.07968e-05	0.00119892	0.839,0.945,0.798	1.0,0.962	-0.12
52439	ENSG00000047579	DTNBP1	chr6	-	15593058	15593081	15533235	15533395	15615266	15615399	52439	11,33,44	1,5,4	29,12	0,0	122	99	0.000852302	0.0249538	0.899,0.843,0.899	1.0,1.0	-0.12
64830	ENSG00000106771	TMEM245	chr9	-	109085996	109086020	109080838	109080943	109087172	109087342	64830	0,0,1	8,16,28	3,3	24,12	123	99	0.00166851	0.0418234	0.0,0.0,0.028	0.091,0.168	-0.12
25097	ENSG00000138246	DNAJC13	chr3	+	132537157	132537266	132530997	132531097	132538175	132538508	25097	1,0,1	15,54,64	10,8	38,23	198	99	2.87691e-08	3.54081e-06	0.032,0.0,0.008	0.116,0.148	-0.119
28409	ENSG00000164330	EBF1	chr5	-	158707567	158707636	158698640	158699142	158707978	158708009	28409	0,0,1	5,4,9	6,4	16,22	168	99	0.000251614	0.00953243	0.0,0.0,0.061	0.181,0.097	-0.119
16672	ENSG00000112851	ERBIN	chr5	+	66068876	66069020	66053405	66054951	66075023	66075230	16672	2,2,1	21,27,81	12,10	43,24	198	99	2.81749e-07	2.73649e-05	0.045,0.036,0.006	0.122,0.172	-0.118
9620	ENSG00000103121	CMC2	chr16	-	80998284	80998354	80997313	80997429	81006733	81006875	9620	0,1,2	22,50,106	14,11	51,52	169	99	2.19571e-09	3.51034e-07	0.0,0.012,0.011	0.139,0.11	-0.117
19155	ENSG00000065882	TBC1D1	chr4	+	38053105	38053225	38049617	38049898	38054198	38054338	19155	5,11,20	54,67,97	29,15	62,33	198	99	0.000104977	0.00467354	0.044,0.076,0.093	0.19,0.185	-0.117
48740	ENSG00000137573	SULF1	chr8	+	69638501	69638644	69629503	69629679	69638734	69638858	48740	23,36,70	2,2,4	117,9	0,0	198	99	0.00128627	0.0341753	0.852,0.9,0.897	1.0,1.0	-0.117
8675	ENSG00000011638	LDAF1	chr16	+	21166839	21166911	21161084	21161278	21170436	21170605	8675	0,0,1	14,18,33	6,2	14,25	171	99	0.000342164	0.012014	0.0,0.0,0.017	0.199,0.044	-0.116
18030	ENSG00000082397	EPB41L3	chr18	-	5398020	5401043	5397057	5397426	5406776	5406968	18030	0,1,1	21,40,50	10,8	49,22	198	99	3.3148e-07	3.15367e-05	0.0,0.012,0.01	0.093,0.154	-0.116
26503	ENSG00000130023	ERMARD	chr6	+	169775269	169775346	169773043	169773402	169775939	169776065	26503	15,27,34	0,4,3	34,23	0,0	176	99	0.00185868	0.0453203	1.0,0.792,0.864	1.0,1.0	-0.115
55594	ENSG00000168137	SETD5	chr3	+	9436849	9436888	9435727	9435906	9440455	9440698	55594	5,8,15	41,32,92	33,19	66,58	138	99	0.000678375	0.0208455	0.08,0.152,0.105	0.264,0.19	-0.115
62600	ENSG00000066855	MTFR1	chr8	+	65689565	65689599	65682352	65682451	65693643	65693759	62600	1,0,1	12,20,49	9,2	23,27	133	99	5.34569e-05	0.00268572	0.058,0.0,0.015	0.226,0.052	-0.115
9619	ENSG00000103121	CMC2	chr16	-	80998284	80998351	80997313	80997429	81006733	81006839	9619	0,3,3	22,50,106	14,12	51,52	166	99	1.41512e-07	1.45013e-05	0.0,0.035,0.017	0.141,0.121	-0.114
24589	ENSG00000156928	MALSU1	chr7	+	23307867	23307949	23300838	23301017	23309355	23311729	24589	47103148	2,6,17	158,75	0,0	181	99	9.88211e-08	1.05205e-05	0.928,0.904,0.826	1.0,1.0	-0.114
31411	ENSG00000060718	COL11A1	chr1	-	102979596	102979612	102979381	102979435	102984137	102984191	31411	1,0,4	49,75,148	6,8	72,30	115	99	1.27344e-05	0.000799517	0.017,0.0,0.023	0.067,0.187	-0.114
31539	ENSG00000148019	CEP78	chr9	+	78250245	78250263	78248761	78248873	78251907	78252043	31539	0,0,0	14,37,56	4,6	34,32	117	99	1.52026e-05	0.000933076	0.0,0.0,0.0	0.091,0.137	-0.114
40794	ENSG00000102710	SUPT20H	chr13	-	37025319	37025437	37024339	37024442	37026203	37026236	40794	54126142	7,15,16	240153	3,12	198	99	0.00062834	0.019619	0.794,0.808,0.816	0.976,0.864	-0.114
63824	ENSG00000188343	CIBAR1	chr8	+	93702519	93702543	93701223	93701458	93703619	93703688	63824	0,0,1	40,55,124	7,12	90,46	123	99	5.63001e-08	6.46728e-06	0.0,0.0,0.006	0.059,0.174	-0.114
18389	ENSG00000168487	BMP1	chr8	+	22177566	22177732	22176923	22177139	22177851	22177906	18389	0,0,2	7,13,28	4,7	33,15	198	99	0.000345178	0.012105	0.0,0.0,0.034	0.057,0.189	-0.112
18580	ENSG00000048028	USP28	chr11	-	113806488	113806584	113804867	113805046	113808297	113808437	18580	1,3,6	37,47,79	16,8	42,31	195	99	5.24341e-06	0.000371859	0.014,0.031,0.037	0.162,0.116	-0.112
41602	ENSG00000131374	TBC1D5	chr3	-	17233684	17233750	17214206	17214370	17238162	17238419	41602	1,2,3	19,12,30	8,10	26,26	165	99	0.00189693	0.0460118	0.031,0.091,0.057	0.156,0.188	-0.112
50303	ENSG00000130508	PXDN	chr2	-	1653915	1653980	1653627	1653785	1654399	1654508	50303	1,0,2	72100191	13,13	127,37	164	99	5.2611e-10	9.56102e-08	0.008,0.0,0.006	0.058,0.175	-0.112
10110	ENSG00000090905	TNRC6A	chr16	+	24804704	24804851	24804176	24804319	24805013	24805151	10110	3,0,6	15,25,58	13,14	36,36	198	99	8.86445e-05	0.00403919	0.091,0.0,0.049	0.153,0.163	-0.111
19091	ENSG00000145907	G3BP1	chr5	+	151794202	151794249	151790888	151791062	151795478	151795575	19091	50,80,126	7,11,5	94,55	1,1	146	99	8.84902e-05	0.00403919	0.829,0.831,0.945	0.985,0.974	-0.111
41809	ENSG00000103351	CLUAP1	chr16	+	3526411	3526484	3523157	3523299	3530567	3530590	41809	28,60,97	1,8,13	118,67	3,1	172	99	0.00025915	0.0097465	0.942,0.812,0.811	0.958,0.975	-0.111
47497	ENSG00000105953	OGDH	chr7	+	44656317	44656362	44647656	44647759	44666735	44666851	47497	0,0,2	18,43,115	13,6	71,31	144	99	6.27877e-08	7.12457e-06	0.0,0.0,0.012	0.112,0.117	-0.111
16544	ENSG00000231764	DLX6-AS1	chr7	-	96979489	96979587	96966846	96969118	97003508	97004257	16544	0,0,1	1,3,2	6,1	8,6	197	99	0.00112426	0.0310813	0.0,0.0,0.201	0.274,0.077	-0.109
21270	ENSG00000148154	UGCG	chr9	+	111915758	111915836	111914604	111914746	111922848	111922951	21270	0,1,2	11,8,12	11,6	23,28	177	99	0.0011206	0.0310688	0.0,0.065,0.085	0.211,0.107	-0.109
30249	ENSG00000167196	FBXO22	chr15	+	75904490	75904629	75903875	75904103	75913202	75913290	30249	29,47,105	1,5,5	64,40	0,0	198	99	0.0003277	0.0116735	0.935,0.825,0.913	1.0,1.0	-0.109
38179	ENSG00000117523	PRRC2C	chr1	+	171589368	171589605	171588378	171588505	171591586	171593511	38179	2,17,37	110167279	50,30	152,81	198	99	2.21572e-09	3.5302e-07	0.009,0.048,0.062	0.141,0.156	-0.109
43054	ENSG00000140416	TPM1	chr15	+	63061712	63061788	63060868	63061273	63062214	63062277	43054	48,59,101	263603649	80,30	233,65	175	99	4.47987e-09	6.74488e-07	0.094,0.052,0.081	0.163,0.207	-0.109
3760	ENSG00000087460	GNAS	chr20	+	58898940	58899162	58895611	58895684	58903530	58903585	3760	201519842	97171341	884459	228115	198	99	0.000649645	0.0201489	0.509,0.603,0.552	0.66,0.666	-0.108
45404	ENSG00000161813	LARP4	chr12	+	50461134	50461347	50454313	50454417	50462581	50462630	45404	28,49,70	3,0,6	62,43	0,0	198	99	0.000816466	0.0241631	0.824,1.0,0.854	1.0,1.0	-0.107
51961	ENSG00000152894	PTPRK	chr6	-	128003196	128003232	127998719	127998904	128005083	128005244	51961	0,0,1	13,16,35	5,4	33,20	135	99	0.000203099	0.00800041	0.0,0.0,0.021	0.1,0.128	-0.107
475	ENSG00000100241	SBF1	chr22	-	50466977	50467001	50466604	50466710	50467337	50467448	475	1,0,3	23,44,39	5,16	90,43	123	99	0.000379223	0.0131074	0.034,0.0,0.058	0.043,0.23	-0.106
7606	ENSG00000186566	GPATCH8	chr17	-	44464471	44464544	44436477	44436545	44474828	44474903	7606	17,29,56	0,3,8	77,36	1,0	172	99	0.000272958	0.0100625	1.0,0.848,0.801	0.978,1.0	-0.106
31398	ENSG00000116001	TIA1	chr2	-	70228343	70228462	70227734	70227791	70229058	70229091	31398	4,5,10	34,29,64	48,9	67,48	198	99	0.00135138	0.0354599	0.056,0.079,0.072	0.264,0.086	-0.106
41851	ENSG00000138002	IFT172	chr2	-	27486158	27486242	27485359	27485503	27489614	27489701	41851	0,0,0	3,11,15	5,1	21,5	183	99	0.00159272	0.0404024	0.0,0.0,0.0	0.114,0.098	-0.106
48293	ENSG00000115216	NRBP1	chr2	+	27435722	27435746	27435132	27435227	27436752	27436836	48293	0,0,3	39,61,77	9,15	113,58	123	99	8.70999e-07	7.53187e-05	0.0,0.0,0.03	0.06,0.172	-0.106
61221	ENSG00000168066	SF1	chr11	-	64773429	64773505	64770255	64770408	64776497	64776626	61221	195371841	27,50,70	748338	19,19	175	99	1.59194e-08	2.09807e-06	0.803,0.808,0.872	0.957,0.91	-0.106
69800	ENSG00000083535	PIBF1	chr13	+	72827732	72827914	72827009	72827118	72835242	72835368	69800	30,43,109	1,5,4	47,36	0,0	198	99	0.000930264	0.0268812	0.938,0.811,0.932	1.0,1.0	-0.106
33275	ENSG00000188157	AGRN	chr1	+	1053460	1053493	1051727	1051815	1053752	1053977	33275	0,3,5	75148238	28,23	309,86	132	99	1.297e-10	2.57866e-08	0.0,0.015,0.016	0.064,0.167	-0.105
37147	ENSG00000070961	ATP2B1	chr12	-	89598589	89598743	89588048	89591295	89599116	89599299	37147	0,0,1	42,74,68	13,8	45,41	198	99	1.2156e-09	2.07155e-07	0.0,0.0,0.007	0.126,0.089	-0.105
40347	ENSG00000147099	HDAC8	chrX	-	72330815	72330876	72329567	72330076	72351732	72351838	40347	1,0,2	11,29,36	8,2	18,23	160	99	0.00034158	0.0120025	0.053,0.0,0.033	0.216,0.051	-0.105
31413	ENSG00000060718	COL11A1	chr1	-	103025799	103025952	103025520	103025613	103026215	103026332	31413	3,3,6	39,40,79	13,11	55,26	198	99	0.000131934	0.00563116	0.037,0.036,0.037	0.106,0.175	-0.104
37842	ENSG00000084652	TXLNA	chr1	+	32184524	32184616	32181241	32181577	32187953	32188124	37842	34,56,146	3,3,6	169,68	0,0	191	99	0.000136001	0.00574677	0.855,0.906,0.927	1.0,1.0	-0.104
625	ENSG00000182944	EWSR1	chr22	+	29274264	29274282	29273737	29273864	29278029	29278216	625	0,0,4	197392798	36,51	556234	117	99	0	0	0.0,0.0,0.004	0.052,0.156	-0.103
49146	ENSG00000080345	RIF1	chr2	+	151456577	151456620	151454894	151455159	151457760	151457963	49146	38,32,114	3,4,8	67,58	0,1	142	99	0.000238829	0.00912986	0.898,0.848,0.909	1.0,0.976	-0.103
49388	ENSG00000133026	MYH10	chr17	-	8576642	8576672	8569719	8569812	8577235	8577338	49388	5,9,16	56,57,101	37,24	107,83	129	99	0.00061509	0.0193612	0.064,0.108,0.108	0.21,0.182	-0.103
10177	ENSG00000005339	CREBBP	chr16	-	3777612	3777657	3774568	3774693	3778010	3778172	10177	40,48,173	5,2,16	170118	2,0	144	99	1.02892e-06	8.75107e-05	0.846,0.943,0.881	0.983,1.0	-0.102
22463	ENSG00000114331	ACAP2	chr3	-	195325443	195325455	195320700	195320813	195326884	195326959	22463	0,0,0	11,14,32	5,1	24,18	111	99	0.00169071	0.04217	0.0,0.0,0.0	0.157,0.047	-0.102
55906	ENSG00000075223	SEMA3C	chr7	-	80905828	80905916	80828584	80828745	80916678	80916819	55906	0,0,0	6,7,25	13,4	100,13	187	99	7.43403e-05	0.00353995	0.0,0.0,0.0	0.064,0.14	-0.102
64760	ENSG00000151322	NPAS3	chr14	+	33215536	33215587	33215181	33215426	33367185	33367268	64760	0,0,0	2,2,8	6,6	29,43	150	99	0.000181315	0.00734144	0.0,0.0,0.0	0.12,0.084	-0.102
7016	ENSG00000133030	MPRIP	chr17	+	17164108	17167915	17161239	17161356	17171717	17171865	7016	3,5,11	63,57,163	51,24	163,79	198	99	1.83063e-09	3.02009e-07	0.023,0.042,0.033	0.135,0.132	-0.101
65194	ENSG00000198467	TPM2	chr9	-	35685063	35685139	35684731	35684807	35685268	35685339	65194	27,32,34	140260311	49,4	89,18	175	99	7.47347e-06	0.000501714	0.098,0.065,0.058	0.237,0.112	-0.101
6281	ENSG00000171861	MRM3	chr17	+	783082	783327	782352	782692	787964	788132	6281	18,35,56	0,1,0	53,23	5,1	198	99	0.000998232	0.0284215	1.0,0.946,1.0	0.841,0.92	0.101
3967	ENSG00000088367	EPB41L1	chr20	+	36219760	36219844	36214372	36214440	36221863	36221934	3967	36,69,87	0,2,1	80,72	11,2	183	99	0.000187879	0.00754117	1.0,0.949,0.979	0.797,0.951	0.102
8094	ENSG00000168802	CHTF8	chr16	-	69121052	69121170	69118009	69120649	69132483	69132573	8094	16,22,65	1,2,0	59,17	7,2	198	99	0.00147917	0.038125	0.889,0.846,1.0	0.808,0.81	0.103
39166	ENSG00000006128	TAC1	chr7	+	97736298	97736352	97734825	97734849	97739873	97740063	39166	5,7,14	0,0,0	189,50	13,4	153	99	0.000130126	0.00558208	1.0,1.0,1.0	0.904,0.89	0.103
42863	ENSG00000170873	MTSS1	chr8	-	124556231	124556354	124555741	124555904	124562781	124562992	42863	6,12,16	0,0,0	61,57	5,2	198	99	0.000910607	0.0263951	1.0,1.0,1.0	0.859,0.934	0.103
46824	ENSG00000144029	MRPS5	chr2	-	95104639	95104730	95101676	95101723	95106422	95106457	46824	67150249	1,3,14	206136	16,16	190	99	0.00202844	0.0486187	0.972,0.963,0.903	0.87,0.816	0.103
57672	ENSG00000164896	FASTK	chr7	-	151076912	151077236	151076625	151076832	151077309	151077401	57672	55,67,129	1,0,0	138,62	9,4	198	99	5.56538e-06	0.000390525	0.965,1.0,1.0	0.885,0.886	0.103
68622	ENSG00000115414	FN1	chr2	-	215380810	215381080	215379129	215379317	215382211	215382325	68622	79100228	2,1,6	224,91	11,11	198	99	0.00101062	0.028669	0.952,0.98,0.95	0.911,0.805	0.103
16089	ENSG00000073584	SMARCE1	chr17	-	40642454	40642559	40637095	40637572	40645795	40645847	16089	104141344	0,1,0	252166	24,5	198	99	1.10667e-10	2.21921e-08	1.0,0.986,1.0	0.84,0.943	0.104
21342	ENSG00000145348	TBCK	chr4	-	106254946	106255047	106251865	106252007	106260436	106260510	21342	6,6,8	11,25,63	2,2	64,31	198	99	0.00081985	0.0242478	0.214,0.107,0.06	0.015,0.031	0.104
21540	ENSG00000125375	DMAC2L	chr14	+	50323944	50324116	50322510	50322719	50325608	50325645	21540	12,15,31	0,0,1	58,35	5,2	198	99	0.00109363	0.030558	1.0,1.0,0.939	0.853,0.897	0.105
31658	ENSG00000176444	CLK2	chr1	-	155268707	155268795	155268292	155268359	155269487	155269713	31658	51,81,172	1,2,5	94,62	10,5	187	99	0.00157622	0.0400933	0.964,0.955,0.948	0.833,0.868	0.105
54601	ENSG00000128581	IFT22	chr7	-	101318955	101319032	101316339	101316542	101321670	101321777	54601	19,35,53	1,0,2	65,24	8,2	176	99	0.00170126	0.0423653	0.914,1.0,0.937	0.82,0.871	0.105
36579	ENSG00000087191	PSMC5	chr17	+	63827850	63827923	63827459	63827514	63828137	63828209	36579	6,7,13	15,28,122	3,1	102,30	172	99	0.000137578	0.00579236	0.187,0.126,0.058	0.017,0.019	0.106
38574	ENSG00000271601	LIX1L	chr1	-	145937603	145937699	145936907	145936985	145942712	145942853	38574	29,42,78	0,0,0	148,78	5,7	195	99	2.72872e-05	0.00150777	1.0,1.0,1.0	0.938,0.85	0.106
48747	ENSG00000145425	RPS3A	chr4	+	151100974	151101012	151100484	151100588	151102870	151103079	48747	36,93,53	0,0,1	83,42	4,6	137	99	6.26744e-05	0.00306369	1.0,1.0,0.975	0.937,0.835	0.106
67312	ENSG00000136270	TBRG4	chr7	-	45104098	45104256	45103030	45103443	45104537	45104709	67312	45,94,146	0,2,0	92,40	8,2	198	99	2.72884e-05	0.00150777	1.0,0.959,1.0	0.852,0.909	0.106
6599	ENSG00000198909	MAP3K3	chr17	+	63692241	63692419	63691732	63691862	63693548	63693874	6599	30,30,56	0,0,2	40,38	7,0	198	99	0.00137422	0.0358367	1.0,1.0,0.933	0.741,1.0	0.107
36654	ENSG00000156983	BRPF1	chr3	+	9742351	9742541	9742024	9742153	9742943	9743253	36654	3,3,8	10,18,31	0,0	24,13	198	99	0.000148366	0.00616288	0.13,0.077,0.114	0.0,0.0	0.107
72616	ENSG00000211455	STK38L	chr12	+	27315014	27315117	27314503	27314658	27315288	27315350	72616	28,41,105	0,0,0	47,51	2,4	198	99	0.00120368	0.0324818	1.0,1.0,1.0	0.922,0.864	0.107
25994	ENSG00000185565	LSAMP	chr3	-	115816613	115816646	115809793	115810414	115834561	115834597	25994	5,1,12	0,0,0	29,11	6,0	132	99	0.000788695	0.0235359	1.0,1.0,1.0	0.784,1.0	0.108
14232	ENSG00000102606	ARHGEF7	chr13	+	111280271	111280350	111277586	111277673	111280537	111280677	14232	49,73,172	1,4,5	286115	17,20	178	99	0.00120659	0.0325416	0.965,0.91,0.95	0.903,0.762	0.109
44911	ENSG00000140265	ZSCAN29	chr15	-	43368922	43369127	43366109	43366808	43369595	43369676	44911	24,32,51	0,0,2	48,38	5,2	198	99	0.00169663	0.0422776	1.0,1.0,0.927	0.828,0.905	0.109
50324	ENSG00000148737	TCF7L2	chr10	+	112964555	112964624	112951482	112951607	113040024	113040126	50324	13,5,31	21,34,96	7,23	57237	168	99	0.000211849	0.00829618	0.267,0.08,0.16	0.067,0.054	0.109
69594	ENSG00000173898	SPTBN2	chr11	-	66721349	66721440	66721083	66721262	66728740	66729216	69594	16,17,51	0,0,1	64,39	6,2	190	99	0.000389631	0.0134273	1.0,1.0,0.964	0.848,0.91	0.109
20561	ENSG00000187672	ERC2	chr3	-	55606779	55606966	55508310	55511276	55683793	55683859	20561	1,3,3	0,0,1	19,17	4,2	198	99	0.00110573	0.0307865	1.0,1.0,0.6	0.704,0.81	0.11
23144	ENSG00000131370	SH3BP5	chr3	-	15256852	15257113	15254352	15256303	15258830	15258883	23144	26,44,53	0,0,1	141,97	8,8	198	99	2.38449e-05	0.00133816	1.0,1.0,0.964	0.898,0.858	0.11
56323	ENSG00000135164	DMTF1	chr7	+	87194683	87194828	87193724	87194102	87195030	87195166	56323	89154266	7,13,24	230162	48,22	198	99	0.00132347	0.034984	0.864,0.856,0.847	0.706,0.786	0.11
1037	ENSG00000093000	NUP50	chr22	+	45175893	45176080	45171599	45171683	45178237	45178430	1037	44,64,178	1,0,2	164,75	8,8	198	99	1.79652e-05	0.00105797	0.957,1.0,0.978	0.911,0.824	0.111
5768	ENSG00000166582	CENPV	chr17	-	16349139	16349333	16348615	16348685	16349930	16349956	5768	42,98,144	79173246	82,47	298221	198	99	5.52758e-08	6.36533e-06	0.21,0.221,0.226	0.121,0.096	0.111
11446	ENSG00000198901	PRC1	chr15	-	90981498	90981669	90980883	90981033	90981747	90981981	11446	76148323	0,1,5	363232	27,16	198	99	1.60842e-08	2.11028e-06	1.0,0.987,0.97	0.871,0.879	0.111
15502	ENSG00000075568	TMEM131	chr2	-	97844144	97844261	97841814	97841937	97859303	97859427	15502	15,18,49	0,0,0	59,40	3,3	198	99	0.00126102	0.0336389	1.0,1.0,1.0	0.908,0.87	0.111
30898	ENSG00000247828	TMEM161B-DT	chr5	+	88410072	88410194	88392180	88392342	88436272	88436672	30898	1,2,6	0,0,0	167,28	9,2	198	99	0.000307258	0.0110983	1.0,1.0,1.0	0.903,0.875	0.111
50246	ENSG00000144451	SPAG16	chr2	+	213310058	213310177	213297261	213297357	213317218	213317356	50246	47,82,162	2,0,1	166,83	8,10	198	99	6.09485e-06	0.00042195	0.922,1.0,0.988	0.912,0.806	0.111
69595	ENSG00000173898	SPTBN2	chr11	-	66721349	66721532	66721083	66721262	66728740	66729220	69595	16,18,51	0,0,1	64,41	6,2	198	99	0.000345278	0.012105	1.0,1.0,0.962	0.842,0.911	0.111
68948	ENSG00000173264	GPR137	chr11	+	64288064	64288214	64287720	64287946	64288339	64288468	68948	12,25,72	0,0,1	61,28	4,2	198	99	0.0014654	0.0378538	1.0,1.0,0.973	0.884,0.875	0.112
13426	ENSG00000119689	DLST	chr14	+	74889877	74889952	74889274	74889349	74891055	74891193	13426	31,83,103	0,1,2	128,54	6,7	174	99	0.000151	0.00626112	1.0,0.979,0.967	0.924,0.814	0.113
47748	ENSG00000076201	PTPN23	chr3	+	47404651	47404779	47396142	47396217	47405004	47405081	47748	22,22,50	1,0,1	65,34	6,3	198	99	0.000638482	0.0198823	0.917,1.0,0.962	0.844,0.85	0.113
61805	ENSG00000176731	RBIS	chr8	-	85219322	85219363	85217385	85217502	85220305	85220339	61805	3,16,18	14,36,46	14,6	121,43	140	99	0.000469921	0.0155935	0.132,0.239,0.217	0.076,0.09	0.113
67089	ENSG00000198561	CTNND1	chr11	+	57794009	57794081	57791384	57791673	57795576	57795729	67089	96,88,268	10,15,28	253111	58,27	171	99	0.00100571	0.028582	0.848,0.773,0.847	0.716,0.704	0.113
69045	ENSG00000165490	DDIAS	chr11	+	82913956	82914170	82913286	82913386	82914722	82914851	69045	3,1,12	10,12,22	1,0	16,5	198	99	0.000606453	0.0191802	0.13,0.04,0.214	0.03,0.0	0.113
22431	ENSG00000113851	CRBN	chr3	-	3152455	3152587	3148991	3151045	3153423	3153488	22431	29,53,100	0,0,3	104,67	3,9	198	99	0.000704756	0.0214577	1.0,1.0,0.943	0.945,0.788	0.114
16088	ENSG00000073584	SMARCE1	chr17	-	40642454	40642559	40637095	40637572	40645575	40645619	16088	201319773	0,0,3	485339	38,19	198	99	0	0	1.0,1.0,0.992	0.865,0.899	0.115
22341	ENSG00000139719	VPS33A	chr12	-	122244568	122244762	122239877	122239945	122249870	122250045	22341	27,33,114	0,0,2	61,29	7,1	198	99	0.00016183	0.00664504	1.0,1.0,0.966	0.813,0.935	0.115
30597	ENSG00000137411	VARS2	chr6	+	30925273	30925385	30923352	30924560	30925543	30925719	30597	40,22,57	0,0,0	60,46	9,0	198	99	4.44653e-05	0.00230107	1.0,1.0,1.0	0.769,1.0	0.115
37770	ENSG00000143797	MBOAT2	chr2	-	8862589	8862722	8862270	8862322	8864169	8864234	37770	28,29,81	0,2,1	83,65	10,5	198	99	0.000154665	0.00639032	1.0,0.879,0.976	0.806,0.867	0.115
38825	ENSG00000014919	COX15	chr10	-	99718345	99718500	99716347	99716461	99720986	99721068	38825	46,80,114	0,0,2	102,69	6,6	198	99	2.36864e-05	0.00133248	1.0,1.0,0.966	0.895,0.852	0.115
17231	ENSG00000124357	NAGK	chr2	+	71070501	71070586	71068277	71068712	71070740	71070839	17231	14,24,35	0,0,1	114,26	6,3	184	99	0.000554908	0.0178781	1.0,1.0,0.95	0.911,0.823	0.116
21490	ENSG00000170502	NUDT9	chr4	+	87445321	87445507	87441870	87441915	87449141	87449253	21490	2,7,6	7,11,27	1,1	25,8	198	99	0.0017412	0.0431713	0.125,0.241,0.1	0.02,0.059	0.116
65172	ENSG00000198000	NOL8	chr9	-	92319942	92320137	92319220	92319356	92321667	92321746	65172	2,13,23	11,14,41	3,6	50,17	198	99	0.00128811	0.0342048	0.083,0.317,0.219	0.029,0.15	0.117
21232	ENSG00000132376	INPP5K	chr17	-	1513452	1513561	1509682	1509799	1513871	1513979	21232	12,21,47	0,0,0	76,44	7,2	198	99	3.63357e-05	0.00193637	1.0,1.0,1.0	0.844,0.917	0.119
28567	ENSG00000198793	MTOR	chr1	-	11117003	11117086	11115395	11115468	11121245	11121368	28567	53,75,134	3,1,9	133,65	21,7	182	99	0.00109122	0.0305271	0.906,0.976,0.89	0.775,0.835	0.119
34352	ENSG00000123080	CDKN2C	chr1	+	50970357	50970497	50967935	50969899	50973892	50974633	34352	2,2,5	0,0,0	54,33	4,2	198	99	0.00160171	0.0405081	1.0,1.0,1.0	0.871,0.892	0.119
48478	ENSG00000258890	CEP95	chr17	+	64527110	64527264	64526070	64526200	64529287	64529427	48478	40,74,158	0,0,2	96,52	5,5	198	99	5.88711e-05	0.00291679	1.0,1.0,0.975	0.906,0.839	0.119
49965	ENSG00000155506	LARP1	chr5	+	154793799	154794000	154793594	154793723	154794099	154794195	49965	65,59,197	0,2,0	111,86	9,7	198	99	3.32602e-07	3.15576e-05	1.0,0.937,1.0	0.86,0.86	0.119
56369	ENSG00000106443	PHF14	chr7	+	10982371	10983159	10974834	10974945	10990702	10990847	56369	63101232	4,6,18	203122	33,18	198	99	0.00120179	0.0324686	0.887,0.894,0.866	0.755,0.772	0.119
41895	ENSG00000159596	TMEM69	chr1	+	45690973	45691110	45688180	45688275	45693203	45694436	41895	60,95,102	1,4,1	97,53	8,6	198	99	0.00106868	0.0300593	0.968,0.922,0.981	0.858,0.815	0.12
7014	ENSG00000133030	MPRIP	chr17	+	17143555	17143669	17142626	17142765	17146035	17146092	7014	117112246	5,1,6	238163	22,18	198	99	3.96708e-06	0.000291565	0.921,0.982,0.953	0.844,0.819	0.121
8307	ENSG00000174938	SEZ6L2	chr16	-	29895258	29895460	29888539	29888725	29896821	29897121	8307	1,4,13	0,1,0	43,59	9,6	198	99	0.000271391	0.0100237	1.0,0.667,1.0	0.705,0.831	0.121
46685	ENSG00000168769	TET2	chr4	+	105243569	105243778	105242833	105242927	105259618	105259769	46685	10,13,16	0,0,0	50,31	8,0	198	99	7.71321e-05	0.003621	1.0,1.0,1.0	0.758,1.0	0.121
52082	ENSG00000132436	FIGNL1	chr7	-	50447967	50448055	50446980	50447297	50448180	50448289	52082	3,4,10	12,16,28	2,0	52,30	187	99	8.5057e-06	0.00056611	0.117,0.117,0.159	0.02,0.0	0.121
65173	ENSG00000198000	NOL8	chr9	-	92319942	92320379	92319220	92319356	92321667	92321746	65173	3,12,22	11,14,41	3,6	50,17	198	99	0.000826086	0.0243676	0.12,0.3,0.212	0.029,0.15	0.121
67990	ENSG00000162769	FLVCR1	chr1	+	212863724	212863869	212858274	212859190	212872677	212872818	67990	35,44,112	1,0,3	78,50	3,8	198	99	0.00207736	0.049587	0.946,1.0,0.949	0.929,0.758	0.121
74366	ENSG00000050426	LETMD1	chr12	+	51053777	51053860	51052087	51052207	51055834	51055848	74366	17,10,26	0,0,0	53,27	4,2	182	99	0.0010206	0.028864	1.0,1.0,1.0	0.878,0.88	0.121
13033	ENSG00000075413	MARK3	chr14	+	103498501	103498528	103491538	103492034	103502881	103503172	13033	9,10,19	25,48,83	8,2	79,63	126	99	0.00028066	0.0102884	0.22,0.141,0.152	0.074,0.024	0.122
18116	ENSG00000106624	AEBP1	chr7	+	44108898	44108976	44108006	44108084	44109106	44109162	18116	46,48,113	0,1,0	39,23	8,0	177	99	7.23859e-05	0.00346462	1.0,0.964,1.0	0.732,1.0	0.122
73681	ENSG00000111783	RFX4	chr12	+	106608796	106608883	106583003	106583363	106639331	106639392	73681	7,4,67	0,0,2	48,38	6,2	186	99	0.000900344	0.0261465	1.0,1.0,0.947	0.81,0.91	0.122
3185	ENSG00000167578	RAB4B	chr19	+	40783777	40783840	40780018	40780499	40783920	40783973	3185	6,9,20	0,0,1	36,18	6,1	162	99	0.000313674	0.0112624	1.0,1.0,0.924	0.786,0.917	0.123
19379	ENSG00000187091	PLCD1	chr3	-	38008457	38008636	38008234	38008367	38009041	38009158	19379	19,29,69	0,2,0	26,29	1,5	198	99	0.00144358	0.0373731	1.0,0.879,1.0	0.929,0.744	0.123
51222	ENSG00000117691	NENF	chr1	+	212442545	212442625	212432972	212433120	212444338	212444442	51222	7,22,36	0,1,1	50,20	9,1	179	99	0.000294047	0.0106708	1.0,0.924,0.952	0.754,0.917	0.123
52128	ENSG00000173588	CEP83	chr12	-	94412317	94412429	94411696	94411847	94412516	94412591	52128	13,9,34	0,1,0	26,13	4,1	198	99	0.00118239	0.032131	1.0,0.818,1.0	0.765,0.867	0.123
1550	ENSG00000130159	ECSIT	chr19	-	11519074	11519193	11513803	11514221	11529061	11529096	1550	24,24,42	2,1,0	73,31	11,3	198	99	0.000465109	0.015467	0.857,0.923,1.0	0.768,0.838	0.124
2160	ENSG00000142449	FBN3	chr19	-	8110844	8110967	8109630	8109753	8111057	8111183	2160	40,97,135	1,3,3	75,29	11,2	198	99	0.000565912	0.0181697	0.952,0.942,0.957	0.773,0.879	0.124
16120	ENSG00000147050	KDM6A	chrX	+	45060608	45060764	45059246	45059466	45061323	45061419	16120	6,7,24	0,0,1	28,15	6,0	198	99	0.00098843	0.0281942	1.0,1.0,0.923	0.7,1.0	0.124
27417	ENSG00000160679	CHTOP	chr1	+	153643226	153643364	153642242	153642429	153645063	153645470	27417	105212314	0,1,10	215,90	36,2	198	99	1.23167e-05	0.000779604	1.0,0.991,0.94	0.749,0.957	0.124
51065	ENSG00000184156	KCNQ3	chr8	-	132172597	132172693	132170333	132170428	132174238	132174349	51065	4,8,10	0,0,1	80,59	7,8	195	99	0.000339911	0.011971	1.0,1.0,0.835	0.853,0.789	0.124
21179	ENSG00000164100	NDST3	chr4	+	118233011	118233135	118226885	118226982	118237045	118237220	21179	2,3,7	0,0,0	27116	2,8	198	99	0.000138266	0.00581606	1.0,1.0,1.0	0.871,0.879	0.125
44950	ENSG00000144857	BOC	chr3	+	113273068	113273341	113269381	113272703	113274374	113274682	44950	36,42,61	0,0,2	75,22	6,2	198	99	0.000521223	0.0169691	1.0,1.0,0.938	0.862,0.846	0.125
14146	ENSG00000172915	NBEA	chr13	+	35645868	35645931	35628080	35628248	35646258	35646348	14146	4,3,4	10,16,28	0,0	64,48	162	99	3.82268e-05	0.00201636	0.196,0.103,0.08	0.0,0.0	0.126
35110	ENSG00000065243	PKN2	chr1	+	88804390	88804534	88786103	88786213	88804845	88804894	35110	46,38,150	0,0,1	94,80	11,3	198	99	1.37241e-06	0.000113007	1.0,1.0,0.987	0.81,0.93	0.126
40118	ENSG00000169288	MRPL1	chr4	+	77906945	77907210	77894138	77894250	77909265	77909312	40118	6,17,25	17,60,86	2,0	62,37	198	99	9.42851e-09	1.30161e-06	0.15,0.124,0.127	0.016,0.0	0.126
63810	ENSG00000147439	BIN3	chr8	-	22636524	22636586	22630441	22630578	22636921	22636962	63810	9,44,91	0,1,3	77,31	10,3	161	99	0.000639735	0.019908	1.0,0.964,0.949	0.826,0.864	0.126
74763	ENSG00000185046	ANKS1B	chr12	-	98829173	98829353	98800996	98801125	98832028	98832136	74763	1,3,12	0,0,0	62,20	6,1	198	99	0.000236808	0.0090675	1.0,1.0,1.0	0.838,0.909	0.127
28769	ENSG00000148399	DPH7	chr9	-	137564892	137564958	137564433	137564606	137565084	137565154	28769	34,48,111	1,3,4	69,57	9,9	165	99	0.00137384	0.0358367	0.953,0.906,0.943	0.821,0.792	0.128
26326	ENSG00000168116	KIAA1586	chr6	+	57050773	57050854	57047312	57047396	57052685	57053046	26326	28,59,102	3,4,3	109,62	18,11	180	99	0.000608767	0.0192403	0.837,0.89,0.949	0.769,0.756	0.129
65277	ENSG00000136936	XPA	chr9	-	97682199	97682430	97674908	97675587	97684922	97685040	65277	6,13,17	15,21,45	7,2	43,23	198	99	0.00130921	0.0346858	0.167,0.236,0.159	0.075,0.042	0.129
70624	ENSG00000123992	DNPEP	chr2	-	219385423	219385531	219384365	219384443	219385630	219385706	70624	24,28,40	0,0,0	42,18	4,1	198	99	0.0018312	0.0447912	1.0,1.0,1.0	0.84,0.9	0.13
38807	ENSG00000134759	ELP2	chr18	+	36138794	36138872	36138094	36138426	36141136	36141191	38807	44,64,70	3,3,4	110,59	17,10	177	99	0.0016909	0.04217	0.891,0.923,0.907	0.784,0.767	0.131
42961	ENSG00000130779	CLIP1	chr12	-	122355114	122355312	122354452	122354556	122360958	122361181	42961	28,16,80	0,0,0	77,44	2,6	198	99	8.71568e-05	0.00398702	1.0,1.0,1.0	0.951,0.786	0.131
22124	ENSG00000204463	BAG6	chr6	-	31644306	31644414	31644081	31644194	31644524	31644602	22124	65,83,207	74110207	129,54	269152	198	99	7.13146e-07	6.31481e-05	0.305,0.274,0.333	0.193,0.151	0.132
44230	ENSG00000215717	TMEM167B	chr1	+	109092889	109093082	109090772	109090882	109094416	109096921	44230	3,3,6	1,0,0	21,9	3,2	198	99	0.00145312	0.0375783	0.6,1.0,1.0	0.778,0.692	0.132
23157	ENSG00000131375	CAPN7	chr3	+	15245525	15245671	15242177	15242253	15246731	15246794	23157	25,34,84	0,0,0	81,54	5,5	198	99	1.30923e-05	0.000819778	1.0,1.0,1.0	0.89,0.844	0.133
27957	ENSG00000083520	DIS3	chr13	-	72780845	72781003	72778186	72778380	72781604	72781854	27957	21,17,78	0,0,2	53,30	4,3	198	99	0.00124058	0.0332272	1.0,1.0,0.951	0.869,0.833	0.133
2154	ENSG00000142449	FBN3	chr19	-	8097288	8097414	8096880	8097006	8100900	8100972	2154	76119147	0,3,2	94,43	9,4	198	99	5.0314e-05	0.00255325	1.0,0.952,0.974	0.839,0.843	0.134
20835	ENSG00000119242	CCDC92	chr12	-	123944271	123944364	123943346	123943493	123972528	123972831	20835	7,21,32	0,0,1	64,35	2,6	192	99	0.00033448	0.0118605	1.0,1.0,0.943	0.943,0.75	0.134
47635	ENSG00000132330	SCLY	chr2	+	238073782	238073847	238069296	238069477	238081708	238081836	47635	3,4,3	7,14,19	1,0	23,12	164	99	0.00125618	0.0335484	0.206,0.147,0.087	0.026,0.0	0.134
38749	ENSG00000163864	NMNAT3	chr3	-	139573597	139573680	139560179	139561392	139578871	139579055	38749	1,1,3	0,1,0	17,5	2,3	182	99	0.00200864	0.0483435	1.0,0.352,1.0	0.822,0.476	0.135
42957	ENSG00000130779	CLIP1	chr12	-	122322113	122324381	122319231	122319348	122327946	122328162	42957	9,5,20	11,14,47	7,6	47,40	198	99	0.00174925	0.0432875	0.29,0.152,0.175	0.069,0.07	0.136
48155	ENSG00000163053	SLC16A14	chr2	-	230045744	230046722	230034981	230037531	230059093	230059366	48155	4,4,21	0,0,0	64,52	4,5	198	99	7.19757e-05	0.00344853	1.0,1.0,1.0	0.889,0.839	0.136
69305	ENSG00000151376	ME3	chr11	-	86447064	86447207	86446313	86446487	86448149	86448255	69305	39,57,41	1,0,0	50,49	3,6	198	99	3.09054e-05	0.00168165	0.951,1.0,1.0	0.893,0.803	0.136
9879	ENSG00000159593	NAE1	chr16	-	66827979	66828077	66826676	66826780	66830846	66830976	9879	7,8,30	16,25,46	18,1	107,19	197	99	0.000139597	0.00585086	0.18,0.139,0.247	0.078,0.026	0.137
13564	ENSG00000169118	CSNK1G1	chr15	-	64259200	64259241	64251438	64251581	64300318	64300467	13564	7,9,19	1,0,0	31,13	2,4	140	99	0.00131086	0.0347098	0.832,1.0,1.0	0.916,0.697	0.137
15459	ENSG00000184154	LRRC51	chr11	+	72088296	72088380	72080565	72080885	72089028	72089165	15459	6,9,36	0,0,0	42,13	4,1	183	99	0.00156301	0.0398225	1.0,1.0,1.0	0.85,0.876	0.137
20991	ENSG00000281649	EBLN3P	chr9	+	37080341	37080536	37079873	37080034	37086667	37087995	20991	12,13,40	0,0,0	47,36	5,2	198	99	0.000173	0.00704364	1.0,1.0,1.0	0.825,0.9	0.137
73428	ENSG00000168916	ZNF608	chr5	-	124744083	124745172	124701013	124701269	124748532	124748807	73428	12,21,59	0,0,0	53,36	4,3	198	99	0.00018881	0.00756588	1.0,1.0,1.0	0.869,0.857	0.137
19515	ENSG00000114541	FRMD4B	chr3	-	69249225	69249248	69224606	69224690	69250042	69250099	19515	12,18,35	0,0,3	77,34	17,4	122	99	0.000201666	0.00795094	1.0,1.0,0.904	0.786,0.873	0.138
22691	ENSG00000047849	MAP4	chr3	-	47869213	47869327	47867245	47867338	47870812	47871105	22691	60,84,195	0,1,1	204110	19,9	198	99	1.98043e-09	3.23282e-07	1.0,0.977,0.99	0.843,0.859	0.138
71350	ENSG00000196233	LCOR	chr10	+	96833405	96833479	96832905	96833114	96907264	96907330	71350	4,4,8	1,0,0	12,14	4,1	173	99	0.00143155	0.0371652	0.696,1.0,1.0	0.632,0.889	0.138
23013	ENSG00000114745	GORASP1	chr3	-	39100746	39100877	39100304	39100454	39101015	39101102	23013	7,6,19	0,0,0	26,8	5,0	198	99	0.00163715	0.041215	1.0,1.0,1.0	0.722,1.0	0.139
26935	ENSG00000053438	NNAT	chr20	+	37522357	37522438	37521249	37521403	37522666	37523690	26935	3766901052	104172326	45471567	1952901	180	99	5.12043e-07	4.65269e-05	0.665,0.688,0.64	0.562,0.489	0.139
40728	ENSG00000162639	HENMT1	chr1	-	108659863	108659962	108657450	108657579	108660962	108661055	40728	3,14,18	0,0,0	31,18	6,0	198	99	0.000489239	0.0161196	1.0,1.0,1.0	0.721,1.0	0.139
44408	ENSG00000160352	ZNF714	chr19	+	21098811	21098910	21098184	21098311	21116828	21118477	44408	9,9,41	0,0,0	37,25	3,2	198	99	0.00177803	0.043799	1.0,1.0,1.0	0.86,0.862	0.139
48563	ENSG00000007062	PROM1	chr4	-	15979394	15979463	15971042	15971082	15979880	15979904	48563	21,30,41	0,0,0	52,21	5,2	168	99	0.00014425	0.00602959	1.0,1.0,1.0	0.86,0.861	0.139
10140	ENSG00000130731	METTL26	chr16	-	634888	634956	634718	634797	635280	635340	10140	47,87,85	4,7,8	99,57	22,12	167	99	0.00176426	0.04352	0.874,0.88,0.863	0.727,0.738	0.14
15092	ENSG00000135596	MICAL1	chr6	-	109447874	109447963	109447680	109447722	109448202	109448393	15092	37,66,76	0,0,4	94,78	12,7	188	99	5.91411e-05	0.00292591	1.0,1.0,0.909	0.805,0.854	0.14
18426	ENSG00000038427	VCAN	chr5	+	83537006	83542268	83519348	83522309	83545536	83545650	18426	140195322	2,1,0	288107	31,8	198	99	1.73195e-14	6.88679e-12	0.972,0.99,1.0	0.823,0.87	0.141
43107	ENSG00000197548	ATG7	chr3	+	11347876	11348035	11342134	11342279	11358417	11358610	43107	14,27,46	0,1,0	43,23	3,3	198	99	0.000737693	0.0223	1.0,0.931,1.0	0.878,0.793	0.141
49963	ENSG00000155506	LARP1	chr5	+	154793799	154793901	154793594	154793723	154794099	154794262	49963	53,53,163	0,2,0	86,76	9,7	198	99	1.76628e-07	1.77863e-05	1.0,0.93,1.0	0.827,0.844	0.141
31657	ENSG00000176444	CLK2	chr1	-	155268707	155268792	155268292	155268359	155269487	155269713	31657	38,68,140	1,2,5	76,38	10,5	184	99	0.000782425	0.0233638	0.953,0.948,0.938	0.804,0.804	0.142
35930	ENSG00000143157	POGK	chr1	+	166847493	166847592	166840954	166841088	166848937	166849208	35930	29,59,97	0,0,4	104,61	9,7	198	99	0.000192428	0.0076581	1.0,1.0,0.924	0.852,0.813	0.142
7556	ENSG00000073584	SMARCE1	chr17	-	40645575	40645619	40637491	40637572	40645795	40645836	7556	22,60,172	0,1,0	124,79	24,5	143	99	3.59654e-10	6.71975e-08	1.0,0.976,1.0	0.782,0.916	0.143
14563	ENSG00000272410	NA	chr3	+	10278663	10278760	10278278	10278462	10278884	10279034	14563	11,19,34	19,31,70	11,7	88,34	196	99	9.24785e-06	0.000610266	0.226,0.236,0.197	0.059,0.094	0.143
26934	ENSG00000053438	NNAT	chr20	+	37522357	37522433	37521260	37521403	37522666	37523342	26934	179364582	104172326	2442771	1952901	175	99	5.64735e-06	0.00039568	0.493,0.545,0.502	0.414,0.326	0.143
62489	ENSG00000156787	TBC1D31	chr8	+	123120054	123120188	123109473	123109620	123126055	123126189	62489	15,19,35	0,1,0	31,26	2,4	198	99	0.000620357	0.0194219	1.0,0.905,1.0	0.886,0.765	0.143
65115	ENSG00000136856	SLC2A8	chr9	+	127397375	127397538	127397168	127397286	127399906	127400006	65115	2,1,17	0,1,0	8,6	2,2	198	99	0.0011677	0.0318809	1.0,0.333,1.0	0.667,0.6	0.144
72031	ENSG00000130803	ZNF317	chr19	+	9157979	9158075	9156611	9157394	9158825	9158908	72031	19,28,69	0,0,1	46,31	4,3	195	99	0.000228242	0.00883405	1.0,1.0,0.972	0.854,0.84	0.144
7896	ENSG00000129195	PIMREG	chr17	+	6450027	6450072	6449311	6449407	6450361	6450365	7896	62118241	1,4,12	116,73	17,13	144	99	9.29281e-06	0.000612365	0.977,0.953,0.932	0.824,0.794	0.145
20830	ENSG00000182957	SPATA13	chr13	+	24249476	24249842	24222818	24224582	24251717	24251862	20830	16,15,69	0,0,0	96,31	7,3	198	99	1.51335e-05	0.000932172	1.0,1.0,1.0	0.873,0.838	0.145
48877	ENSG00000115652	UXS1	chr2	-	106098715	106098773	106093307	106094157	106101057	106101118	48877	26,22,55	0,1,0	50,21	2,5	157	99	0.000417516	0.0141472	1.0,0.933,1.0	0.94,0.726	0.145
12925	ENSG00000171469	ZNF561	chr19	-	9617620	9617758	9617044	9617171	9618090	9618179	12925	4,5,8	6,13,37	1,1	28,16	198	99	0.000377503	0.0130771	0.25,0.161,0.098	0.018,0.03	0.146
20829	ENSG00000182957	SPATA13	chr13	+	24222818	24224582	24160719	24160932	24249476	24249842	20829	13,7,38	0,0,1	64,17	5,2	198	99	0.000677607	0.0208356	1.0,1.0,0.95	0.865,0.81	0.146
15461	ENSG00000184154	LRRC51	chr11	+	72088339	72088380	72080835	72080885	72089028	72089165	15461	3,6,26	0,0,0	30,9	4,1	140	99	0.00123091	0.0330252	1.0,1.0,1.0	0.841,0.864	0.147
18117	ENSG00000106624	AEBP1	chr7	+	44108930	44108976	44108006	44108084	44109106	44109184	18117	14,21,49	0,1,0	23,10	8,0	145	99	0.000103388	0.00461163	1.0,0.935,1.0	0.662,1.0	0.147
20912	ENSG00000155189	AGPAT5	chr8	+	6741660	6741751	6732560	6732650	6755050	6755174	20912	14,16,33	0,0,0	55,42	6,3	190	99	2.36662e-05	0.00133248	1.0,1.0,1.0	0.827,0.879	0.147
28139	ENSG00000184014	DENND5A	chr11	-	9207560	9207632	9206672	9206782	9264960	9264990	28139	27,33,124	0,0,1	124,54	8,8	171	99	1.01143e-06	8.63387e-05	1.0,1.0,0.986	0.9,0.796	0.147
32854	ENSG00000126107	HECTD3	chr1	-	45009985	45010121	45009567	45009683	45010200	45010293	32854	13,26,42	0,0,2	46,30	7,2	198	99	0.000293751	0.0106684	1.0,1.0,0.913	0.767,0.882	0.147
54827	ENSG00000158321	AUTS2	chr7	+	70774027	70774099	70771446	70771644	70775356	70775386	54827	39,33,113	2,0,4	196181	23,29	171	99	9.14986e-06	0.000604658	0.919,1.0,0.942	0.831,0.783	0.147
9368	ENSG00000155666	KDM8	chr16	+	27211145	27211217	27210092	27210621	27213584	27213642	9368	0,3,4	1,4,14	0,0	7,2	171	99	0.00159176	0.0404002	0.0,0.303,0.142	0.0,0.0	0.148
71523	ENSG00000120616	EPC1	chr10	-	32273921	32274038	32273162	32273281	32284697	32285050	71523	8,14,26	13,37,48	8,6	69,54	198	99	4.80398e-06	0.000345968	0.235,0.159,0.213	0.055,0.053	0.148
35094	ENSG00000116337	AMPD2	chr1	+	109625302	109625433	109620653	109621266	109625661	109625792	35094	13,24,36	0,0,1	45,18	4,2	198	99	0.000673439	0.0207213	1.0,1.0,0.947	0.849,0.818	0.149
72509	ENSG00000013561	RNF14	chr5	+	141974803	141974955	141973582	141973742	141983379	141983552	72509	10,13,24	1,0,0	24,21	4,2	198	99	0.000394532	0.013536	0.833,1.0,1.0	0.75,0.84	0.149
3302	ENSG00000167232	ZNF91	chr19	-	23374637	23374764	23359402	23362725	23395324	23395446	3302	12,6,27	0,0,1	56,39	6,4	198	99	9.60986e-05	0.00432613	1.0,1.0,0.931	0.824,0.83	0.15
40139	ENSG00000117625	RCOR3	chr1	+	211312719	211312961	211301460	211304140	211313423	211313839	40139	18,31,75	0,0,2	52,54	8,3	198	99	6.44914e-05	0.00313514	1.0,1.0,0.949	0.765,0.9	0.15
44040	ENSG00000152061	RABGAP1L	chr1	+	174957890	174958173	174957456	174957549	174969276	174969387	44040	0,5,3	1,4,14	1,0	22,13	198	99	0.0015357	0.0393271	0.0,0.385,0.097	0.022,0.0	0.15
52422	ENSG00000136861	CDK5RAP2	chr9	-	120460571	120460747	120458449	120458622	120467859	120467997	52422	19,41,92	1,0,0	82,47	5,8	198	99	2.87405e-06	0.000219195	0.905,1.0,1.0	0.891,0.746	0.15
9220	ENSG00000103148	NPRL3	chr16	-	130521	130591	112621	112775	138149	138334	9220	8,11,20	0,2,0	27,18	5,3	169	99	0.00109693	0.030595	1.0,0.763,1.0	0.76,0.779	0.151
15424	ENSG00000126777	KTN1	chr14	+	55650568	55650637	55650327	55650418	55651889	55651927	15424	110186289	1,0,8	191,98	21,13	168	99	6.47478e-10	1.14972e-07	0.985,1.0,0.955	0.843,0.816	0.151
35589	ENSG00000187231	SESTD1	chr2	-	179116573	179116790	179115064	179115256	179117531	179117613	35589	22,25,40	0,0,1	77,57	4,9	198	99	2.28317e-05	0.00129853	1.0,1.0,0.952	0.906,0.76	0.151
69743	ENSG00000150433	TMEM218	chr11	-	125102131	125102317	125101200	125101303	125102733	125102809	69743	14,23,44	0,1,1	43,28	2,6	198	99	0.000502547	0.0164764	1.0,0.92,0.957	0.915,0.7	0.151
69978	ENSG00000115084	SLC35F5	chr2	-	113717752	113717848	113714646	113715195	113719153	113719244	69978	13,19,32	0,1,1	53,24	5,4	195	99	0.000610713	0.0192756	1.0,0.906,0.942	0.843,0.753	0.151
26896	ENSG00000203666	EFCAB2	chr1	+	245017241	245017326	245002120	245002232	245059385	245059458	26896	8,9,56	1,1,1	20,14	3,4	184	99	0.0016345	0.0411705	0.811,0.829,0.968	0.782,0.653	0.152
49964	ENSG00000155506	LARP1	chr5	+	154793799	154793922	154793594	154793723	154794099	154794262	49964	47,54,161	0,2,0	79,71	9,7	198	99	1.04699e-07	1.10451e-05	1.0,0.931,1.0	0.814,0.835	0.152
56121	ENSG00000140750	ARHGAP17	chr16	-	24927683	24927732	24919394	24920260	24930783	24931160	56121	8,9,12	18,32,56	2,0	34,33	148	99	5.47926e-06	0.00038623	0.229,0.158,0.125	0.038,0.0	0.152
69317	ENSG00000072518	MARK2	chr11	+	63906087	63906114	63904785	63905043	63908259	63908304	69317	1,5,2	5,10,21	1,0	38,12	126	99	0.00122096	0.032796	0.136,0.282,0.07	0.02,0.0	0.153
51894	ENSG00000120802	TMPO	chr12	+	98544950	98545061	98537474	98537572	98546358	98546447	51894	119168390	52,69,177	368136	223150	198	99	0.0017994	0.0441759	0.534,0.549,0.524	0.452,0.312	0.154
58178	ENSG00000205763	RP9P	chr7	-	32918310	32918372	32916814	32917542	32921338	32921430	58178	8,15,33	0,0,2	35,35	3,7	161	99	0.000406885	0.0138504	1.0,1.0,0.91	0.878,0.755	0.154
20598	ENSG00000196850	PPTC7	chr12	-	110545879	110546078	110539821	110539945	110551788	110551968	20598	12,19,19	0,0,0	36,20	3,2	198	99	0.00118031	0.0321196	1.0,1.0,1.0	0.857,0.833	0.155
23934	ENSG00000136522	MRPL47	chr3	-	179602651	179602737	179601729	179601790	179604526	179604640	23934	30,86,127	0,3,7	105,49	19,5	185	99	0.000263118	0.00984798	1.0,0.939,0.907	0.747,0.84	0.155
61878	ENSG00000171988	JMJD1C	chr10	-	63264650	63264764	63217206	63217331	63380317	63380482	61878	4,10,23	0,0,0	32,32	2,4	198	99	0.000422864	0.0142797	1.0,1.0,1.0	0.889,0.8	0.155
65193	ENSG00000198467	TPM2	chr9	-	35684731	35684807	35684487	35684550	35685063	35685139	65193	117241461	2,1,5	103,18	13,2	175	99	2.06249e-08	2.65064e-06	0.971,0.993,0.981	0.818,0.836	0.155
3195	ENSG00000073008	PVR	chr19	+	44657761	44657910	44653899	44654017	44661291	44661323	3195	5,3,25	1,0,0	11,13	2,2	198	99	0.00120988	0.0325925	0.714,1.0,1.0	0.733,0.765	0.156
15345	ENSG00000128606	LRRC17	chr7	+	102942289	102942342	102939429	102939585	102944209	102944670	15345	2,9,18	5,17,53	6,2	39,47	152	99	0.00029466	0.0106847	0.207,0.256,0.181	0.091,0.027	0.156
49182	ENSG00000124831	LRRFIP1	chr2	+	237751199	237751271	237749198	237749324	237753308	237753479	49182	10,3,19	11,10,42	7,4	46,29	171	99	0.00199662	0.0481758	0.345,0.148,0.208	0.081,0.074	0.156
71194	ENSG00000084073	ZMPSTE24	chr1	+	40280119	40280312	40271893	40272035	40281342	40281527	71194	7,8,11	12,16,22	2,2	34,12	198	99	0.000124381	0.00539288	0.226,0.2,0.2	0.029,0.077	0.156
1982	ENSG00000079805	DNM2	chr19	+	10796060	10796199	10795371	10795439	10797379	10797518	1982	12,14,19	18,31,48	7,2	61,31	198	99	8.82615e-06	0.000584927	0.25,0.184,0.165	0.054,0.031	0.157
19671	ENSG00000138698	RAP1GDS1	chr4	+	98379016	98379163	98352475	98352601	98391951	98392009	19671	26,41,73	1,3,1	96,95	15,14	198	99	7.97956e-05	0.00371977	0.929,0.872,0.973	0.762,0.772	0.158
23685	ENSG00000135870	RC3H1	chr1	-	173943441	173943615	173941264	173941380	173946475	173946608	23685	3,10,23	0,0,1	29,22	4,2	198	99	0.000690402	0.0211174	1.0,1.0,0.92	0.784,0.846	0.158
26120	ENSG00000158427	TMSB15B	chrX	+	103964227	103964294	103962674	103962723	103964505	103964622	26120	2,2,4	0,0,1	16,6	4,1	166	99	0.000852059	0.0249538	1.0,1.0,0.705	0.705,0.782	0.158
58724	ENSG00000137522	RNF121	chr11	+	71957226	71957264	71929017	71929124	71960749	71960891	58724	4,9,16	0,1,0	22,7	5,1	137	99	0.000345837	0.0121155	1.0,0.867,1.0	0.761,0.835	0.158
63372	ENSG00000070501	POLB	chr8	+	42352518	42352568	42344959	42345019	42355515	42355567	63372	10,19,46	0,2,0	68,38	9,8	149	99	2.50941e-05	0.00139982	1.0,0.863,1.0	0.834,0.759	0.158
16707	ENSG00000137693	YAP1	chr11	+	102209516	102209564	102205892	102206074	102223621	102223752	16707	40,52,78	42,73,117	39,14	96,53	147	99	0.000314754	0.0112814	0.391,0.324,0.31	0.215,0.151	0.159
20696	ENSG00000067082	KLF6	chr10	-	3780105	3780229	3775995	3779590	3781640	3782214	20696	38,37,128	0,0,1	133122	13,12	198	99	1.65219e-08	2.14706e-06	1.0,1.0,0.985	0.836,0.836	0.159
52940	ENSG00000288721	NA	chr6	-	41909268	41909522	41907015	41907287	41916784	41916939	52940	33,55,75	1,1,2	46,23	6,3	198	99	0.00110942	0.0308509	0.943,0.965,0.949	0.793,0.793	0.159
51095	ENSG00000003987	MTMR7	chr8	-	17331149	17331282	17313291	17313401	17341362	17341497	51095	1,2,4	0,0,1	18,13	4,2	198	99	0.000642602	0.0199571	1.0,1.0,0.667	0.692,0.765	0.16
23733	ENSG00000173540	GMPPB	chr3	-	49722230	49722358	49719923	49722147	49722971	49723114	23733	13,19,43	0,0,0	30,22	3,2	198	99	0.00106059	0.0298499	1.0,1.0,1.0	0.833,0.846	0.161
39523	ENSG00000187987	ZSCAN23	chr6	-	28435459	28435607	28432654	28435078	28443398	28443502	39523	9,20,19	0,0,0	41,21	4,2	198	99	0.000332635	0.0118221	1.0,1.0,1.0	0.837,0.84	0.161
22330	ENSG00000159079	CFAP298	chr21	-	32602271	32602367	32599353	32601973	32603160	32603292	22330	64138179	3,4,8	224,96	35,15	195	99	8.1657e-07	7.1008e-05	0.915,0.946,0.919	0.765,0.765	0.162
36284	ENSG00000171103	TRMT61B	chr2	-	28861117	28861308	28852407	28852499	28869578	28870295	36284	14,29,38	0,0,0	30,23	2,3	198	99	0.00135055	0.035458	1.0,1.0,1.0	0.882,0.793	0.162
25041	ENSG00000175066	GK5	chr3	-	142186193	142186267	142185928	142185989	142186451	142186513	25041	4,7,13	2,0,0	21,17	8,3	173	99	0.00150379	0.0386862	0.534,1.0,1.0	0.6,0.764	0.163
38597	ENSG00000160746	ANO10	chr3	-	43600383	43600581	43598531	43598666	43605713	43605863	38597	26,39,64	0,0,2	31,31	4,3	198	99	0.000313362	0.0112624	1.0,1.0,0.941	0.795,0.838	0.164
46832	ENSG00000148341	SH3GLB2	chr9	-	129012235	129012298	129010669	129010693	129014410	129014503	46832	38,59,79	1,0,1	120,73	15,11	162	99	2.46045e-08	3.10211e-06	0.959,1.0,0.98	0.83,0.802	0.164
3957	ENSG00000088367	EPB41L1	chr20	+	36209487	36209898	36197858	36198041	36212271	36212376	3957	31,52,79	0,1,2	86,54	11,6	198	99	1.02129e-05	0.000660824	1.0,0.963,0.952	0.796,0.818	0.165
7648	ENSG00000277363	SRCIN1	chr17	-	38574875	38574974	38564117	38564313	38578489	38578791	7648	4,1,5	0,0,0	28,13	7,0	198	99	8.97237e-05	0.00407638	1.0,1.0,1.0	0.667,1.0	0.166
22951	ENSG00000164053	ATRIP	chr3	+	48464581	48464662	48464040	48464132	48464830	48465083	22951	11,27,34	2,0,0	35,18	7,3	180	99	8.66569e-05	0.00397587	0.752,1.0,1.0	0.733,0.767	0.167
32013	ENSG00000114861	FOXP1	chr3	-	70972010	70972180	70970735	70970805	70972554	70972676	32013	8,8,14	8,18,32	8,0	27,31	198	99	0.00168364	0.0421172	0.333,0.182,0.179	0.129,0.0	0.167
34194	ENSG00000117114	ADGRL2	chr1	+	81414170	81414351	81306146	81306509	81445020	81445089	34194	0,1,2	1,0,0	1,0	0,3	198	99	0.000957039	0.0274842	0.0,1.0,1.0	1.0,0.0	0.167
4273	ENSG00000080839	RBL1	chr20	-	37067232	37067297	37066992	37067121	37067985	37068186	4273	12,12,24	0,2,0	26,13	6,2	164	99	0.000407898	0.0138718	1.0,0.784,1.0	0.723,0.797	0.168
4093	ENSG00000101150	TPD52L2	chr20	+	63875815	63875875	63873667	63873816	63882718	63882820	4093	29,50,103	37,54,90	43,15	95,42	159	99	4.35403e-05	0.0022658	0.328,0.366,0.416	0.22,0.182	0.169
26779	ENSG00000182362	YBEY	chr21	+	46291333	46291462	46286869	46287123	46296161	46296230	26779	21,38,73	0,5,0	37,63	3,16	198	99	0.000824475	0.0243382	1.0,0.792,1.0	0.86,0.663	0.169
48876	ENSG00000115652	UXS1	chr2	-	106096717	106096821	106093307	106094157	106101057	106101118	48876	22,39,74	0,1,0	56,23	2,5	198	99	0.00021389	0.00836203	1.0,0.951,1.0	0.933,0.697	0.169
8892	ENSG00000132603	NIP7	chr16	+	69341179	69341320	69340193	69340332	69341532	69343091	8892	38,48,61	0,1,0	61,18	4,3	198	99	0.00019157	0.00763703	1.0,0.96,1.0	0.884,0.75	0.17
28376	ENSG00000121753	ADGRB2	chr1	-	31742837	31743002	31742052	31742217	31744647	31744731	28376	7,3,2	0,0,0	39,23	3,3	198	99	0.000470287	0.0155945	1.0,1.0,1.0	0.867,0.793	0.17
61307	ENSG00000104228	TRIM35	chr8	-	27290155	27290178	27289161	27289280	27294079	27294135	61307	6,10,14	0,1,0	24,14	5,3	122	99	0.000126695	0.00547284	1.0,0.89,1.0	0.796,0.791	0.17
16119	ENSG00000147050	KDM6A	chrX	+	45060021	45060156	45059246	45059466	45061323	45061419	16119	4,13,11	0,0,1	15,8	6,0	198	99	0.00101676	0.0287729	1.0,1.0,0.846	0.556,1.0	0.171
30954	ENSG00000158882	TOMM40L	chr1	+	161227635	161227737	161227257	161227350	161227883	161227989	30954	9,10,20	0,1,0	34,26	2,7	198	99	0.000113681	0.0049894	1.0,0.833,1.0	0.895,0.65	0.172
75549	ENSG00000126217	MCF2L	chr13	+	113091120	113091195	113090067	113090160	113094513	113094635	75549	1,2,1	0,0,0	36,19	3,3	174	99	0.000476625	0.0157702	1.0,1.0,1.0	0.872,0.783	0.172
13549	ENSG00000196405	EVL	chr14	+	100137739	100137802	100137105	100137644	100141179	100141246	13549	190261514	0,5,5	648466	85,71	162	99	0	0	1.0,0.97,0.984	0.823,0.8	0.173
46448	ENSG00000020129	NCDN	chr1	+	35558155	35558223	35557791	35557883	35559106	35559247	46448	9,10,22	0,0,0	30,16	6,1	167	99	2.29897e-05	0.00130433	1.0,1.0,1.0	0.748,0.905	0.173
22637	ENSG00000082805	ERC1	chr12	+	1263033	1263165	1236768	1236904	1289851	1290012	22637	2,13,64	0,0,1	47,25	5,3	198	99	7.87634e-05	0.00367902	1.0,1.0,0.97	0.825,0.806	0.174
47196	ENSG00000163412	EIF4E3	chr3	-	71696459	71696520	71693874	71693941	71710411	71710484	47196	4,2,13	0,0,0	31,13	6,1	160	99	2.46246e-05	0.00137694	1.0,1.0,1.0	0.762,0.889	0.174
1992	ENSG00000176593	NA	chr19	+	58004382	58004700	58002898	58003336	58005906	58007182	1992	2,1,17	1,0,1	15,11	5,3	198	99	0.00135923	0.0355654	0.5,1.0,0.895	0.6,0.647	0.175
35722	ENSG00000144136	SLC20A1	chr2	+	112652888	112652947	112652701	112652798	112657121	112657241	35722	10,8,10	12,25,41	3,3	32,79	158	99	1.193e-05	0.000757186	0.343,0.167,0.133	0.055,0.023	0.175
1528	ENSG00000130475	FCHO1	chr19	+	17754591	17754681	17754316	17754361	17755117	17755191	1528	1,3,9	0,0,0	27,19	5,1	189	99	0.000157829	0.00649793	1.0,1.0,1.0	0.739,0.909	0.176
44218	ENSG00000068912	ERLEC1	chr2	+	53808298	53808460	53801712	53801842	53809213	53809273	44218	27,54,86	1,5,5	101,63	18,14	198	99	0.000751931	0.0226715	0.931,0.844,0.896	0.737,0.692	0.176
60669	ENSG00000147394	ZNF185	chrX	+	152936417	152936513	152932872	152932971	152938073	152938163	60669	4,2,6	5,6,19	1,0	17,4	195	99	0.000590337	0.0187726	0.289,0.145,0.138	0.029,0.0	0.176
66300	ENSG00000111249	CUX2	chr12	+	111217889	111217937	111214199	111214310	111263760	111263839	66300	4,7,24	0,0,1	24,19	2,5	147	99	0.000120941	0.00526828	1.0,1.0,0.942	0.89,0.719	0.176
19887	ENSG00000138686	BBS7	chr4	-	121833230	121833395	121828618	121828728	121835143	121835283	19887	14,26,35	0,0,0	40,33	5,3	198	99	1.93458e-05	0.00112083	1.0,1.0,1.0	0.8,0.846	0.177
27191	ENSG00000042429	MED17	chr11	+	93794249	93794439	93793727	93794035	93794907	93795060	27191	10,18,13	13,20,58	5,5	64,34	198	99	4.53118e-05	0.00233449	0.278,0.31,0.101	0.038,0.068	0.177
60795	ENSG00000130985	UBA1	chrX	+	47198308	47198355	47193828	47194024	47198802	47198919	60795	16,22,49	14,35,67	39,15	138,42	146	99	0.000225363	0.00873713	0.437,0.299,0.332	0.161,0.195	0.178
21231	ENSG00000132376	INPP5K	chr17	-	1513452	1513554	1509682	1509799	1513871	1513979	21231	7,21,32	0,0,0	47,27	7,2	198	99	4.84597e-06	0.000347915	1.0,1.0,1.0	0.77,0.871	0.179
23684	ENSG00000135870	RC3H1	chr1	-	173943441	173943588	173941264	173941380	173946475	173946608	23684	2,7,18	0,0,1	23,20	4,2	198	99	0.000549386	0.0177125	1.0,1.0,0.9	0.742,0.833	0.179
31968	ENSG00000150938	CRIM1	chr2	+	36441257	36441500	36396613	36396787	36442614	36442735	31968	22,18,47	0,0,1	39,34	2,7	198	99	2.85982e-05	0.00157266	1.0,1.0,0.959	0.907,0.708	0.179
52546	ENSG00000135298	ADGRB3	chr6	+	69338919	69339014	69332922	69333008	69339332	69339504	52546	3,3,3	0,0,0	23,29	2,4	194	99	0.000285883	0.0104233	1.0,1.0,1.0	0.854,0.787	0.179
61028	ENSG00000224051	CPTP	chr1	+	1326835	1327032	1324801	1325102	1327240	1327471	61028	6,15,26	0,0,0	46,15	4,2	198	99	0.000310004	0.0111801	1.0,1.0,1.0	0.852,0.789	0.179
52876	ENSG00000151914	DST	chr6	-	56463045	56463156	56460130	56460254	56463564	56463764	52876	32,61,99	1,0,8	92,96	13,18	198	99	0.000184986	0.00745763	0.941,1.0,0.861	0.78,0.727	0.18
55032	ENSG00000116679	IVNS1ABP	chr1	-	185306484	185306625	185305535	185305643	185307013	185307139	55032	66,83,135	45118199	118,21	285105	198	99	1.24323e-05	0.000784583	0.423,0.26,0.253	0.172,0.091	0.18
65170	ENSG00000198000	NOL8	chr9	-	92311145	92311259	92310552	92310675	92314266	92316138	65170	23,49,71	0,0,0	73,19	5,3	198	99	2.34277e-05	0.00132432	1.0,1.0,1.0	0.88,0.76	0.18
13805	ENSG00000198718	TOGARAM1	chr14	+	45008912	45009145	45006007	45006267	45011974	45012075	13805	6,17,22	0,1,0	30,17	1,5	198	99	0.000599273	0.0190177	1.0,0.895,1.0	0.938,0.63	0.181
24064	ENSG00000114859	CLCN2	chr3	-	184358681	184358813	184358181	184358310	184358974	184359131	24064	15,21,34	0,0,0	26,27	2,4	198	99	0.000173085	0.00704364	1.0,1.0,1.0	0.867,0.771	0.181
59071	ENSG00000101901	ALG13	chrX	+	111744667	111744904	111736713	111736879	111752789	111752830	59071	11,23,45	0,0,1	32,17	4,2	198	99	0.00026339	0.00985023	1.0,1.0,0.957	0.8,0.81	0.181
72499	ENSG00000066651	TRMT11	chr6	+	126006841	126006954	125999456	125999613	126008391	126008472	72499	10,22,17	11,24,34	9,5	42,25	198	99	0.000313916	0.0112624	0.312,0.314,0.2	0.097,0.091	0.181
21815	ENSG00000239521	CASTOR3	chr7	-	100222596	100222720	100200652	100202603	100223881	100224075	21815	1,3,14	0,0,0	34,21	0,6	198	99	0.000835007	0.0245556	1.0,1.0,1.0	1.0,0.636	0.182
29220	ENSG00000144559	TAMM41	chr3	-	11808334	11808583	11807832	11807895	11809516	11810059	29220	4,7,5	10,9,23	0,0	31,11	198	99	3.5583e-06	0.000264869	0.167,0.28,0.098	0.0,0.0	0.182
6299	ENSG00000108799	EZH1	chr17	-	42724304	42724424	42722794	42722915	42727634	42727763	6299	30,34,59	1,2,3	77,44	10,11	198	99	0.00109066	0.0305271	0.938,0.895,0.908	0.794,0.667	0.183
40123	ENSG00000115875	SRSF7	chr2	-	38748897	38749346	38748578	38748653	38749528	38749705	40123	176272329	198457703	111,38	762362	198	99	0	0	0.308,0.229,0.19	0.068,0.05	0.183
54899	ENSG00000158636	EMSY	chr11	+	76537794	76537950	76528267	76528466	76542215	76542367	54899	6,10,22	1,0,0	16,16	4,2	198	99	0.000203265	0.00800041	0.75,1.0,1.0	0.667,0.8	0.183
59768	ENSG00000101966	XIAP	chrX	+	123885630	123886539	123859811	123859905	123888618	123888718	59768	10,5,16	0,0,0	32,30	4,3	198	99	8.17049e-05	0.00378601	1.0,1.0,1.0	0.8,0.833	0.183
66217	ENSG00000198208	RPS6KL1	chr14	-	74907434	74907530	74903950	74907124	74908849	74908932	66217	1,6,5	0,0,0	29,16	3,2	195	99	0.000914613	0.0264858	1.0,1.0,1.0	0.831,0.802	0.183
73627	ENSG00000196081	ZNF724	chr19	-	23242588	23242710	23232166	23232293	23250239	23250388	73627	1,5,3	5,4,11	1,0	15,4	198	99	0.00153596	0.0393271	0.091,0.385,0.12	0.032,0.0	0.183
59437	ENSG00000223959	AFG3L1P	chr16	+	89985445	89985570	89984530	89984599	89988851	89988951	59437	0,1,7	1,3,5	0,0	3,1	198	99	0.000658453	0.0203567	0.0,0.143,0.412	0.0,0.0	0.185
3965	ENSG00000088367	EPB41L1	chr20	+	36218875	36218962	36214356	36214440	36221863	36221934	3965	15,24,22	0,2,1	31,29	11,2	186	99	0.00171869	0.0427358	1.0,0.865,0.921	0.6,0.885	0.186
8315	ENSG00000178188	SH2B1	chr16	+	28873169	28873269	28872533	28872705	28873446	28873607	8315	42,60,145	0,1,2	107,57	11,9	198	99	8.28714e-08	9.07159e-06	1.0,0.968,0.973	0.829,0.76	0.186
16491	ENSG00000152942	RAD17	chr5	+	69371453	69371557	69371034	69371171	69372033	69372217	16491	2,6,6	4,7,8	2,0	6,14	198	99	0.000573089	0.0183495	0.2,0.3,0.273	0.143,0.0	0.186
33696	ENSG00000163322	ABRAXAS1	chr4	-	83470202	83470396	83469031	83469151	83476642	83476679	33696	7,10,18	0,1,0	16,15	3,2	198	99	0.000581454	0.0185408	1.0,0.833,1.0	0.727,0.789	0.186
35176	ENSG00000167528	ZNF641	chr12	-	48345344	48345474	48344598	48344712	48347251	48347343	35176	10,10,13	0,0,2	23,34	7,3	198	99	0.0011321	0.0311464	1.0,1.0,0.765	0.622,0.85	0.186
31664	ENSG00000169231	THBS3	chr1	-	155200450	155200610	155199994	155200113	155200896	155201004	31664	17,41,39	0,1,0	53,32	3,7	198	99	1.66103e-05	0.000993268	1.0,0.953,1.0	0.898,0.696	0.187
73457	ENSG00000092421	SEMA6A	chr5	-	116467582	116467747	116443554	116447811	116473072	116473093	73457	57121153	1,0,1	173132	13,25	198	99	3.06226e-11	6.78408e-09	0.966,1.0,0.987	0.869,0.725	0.187
74857	ENSG00000048540	LMO3	chr12	-	16606065	16606132	16597615	16600868	16607935	16608104	74857	7,8,16	0,0,0	25,39	2,8	166	99	3.89122e-06	0.000287253	1.0,1.0,1.0	0.882,0.744	0.187
273	ENSG00000265590	CFAP298-TCP10L	chr21	-	32602271	32602367	32582199	32582415	32603160	32603292	273	26,76,87	0,0,4	105,36	18,4	195	99	1.15172e-06	9.67174e-05	1.0,1.0,0.917	0.748,0.82	0.188
22720	ENSG00000152133	GPATCH11	chr2	+	37089639	37089866	37088368	37088440	37091915	37092036	22720	4,3,17	0,1,0	30,11	9,2	198	99	4.96917e-05	0.00252933	1.0,0.6,1.0	0.625,0.733	0.188
46513	ENSG00000125462	MIR9-1HG	chr1	-	156414653	156414753	156404255	156404601	156426797	156426872	46513	8,37,13	0,0,1	1713129	252,20	198	99	7.98364e-07	6.95549e-05	1.0,1.0,0.867	0.773,0.763	0.188
10142	ENSG00000130731	METTL26	chr16	-	634888	635063	634718	634797	635280	635340	10142	37,57,70	4,7,8	71,41	22,12	198	99	0.00143756	0.0372589	0.822,0.803,0.814	0.617,0.631	0.189
66226	ENSG00000198208	RPS6KL1	chr14	-	74918512	74918605	74911793	74911841	74919844	74919969	66226	2,2,3	0,0,1	19,11	2,5	192	99	0.000382141	0.0131948	1.0,1.0,0.607	0.83,0.531	0.189
3301	ENSG00000167232	ZNF91	chr19	-	23373741	23373837	23357695	23362725	23395324	23395457	3301	8,6,35	0,0,1	50,27	6,4	195	99	3.42524e-05	0.00184436	1.0,1.0,0.947	0.809,0.774	0.191
35253	ENSG00000115020	PIKFYVE	chr2	+	208273583	208273733	208271510	208271691	208285725	208285933	35253	8,9,37	0,2,1	42,15	8,4	198	99	0.00170279	0.0423653	1.0,0.692,0.949	0.724,0.652	0.192
68949	ENSG00000173264	GPR137	chr11	+	64288602	64288721	64288339	64288468	64289036	64289494	68949	24,28,61	0,0,0	76,53	8,7	198	99	1.31413e-07	1.3556e-05	1.0,1.0,1.0	0.826,0.791	0.192
23633	ENSG00000214135	NA	chr3	-	197622186	197622330	197621703	197621868	197623219	197623382	23633	14,17,52	9,13,42	26,22	89,26	198	99	0.000886059	0.0257961	0.438,0.395,0.382	0.127,0.297	0.193
29002	ENSG00000160298	C21orf58	chr21	-	46318784	46318961	46318011	46318220	46320636	46320825	29002	16,12,24	0,2,0	20,11	4,2	198	99	0.000869363	0.0253735	1.0,0.75,1.0	0.714,0.733	0.193
14648	ENSG00000137210	TMEM14B	chr6	+	10749201	10749268	10747758	10747881	10756466	10756947	14648	13,13,22	0,0,0	37,11	4,2	166	99	0.000254875	0.00962464	1.0,1.0,1.0	0.847,0.766	0.194
54539	ENSG00000183696	UPP1	chr7	+	48101823	48101870	48094762	48094827	48106872	48107082	54539	2,1,4	3,5,15	0,0	2,2	146	99	0.00153408	0.0393224	0.311,0.119,0.153	0.0,0.0	0.194
59910	ENSG00000147140	NONO	chrX	+	71284983	71285097	71284396	71284453	71285364	71286174	59910	10,25,32	0,0,0	34,16	4,2	198	99	0.000117025	0.00511209	1.0,1.0,1.0	0.81,0.8	0.195
61978	ENSG00000166169	POLL	chr10	-	101584601	101584720	101583507	101583681	101584877	101584919	61978	11,15,17	1,0,0	16,13	1,4	198	99	0.000756439	0.0227926	0.846,1.0,1.0	0.889,0.619	0.195
28258	ENSG00000160584	SIK3	chr11	-	116867945	116868089	116863667	116863818	116870330	116870401	28258	22,19,62	1,1,1	60,14	6,4	198	99	0.00112661	0.0311037	0.917,0.905,0.969	0.833,0.636	0.196
45615	ENSG00000185008	ROBO2	chr3	+	77632473	77632656	77622226	77622432	77634869	77635043	45615	6,4,2	6,5,12	5,6	69,78	198	99	0.00114233	0.0313354	0.333,0.286,0.077	0.035,0.037	0.196
9059	ENSG00000185324	CDK10	chr16	+	89687588	89687815	89686683	89686797	89690552	89690624	9059	3,2,7	6,3,15	1,0	17,12	198	99	8.50875e-05	0.00391933	0.2,0.25,0.189	0.029,0.0	0.198
15730	ENSG00000120318	ARAP3	chr5	-	141655361	141655400	141653400	141654435	141655620	141655758	15730	39,59,57	5,2,2	47,33	15,8	138	99	2.46588e-05	0.00137719	0.848,0.955,0.953	0.692,0.747	0.199
144	ENSG00000160285	LSS	chr21	-	46196201	46196267	46195675	46195756	46205835	46205941	144	56,55,153	3,0,17	112,78	21,22	165	99	0.0001053	0.00468341	0.918,1.0,0.844	0.762,0.68	0.2
20828	ENSG00000182957	SPATA13	chr13	+	24222818	24224582	24017666	24017701	24249476	24249842	20828	12,6,34	0,0,0	57,18	0,6	198	99	0.00153893	0.0393534	1.0,1.0,1.0	1.0,0.6	0.2
21718	ENSG00000163694	RBM47	chr4	-	40436440	40436647	40432650	40432862	40437770	40438797	21718	1,6,3	0,0,0	18,1	6,0	198	99	0.000134412	0.00571073	1.0,1.0,1.0	0.6,1.0	0.2
30036	ENSG00000162613	FUBP1	chr1	-	77947452	77947552	77946481	77946576	77949154	77949267	30036	13,9,22	0,0,0	24,12	8,0	198	99	5.15794e-05	0.0026047	1.0,1.0,1.0	0.6,1.0	0.2
36458	ENSG00000132122	SPATA6	chr1	-	48305786	48305878	48295372	48298893	48355669	48355769	36458	14,11,34	0,0,0	23,22	4,2	191	99	0.000109378	0.00483249	1.0,1.0,1.0	0.749,0.851	0.2
47970	ENSG00000196247	ZNF107	chr7	+	64691864	64691960	64691144	64691374	64706323	64706399	47970	17,7,41	0,0,0	44,18	4,3	195	99	4.4175e-05	0.00229114	1.0,1.0,1.0	0.848,0.753	0.2
68624	ENSG00000115414	FN1	chr2	-	215392930	215393203	215391631	215391814	215394527	215394719	68624	106162527	2,1,12	357147	45,26	198	99	6.66134e-15	2.79194e-12	0.964,0.988,0.956	0.799,0.739	0.2
75003	ENSG00000075303	SLC25A40	chr7	-	87841632	87841714	87836729	87836810	87846948	87847122	75003	14,27,47	0,0,0	17,20	3,2	181	99	0.000587045	0.0186934	1.0,1.0,1.0	0.756,0.845	0.2
43271	ENSG00000099840	IZUMO4	chr19	+	2097584	2097812	2097423	2097495	2097928	2097955	43271	3,5,3	4,6,10	1,1	19,13	198	99	0.000695771	0.0212537	0.273,0.294,0.13	0.026,0.037	0.201
13125	ENSG00000165506	DNAAF2	chr14	-	49628011	49628155	49625173	49626048	49633286	49635244	13125	45,64,146	8,14,31	65,75	34,33	198	99	0.000220752	0.00859418	0.738,0.696,0.702	0.489,0.532	0.202
52633	ENSG00000145996	CDKAL1	chr6	+	20535086	20535199	20534480	20534574	20535350	20535394	52633	3,7,4	6,6,14	0,2	16,16	198	99	0.000330808	0.0117752	0.2,0.368,0.125	0.0,0.059	0.202
60813	ENSG00000029363	BCLAF1	chr6	-	136269140	136269303	136268161	136268339	136269436	136269612	60813	23,44,73	34,47,115	12,7	74,52	198	99	8.96328e-10	1.56179e-07	0.253,0.319,0.241	0.075,0.063	0.202
3495	ENSG00000031823	RANBP3	chr19	-	5950716	5950875	5941798	5941835	5951392	5951596	3495	2,4,4	6,5,9	0,0	4,1	198	99	0.000442543	0.0148546	0.143,0.286,0.182	0.0,0.0	0.204
31517	ENSG00000180957	PITPNB	chr22	-	27854853	27854939	27851668	27853663	27858386	27858509	31517	74159261	2,5,9	231,90	28,24	185	99	6.47962e-08	7.31678e-06	0.952,0.944,0.939	0.815,0.667	0.204
24571	ENSG00000187609	EXD3	chr9	-	137352065	137352201	137351317	137351528	137352619	137352786	24571	1,8,12	0,0,0	25,10	4,1	198	99	0.000401515	0.0137188	1.0,1.0,1.0	0.758,0.833	0.205
28443	ENSG00000198860	TSEN15	chr1	+	184072156	184072298	184054727	184054863	184072826	184072986	28443	34,61,87	1,5,3	75,58	22,8	198	99	7.56037e-05	0.00357087	0.944,0.859,0.935	0.63,0.784	0.206
59796	ENSG00000130055	GDPD2	chrX	+	70424975	70425089	70423030	70423382	70425353	70425457	59796	7,10,29	0,1,0	29,11	3,3	198	99	0.000313255	0.0112624	1.0,0.833,1.0	0.829,0.647	0.206
16087	ENSG00000073584	SMARCE1	chr17	-	40642117	40642559	40637491	40637572	40645575	40645619	16087	97178432	0,0,3	236173	38,19	198	99	0	0	1.0,1.0,0.986	0.756,0.82	0.207
30044	ENSG00000143344	RGL1	chr1	+	183806374	183806485	183742125	183742289	183847565	183847774	30044	2,5,12	0,0,0	17,6	6,0	198	99	0.000239934	0.0091535	1.0,1.0,1.0	0.586,1.0	0.207
52941	ENSG00000124641	MED20	chr6	-	41909344	41909522	41906803	41907287	41916784	41916939	52941	18,47,57	1,1,2	31,16	6,3	198	99	0.000712522	0.0216375	0.9,0.959,0.934	0.721,0.727	0.207
59149	ENSG00000136504	KAT7	chr17	+	49809118	49809208	49805362	49805445	49811475	49811574	59149	47,68,102	3,7,14	106,55	36,15	189	99	8.69408e-05	0.00398105	0.891,0.836,0.792	0.607,0.658	0.207
471	ENSG00000100241	SBF1	chr22	-	50457033	50457111	50456491	50456673	50459254	50459392	471	35,55,110	4,5,9	114,59	27,23	177	99	6.17884e-05	0.00303226	0.83,0.86,0.872	0.703,0.589	0.208
36857	ENSG00000118197	DDX59	chr1	-	200650424	200650676	200649073	200649226	200659026	200659116	36857	21,31,26	0,0,0	13,36	3,2	198	99	0.00168142	0.0421016	1.0,1.0,1.0	0.684,0.9	0.208
40702	ENSG00000078018	MAP2	chr2	+	209704449	209704620	209700276	209700338	209705579	209705690	40702	9,17,46	22,18,51	38,25	259231	198	99	1.15373e-11	2.90136e-09	0.17,0.321,0.311	0.068,0.051	0.208
48275	ENSG00000145349	CAMK2D	chr4	-	113548656	113548729	113547643	113547716	113552030	113552096	48275	11,4,22	0,0,0	37,12	5,2	172	99	5.1539e-05	0.0026047	1.0,1.0,1.0	0.81,0.775	0.208
73589	ENSG00000134532	SOX5	chr12	-	24407484	24407566	24367934	24368639	24562332	24562449	73589	4,6,15	0,0,0	26,31	2,7	181	99	4.22071e-06	0.000307775	1.0,1.0,1.0	0.877,0.708	0.208
41702	ENSG00000173744	AGFG1	chr2	+	227531090	227531210	227524761	227524915	227533548	227533681	41702	35,56,97	0,0,2	76,71	10,11	198	99	1.46903e-08	1.96585e-06	1.0,1.0,0.96	0.792,0.763	0.209
73618	ENSG00000259431	THTPA	chr14	+	23556742	23557304	23556006	23556343	23558694	23559574	73618	5,8,13	4,8,21	9,8	55,24	198	99	0.00133362	0.0351126	0.385,0.333,0.236	0.076,0.143	0.209
22132	ENSG00000092931	MFSD11	chr17	+	76743397	76743456	76742176	76742273	76744321	76744466	22132	19,22,40	0,1,1	42,11	2,5	158	99	0.00077137	0.0231438	1.0,0.932,0.962	0.929,0.58	0.21
23448	ENSG00000114346	ECT2	chr3	+	172755482	172755575	172755294	172755374	172756982	172757009	23448	19,27,80	33,33,84	18,11	87100	192	99	4.77418e-12	1.29888e-09	0.229,0.297,0.329	0.096,0.054	0.21
69746	ENSG00000150433	TMEM218	chr11	-	125102131	125102351	125101200	125101303	125102733	125102809	69746	7,6,18	0,1,1	22,12	2,6	198	99	0.000927359	0.0268139	1.0,0.75,0.9	0.846,0.5	0.21
73158	ENSG00000049130	KITLG	chr12	-	88515533	88515617	88507027	88507137	88516333	88516490	73158	30,50,90	2,1,4	25,46	9,5	183	99	0.000943526	0.02718	0.89,0.964,0.924	0.6,0.833	0.21
20883	ENSG00000203875	SNHG5	chr6	-	85677794	85677875	85677078	85677492	85677953	85678032	20883	57211221484	35,68,104	163,98	38,27	180	99	3.24307e-12	9.37127e-10	0.9,0.901,0.887	0.702,0.666	0.212
40137	ENSG00000117625	RCOR3	chr1	+	211312719	211312835	211304082	211304140	211313423	211313672	40137	6,19,30	0,0,2	33,28	8,3	198	99	0.000129891	0.00557979	1.0,1.0,0.882	0.673,0.824	0.212
60097	ENSG00000077264	PAK3	chrX	+	111103158	111103306	110944284	110944628	111123076	111123278	60097	4,6,30	0,0,2	59,29	4,9	198	99	0.000705625	0.0214701	1.0,1.0,0.882	0.881,0.617	0.212
1406	ENSG00000269416	LINC01224	chr19	-	23405257	23405335	23403719	23403747	23415893	23416047	1406	11,14,21	0,0,2	19,7	5,1	177	99	0.000708297	0.0215233	1.0,1.0,0.855	0.68,0.797	0.213
41644	ENSG00000136717	BIN1	chr2	-	127052254	127052362	127051153	127051243	127053421	127053445	41644	3,2,7	0,0,0	13,24	0,9	198	99	5.36454e-05	0.00269228	1.0,1.0,1.0	1.0,0.571	0.215
45596	ENSG00000138468	SENP7	chr3	-	101501069	101501119	101493872	101493968	101513090	101513205	45596	10,15,31	2,0,0	43,26	12,7	149	99	6.7036e-06	0.00045931	0.769,1.0,1.0	0.704,0.712	0.215
49954	ENSG00000161692	DBF4B	chr17	+	44709303	44709366	44708607	44708839	44722879	44723022	49954	34,15,32	0,0,2	16,18	5,2	162	99	0.000128586	0.00553129	1.0,1.0,0.907	0.662,0.846	0.215
3882	ENSG00000101247	NDUFAF5	chr20	+	13793179	13793227	13788588	13788652	13798460	13798500	3882	2,9,16	0,0,0	19,14	3,3	147	99	0.000120707	0.00526796	1.0,1.0,1.0	0.81,0.759	0.216
10539	ENSG00000140400	MAN2C1	chr15	-	75362641	75362748	75362342	75362453	75364487	75364665	10539	23,31,24	0,1,0	40,29	7,4	198	99	2.38694e-06	0.000186635	1.0,0.939,1.0	0.741,0.784	0.217
30705	ENSG00000122417	ODF2L	chr1	-	86356443	86356602	86354773	86354859	86358786	86358891	30705	11,22,27	1,0,0	21,19	0,11	198	99	0.000529776	0.0171692	0.846,1.0,1.0	1.0,0.463	0.217
37257	ENSG00000015153	YAF2	chr12	-	42210547	42210619	42161612	42161765	42237598	42237724	37257	4,3,7	6,6,23	0,0	17,27	171	99	2.44642e-06	0.000190008	0.278,0.224,0.15	0.0,0.0	0.217
41819	ENSG00000175634	RPS6KB2	chr11	+	67433125	67433216	67432951	67433042	67433339	67433447	41819	44,98,135	2,0,4	85,50	13,11	190	99	5.43516e-08	6.27444e-06	0.92,1.0,0.946	0.773,0.703	0.217
57673	ENSG00000164896	FASTK	chr7	-	151077100	151077236	151076623	151076832	151077309	151077401	57673	14,18,54	1,0,0	71,17	9,4	198	99	2.76801e-06	0.000212152	0.875,1.0,1.0	0.798,0.68	0.219
17378	ENSG00000132780	NASP	chr1	+	45607320	45608337	45606481	45606591	45613168	45613248	17378	5318111912	42,53,152	763379	172120	198	99	0	0	0.863,0.884,0.863	0.689,0.612	0.22
72749	ENSG00000129315	CCNT1	chr12	-	48695998	48696162	48695758	48695829	48698137	48698183	72749	8,14,28	2,1,0	31,21	17,3	198	99	0.000643198	0.0199623	0.667,0.875,1.0	0.477,0.778	0.22
27303	ENSG00000076685	NT5C2	chr10	-	103181184	103181328	103174857	103174982	103277153	103277262	27303	4,12,27	0,0,0	23,13	3,2	198	99	0.000281298	0.0102884	1.0,1.0,1.0	0.793,0.765	0.221
11629	ENSG00000117971	CHRNB4	chr15	-	78635438	78635587	78631287	78631332	78641078	78641210	11629	2,1,2	0,0,0	14,14	2,2	198	99	0.00141244	0.03671	1.0,1.0,1.0	0.778,0.778	0.222
38297	ENSG00000151276	MAGI1	chr3	-	65448021	65448057	65442791	65442849	65453257	65453340	38297	11,15,35	1,0,0	56,68	24,9	135	99	2.146e-07	2.12875e-05	0.89,1.0,1.0	0.631,0.847	0.224
69740	ENSG00000150433	TMEM218	chr11	-	125102131	125102302	125101200	125101303	125102733	125102809	69740	6,5,18	0,1,1	21,10	2,6	198	99	0.000935752	0.027023	1.0,0.714,0.9	0.84,0.455	0.224
43431	ENSG00000143622	RIT1	chr1	-	155910655	155910804	155910449	155910506	155911242	155911344	43431	17,35,56	1,0,2	107,23	19,5	198	99	2.85708e-06	0.000218259	0.895,1.0,0.933	0.738,0.697	0.225
46948	ENSG00000168385	SEPTIN2	chr2	+	241324215	241324241	241315860	241315982	241335125	241335212	46948	5,3,10	1,0,0	12,4	5,1	125	99	0.000135668	0.00574326	0.798,1.0,1.0	0.655,0.76	0.225
58688	ENSG00000164062	APEH	chr3	+	49674488	49674621	49674350	49674413	49675693	49675787	58688	7,4,24	0,0,0	22,9	4,1	198	99	0.00026298	0.00984798	1.0,1.0,1.0	0.733,0.818	0.225
30034	ENSG00000162613	FUBP1	chr1	-	77947452	77947547	77946529	77946576	77949154	77949300	30034	14,9,18	0,0,0	19,12	8,0	194	99	8.33493e-05	0.00384688	1.0,1.0,1.0	0.548,1.0	0.226
30592	ENSG00000137411	VARS2	chr6	+	30921588	30921691	30921229	30921305	30921924	30921995	30592	69,62,114	0,0,0	63,94	26,0	198	99	2.23138e-05	0.00127531	1.0,1.0,1.0	0.548,1.0	0.226
56125	ENSG00000140750	ARHGAP17	chr16	-	24959670	24959752	24954602	24954730	24959910	24959979	56125	32,76,167	0,0,4	91,49	9,13	181	99	5.39885e-08	6.24802e-06	1.0,1.0,0.958	0.847,0.673	0.226
46495	ENSG00000125462	MIR9-1HG	chr1	-	156407841	156407975	156404252	156404601	156413412	156413478	46495	2,4,2	0,0,0	113,9	21,1	198	99	7.14404e-06	0.000483085	1.0,1.0,1.0	0.729,0.818	0.227
61032	ENSG00000165675	ENOX2	chrX	-	130783546	130783690	130703119	130703254	130901683	130901731	61032	9,14,14	0,0,2	13,10	3,2	198	99	0.00180223	0.0441988	1.0,1.0,0.778	0.684,0.714	0.227
73024	ENSG00000040531	CTNS	chr17	+	3647443	3647522	3640146	3640267	3654997	3655101	73024	1,6,18	0,1,0	17,8	4,2	178	99	0.00014504	0.00605719	1.0,0.769,1.0	0.703,0.69	0.227
67309	ENSG00000183597	TANGO2	chr22	+	20061529	20061683	20055942	20056013	20063337	20063411	67309	3,2,7	1,0,0	14,6	2,3	198	99	0.000578537	0.0184731	0.6,1.0,1.0	0.778,0.5	0.228
73443	ENSG00000135097	MSI1	chr12	-	120351343	120351400	120347445	120347514	120353298	120353379	73443	201245487	15,19,102	355283	197,76	156	99	5.18552e-06	0.000369443	0.895,0.891,0.752	0.533,0.703	0.228
11666	ENSG00000255571	MIR9-3HG	chr15	+	89388500	89388581	89386463	89387881	89389344	89389482	11666	2,3,5	0,0,1	167,12	32,4	180	99	0.000177729	0.00721509	1.0,1.0,0.733	0.742,0.623	0.229
61876	ENSG00000171988	JMJD1C	chr10	-	63219877	63219983	63217206	63217331	63380317	63380482	61876	5,10,19	0,0,0	18,21	2,4	198	99	6.13969e-05	0.00301941	1.0,1.0,1.0	0.818,0.724	0.229
73049	ENSG00000139318	DUSP6	chr12	-	89350587	89351025	89347234	89349561	89351639	89352501	73049	42,105,63	0,0,1	57,16	5,4	198	99	2.2575e-06	0.000178009	1.0,1.0,0.969	0.851,0.667	0.231
11668	ENSG00000255571	MIR9-3HG	chr15	+	89388503	89388581	89387816	89387881	89389344	89389482	11668	2,2,4	0,0,1	150,11	32,4	177	99	0.000204778	0.00805317	1.0,1.0,0.691	0.724,0.606	0.232
39318	ENSG00000132763	MMACHC	chr1	+	45507355	45507550	45500299	45500413	45508211	45508364	39318	9,18,23	0,0,2	31,9	3,3	198	99	0.00109015	0.0305271	1.0,1.0,0.852	0.838,0.6	0.232
74516	ENSG00000139613	SMARCC2	chr12	-	56164302	56164368	56162982	56163765	56164647	56164731	74516	20,16,54	21,12,41	32,16	87,42	165	99	2.12411e-06	0.000168347	0.364,0.444,0.441	0.181,0.186	0.233
37220	ENSG00000142949	PTPRF	chr1	+	43603610	43604189	43603415	43603533	43604902	43605000	37220	127180344	3,3,6	313167	48,37	198	99	0	0	0.955,0.968,0.966	0.765,0.693	0.234
7203	ENSG00000181045	SLC26A11	chr17	+	80222654	80222847	80221345	80221794	80223179	80223255	7203	7,11,17	0,0,2	16,15	5,2	198	99	0.000629808	0.0196253	1.0,1.0,0.81	0.615,0.789	0.235
6982	ENSG00000178971	CTC1	chr17	-	8235830	8235959	8235052	8235285	8236057	8236342	6982	8,8,32	0,0,0	24,14	4,2	198	99	4.83248e-05	0.00247328	1.0,1.0,1.0	0.75,0.778	0.236
26577	ENSG00000186017	ZNF566	chr19	-	36472910	36473006	36445118	36450001	36473331	36473458	26577	10,7,8	0,0,0	16,11	0,5	195	99	0.00201423	0.0484278	1.0,1.0,1.0	1.0,0.528	0.236
29278	ENSG00000213024	NUP62	chr19	-	49927693	49927815	49906824	49909884	49929349	49929763	29278	17,26,74	0,0,6	60,26	10,6	198	99	0.00155832	0.0397248	1.0,1.0,0.86	0.75,0.684	0.236
47989	ENSG00000134490	TMEM241	chr18	-	23384989	23385067	23377645	23377671	23399565	23399647	47989	9,12,20	0,0,0	10,8	5,0	177	99	0.00150427	0.0386862	1.0,1.0,1.0	0.528,1.0	0.236
19834	ENSG00000163625	WDFY3	chr4	-	84726860	84726911	84724425	84724594	84733381	84733609	19834	7,18,50	0,0,0	43,25	6,7	150	99	1.15296e-07	1.19998e-05	1.0,1.0,1.0	0.825,0.702	0.237
30453	ENSG00000162650	ATXN7L2	chr1	+	109489282	109489706	109488846	109489100	109489929	109490128	30453	2,0,6	2,1,4	1,0	15,2	198	99	0.000701573	0.0213748	0.333,0.0,0.429	0.032,0.0	0.238
69038	ENSG00000085733	CTTN	chr11	+	70421469	70421580	70420399	70420510	70422939	70422995	69038	34,46,85	28,34,64	35,26	113,61	198	99	2.07717e-10	4.0098e-08	0.378,0.404,0.399	0.134,0.176	0.239
8367	ENSG00000213918	DNASE1	chr16	+	3656998	3657111	3656637	3656753	3657186	3657341	8367	2,9,12	0,0,2	13,10	6,1	198	99	0.00128467	0.0341525	1.0,1.0,0.75	0.52,0.833	0.24
3881	ENSG00000101247	NDUFAF5	chr20	+	13793159	13793227	13788588	13788652	13798460	13798500	3881	3,9,12	0,0,0	20,13	3,3	167	99	7.52961e-05	0.00356721	1.0,1.0,1.0	0.798,0.72	0.241
20888	ENSG00000203875	SNHG5	chr6	-	85677953	85678032	85677008	85677492	85678135	85678188	20888	121220365	9,18,33	96,69	32,22	178	99	3.88878e-09	5.95123e-07	0.882,0.872,0.86	0.625,0.636	0.241
48936	ENSG00000023516	AKAP11	chr13	+	42313046	42313130	42308453	42308609	42313893	42313940	48936	23,21,79	1,4,6	79,46	28,16	183	99	8.60416e-05	0.00395545	0.926,0.74,0.877	0.604,0.609	0.241
10214	ENSG00000142192	APP	chr21	-	25997359	25997416	25982343	25982477	26000014	26000182	10214	103151276	92109191	87,24	173,69	156	99	1.37985e-11	3.43288e-09	0.415,0.468,0.478	0.242,0.181	0.242
12709	ENSG00000100813	ACIN1	chr14	-	23071124	23071186	23069475	23069617	23071426	23071538	12709	34,52,157	8,25,70	88,49	89,49	161	99	7.96939e-05	0.00371876	0.723,0.561,0.58	0.378,0.381	0.242
17332	ENSG00000162873	KLHDC8A	chr1	-	205348375	205348590	205344133	205344458	205356532	205356569	17332	2,1,3	0,0,1	9,5	2,2	198	99	0.00112407	0.0310813	1.0,1.0,0.6	0.692,0.556	0.243
29284	ENSG00000213024	NUP62	chr19	-	49927693	49927848	49908104	49909884	49929349	49929763	29284	17,27,71	0,0,6	57,25	10,6	198	99	0.00125618	0.0335484	1.0,1.0,0.855	0.74,0.676	0.244
59799	ENSG00000130055	GDPD2	chrX	+	70426647	70426741	70426370	70426469	70426865	70427011	59799	8,17,61	0,0,2	15,25	5,2	193	99	0.000131595	0.00562186	1.0,1.0,0.94	0.606,0.865	0.244
20612	ENSG00000164118	CEP44	chr4	+	174316529	174316567	174316165	174316290	174317334	174318665	20612	6,7,14	0,3,0	24,15	7,9	137	99	0.00200495	0.0482824	1.0,0.628,1.0	0.712,0.546	0.247
51924	ENSG00000204576	PRR3	chr6	+	30561327	30561508	30557313	30557450	30561833	30562124	51924	7,17,31	4,11,32	14,12	49,24	198	99	0.000237184	0.00907443	0.467,0.436,0.326	0.125,0.2	0.247
3163	ENSG00000168813	ZNF507	chr19	+	32347244	32347338	32345609	32345783	32352828	32354957	3163	10,7,29	0,0,0	27,13	5,2	193	99	1.05071e-05	0.000678916	1.0,1.0,1.0	0.735,0.769	0.248
35071	ENSG00000263956	NBPF11	chr1	-	148137710	148137809	148135671	148135813	148143414	148143686	35071	1,5,8	0,1,0	20,6	4,2	198	99	0.000281651	0.0102932	1.0,0.714,1.0	0.714,0.6	0.248
30975	ENSG00000164494	PDSS2	chr6	-	107212108	107212282	107193821	107193854	107245547	107245619	30975	5,12,18	0,0,0	12,8	6,0	198	99	0.00044572	0.0149396	1.0,1.0,1.0	0.5,1.0	0.25
45633	ENSG00000137075	RNF38	chr9	-	36390466	36390616	36375933	36376127	36424612	36424683	45633	10,2,12	0,0,2	24,32	9,5	198	99	0.000629804	0.0196253	1.0,1.0,0.75	0.571,0.762	0.25
74370	ENSG00000050426	LETMD1	chr12	+	51053811	51053860	51052091	51052207	51055834	51056021	74370	9,3,9	0,0,0	15,11	4,2	148	99	5.03262e-05	0.00255325	1.0,1.0,1.0	0.715,0.786	0.25
48156	ENSG00000163053	SLC16A14	chr2	-	230049760	230049904	230034981	230037531	230059093	230059366	48156	6,7,9	0,0,0	34,22	4,5	198	99	2.32451e-06	0.000182366	1.0,1.0,1.0	0.81,0.688	0.251
29993	ENSG00000163875	MEAF6	chr1	-	37495884	37495918	37493761	37493814	37501803	37501996	29993	20,36,86	2,8,7	28,15	13,8	133	99	0.000256464	0.00966893	0.882,0.77,0.901	0.616,0.583	0.252
32750	ENSG00000138688	KIAA1109	chr4	+	122325854	122325917	122325229	122325320	122328103	122328357	32750	19,19,39	1,1,2	49,22	8,11	162	99	0.000271982	0.0100344	0.921,0.921,0.923	0.789,0.55	0.252
37989	ENSG00000213199	ASIC3	chr7	+	151052415	151052474	151052165	151052237	151052573	151052753	37989	3,3,10	0,0,0	10,11	1,4	158	99	0.000321053	0.0114807	1.0,1.0,1.0	0.862,0.633	0.252
36403	ENSG00000072803	FBXW11	chr5	-	171996889	171997051	171957596	171957698	172006457	172006649	36403	5,2,3	1,0,0	14,4	4,1	198	99	0.000258514	0.00973045	0.714,1.0,1.0	0.636,0.667	0.253
24063	ENSG00000114859	CLCN2	chr3	-	184358681	184358783	184358181	184358310	184358974	184359107	24063	9,9,25	0,0,0	16,18	2,4	198	99	3.16534e-05	0.00171633	1.0,1.0,1.0	0.8,0.692	0.254
2682	ENSG00000063245	EPN1	chr19	+	55689296	55689371	55688869	55688994	55689866	55689915	2682	61,83,235	6,8,36	225,66	86,30	174	99	2.46953e-08	3.10513e-06	0.853,0.855,0.788	0.598,0.556	0.255
19540	ENSG00000077232	DNAJC10	chr2	+	182732482	182732542	182731029	182731107	182736248	182736386	19540	17,12,17	0,1,0	13,10	2,4	159	99	7.67126e-05	0.00360859	1.0,0.882,1.0	0.802,0.609	0.255
14905	ENSG00000130222	GADD45G	chr9	+	89605431	89605533	89605011	89605174	89605666	89605880	14905	9,3,30	0,0,3	56,64	10,18	198	99	0.000821635	0.0242698	1.0,1.0,0.833	0.737,0.64	0.256
72688	ENSG00000151743	AMN1	chr12	-	31709292	31709425	31701862	31702007	31728970	31729021	72688	6,7,5	0,0,1	27,16	8,4	198	99	3.45572e-05	0.00185647	1.0,1.0,0.714	0.628,0.667	0.257
11089	ENSG00000166783	MARF1	chr16	-	15600640	15600701	15600427	15600553	15601990	15602203	11089	14,20,56	2,2,8	50,27	17,17	160	99	0.000797622	0.0237566	0.812,0.861,0.812	0.645,0.496	0.258
32305	ENSG00000130224	LRCH2	chrX	-	115126842	115126893	115123944	115124002	115130154	115130199	32305	6,14,20	0,0,1	31,16	4,7	150	99	1.07785e-05	0.000692606	1.0,1.0,0.93	0.836,0.601	0.258
34656	ENSG00000243701	DUBR	chr3	+	107246007	107246052	107240674	107241087	107285319	107285664	34656	2,1,3	0,1,0	5,2	1,3	144	99	0.0011656	0.0318423	1.0,0.407,1.0	0.775,0.314	0.258
44220	ENSG00000068912	ERLEC1	chr2	+	53808302	53808460	53801712	53801842	53809213	53809273	44220	13,29,44	1,5,5	49,31	18,14	198	99	0.00112398	0.0310813	0.867,0.744,0.815	0.576,0.525	0.258
5466	ENSG00000163597	SNHG16	chr17	+	76558373	76558600	76557765	76557857	76558944	76559043	5466	5,8,9	6,9,12	4,0	29,5	198	99	8.73481e-05	0.00399184	0.294,0.308,0.273	0.065,0.0	0.259
12068	ENSG00000166140	ZFYVE19	chr15	+	40812698	40812902	40810648	40810757	40813337	40813417	12068	9,29,49	2,2,7	30,29	15,12	198	99	0.000721513	0.021882	0.692,0.879,0.778	0.5,0.547	0.259
34314	ENSG00000147180	ZNF711	chrX	+	85246929	85247183	85245902	85246022	85247546	85247651	34314	6,13,27	1,2,3	56,40	23,21	198	99	0.00099471	0.0283386	0.75,0.765,0.818	0.549,0.488	0.259
36860	ENSG00000188290	HES4	chr1	-	999691	999787	999525	999613	999865	1000097	36860	22,22,71	1,0,2	131116	34,22	195	99	1.42629e-08	1.91779e-06	0.918,1.0,0.947	0.662,0.728	0.26
47614	ENSG00000198648	STK39	chr2	-	168065318	168065381	168063499	168063570	168074981	168075011	47614	29,21,97	0,0,0	203132	44,28	162	99	2.04281e-14	7.98636e-12	1.0,1.0,1.0	0.738,0.742	0.26
59199	ENSG00000117143	UAP1	chr1	+	162592734	162592782	162590322	162590511	162597791	162597858	59199	6,20,15	14,23,35	2,0	52,31	147	99	8.56976e-11	1.73344e-08	0.224,0.369,0.224	0.025,0.0	0.26
65254	ENSG00000157954	WIPI2	chr7	+	5193117	5193171	5190232	5190493	5199575	5199658	65254	9,22,43	7,9,15	22,8	26,14	153	99	0.00173493	0.0430476	0.454,0.613,0.65	0.354,0.27	0.26
33601	ENSG00000113360	DROSHA	chr5	-	31531449	31531525	31530797	31530924	31531989	31532074	33601	32,44,85	0,0,21	100,48	31,16	175	99	0.00049777	0.0163428	1.0,1.0,0.696	0.646,0.629	0.261
1167	ENSG00000198089	SFI1	chr22	+	31602211	31602293	31589446	31589577	31606327	31606430	1167	8,14,23	0,0,0	35,10	4,3	181	99	1.05806e-05	0.000681772	1.0,1.0,1.0	0.827,0.646	0.264
16221	ENSG00000131504	DIAPH1	chr5	-	141588223	141588250	141587041	141587197	141618797	141618999	16221	7,12,48	1,3,7	20,12	14,7	126	99	0.000574	0.0183602	0.846,0.759,0.843	0.529,0.574	0.264
58496	ENSG00000157168	NRG1	chr8	+	32616834	32616885	32614374	32614564	32727948	32728077	58496	11,17,22	0,1,2	10,14	3,5	150	99	0.000670795	0.0206672	1.0,0.918,0.879	0.688,0.649	0.264
31214	ENSG00000080200	CRYBG3	chr3	+	97843194	97843261	97822010	97822355	97864216	97864647	31214	6,2,14	0,0,1	8,10	0,9	166	99	0.000976182	0.0278962	1.0,1.0,0.893	1.0,0.399	0.265
40906	ENSG00000168646	AXIN2	chr17	-	65536868	65537063	65536319	65536553	65537323	65537835	40906	16,14,54	4,5,8	25,33	18,24	198	99	0.000404705	0.0138036	0.667,0.583,0.771	0.41,0.407	0.265
65022	ENSG00000091164	TXNL1	chr18	-	56638961	56639039	56638358	56638505	56647448	56647535	65022	2,1,4	2,2,8	0,0	6,1	177	99	0.000524692	0.0170256	0.359,0.219,0.219	0.0,0.0	0.266
1530	ENSG00000130475	FCHO1	chr19	+	17754591	17754758	17754316	17754361	17755117	17755191	1530	1,2,4	0,0,0	17,10	5,1	198	99	1.61092e-05	0.000972048	1.0,1.0,1.0	0.63,0.833	0.268
11852	ENSG00000067141	NEO1	chr15	+	73293389	73293548	73289073	73289238	73298347	73298611	11852	129231411	3,1,3	252192	53,38	198	99	0	0	0.956,0.991,0.986	0.704,0.716	0.268
28444	ENSG00000198860	TSEN15	chr1	+	184072156	184072310	184054727	184054863	184072826	184074206	28444	25,36,33	1,5,3	50,28	22,8	198	99	0.000239722	0.0091535	0.926,0.783,0.846	0.532,0.636	0.268
7581	ENSG00000126581	BECN1	chr17	-	42813947	42814008	42810307	42810928	42814523	42814673	7581	6,14,5	0,0,0	11,8	4,1	160	99	0.000199119	0.00786383	1.0,1.0,1.0	0.63,0.832	0.269
8602	ENSG00000103494	RPGRIP1L	chr16	-	53638309	53638411	53637694	53637854	53641032	53641116	8602	15,21,37	8,17,36	16,6	39,29	198	99	2.29139e-05	0.00130162	0.484,0.382,0.339	0.17,0.094	0.27
30289	ENSG00000246695	RASSF8-AS1	chr12	-	25956226	25956347	25952448	25955241	25956638	25956761	30289	7,13,32	0,0,2	21,9	1,5	198	99	0.00111502	0.0309512	1.0,1.0,0.889	0.913,0.474	0.27
55771	ENSG00000179818	PCBP1-AS1	chr2	-	70032132	70032255	70018014	70018131	70051202	70051305	55771	9,14,17	1,0,0	17,24	5,5	198	99	7.34501e-06	0.000493803	0.818,1.0,1.0	0.63,0.706	0.271
33784	ENSG00000007237	GAS7	chr17	-	9969676	9969762	9959201	9959255	9981803	9981884	33784	11,11,36	0,0,0	59,12	6,4	185	99	2.06081e-06	0.000163889	1.0,1.0,1.0	0.84,0.616	0.272
36100	ENSG00000060339	CCAR1	chr10	+	68756525	68756632	68755475	68755536	68757293	68757377	36100	3,1,5	1,16,11	0,0	11,10	198	99	0.000964528	0.027648	0.6,0.03,0.185	0.0,0.0	0.272
18133	ENSG00000176293	ZNF135	chr19	+	58059973	58060035	58059268	58059310	58061579	58061706	18133	9,4,8	1,0,0	14,8	8,1	161	99	3.80437e-05	0.00201255	0.847,1.0,1.0	0.518,0.831	0.274
58305	ENSG00000259024	TVP23C-CDRT4	chr17	-	15440207	15440285	15436020	15438200	15545784	15545916	58305	8,14,19	0,0,0	10,9	2,2	177	99	0.00151588	0.0388986	1.0,1.0,1.0	0.737,0.716	0.274
30631	ENSG00000054392	HHAT	chr1	+	210362851	210362919	210348932	210349066	210387467	210387581	30631	7,14,28	0,0,1	17,6	3,2	167	99	0.000391293	0.0134746	1.0,1.0,0.943	0.771,0.64	0.275
29735	ENSG00000169744	LDB2	chr4	-	16505839	16505982	16501540	16502873	16508534	16508686	29735	11,16,35	10,10,25	13,3	33,15	198	99	2.78605e-05	0.00153458	0.355,0.444,0.412	0.165,0.091	0.276
71490	ENSG00000136754	ABI1	chr10	-	26755654	26755741	26751597	26751783	26759061	26759235	71490	58,91,167	5,4,11	77,80	32,21	186	99	5.77696e-09	8.3988e-07	0.861,0.924,0.89	0.562,0.67	0.276
20886	ENSG00000203875	SNHG5	chr6	-	85677794	85678032	85677078	85677492	85678135	85678188	20886	386706921	9,18,33	145,80	32,22	198	99	0	0	0.955,0.951,0.933	0.694,0.645	0.277
21662	ENSG00000196159	FAT4	chr4	+	125316399	125321586	125314954	125315977	125398783	125398915	21662	13,1,41	1,0,0	56,33	9,11	198	99	6.25123e-07	5.5928e-05	0.867,1.0,1.0	0.757,0.6	0.277
61951	ENSG00000137571	SLCO5A1	chr8	-	69738039	69738204	69705030	69705229	69755423	69755641	61951	1,2,6	0,0,0	33,9	3,3	198	99	7.84102e-05	0.0036699	1.0,1.0,1.0	0.846,0.6	0.277
830	ENSG00000243156	MICAL3	chr22	-	17812506	17812557	17810702	17810813	17816689	17816784	830	6,7,14	5,10,32	1,2	54,14	150	99	2.63286e-07	2.57871e-05	0.442,0.316,0.224	0.012,0.086	0.278
5721	ENSG00000154217	PITPNC1	chr17	+	67687065	67687184	67675478	67675542	67692571	67693367	5721	15,41,79	2,8,8	34,25	14,15	198	99	0.000165318	0.00677627	0.789,0.719,0.832	0.548,0.455	0.278
26578	ENSG00000186017	ZNF566	chr19	-	36472910	36473009	36445118	36450001	36473331	36473458	26578	5,5,5	0,0,0	9,8	0,5	198	99	0.00178176	0.0438123	1.0,1.0,1.0	1.0,0.444	0.278
39525	ENSG00000187987	ZSCAN23	chr6	-	28435858	28436343	28435459	28435607	28443398	28443480	39525	9,15,27	0,0,0	18,15	7,1	198	99	2.15055e-06	0.000170153	1.0,1.0,1.0	0.563,0.882	0.278
50079	ENSG00000166762	CATSPER2	chr15	-	43632716	43632928	43632198	43632363	43635359	43635416	50079	2,1,2	0,1,0	1,0	0,4	198	99	0.000281112	0.0102884	1.0,0.333,1.0	1.0,0.0	0.278
18131	ENSG00000176293	ZNF135	chr19	+	58059968	58060035	58059281	58059310	58061579	58061706	18131	9,4,8	1,0,0	14,8	8,1	166	99	3.70044e-05	0.00196301	0.843,1.0,1.0	0.511,0.827	0.279
74275	ENSG00000228065	LINC01515	chr10	+	65585664	65585802	65585484	65585567	65615635	65615757	74275	8,15,30	3,0,0	10,15	4,5	198	99	0.000772627	0.0231604	0.571,1.0,1.0	0.556,0.6	0.279
29937	ENSG00000285708	NA	chr3	-	71699613	71699708	71693874	71693941	71710411	71710484	29937	5,3,8	0,0,0	18,10	6,1	194	99	1.39908e-06	0.000114546	1.0,1.0,1.0	0.605,0.836	0.28
5840	ENSG00000154760	SLFN13	chr17	-	35446716	35446753	35444614	35445693	35447267	35447394	5840	2,2,3	2,5,9	0,0	3,1	136	99	0.000268722	0.00999173	0.421,0.226,0.195	0.0,0.0	0.281
9311	ENSG00000196712	NF1	chr17	+	31252937	31253000	31248983	31249119	31258343	31258502	9311	41,22,99	9,5,22	49,31	29,29	162	99	1.91001e-05	0.00110935	0.736,0.729,0.733	0.508,0.395	0.281
23418	ENSG00000075711	DLG1	chr3	-	197076585	197076682	197075836	197075870	197081050	197081117	23418	13,8,33	5,5,14	13,10	18,19	196	99	0.000434133	0.0145933	0.568,0.447,0.544	0.267,0.21	0.281
34349	ENSG00000067208	EVI5	chr1	-	92663419	92663452	92636201	92636336	92665938	92665955	34349	2,3,9	1,0,1	6,5	3,4	132	99	0.000541988	0.0174861	0.6,1.0,0.871	0.6,0.484	0.282
28484	ENSG00000105483	CARD8	chr19	-	48238382	48238532	48232452	48234543	48240961	48241063	28484	20,26,44	5,4,3	50,27	21,18	198	99	0.000399587	0.0136691	0.667,0.765,0.88	0.543,0.429	0.285
2002	ENSG00000219665	ZNF433-AS1	chr19	+	12001773	12001822	11987616	11987823	12035553	12035772	2002	3,9,10	1,0,0	6,3	1,3	148	99	0.00123909	0.0332062	0.667,1.0,1.0	0.801,0.401	0.288
58310	ENSG00000259024	TVP23C-CDRT4	chr17	-	15540432	15540561	15437887	15438200	15545784	15545916	58310	23,13,30	0,0,0	9,11	2,2	198	99	0.00153936	0.0393534	1.0,1.0,1.0	0.692,0.733	0.288
58681	ENSG00000172613	RAD9A	chr11	+	67393722	67393790	67393495	67393610	67395715	67395807	58681	7,9,11	0,0,0	13,4	3,1	167	99	0.0013272	0.0350134	1.0,1.0,1.0	0.72,0.703	0.288
66221	ENSG00000198208	RPS6KL1	chr14	-	74909100	74909190	74908849	74908932	74909542	74910148	66221	2,3,7	0,0,0	20,7	3,2	189	99	0.000266097	0.00992244	1.0,1.0,1.0	0.777,0.647	0.288
74840	ENSG00000135124	P2RX4	chr12	+	121222946	121223043	121222093	121222166	121228532	121228613	74840	5,28,36	1,0,1	18,8	3,5	196	99	4.17068e-05	0.00218324	0.716,1.0,0.948	0.752,0.447	0.288
2605	ENSG00000196381	ZNF781	chr19	-	37686450	37686522	37670653	37670846	37691520	37691618	2605	2,3,6	0,0,0	19,6	3,2	171	99	0.000312285	0.0112536	1.0,1.0,1.0	0.786,0.635	0.289
67061	ENSG00000138660	AP1AR	chr4	+	112262987	112263086	112260765	112260862	112265008	112265067	67061	23,27,73	0,0,5	68,45	14,13	198	99	5.19508e-06	0.000369517	1.0,1.0,0.88	0.708,0.634	0.289
7208	ENSG00000154265	ABCA5	chr17	-	69251746	69251866	69250471	69250621	69253572	69253667	7208	7,4,8	0,0,1	23,12	4,5	198	99	5.48908e-05	0.00274607	1.0,1.0,0.8	0.742,0.545	0.29
8258	ENSG00000102897	LYRM1	chr16	+	20902485	20902717	20900665	20900889	20920121	20920214	8258	1,5,8	0,0,0	13,9	9,0	198	99	0.000192225	0.00765657	1.0,1.0,1.0	0.419,1.0	0.29
269	ENSG00000265590	CFAP298-TCP10L	chr21	-	32575376	32576923	32574575	32574676	32578693	32578831	269	1,3,7	0,0,0	27,6	3,2	198	99	0.000535062	0.0172866	1.0,1.0,1.0	0.818,0.6	0.291
20877	ENSG00000203875	SNHG5	chr6	-	85677790	85677875	85677423	85677492	85677953	85678032	20877	258540807	35,68,104	72,55	38,27	184	99	8.69038e-12	2.27136e-09	0.799,0.81,0.807	0.505,0.523	0.291
64203	ENSG00000245910	SNHG6	chr8	-	66922323	66922392	66921817	66922114	66922613	66922725	64203	279471685	27,45,113	491438	349150	168	99	1.87888e-09	3.07786e-07	0.859,0.86,0.781	0.453,0.632	0.291
21359	ENSG00000184271	POU6F1	chr12	-	51206788	51206883	51204172	51204368	51217641	51217667	21359	3,5,6	0,0,0	40,12	2,6	194	99	1.59636e-05	0.00096635	1.0,1.0,1.0	0.911,0.505	0.292
32290	ENSG00000114757	PEX5L	chr3	-	179898141	179898246	179887672	179887784	180036578	180036926	32290	0,2,1	1,0,0	4,2	2,3	198	99	0.00121394	0.0326828	0.0,1.0,1.0	0.5,0.25	0.292
58311	ENSG00000259024	TVP23C-CDRT4	chr17	-	15540432	15540561	15440207	15440285	15545784	15545916	58311	22,10,30	0,2,0	11,11	3,4	198	99	5.6619e-05	0.00282324	1.0,0.714,1.0	0.647,0.579	0.292
3100	ENSG00000196263	ZNF471	chr19	+	56516274	56516401	56511516	56511604	56518481	56518551	3100	8,5,22	0,0,0	21,28	6,4	198	99	2.4122e-07	2.3776e-05	1.0,1.0,1.0	0.636,0.778	0.293
29226	ENSG00000144559	TAMM41	chr3	-	11844890	11845096	11844028	11844211	11846501	11846885	29226	4,0,11	3,13,6	0,0	11,9	198	99	4.93654e-05	0.00251547	0.4,0.0,0.478	0.0,0.0	0.293
72030	ENSG00000130803	ZNF317	chr19	+	9157833	9158075	9157267	9157394	9158825	9158908	72030	9,13,27	0,0,1	15,15	4,3	198	99	1.75554e-05	0.00103918	1.0,1.0,0.931	0.652,0.714	0.294
63044	ENSG00000104164	BLOC1S6	chr15	+	45603099	45603187	45587235	45587525	45605427	45605470	63044	19,28,52	3,2,5	60,40	25,20	187	99	8.30792e-06	0.000554533	0.77,0.881,0.846	0.56,0.514	0.295
61430	ENSG00000197467	COL13A1	chr10	+	69897474	69897531	69895549	69895576	69898696	69898762	61430	2,3,10	1,16,22	0,0	3,2	156	99	0.000492892	0.0162186	0.559,0.106,0.224	0.0,0.0	0.296
20880	ENSG00000203875	SNHG5	chr6	-	85677794	85677868	85677423	85677492	85677953	85678032	20880	311568682	35,68,104	88,42	38,27	173	99	4.55081e-10	8.30264e-08	0.836,0.827,0.79	0.57,0.471	0.297
50127	ENSG00000244754	N4BP2L2	chr13	-	32480589	32480637	32443064	32444126	32517856	32517920	50127	3,6,5	0,0,1	5,5	2,2	147	99	0.00052255	0.0170004	1.0,1.0,0.771	0.627,0.627	0.297
64497	ENSG00000155974	GRIP1	chr12	-	66456186	66456342	66455408	66455564	66462923	66463093	64497	17,15,33	0,1,4	23,19	7,7	198	99	0.00103695	0.0292732	1.0,0.882,0.805	0.622,0.576	0.297
36381	ENSG00000117308	GALE	chr1	-	23796508	23796586	23796150	23796265	23796696	23796782	36381	17,44,72	0,3,8	52,48	20,16	177	99	1.68096e-05	0.00100261	1.0,0.891,0.834	0.593,0.627	0.298
49080	ENSG00000172765	TMCC1	chr3	-	129857249	129857405	129848342	129848412	129860939	129861012	49080	2,3,8	0,0,0	8,3	6,0	198	99	0.000616122	0.0193806	1.0,1.0,1.0	0.4,1.0	0.3
65284	ENSG00000165802	NSMF	chr9	-	137455238	137455307	137454390	137454443	137455628	137455634	65284	10,8,29	0,0,2	94,32	22,12	168	99	2.97742e-06	0.000225968	1.0,1.0,0.895	0.716,0.611	0.301
63034	ENSG00000104164	BLOC1S6	chr15	+	45592134	45592276	45587354	45587525	45605427	45605514	63034	21,21,48	3,2,5	57,39	25,20	198	99	1.59304e-05	0.00096627	0.778,0.84,0.828	0.533,0.494	0.302
65987	ENSG00000165948	IFI27L1	chr14	+	94097494	94097678	94096855	94096965	94100738	94100771	65987	5,13,5	5,7,17	2,0	40,21	198	99	8.91232e-08	9.66499e-06	0.333,0.481,0.128	0.024,0.0	0.302
71513	ENSG00000078403	MLLT10	chr10	+	21688490	21688538	21682224	21682257	21713771	21713950	71513	5,6,11	5,5,17	3,4	30,24	147	99	7.58659e-05	0.00357962	0.402,0.447,0.304	0.063,0.101	0.302
7649	ENSG00000213297	ZNF625-ZNF20	chr19	-	12145257	12146224	12142640	12142736	12147394	12147455	7649	8,12,23	0,0,2	9,13	6,1	198	99	0.0005152	0.0167848	1.0,1.0,0.852	0.429,0.867	0.303
59295	ENSG00000163697	APBB2	chr4	-	41033235	41033304	41013582	41014398	41065575	41065673	59295	6,6,15	0,0,0	15,7	2,3	168	99	0.000240038	0.0091535	1.0,1.0,1.0	0.815,0.579	0.303
23101	ENSG00000013441	CLK1	chr2	-	200860124	200860215	200859679	200859746	200861237	200861466	23101	169259571	1,4,42	118292	43,68	190	99	2.22045e-16	1.07606e-13	0.989,0.971,0.876	0.588,0.691	0.306
4338	ENSG00000154930	ACSS1	chr20	-	25023465	25023641	25022939	25023092	25030758	25030958	4338	2,2,6	0,0,0	44,6	6,2	198	99	6.5555e-06	0.000450489	1.0,1.0,1.0	0.786,0.6	0.307
36676	ENSG00000188641	DPYD	chr1	-	97450058	97450223	97382392	97382461	97515725	97515941	36676	3,3,2	0,0,0	6,10	0,8	198	99	0.000337328	0.0119071	1.0,1.0,1.0	1.0,0.385	0.307
11665	ENSG00000255571	MIR9-3HG	chr15	+	89388483	89388581	89387816	89387881	89389344	89389482	11665	2,3,4	0,0,1	124,8	32,4	197	99	0.000108264	0.00480148	1.0,1.0,0.668	0.661,0.501	0.308
14285	ENSG00000253710	ALG11	chr13	+	52023712	52023779	52018912	52019143	52024005	52024937	14285	4,1,4	2,2,3	2,0	5,9	166	99	0.00175776	0.0433834	0.544,0.23,0.443	0.193,0.0	0.309
21244	ENSG00000059769	DNAJC25	chr9	+	111642856	111643094	111631359	111631743	111647106	111647259	21244	7,11,24	0,0,2	13,8	4,2	198	99	0.000260518	0.00978215	1.0,1.0,0.857	0.619,0.667	0.309
25283	ENSG00000144395	CCDC150	chr2	+	196695045	196695159	196677292	196677361	196701108	196701180	25283	8,20,20	5,10,16	2,1	7,3	198	99	0.0018525	0.0451934	0.444,0.5,0.385	0.125,0.143	0.309
25915	ENSG00000170364	SETMAR	chr3	+	4312897	4313229	4303331	4303526	4313666	4313761	25915	14,8,26	0,0,0	10,8	2,2	198	99	0.000820368	0.0242478	1.0,1.0,1.0	0.714,0.667	0.309
50510	ENSG00000157077	ZFYVE9	chr1	+	52266654	52266831	52263772	52263872	52268462	52268632	50510	29,52,91	2,4,14	48,25	15,16	198	99	0.000251465	0.00953243	0.879,0.867,0.765	0.615,0.439	0.31
67310	ENSG00000183597	TANGO2	chr22	+	20061529	20061706	20055942	20056013	20063337	20063442	67310	3,2,5	1,0,0	10,4	2,3	198	99	0.000249007	0.00946449	0.6,1.0,1.0	0.714,0.4	0.31
2673	ENSG00000128000	ZNF780B	chr19	-	40055415	40055576	40050323	40050377	40056100	40056175	2673	1,2,3	0,0,0	10,12	3,2	198	99	0.000108583	0.00481012	1.0,1.0,1.0	0.625,0.75	0.312
7780	ENSG00000205560	CPT1B	chr22	-	50573807	50573921	50573519	50573715	50574334	50574419	7780	8,7,12	2,10,9	6,11	42,23	198	99	0.00161645	0.040782	0.667,0.259,0.4	0.067,0.193	0.312
36772	ENSG00000159023	EPB41	chr1	+	29060421	29060484	29053103	29053312	29064981	29065158	36772	72,92,242	16,35,85	91,60	104,69	162	99	5.07183e-11	1.08237e-08	0.733,0.616,0.635	0.348,0.347	0.314
12608	ENSG00000133961	NUMB	chr14	-	73279280	73279424	73275209	73277293	73282358	73282505	12608	20,32,51	13,18,13	25,10	39,24	198	99	1.98061e-05	0.00114465	0.435,0.471,0.662	0.243,0.172	0.315
45992	ENSG00000163006	CCDC138	chr2	+	108788031	108788089	108786756	108786915	108788851	108788966	45992	20,27,41	3,1,4	20,6	10,3	157	99	0.000307733	0.0111068	0.808,0.945,0.866	0.558,0.558	0.315
36394	ENSG00000072803	FBXW11	chr5	-	171914342	171914405	171910571	171910797	171957596	171957698	36394	4,12,25	0,0,0	21,15	4,6	162	99	9.18823e-08	9.895e-06	1.0,1.0,1.0	0.762,0.604	0.317
13408	ENSG00000160190	SLC37A1	chr21	+	42579735	42579800	42574817	42574915	42580344	42581426	13408	5,13,6	0,0,0	30,12	7,4	164	99	3.41019e-07	3.2181e-05	1.0,1.0,1.0	0.721,0.644	0.318
15199	ENSG00000127990	SGCE	chr7	-	94599696	94599723	94597224	94598963	94600645	94600674	15199	20,43,58	5,10,13	40,19	28,25	126	99	1.61556e-05	0.000973583	0.759,0.772,0.778	0.529,0.374	0.318
20885	ENSG00000203875	SNHG5	chr6	-	85677794	85677899	85677423	85677492	85677953	85678032	20885	301555661	35,68,104	87,38	38,27	198	99	2.25322e-09	3.56553e-07	0.811,0.803,0.761	0.534,0.413	0.318
45340	ENSG00000149716	LTO1	chr11	-	69673215	69673321	69671377	69671819	69675189	69675247	45340	9,10,29	0,1,0	27,13	4,7	198	99	3.77563e-06	0.000279703	1.0,0.833,1.0	0.771,0.481	0.318
27958	ENSG00000083520	DIS3	chr13	-	72781288	72781356	72778186	72778380	72781604	72781925	27958	6,6,14	0,0,2	15,6	4,3	167	99	0.000444685	0.0149157	1.0,1.0,0.806	0.69,0.542	0.319
66977	ENSG00000110514	MADD	chr11	+	47326737	47326807	47324470	47324577	47328657	47328704	66977	19,41,57	0,2,4	58,33	19,13	169	99	2.53652e-07	2.49486e-05	1.0,0.923,0.893	0.641,0.598	0.319
38134	ENSG00000178498	DTX3	chr12	+	57605570	57605731	57604823	57604858	57605988	57606252	38134	1,7,20	0,0,2	37,6	10,2	198	99	0.000212636	0.00831997	1.0,1.0,0.833	0.649,0.6	0.32
38337	ENSG00000143643	TTC13	chr1	-	230940439	230940556	230933778	230933861	230954332	230954403	38337	1,1,4	0,0,1	10,6	8,1	198	99	0.0001218	0.00530073	1.0,1.0,0.667	0.385,0.75	0.321
47735	ENSG00000164548	TRA2A	chr7	-	23522131	23522432	23521706	23521840	23531180	23531270	47735	12,12,16	2,0,1	16,16	8,5	198	99	0.000246765	0.00938695	0.75,1.0,0.889	0.5,0.615	0.322
52625	ENSG00000197283	SYNGAP1	chr6	+	33448788	33448868	33447842	33447933	33451759	33452395	52625	36,53,70	6,8,23	46,22	35,19	179	99	1.14703e-05	0.000732009	0.768,0.786,0.627	0.421,0.39	0.322
71573	ENSG00000049323	LTBP1	chr2	+	33342837	33342963	33315143	33315269	33347366	33347409	71573	62112147	21,39,46	45,15	41,30	198	99	1.13674e-06	9.58051e-05	0.596,0.589,0.615	0.354,0.2	0.323
39880	ENSG00000146282	RARS2	chr6	-	87545615	87545699	87530783	87530942	87555407	87555505	39880	3,11,12	0,0,1	10,6	3,2	183	99	9.63523e-05	0.00433101	1.0,1.0,0.867	0.643,0.619	0.325
7966	ENSG00000131797	CLUHP3	chr16	+	31702534	31702681	31700562	31700738	31703155	31703363	7966	8,15,16	0,0,3	13,15	5,5	198	99	0.000728239	0.0220572	1.0,1.0,0.727	0.565,0.6	0.326
13905	ENSG00000126790	L3HYPDH	chr14	-	59474438	59474526	59472860	59473090	59474727	59475208	13905	1,5,2	0,0,1	5,4	5,1	187	99	7.51204e-05	0.00356324	1.0,1.0,0.514	0.346,0.679	0.326
32214	ENSG00000111325	OGFOD2	chr12	+	122975810	122975867	122974579	122975121	122976653	122976767	32214	8,7,12	0,1,1	7,4	2,3	156	99	0.000650217	0.0201533	1.0,0.816,0.884	0.69,0.458	0.326
40072	ENSG00000286129	NA	chr22	+	22307532	22307591	22307105	22307245	22309735	22309883	40072	1,3,10	0,0,0	11,5	0,6	158	99	0.0019499	0.0471247	1.0,1.0,1.0	1.0,0.343	0.329
40406	ENSG00000184368	MAP7D2	chrX	-	20050823	20050946	20044363	20044524	20052877	20052988	40406	5,7,17	0,2,0	10,6	5,2	198	99	0.000220663	0.00859418	1.0,0.636,1.0	0.5,0.6	0.329
20879	ENSG00000203875	SNHG5	chr6	-	85677790	85678032	85677423	85677492	85678135	85678736	20879	88153263	9,18,33	58,42	32,22	198	99	1.72012e-10	3.3624e-08	0.83,0.81,0.799	0.475,0.488	0.332
28386	ENSG00000227733	NA	chr1	-	148208532	148208654	148206494	148206633	148216936	148217078	28386	3,5,3	0,0,2	4,5	2,3	198	99	0.00178703	0.0439185	1.0,1.0,0.429	0.5,0.455	0.332
63048	ENSG00000104164	BLOC1S6	chr15	+	45603103	45603187	45587351	45587525	45605427	45605514	63048	17,19,42	3,2,5	39,35	25,20	183	99	5.53189e-06	0.000388824	0.754,0.837,0.82	0.458,0.486	0.332
63432	ENSG00000105339	DENND3	chr8	+	141190283	141190417	141188348	141189146	141192330	141192449	63432	4,8,3	1,0,0	15,4	3,3	198	99	4.91487e-05	0.00250718	0.667,1.0,1.0	0.714,0.4	0.332
17125	ENSG00000205309	NT5M	chr17	+	17304363	17304481	17303389	17303817	17306542	17306643	17125	2,2,2	3,1,3	0,0	6,2	198	99	0.00092384	0.0267287	0.25,0.5,0.25	0.0,0.0	0.333
45547	ENSG00000005483	KMT2E	chr7	+	105110476	105110602	105110279	105110368	105110770	105110868	45547	53113201	0,0,4	172169	51,40	198	99	0	0	1.0,1.0,0.962	0.628,0.679	0.334
13133	ENSG00000171723	GPHN	chr14	+	66924193	66924292	66922665	66922938	66965190	66965325	13133	22,30,64	0,0,0	56,26	10,9	198	99	1.76353e-10	3.43283e-08	1.0,1.0,1.0	0.737,0.591	0.336
7019	ENSG00000133030	MPRIP	chr17	+	17180606	17180669	17180002	17180088	17184822	17185560	7019	61112157	40,83,160	48,20	200162	162	99	0	0	0.482,0.452,0.375	0.128,0.07	0.337
12612	ENSG00000133961	NUMB	chr14	-	73316389	73316422	73297210	73297285	73323129	73323204	12612	9,20,31	11,14,32	4,6	45,28	132	99	1.36875e-08	1.85111e-06	0.38,0.517,0.421	0.062,0.138	0.339
13485	ENSG00000213983	AP1G2	chr14	-	23565815	23565892	23565605	23565701	23566063	23566160	13485	24,38,53	6,6,13	46,16	32,19	176	99	1.62635e-05	0.000977555	0.692,0.781,0.696	0.447,0.321	0.339
16234	ENSG00000113240	CLK4	chr5	-	178617343	178617434	178616881	178616948	178618555	178618778	16234	29,61,109	0,1,3	35,69	17,12	190	99	6.00981e-09	8.7101e-07	1.0,0.969,0.95	0.518,0.75	0.339
21991	ENSG00000185838	GNB1L	chr22	-	19820597	19820723	19812284	19812447	19821227	19821375	21991	7,6,14	0,0,0	6,8	1,3	198	99	0.0010898	0.0305271	1.0,1.0,1.0	0.75,0.571	0.34
38034	ENSG00000135821	GLUL	chr1	-	182390496	182390852	182388571	182388750	182391174	182391346	38034	5,11,10	1,6,11	3,2	19,3	198	99	0.00134079	0.0352261	0.714,0.478,0.312	0.073,0.25	0.34
27149	ENSG00000214548	MEG3	chr14	+	100835369	100835549	100834631	100834751	100836166	100836274	27149	11,8,8	6,5,8	5,1	17,19	198	99	9.32325e-06	0.000613502	0.478,0.444,0.333	0.128,0.026	0.341
15985	ENSG00000127603	MACF1	chr1	+	39427960	39428287	39427454	39427614	39429241	39429326	15985	51,69,207	0,0,3	168,92	28,38	198	99	3.55271e-15	1.57412e-12	1.0,1.0,0.972	0.75,0.548	0.342
6595	ENSG00000159111	MRPL10	chr17	-	47829138	47829236	47828500	47828670	47831310	47831523	6595	1,7,5	0,0,1	10,4	6,1	197	99	3.29742e-05	0.00177965	1.0,1.0,0.715	0.456,0.668	0.343
26881	ENSG00000138641	HERC3	chr4	+	88676217	88676241	88670138	88670252	88676333	88676423	26881	1,2,8	2,0,0	12,6	13,7	123	99	0.000723174	0.0219181	0.287,1.0,1.0	0.426,0.408	0.345
34721	ENSG00000138614	INTS14	chr15	-	65607301	65607442	65605128	65605236	65611097	65611258	34721	8,10,13	0,0,0	14,4	4,1	198	99	2.60571e-05	0.00144833	1.0,1.0,1.0	0.636,0.667	0.349
73545	ENSG00000111666	CHPT1	chr12	+	101720122	101720254	101716727	101716812	101723167	101723254	73545	21,27,67	0,0,1	32,15	6,6	198	99	2.25026e-08	2.88399e-06	1.0,1.0,0.971	0.727,0.556	0.349
64508	ENSG00000135018	UBQLN1	chr9	-	83682950	83683066	83678440	83678599	83707499	83707934	64508	1,0,2	0,1,0	2,3	4,2	198	99	0.00132539	0.0350134	1.0,0.0,1.0	0.2,0.429	0.352
72511	ENSG00000013561	RNF14	chr5	+	141978302	141978830	141973582	141973742	141983379	141983552	72511	2,10,10	1,0,0	9,3	4,2	198	99	2.90777e-05	0.00159526	0.5,1.0,1.0	0.529,0.429	0.354
28442	ENSG00000198860	TSEN15	chr1	+	184072156	184072194	184054727	184054863	184072826	184074212	28442	15,14,15	1,5,3	22,9	22,8	137	99	0.000231814	0.0089056	0.916,0.669,0.783	0.419,0.448	0.356
28483	ENSG00000105483	CARD8	chr19	-	48238382	48238526	48233820	48234543	48240961	48241063	28483	12,13,14	5,4,3	14,14	21,18	198	99	0.000172892	0.00704364	0.545,0.619,0.7	0.25,0.28	0.356
59198	ENSG00000117143	UAP1	chr1	+	162592731	162592782	162590322	162590511	162597791	162597858	59198	13,35,25	14,23,35	4,2	52,31	150	99	5.70832e-12	1.544e-09	0.38,0.501,0.32	0.048,0.041	0.356
63038	ENSG00000104164	BLOC1S6	chr15	+	45592134	45592276	45587784	45587876	45605427	45605514	63038	1,4,4	0,0,0	5,10	3,1	198	99	0.00157393	0.0400568	1.0,1.0,1.0	0.455,0.833	0.356
64202	ENSG00000245910	SNHG6	chr8	-	66922323	66922385	66921933	66922114	66922613	66922725	64202	150300392	27,45,113	283209	349150	161	99	4.74065e-14	1.74881e-11	0.774,0.804,0.681	0.333,0.461	0.356
63937	ENSG00000198105	ZNF248	chr10	-	37856434	37856532	37856295	37856337	37857184	37857197	63937	5,10,20	1,0,3	29,13	11,11	197	99	0.00126041	0.0336389	0.715,1.0,0.77	0.57,0.373	0.357
3009	ENSG00000221923	ZNF880	chr19	+	52379420	52379540	52374298	52374427	52383848	52383969	3009	10,18,25	5,3,11	10,10	31,10	198	99	0.000225295	0.00873713	0.5,0.75,0.532	0.139,0.333	0.358
67259	ENSG00000011347	SYT7	chr11	-	61547176	61547308	61546030	61546255	61551383	61551463	67259	2,4,13	0,0,0	5,8	1,3	198	99	0.000852848	0.0249541	1.0,1.0,1.0	0.714,0.571	0.358
62999	ENSG00000181690	PLAG1	chr8	-	56168027	56168386	56160908	56167503	56171090	56171189	62999	7,11,24	1,1,1	16,12	13,4	198	99	2.94355e-05	0.00161299	0.778,0.846,0.923	0.381,0.6	0.359
8961	ENSG00000172775	PSME3IP1	chr16	-	57178501	57178852	57173727	57173796	57185820	57186039	8961	1,2,4	0,0,1	2,5	1,2	198	99	0.000432636	0.0145746	1.0,1.0,0.667	0.5,0.556	0.361
21391	ENSG00000055955	ITIH4	chr3	-	52819753	52819990	52819392	52819518	52820290	52820317	21391	2,4,3	2,0,0	5,2	5,1	198	99	0.0019737	0.0476505	0.333,1.0,1.0	0.333,0.5	0.361
27154	ENSG00000214548	MEG3	chr14	+	100835735	100835879	100831420	100831534	100836166	100836300	27154	129135146	62,77,156	46,31	240279	198	99	0	0	0.51,0.467,0.319	0.087,0.053	0.362
64339	ENSG00000136383	ALPK3	chr15	+	84823329	84823368	84817355	84817595	84827483	84827605	64339	1,2,5	2,2,3	1,0	7,2	138	99	0.000395205	0.0135491	0.264,0.418,0.545	0.093,0.0	0.362
818	ENSG00000100401	RANGAP1	chr22	-	41284900	41285153	41280932	41281082	41285362	41285905	818	5,8,16	2,0,0	11,6	6,3	198	99	8.92027e-05	0.0040571	0.556,1.0,1.0	0.478,0.5	0.363
45910	ENSG00000124370	MCEE	chr2	-	71129716	71129817	71124205	71124543	71130179	71130239	45910	9,11,8	0,1,1	7,4	3,2	198	99	0.000276361	0.0101638	1.0,0.846,0.8	0.538,0.5	0.363
13739	ENSG00000125746	EML2	chr19	-	45618821	45618943	45617629	45617697	45619059	45619191	13739	1,2,3	1,2,2	0,0	13,3	198	99	0.000269445	0.0100043	0.333,0.333,0.429	0.0,0.0	0.365
21584	ENSG00000064042	LIMCH1	chr4	+	41638931	41638967	41619187	41619440	41644499	41644626	21584	35,17,60	1,0,1	14,10	6,5	135	99	1.50344e-08	1.99842e-06	0.962,1.0,0.978	0.631,0.595	0.367
35692	ENSG00000064225	ST3GAL6	chr3	+	98756368	98756540	98732235	98732532	98768429	98768529	35692	1,2,0	0,0,1	0,6	5,2	198	99	0.00155183	0.039581	1.0,1.0,0.0	0.0,0.6	0.367
59042	ENSG00000139436	GIT2	chr12	-	109945259	109945349	109939164	109939247	109947255	109947504	59042	6,8,16	4,3,14	7,1	20,12	189	99	0.000189402	0.00757657	0.44,0.583,0.374	0.155,0.042	0.367
35976	ENSG00000143147	GPR161	chr1	-	168114455	168114549	168104476	168104894	168136738	168136930	35976	3,7,24	0,0,3	24,12	11,4	193	99	0.000313981	0.0112624	1.0,1.0,0.804	0.528,0.606	0.368
36531	ENSG00000204054	LINC00963	chr9	+	129493418	129493595	129488671	129489299	129503322	129503672	36531	5,9,9	0,0,1	18,6	5,3	198	99	1.62233e-05	0.000976397	1.0,1.0,0.818	0.643,0.5	0.368
41431	ENSG00000175322	ZNF519	chr18	-	14124349	14124476	14099937	14106409	14132274	14132428	41431	13,16,37	1,0,8	20,15	12,7	198	99	0.000976184	0.0278962	0.867,1.0,0.698	0.455,0.517	0.369
48710	ENSG00000134317	GRHL1	chr2	+	9962454	9962531	9958785	9961436	9963885	9964042	48710	1,2,4	2,1,4	0,0	8,3	176	99	5.28157e-05	0.00265925	0.22,0.529,0.36	0.0,0.0	0.37
60044	ENSG00000160959	LRRC14	chr8	+	144523635	144524105	144522581	144523333	144524260	144524446	60044	3,12,19	0,0,2	12,6	5,2	198	99	8.68108e-05	0.00397901	1.0,1.0,0.826	0.545,0.6	0.37
29017	ENSG00000012171	SEMA3B	chr3	+	50275301	50275459	50275011	50275053	50275559	50275615	29017	7,10,14	0,0,0	12,4	1,3	198	99	0.00182288	0.0446583	1.0,1.0,1.0	0.857,0.4	0.371
45611	ENSG00000185008	ROBO2	chr3	+	77527402	77527414	77522774	77522902	77546337	77546462	45611	3,7,14	0,0,1	49,39	21,31	111	99	5.89008e-08	6.73279e-06	1.0,1.0,0.926	0.675,0.529	0.373
6428	ENSG00000175106	TVP23C	chr17	-	15540432	15540561	15502263	15503232	15545784	15545916	6428	23,10,28	0,1,0	9,12	5,3	198	99	7.04705e-07	6.25667e-05	1.0,0.833,1.0	0.474,0.667	0.374
50355	ENSG00000119772	DNMT3A	chr2	-	25249656	25249724	25248036	25248252	25274940	25275087	50355	2,7,19	4,2,5	9,3	27,10	167	99	0.0018013	0.0441988	0.229,0.675,0.693	0.165,0.151	0.374
36529	ENSG00000204054	LINC00963	chr9	+	129493415	129493595	129488544	129489299	129503322	129503672	36529	3,7,5	0,0,1	15,5	5,3	198	99	3.03982e-05	0.00165988	1.0,1.0,0.714	0.6,0.455	0.377
8365	ENSG00000213918	DNASE1	chr16	+	3656963	3657111	3656637	3656753	3657186	3657341	8365	4,5,6	0,0,2	3,7	6,1	198	99	0.00117536	0.0320147	1.0,1.0,0.6	0.2,0.778	0.378
10215	ENSG00000142192	APP	chr21	-	25997359	25997416	25982343	25982477	26021839	26022042	10215	41,68,92	32,49,75	40,12	229194	156	99	0	0	0.448,0.468,0.438	0.1,0.038	0.382
31635	ENSG00000162687	KCNT2	chr1	-	196317173	196317269	196315891	196316026	196326716	196326889	31635	5,6,14	3,2,4	6,2	8,10	195	99	0.000963641	0.0276396	0.458,0.604,0.64	0.276,0.092	0.383
67237	ENSG00000148948	LRRC4C	chr11	-	40241518	40241598	40140800	40140853	40319627	40319721	67237	1,1,3	0,0,1	8,3	2,4	179	99	0.000135966	0.00574677	1.0,1.0,0.624	0.689,0.293	0.384
37572	ENSG00000237187	NR2F1-AS1	chr5	-	93438702	93438741	93432364	93432460	93553760	93553863	37572	1,2,4	0,0,0	4,4	1,3	138	99	0.000846373	0.0248115	1.0,1.0,1.0	0.742,0.489	0.385
23420	ENSG00000075711	DLG1	chr3	-	197076585	197076685	197075836	197075870	197081050	197081117	23420	32,27,75	5,5,14	28,14	18,19	198	99	5.07779e-06	0.000363437	0.762,0.73,0.728	0.438,0.269	0.386
6124	ENSG00000267060	PTGES3L	chr17	-	42979549	42979663	42979377	42979444	42980045	42980080	6124	2,5,9	0,0,0	10,3	3,1	198	99	0.000108665	0.00481012	1.0,1.0,1.0	0.625,0.6	0.387
66219	ENSG00000198208	RPS6KL1	chr14	-	74909100	74909161	74908849	74908932	74909542	74909668	66219	1,2,3	0,0,0	10,4	3,2	160	99	5.16204e-05	0.0026047	1.0,1.0,1.0	0.673,0.553	0.387
45028	ENSG00000143924	EML4	chr2	+	42261120	42261294	42256500	42256630	42263177	42263306	45028	69,65,140	14,21,57	43,16	41,56	198	99	4.77019e-07	4.38584e-05	0.711,0.607,0.551	0.344,0.125	0.389
14214	ENSG00000005810	MYCBP2	chr13	-	77103208	77103310	77097369	77099013	77121372	77121495	14214	11,3,12	0,1,2	8,4	4,5	198	99	0.000779435	0.0233044	1.0,0.6,0.75	0.5,0.286	0.39
42958	ENSG00000130779	CLIP1	chr12	-	122336631	122336748	122334647	122334705	122340980	122341697	42958	27,11,65	0,0,0	28,22	7,9	198	99	3.7133e-11	8.0726e-09	1.0,1.0,1.0	0.667,0.55	0.391
20884	ENSG00000203875	SNHG5	chr6	-	85677794	85677875	85677078	85677492	85678135	85678188	20884	300555660	9,18,33	87,38	32,22	180	99	0	0	0.948,0.944,0.917	0.599,0.487	0.393
28441	ENSG00000198860	TSEN15	chr1	+	184072050	184072194	184054727	184054863	184072826	184073568	28441	3,2,5	1,5,3	1,0	22,8	198	99	1.65839e-05	0.000992963	0.6,0.167,0.455	0.022,0.0	0.396
44886	ENSG00000285756	NA	chrX	-	3822373	3822580	3818441	3818500	3825087	3825231	44886	2,6,10	0,2,0	3,4	4,1	198	99	0.000503415	0.0164932	1.0,0.6,1.0	0.273,0.667	0.397
46414	ENSG00000183495	EP400	chr12	+	132021078	132021321	132020048	132020218	132023776	132023941	46414	22,19,55	0,1,3	28,28	16,9	198	99	8.40675e-08	9.15942e-06	1.0,0.905,0.902	0.467,0.609	0.398
43839	ENSG00000013573	DDX11	chr12	+	31103321	31103395	31102935	31103020	31103576	31103731	43839	33,25,72	3,2,6	21,4	6,6	173	99	0.00154018	0.0393534	0.863,0.877,0.873	0.667,0.276	0.399
56449	ENSG00000165055	METTL2B	chr7	+	128477081	128477173	128476747	128476875	128479157	128479513	56449	1,7,7	0,0,0	13,3	27,0	191	99	0.000396869	0.0135961	1.0,1.0,1.0	0.2,1.0	0.4
74770	ENSG00000198563	DDX39B	chr6	-	31541152	31541327	31540321	31540664	31541832	31541937	74770	0,1,8	1,0,0	1,2	2,2	198	99	0.000422963	0.0142797	0.0,1.0,1.0	0.2,0.333	0.4
50353	ENSG00000119772	DNMT3A	chr2	-	25249656	25249724	25248036	25248252	25251911	25252132	50353	2,6,19	0,0,0	9,3	2,2	167	99	0.00122243	0.0328167	1.0,1.0,1.0	0.727,0.471	0.401
70588	ENSG00000151150	ANK3	chr10	-	60059697	60060006	60059339	60059430	60063110	60063254	70588	18,32,52	0,0,0	53,54	23,14	198	99	1.31339e-13	4.46007e-11	1.0,1.0,1.0	0.535,0.659	0.403
1578	ENSG00000288920	RPSAP58	chr19	+	23868754	23869050	23865037	23865177	23870705	23871137	1578	3,5,6	0,1,0	1,0	0,2	198	99	0.00118128	0.0321196	1.0,0.714,1.0	1.0,0.0	0.405
36533	ENSG00000204054	LINC00963	chr9	+	129493477	129493595	129488708	129489299	129503322	129503672	36533	3,7,5	0,0,1	12,5	5,3	198	99	1.60046e-05	0.000966987	1.0,1.0,0.714	0.545,0.455	0.405
27157	ENSG00000214548	MEG3	chr14	+	100835738	100835879	100829033	100831534	100836166	100836212	27157	147172185	62,77,156	53,30	240279	198	99	0	0	0.542,0.528,0.372	0.099,0.051	0.406
28335	ENSG00000137074	APTX	chr9	-	32997242	32997348	32989758	32989895	33001566	33001583	28335	3,6,2	1,1,5	1,0	2,1	198	99	0.0016914	0.04217	0.6,0.75,0.167	0.2,0.0	0.406
52880	ENSG00000151914	DST	chr6	-	56529447	56529774	56528840	56528925	56529973	56530133	52880	25,25,86	1,0,12	60,78	28,43	198	99	1.1358e-07	1.18477e-05	0.926,1.0,0.782	0.517,0.476	0.406
53005	ENSG00000082458	DLG3	chrX	+	70497179	70497221	70495407	70495453	70498519	70498558	53005	9,26,32	1,2,1	39,13	21,12	141	99	3.11391e-08	3.79237e-06	0.863,0.901,0.957	0.566,0.432	0.408
62304	ENSG00000104490	NCALD	chr8	-	101887140	101887227	101719251	101719648	101915808	101915858	62304	2,6,34	2,2,1	0,20	42,13	186	99	0.000157133	0.00647501	0.347,0.615,0.948	0.0,0.45	0.412
14263	ENSG00000124193	SRSF6	chr20	+	43459152	43459420	43458360	43458509	43459770	43459895	14263	208294417	61,77,186	149,71	349135	198	99	0	0	0.63,0.656,0.529	0.176,0.208	0.413
18025	ENSG00000082397	EPB41L3	chr18	-	5394676	5394793	5392380	5393478	5395066	5395147	18025	32,34,65	4,10,8	43,21	37,26	198	99	2.83763e-08	3.50172e-06	0.8,0.63,0.802	0.368,0.288	0.416
19114	ENSG00000164093	PITX2	chr4	-	110632342	110632480	110621163	110621369	110632952	110633008	19114	9,5,18	3,4,7	0,1	1,2	198	99	0.000464149	0.0154461	0.6,0.385,0.563	0.0,0.2	0.416
20104	ENSG00000146426	TIAM2	chr6	+	154860737	154860998	154832696	154833409	154944115	154944206	20104	9,16,35	2,6,0	7,10	10,7	198	99	0.00037439	0.012979	0.692,0.571,1.0	0.259,0.417	0.416
55493	ENSG00000204934	ATP6V0E2-AS1	chr7	-	149870241	149870351	149867772	149869858	149871641	149871796	55493	1,4,3	0,0,0	15,4	1,5	198	99	5.96841e-05	0.00294452	1.0,1.0,1.0	0.882,0.286	0.416
1579	ENSG00000288920	RPSAP58	chr19	+	23868754	23869934	23865037	23865177	23870705	23871144	1579	3,6,6	0,1,0	1,0	0,2	198	99	0.00118128	0.0321196	1.0,0.75,1.0	1.0,0.0	0.417
10216	ENSG00000142192	APP	chr21	-	26000014	26000182	25982343	25982477	26021839	26022042	10216	254416709	32,49,75	414174	229194	198	99	0	0	0.799,0.809,0.825	0.475,0.31	0.418
38925	ENSG00000177628	GBA	chr1	-	155244094	155244233	155241085	155241180	155244505	155244636	38925	1,1,4	0,0,1	5,5	4,2	198	99	7.33505e-05	0.00350358	1.0,1.0,0.667	0.385,0.556	0.418
4146	ENSG00000088305	DNMT3B	chr20	+	32786501	32786627	32781352	32781414	32787229	32787451	4146	18,29,43	0,0,0	11,3	2,2	198	99	0.00107802	0.0302856	1.0,1.0,1.0	0.733,0.429	0.419
57657	ENSG00000164651	SP8	chr7	-	20785947	20786043	20784286	20785795	20786777	20786886	57657	1,4,14	1,1,1	14,4	26,8	195	99	0.000260084	0.00977375	0.337,0.67,0.877	0.215,0.202	0.419
13963	ENSG00000152240	HAUS1	chr18	+	46119925	46120060	46105193	46105368	46123298	46123364	13963	6,6,4	1,6,9	0,0	9,3	198	99	7.65485e-06	0.000513151	0.75,0.333,0.182	0.0,0.0	0.422
57852	ENSG00000197965	MPZL1	chr1	+	167776063	167776166	167773235	167773368	167787819	167788012	57852	35,54,88	5,12,41	59,27	68,62	198	99	6.72716e-08	7.5596e-06	0.778,0.692,0.518	0.303,0.179	0.422
22483	ENSG00000196220	SRGAP3	chr3	-	9032649	9032752	9028099	9028130	9038062	9038090	22483	8,7,34	1,1,2	48,36	28,35	198	99	1.66238e-07	1.68128e-05	0.8,0.778,0.895	0.462,0.34	0.423
67002	ENSG00000245573	BDNF-AS	chr11	+	27675296	27676140	27659170	27659228	27676981	27677805	67002	3,1,3	0,0,2	3,2	4,1	198	99	0.00177087	0.0436598	1.0,1.0,0.429	0.273,0.5	0.423
41230	ENSG00000169855	ROBO1	chr3	-	78693347	78693356	78688647	78688772	78714396	78714524	41230	26,35,84	0,1,6	65,96	56,67	108	99	0	0	1.0,0.97,0.928	0.516,0.568	0.424
25566	ENSG00000239922	NA	chr3	+	147959787	147959841	147940558	147940619	147995754	147995852	25566	1,1,3	1,1,2	0,0	5,5	153	99	0.000579625	0.0184951	0.393,0.393,0.493	0.0,0.0	0.426
15154	ENSG00000155755	TMEM237	chr2	-	201634386	201634397	201633310	201633431	201634803	201634893	15154	1,0,2	0,1,0	1,0	1,1	110	99	9.61506e-05	0.00432613	1.0,0.0,1.0	0.474,0.0	0.43
58010	ENSG00000133812	SBF2	chr11	-	9828125	9828221	9819228	9819303	9829355	9829496	58010	4,2,7	0,0,0	17,12	6,5	195	99	6.80363e-08	7.62711e-06	1.0,1.0,1.0	0.59,0.549	0.43
51122	ENSG00000093167	LRRFIP2	chr3	-	37091466	37091538	37083635	37083806	37094791	37094908	51122	19,26,34	7,15,38	7,1	42,32	171	99	6.81832e-11	1.41611e-08	0.611,0.501,0.341	0.088,0.018	0.431
53159	ENSG00000079841	RIMS1	chr6	+	72284046	72284118	72265959	72266049	72291933	72292046	53159	2,1,3	0,0,0	6,7	2,4	171	99	1.04063e-06	8.83454e-05	1.0,1.0,1.0	0.635,0.503	0.431
556	ENSG00000161149	TUBA3FP	chr22	-	21013041	21013184	21011383	21011590	21013781	21014292	556	3,7,11	1,2,1	3,2	4,3	198	99	0.00160425	0.04054	0.6,0.636,0.846	0.273,0.25	0.432
26017	ENSG00000284707	NA	chr7	-	97945507	97945615	97936946	97937160	97972134	97972299	26017	4,7,10	1,2,4	4,3	8,7	198	99	0.000868989	0.0253735	0.667,0.636,0.556	0.2,0.176	0.432
59371	ENSG00000161791	FMNL3	chr12	-	49646638	49646753	49644930	49645903	49646885	49647009	59371	26,47,69	3,4,14	19,11	15,11	198	99	8.2494e-07	7.1602e-05	0.812,0.855,0.711	0.388,0.333	0.432
15861	ENSG00000143740	SNAP47	chr1	+	227731584	227731747	227728538	227728786	227732388	227733518	15861	3,4,8	0,0,1	4,2	2,1	198	99	0.000113658	0.0049894	1.0,1.0,0.8	0.5,0.5	0.433
34923	ENSG00000215788	TNFRSF25	chr1	-	6463071	6463127	6462862	6462970	6464374	6464453	34923	4,6,12	0,1,0	27,5	14,4	155	99	6.10233e-07	5.50191e-05	1.0,0.793,1.0	0.552,0.444	0.433
29247	ENSG00000273032	DGCR5	chr22	+	18987756	18987900	18970513	18970658	18990719	18990924	29247	1,1,6	0,0,2	8,4	7,2	198	99	0.00158058	0.0401821	1.0,1.0,0.6	0.364,0.5	0.435
39675	ENSG00000144744	UBA3	chr3	-	69071534	69071617	69063438	69063503	69077797	69077918	39675	1,2,5	0,0,1	5,2	1,4	182	99	1.72026e-05	0.00102343	1.0,1.0,0.731	0.731,0.214	0.438
27159	ENSG00000214548	MEG3	chr14	+	100835738	100835879	100834631	100834751	100836166	100836212	27159	122124126	6,5,8	37,27	17,19	198	99	1.10245e-13	3.85634e-11	0.91,0.925,0.887	0.521,0.415	0.439
45302	ENSG00000123552	USP45	chr6	-	99437245	99437399	99432324	99435846	99439768	99439855	45302	9,5,9	1,0,0	4,2	2,1	198	99	0.00011154	0.00490469	0.818,1.0,1.0	0.5,0.5	0.439
13233	ENSG00000186648	CARMIL3	chr14	+	24065621	24065750	24064957	24065273	24066397	24066464	13233	4,5,2	0,0,0	14,15	4,8	198	99	6.46428e-09	9.22509e-07	1.0,1.0,1.0	0.636,0.484	0.44
34872	ENSG00000224699	LAMTOR5-AS1	chr1	+	110414151	110414231	110412172	110412293	110416008	110416089	34872	1,2,1	0,0,1	4,0	1,2	179	99	0.000982711	0.0280483	1.0,1.0,0.356	0.689,0.0	0.441
56824	ENSG00000136247	ZDHHC4	chr7	+	6577589	6577720	6577433	6577498	6578565	6578720	56824	12,5,17	4,1,5	5,5	14,7	198	99	5.48799e-05	0.00274607	0.6,0.714,0.63	0.152,0.263	0.441
51733	ENSG00000100503	NIN	chr14	-	50756491	50758630	50754741	50754867	50759856	50760359	51733	20,22,69	0,0,3	40,29	15,15	198	99	5.91748e-11	1.25136e-08	1.0,1.0,0.92	0.571,0.492	0.442
57083	ENSG00000127914	AKAP9	chr7	+	91992157	91992211	91980288	91980333	91992884	91993055	57083	16,6,37	0,0,1	29,22	16,12	153	99	1.97967e-11	4.62815e-09	1.0,1.0,0.96	0.54,0.543	0.445
17124	ENSG00000205309	NT5M	chr17	+	17304363	17304477	17303677	17303817	17306542	17306643	17124	4,3,5	3,1,3	1,0	6,2	198	99	6.36926e-05	0.00310605	0.4,0.6,0.455	0.077,0.0	0.447
15987	ENSG00000127603	MACF1	chr1	+	39436481	39436490	39435557	39435761	39437776	39438008	15987	15,42,86	2,2,10	39,30	39,36	108	99	1.11022e-16	5.61423e-14	0.873,0.951,0.887	0.478,0.433	0.448
3536	ENSG00000196756	SNHG17	chr20	-	38422086	38422241	38420591	38421098	38426418	38426503	3536	24,52,52	6,9,8	8,10	38,6	198	99	7.28693e-06	0.000491318	0.667,0.743,0.765	0.095,0.455	0.45
36168	ENSG00000075151	EIF4G3	chr1	-	21001198	21001324	20982387	20982408	21002712	21002808	36168	2,1,8	0,0,0	6,12	2,6	198	99	3.93963e-08	4.68756e-06	1.0,1.0,1.0	0.6,0.5	0.45
58307	ENSG00000259024	TVP23C-CDRT4	chr17	-	15503097	15503232	15437887	15438200	15545784	15545916	58307	2,2,1	0,0,0	6,4	2,2	198	99	0.000137565	0.00579236	1.0,1.0,1.0	0.6,0.5	0.45
49708	ENSG00000170919	TPT1-AS1	chr13	+	45344328	45344446	45341428	45341614	45369958	45370182	49708	4,4,9	0,0,1	9,8	5,4	198	99	4.50314e-06	0.000325816	1.0,1.0,0.818	0.474,0.5	0.452
56958	ENSG00000128563	PRKRIP1	chr7	+	102395976	102396537	102376211	102376322	102399547	102399648	56958	4,11,28	2,0,3	11,2	6,5	198	99	0.00186993	0.0455231	0.5,1.0,0.824	0.478,0.167	0.452
68880	ENSG00000258584	FAM181A-AS1	chr14	-	93925111	93925338	93922475	93924000	93926914	93927066	68880	1,3,7	0,0,0	16,3	4,2	198	99	2.94095e-06	0.000223565	1.0,1.0,1.0	0.667,0.429	0.452
3539	ENSG00000196756	SNHG17	chr20	-	38422091	38422241	38420587	38421098	38426418	38426503	3539	22,49,48	6,9,8	9,8	38,6	198	99	6.33419e-07	5.64531e-05	0.647,0.731,0.75	0.106,0.4	0.456
16332	ENSG00000172262	ZNF131	chr5	+	43079899	43079954	43068115	43068217	43099019	43099338	16332	3,1,4	2,0,0	6,3	7,3	154	99	0.000565853	0.0181697	0.491,1.0,1.0	0.355,0.391	0.457
48908	ENSG00000074582	BCS1L	chr2	+	218660036	218660166	218659713	218659743	218660938	218661307	48908	1,2,5	0,0,1	5,2	4,1	198	99	3.80977e-05	0.00201255	1.0,1.0,0.714	0.385,0.5	0.462
27155	ENSG00000214548	MEG3	chr14	+	100835735	100835879	100834631	100834751	100836166	100836300	27155	126127127	6,5,8	33,25	17,19	198	99	5.21805e-15	2.26878e-12	0.913,0.927,0.888	0.493,0.397	0.464
11169	ENSG00000101266	CSNK2A1	chr20	-	527932	528049	505117	505229	543671	543712	11169	1,6,12	0,0,0	11,2	2,2	198	99	0.000870092	0.0253789	1.0,1.0,1.0	0.733,0.333	0.467
25054	ENSG00000173905	GOLIM4	chr3	-	168040785	168040869	168036835	168036994	168041391	168041474	25054	66,82,219	2,0,13	52,34	40,15	183	99	0	0	0.947,1.0,0.901	0.413,0.551	0.467
71982	ENSG00000196793	ZNF239	chr10	-	43567898	43568021	43556343	43558171	43574539	43574618	71982	3,1,6	0,1,1	5,0	3,1	198	99	0.00131513	0.034803	1.0,0.333,0.75	0.455,0.0	0.467
59175	ENSG00000099204	ABLIM1	chr10	-	114447879	114448026	114445311	114445403	114451623	114451671	59175	15,21,63	1,1,2	31,28	19,18	198	99	9.43712e-12	2.43913e-09	0.882,0.913,0.94	0.449,0.438	0.468
25657	ENSG00000285043	NA	chr16	+	30055171	30055327	30053126	30053499	30063728	30064248	25657	6,6,14	0,1,2	11,2	8,2	198	99	0.000257257	0.00969097	1.0,0.75,0.778	0.407,0.333	0.473
3542	ENSG00000196756	SNHG17	chr20	-	38422095	38422241	38421005	38421098	38426418	38426503	3542	25,43,48	6,9,8	6,8	38,6	198	99	5.81942e-07	5.25703e-05	0.676,0.705,0.75	0.073,0.4	0.474
55580	ENSG00000168137	SETD5	chr3	+	9421478	9421592	9397903	9397977	9422722	9423257	55580	2,3,2	1,0,1	5,0	4,1	198	99	0.00183442	0.0448465	0.5,1.0,0.5	0.385,0.0	0.474
3533	ENSG00000196756	SNHG17	chr20	-	38422011	38422241	38421005	38421098	38426418	38426503	3533	18,43,44	6,9,8	6,6	38,6	198	99	2.65818e-08	3.31546e-06	0.6,0.705,0.733	0.073,0.333	0.476
16250	ENSG00000182985	CADM1	chr11	-	115209573	115209657	115198405	115198438	115214607	115214694	16250	78,81,236	0,0,6	151,43	47,38	183	99	0	0	1.0,1.0,0.955	0.635,0.38	0.477
14220	ENSG00000005810	MYCBP2	chr13	-	77233155	77233263	77225434	77225554	77243058	77243160	14220	18,6,49	1,0,6	31,13	13,15	198	99	3.55659e-05	0.00189752	0.9,1.0,0.803	0.544,0.302	0.478
58151	ENSG00000189212	DPY19L2P1	chr7	-	35147790	35147882	35144990	35145090	35150087	35150274	58151	1,2,2	0,0,1	4,1	2,2	191	99	8.38215e-05	0.00386484	1.0,1.0,0.509	0.509,0.206	0.479
10652	ENSG00000173517	PEAK1	chr15	-	77284957	77285078	77252366	77252526	77286422	77286504	10652	1,4,7	0,0,1	9,1	2,2	198	99	0.000352625	0.012307	1.0,1.0,0.778	0.692,0.2	0.48
38924	ENSG00000177628	GBA	chr1	-	155244094	155244230	155241085	155241180	155244505	155244606	38924	1,1,3	0,0,1	3,4	4,2	198	99	6.47479e-05	0.00314433	1.0,1.0,0.6	0.273,0.5	0.48
555	ENSG00000161149	TUBA3FP	chr22	-	21011383	21011590	21008192	21009453	21013781	21014287	555	1,2,5	0,0,0	14,6	6,3	198	99	9.01227e-08	9.72802e-06	1.0,1.0,1.0	0.538,0.5	0.481
60581	ENSG00000101974	ATP11C	chrX	-	139731650	139731755	139726347	139728962	139737730	139737796	60581	10,12,15	0,0,3	17,2	4,5	198	99	0.000739615	0.0223436	1.0,1.0,0.714	0.68,0.167	0.481
8698	ENSG00000100266	PACSIN2	chr22	-	42876887	42877010	42876136	42876333	42879047	42879169	8698	48115213	2,4,11	61,48	45,27	198	99	0	0	0.923,0.935,0.906	0.404,0.471	0.484
59174	ENSG00000099204	ABLIM1	chr10	-	114447879	114448020	114445311	114445403	114451623	114451671	59174	32,30,115	1,1,2	32,32	19,18	198	99	1.11022e-16	5.61423e-14	0.941,0.938,0.966	0.457,0.471	0.484
65650	ENSG00000266714	MYO15B	chr17	+	75594474	75594588	75592678	75592840	75594839	75594972	65650	1,4,4	0,0,0	6,3	2,2	198	99	0.000262383	0.00984172	1.0,1.0,1.0	0.6,0.429	0.486
39534	ENSG00000242282	NA	chr2	-	3533107	3533190	3531983	3532310	3533710	3533782	39534	2,1,2	0,0,1	1,1	1,1	182	99	5.48943e-05	0.00274607	1.0,1.0,0.521	0.352,0.352	0.488
13504	ENSG00000100461	RBM23	chr14	-	22908332	22908380	22906027	22906368	22918998	22919129	13504	5,5,13	0,2,2	6,2	8,3	147	99	0.000391936	0.0134867	1.0,0.627,0.814	0.336,0.31	0.491
31141	ENSG00000143061	IGSF3	chr1	-	116606491	116606551	116603623	116604025	116607941	116608331	31141	11,10,40	14,3,13	9,2	55,35	159	99	1.84249e-09	3.02891e-07	0.329,0.675,0.657	0.092,0.034	0.491
507	ENSG00000130540	SULT4A1	chr22	-	43827513	43827640	43824509	43826113	43829059	43829198	507	5,3,9	0,0,1	18,12	12,7	198	99	7.87149e-07	6.89653e-05	1.0,1.0,0.818	0.429,0.462	0.494
8279	ENSG00000138834	MAPK8IP3	chr16	+	1744977	1745103	1743334	1743476	1747028	1747275	8279	6,8,15	2,2,10	7,2	32,25	198	99	4.62552e-08	5.42048e-06	0.6,0.667,0.429	0.099,0.038	0.497
12443	ENSG00000165795	NDRG2	chr14	-	21018456	21018471	21018203	21018239	21018762	21018814	12443	1,2,1	0,0,0	4,2	2,3	114	99	1.51912e-05	0.000933076	1.0,1.0,1.0	0.635,0.367	0.499
1686	ENSG00000197619	ZNF615	chr19	-	52004416	52004723	52003696	52003900	52007292	52007330	1686	3,1,0	0,0,1	5,0	5,1	198	99	0.000938305	0.0270631	1.0,1.0,0.0	0.333,0.0	0.5
1987	ENSG00000176024	ZNF613	chr19	+	51927894	51927994	51927434	51927540	51929731	51929896	1987	1,0,3	0,1,0	3,0	3,1	198	99	0.000971853	0.0278408	1.0,0.0,1.0	0.333,0.0	0.5
29599	ENSG00000184313	MROH7	chr1	+	54670496	54670576	54668853	54668937	54670799	54670828	29599	1,1,2	0,0,0	0,1	2,0	179	99	0.00160042	0.0405081	1.0,1.0,1.0	0.0,1.0	0.5
34083	ENSG00000198912	C1orf174	chr1	-	3891625	3891779	3890568	3891057	3892740	3892996	34083	4,4,0	0,0,3	1,0	1,1	198	99	0.000483439	0.0159458	1.0,1.0,0.0	0.333,0.0	0.5
37403	ENSG00000135253	KCP	chr7	-	128877483	128877790	128874523	128874610	128878557	128878722	37403	0,2,2	1,0,0	1,0	1,1	198	99	7.3802e-05	0.00351795	0.0,1.0,1.0	0.333,0.0	0.5
46449	ENSG00000020129	NCDN	chr1	+	35558155	35558484	35557830	35557883	35559106	35559247	46449	3,2,6	0,0,0	8,3	6,1	198	99	1.99764e-08	2.57441e-06	1.0,1.0,1.0	0.4,0.6	0.5
56726	ENSG00000188002	NA	chr5	-	1632643	1632751	1630408	1630566	1632844	1632906	56726	1,1,4	0,0,0	0,1	3,0	198	99	0.00024452	0.00930917	1.0,1.0,1.0	0.0,1.0	0.5
63692	ENSG00000169122	FAM110B	chr8	+	58189317	58189416	58075534	58075623	58197830	58198092	63692	4,2,5	2,0,0	2,1	2,1	198	99	0.000401629	0.0137188	0.5,1.0,1.0	0.333,0.333	0.5
18420	ENSG00000049192	ADAMTS6	chr5	-	65297107	65297244	65291328	65291470	65299984	65300131	18420	4,1,6	0,3,5	0,0	3,3	198	99	6.6523e-05	0.00321042	1.0,0.143,0.375	0.0,0.0	0.506
33548	ENSG00000275066	SYNRG	chr17	-	37577379	37577613	37576340	37576418	37584647	37584759	33548	11,14,20	1,2,23	14,7	36,30	198	99	7.70967e-05	0.003621	0.846,0.778,0.303	0.163,0.104	0.509
54208	ENSG00000104863	LIN7B	chr19	+	49115824	49116024	49115259	49115331	49116262	49116472	54208	1,2,1	1,0,1	1,0	5,3	198	99	0.00165463	0.0415621	0.333,1.0,0.333	0.091,0.0	0.51
27147	ENSG00000214548	MEG3	chr14	+	100835292	100835549	100834631	100834751	100835738	100835879	27147	22,26,28	0,0,0	7,6	4,3	198	99	1.64224e-08	2.14012e-06	1.0,1.0,1.0	0.467,0.5	0.516
43838	ENSG00000013573	DDX11	chr12	+	31103316	31103395	31102935	31103020	31103576	31103731	43838	23,19,63	3,2,6	19,0	6,6	178	99	0.00144599	0.0374149	0.81,0.841,0.854	0.638,0.0	0.516
11120	ENSG00000104093	DMXL2	chr15	-	51459597	51459660	51458708	51458795	51463378	51463496	11120	10,20,29	0,0,5	28,24	21,25	162	99	2.58236e-08	3.22954e-06	1.0,1.0,0.78	0.449,0.37	0.517
37866	ENSG00000153187	HNRNPU	chr1	-	244847001	244847101	244846603	244846706	244848787	244848856	37866	4,4,1	0,0,1	4,7	9,7	198	99	1.06774e-05	0.000687063	1.0,1.0,0.333	0.182,0.333	0.52
42497	ENSG00000240240	NA	chr9	+	40291748	40291919	40290088	40290207	40328917	40329205	42497	1,1,4	0,0,0	9,6	4,4	198	99	1.63857e-08	2.14012e-06	1.0,1.0,1.0	0.529,0.429	0.521
29896	ENSG00000184432	COPB2	chr3	-	139385003	139385200	139383297	139383435	139389468	139389648	29896	4,6,9	1,0,0	12,2	9,2	198	99	6.93544e-07	6.16936e-05	0.667,1.0,1.0	0.4,0.333	0.522
1688	ENSG00000197619	ZNF615	chr19	-	52004416	52004849	52003848	52003900	52007292	52007330	1688	3,1,0	0,0,1	4,0	5,1	198	99	0.000860583	0.0251646	1.0,1.0,0.0	0.286,0.0	0.524
29948	ENSG00000122644	ARL4A	chr7	+	12687634	12687728	12686855	12687043	12688168	12688914	29948	2,2,8	0,1,0	4,3	4,4	193	99	3.46557e-06	0.000258794	1.0,0.506,1.0	0.339,0.278	0.527
53622	ENSG00000272168	CASC15	chr6	+	22191566	22191656	22110746	22110920	22214306	22214408	53622	3,1,12	0,0,3	4,6	4,5	189	99	0.00158214	0.0401963	1.0,1.0,0.677	0.344,0.386	0.527
16065	ENSG00000112759	SLC29A1	chr6	+	44226060	44226167	44219552	44219782	44227259	44227342	16065	6,4,4	0,1,1	2,0	1,2	198	99	5.81649e-05	0.00289103	1.0,0.667,0.667	0.5,0.0	0.528
19287	ENSG00000111728	ST8SIA1	chr12	-	22325797	22325932	22324378	22325459	22333996	22334700	19287	1,1,1	0,0,1	2,2	3,3	198	99	0.000229963	0.00887849	1.0,1.0,0.333	0.25,0.25	0.528
41127	ENSG00000284672	NA	chr3	-	46811105	46811873	46756041	46756629	46812221	46812558	41127	2,1,1	0,0,1	0,2	2,1	198	99	3.74617e-05	0.001985	1.0,1.0,0.333	0.0,0.5	0.528
70589	ENSG00000151150	ANK3	chr10	-	60059697	60060033	60059391	60059430	60063110	60063254	70589	9,24,28	0,0,0	33,31	23,14	198	99	7.33857e-14	2.62625e-11	1.0,1.0,1.0	0.418,0.525	0.528
50504	ENSG00000164951	PDP1	chr8	+	93917910	93917945	93916933	93917079	93922015	93922289	50504	1,2,1	0,1,0	4,4	14,3	134	99	2.88555e-05	0.00158494	1.0,0.596,1.0	0.174,0.496	0.53
1699	ENSG00000198046	ZNF667	chr19	-	56471698	56472187	56462337	56462429	56474011	56474124	1699	4,1,12	0,0,0	15,1	2,3	198	99	4.53077e-05	0.00233449	1.0,1.0,1.0	0.789,0.143	0.534
71868	ENSG00000139620	KANSL2	chr12	-	48681857	48682065	48681381	48681641	48682186	48682238	71868	2,4,6	0,2,2	0,1	10,1	198	99	2.18083e-05	0.00124796	1.0,0.5,0.6	0.0,0.333	0.534
1395	ENSG00000268119	NA	chr19	-	21453549	21453777	21448050	21449377	21454382	21454472	1395	13,17,16	0,0,0	17,7	8,5	198	99	6.74408e-11	1.41331e-08	1.0,1.0,1.0	0.515,0.412	0.536
49638	ENSG00000138380	CARF	chr2	+	202913033	202913114	202912217	202912324	202917876	202918043	49638	1,1,3	0,0,1	2,5	3,4	180	99	4.35354e-05	0.0022658	1.0,1.0,0.623	0.268,0.407	0.537
46280	ENSG00000235703	LINC00894	chrX	+	149962582	149962716	149960764	149960948	150015950	150016140	46280	1,3,9	0,0,1	3,1	1,2	198	99	0.00187278	0.0455449	1.0,1.0,0.818	0.6,0.2	0.539
51184	ENSG00000101187	SLCO4A1	chr20	+	62666379	62666575	62664933	62665088	62667744	62667910	51184	3,3,9	0,0,0	10,1	2,2	198	99	0.000466597	0.0155053	1.0,1.0,1.0	0.714,0.2	0.543
3535	ENSG00000196756	SNHG17	chr20	-	38422086	38422241	38420591	38421098	38425934	38426048	3535	12,13,18	2,0,0	3,4	22,1	198	99	1.27614e-06	0.000106207	0.75,1.0,1.0	0.064,0.667	0.551
49706	ENSG00000170919	TPT1-AS1	chr13	+	45344304	45344446	45341512	45341614	45369958	45370182	49706	4,3,8	0,0,1	6,5	5,4	198	99	1.25067e-06	0.000104274	1.0,1.0,0.8	0.375,0.385	0.553
61324	ENSG00000185495	SEPTIN7P13	chr1	+	224007293	224007417	224001906	224003654	224009319	224010116	61324	2,2,2	0,1,2	0,1	4,4	198	99	0.00084495	0.0248005	1.0,0.5,0.333	0.0,0.111	0.555
67252	ENSG00000011347	SYT7	chr11	-	61546030	61546255	61532988	61533124	61547176	61547308	67252	2,2,5	0,0,2	2,2	2,3	198	99	0.000346717	0.0121372	1.0,1.0,0.556	0.333,0.25	0.56
17523	ENSG00000204120	GIGYF2	chr2	+	232734416	232734486	232697307	232697392	232735154	232735238	17523	1,4,6	0,0,1	9,0	2,2	169	99	0.000231162	0.0088879	1.0,1.0,0.779	0.725,0.0	0.564
40177	ENSG00000186976	EFCAB6	chr22	-	43772891	43773103	43765304	43765393	43782179	43782325	40177	3,3,4	0,3,2	1,0	5,1	198	99	0.00020573	0.00807694	1.0,0.333,0.5	0.091,0.0	0.566
68958	ENSG00000131626	PPFIA1	chr11	+	70349922	70350039	70348188	70348420	70350993	70351023	68958	3,3,7	1,0,0	14,7	11,13	198	99	9.06447e-07	7.79494e-05	0.6,1.0,1.0	0.389,0.212	0.566
59766	ENSG00000101966	XIAP	chrX	+	123860166	123860293	123859723	123859905	123885630	123885711	59766	2,3,8	0,0,0	8,7	6,4	198	99	3.51419e-09	5.41795e-07	1.0,1.0,1.0	0.4,0.467	0.567
52995	ENSG00000082458	DLG3	chrX	+	70493375	70493475	70492520	70492596	70495407	70495453	52995	22,37,68	0,0,6	49,29	31,31	198	99	8.54872e-14	3.01297e-11	1.0,1.0,0.85	0.441,0.319	0.57
66081	ENSG00000107249	GLIS3	chr9	-	4286037	4286523	4125733	4125941	4299420	4299916	66081	1,3,3	0,0,0	3,2	1,3	198	99	4.52417e-05	0.00233449	1.0,1.0,1.0	0.6,0.25	0.575
5673	ENSG00000196535	MYO18A	chr17	-	29085603	29085648	29082315	29082438	29086437	29086577	5673	12,17,32	5,8,9	9,1	55,37	144	99	0	0	0.623,0.594,0.71	0.101,0.018	0.583
64766	ENSG00000065923	SLC9A7	chrX	-	46635588	46635648	46631585	46631649	46643235	46643389	64766	5,3,11	2,0,0	13,0	6,3	159	99	9.93233e-05	0.00445595	0.609,1.0,1.0	0.574,0.0	0.583
48437	ENSG00000128309	MPST	chr22	+	37023751	37023927	37019767	37019872	37024191	37024810	48437	3,1,3	0,0,1	3,1	5,1	198	99	8.14275e-06	0.000545072	1.0,1.0,0.6	0.231,0.333	0.585
4147	ENSG00000088305	DNMT3B	chr20	+	32786501	32786627	32784757	32784859	32787229	32787451	4147	38,59,86	4,6,18	20,8	34,19	198	99	3.33067e-16	1.58115e-13	0.826,0.831,0.705	0.227,0.174	0.587
11346	ENSG00000137872	SEMA6D	chr15	+	47768580	47768748	47767036	47767093	47770496	47770765	11346	4,5,13	2,0,0	2,3	3,5	198	99	5.30333e-06	0.000375535	0.5,1.0,1.0	0.25,0.231	0.593
21885	ENSG00000157426	AASDH	chr4	-	56343561	56343684	56338286	56338791	56349262	56350058	21885	1,1,12	1,0,2	0,2	2,4	198	99	0.000363129	0.0126451	0.333,1.0,0.75	0.0,0.2	0.594
21424	ENSG00000163138	PACRGL	chr4	+	20702140	20702221	20700418	20700617	20704465	20704524	21424	2,4,11	0,0,1	6,2	6,2	180	99	4.87104e-07	4.46973e-05	1.0,1.0,0.858	0.355,0.355	0.598
57709	ENSG00000122545	SEPTIN7	chr7	+	35831491	35831496	35801056	35801270	35832803	35832900	57709	1,0,9	0,1,2	0,0	3,1	104	99	0.000101304	0.00452734	1.0,0.0,0.811	0.0,0.0	0.604
3841	ENSG00000026559	KCNG1	chr20	-	51013728	51013844	51012358	51012416	51022653	51023081	3841	2,2,3	0,0,0	7,0	1,3	198	99	8.05752e-05	0.0037486	1.0,1.0,1.0	0.778,0.0	0.611
57987	ENSG00000118518	RNF146	chr6	+	127285207	127285348	127282286	127282395	127286049	127286097	57987	2,2,1	0,1,0	2,1	2,4	198	99	1.63781e-05	0.000983171	1.0,0.5,1.0	0.333,0.111	0.611
68764	ENSG00000166793	YPEL4	chr11	-	57647472	57647686	57647196	57647291	57649684	57649938	68764	1,4,1	0,0,1	2,0	2,2	198	99	6.86301e-06	0.000468164	1.0,1.0,0.333	0.333,0.0	0.611
3538	ENSG00000196756	SNHG17	chr20	-	38422091	38422241	38420587	38421098	38425934	38426048	3538	10,10,14	2,0,0	4,2	22,1	198	99	2.3387e-08	2.98091e-06	0.714,1.0,1.0	0.083,0.5	0.613
9786	ENSG00000157423	HYDIN	chr16	-	70811311	70811435	70809782	70810007	70818341	70818572	9786	1,2,6	0,0,1	3,0	1,2	198	99	0.000297199	0.01076	1.0,1.0,0.75	0.6,0.0	0.617
66792	ENSG00000149294	NCAM1	chr11	+	113246367	113246370	113235032	113235164	113255876	113256001	66792	10,12,26	3,0,10	33,76	164214	102	99	6.48581e-12	1.73413e-09	0.764,1.0,0.716	0.163,0.256	0.617
6465	ENSG00000141503	MINK1	chr17	+	4892401	4892512	4892148	4892234	4892655	4892768	6465	22,34,50	1,2,3	32,10	31,18	198	99	3.9968e-15	1.75418e-12	0.917,0.895,0.893	0.34,0.217	0.623
13032	ENSG00000075413	MARK3	chr14	+	103498501	103498528	103491538	103492034	103500155	103500200	13032	12,14,35	1,6,11	14,4	53,39	126	99	6.16285e-13	1.9638e-10	0.904,0.647,0.714	0.172,0.075	0.631
68878	ENSG00000258584	FAM181A-AS1	chr14	-	93925111	93925276	93923672	93924000	93926914	93926966	68878	1,2,4	0,0,0	9,1	4,2	198	99	1.94243e-07	1.93922e-05	1.0,1.0,1.0	0.529,0.2	0.635
70600	ENSG00000151150	ANK3	chr10	-	60166590	60166653	60138963	60139087	60166823	60166896	70600	2,5,14	0,1,4	5,12	46,18	162	99	5.20245e-06	0.000369517	1.0,0.753,0.681	0.062,0.289	0.636
9949	ENSG00000169189	NSMCE1	chr16	-	27241352	27241484	27235177	27235299	27241798	27241889	9949	2,1,5	0,0,1	1,1	2,1	198	99	3.52699e-06	0.000262959	1.0,1.0,0.714	0.2,0.333	0.638
46500	ENSG00000125462	MIR9-1HG	chr1	-	156407841	156407975	156404252	156404601	156426797	156426872	46500	2,4,2	0,0,1	119,10	252,20	198	99	2.11892e-06	0.000168223	1.0,1.0,0.5	0.191,0.2	0.638
27151	ENSG00000214548	MEG3	chr14	+	100835388	100835549	100834631	100834751	100835738	100835879	27151	8,24,15	0,0,0	7,2	4,3	198	99	1.06392e-09	1.83321e-07	1.0,1.0,1.0	0.467,0.25	0.641
46179	ENSG00000272030	NA	chr1	-	153633035	153633157	153632033	153632240	153633957	153634110	46179	3,1,5	0,0,2	4,1	7,2	198	99	0.000125582	0.00543989	1.0,1.0,0.556	0.222,0.2	0.641
42865	ENSG00000170873	MTSS1	chr8	-	124557680	124557875	124556231	124556405	124558712	124558832	42865	3,5,11	0,0,0	22,9	13,13	198	99	6.22636e-10	1.10984e-07	1.0,1.0,1.0	0.458,0.257	0.642
21934	ENSG00000117525	F3	chr1	-	94532320	94532480	94529172	94530596	94533089	94533268	21934	4,10,30	0,0,2	14,0	4,1	198	99	0.00112439	0.0310813	1.0,1.0,0.882	0.636,0.0	0.643
41709	ENSG00000052795	FNIP2	chr4	+	158833800	158833890	158833527	158833628	158835404	158835476	41709	14,14,53	1,0,6	38,15	40,36	189	99	1.664e-12	4.93085e-10	0.88,1.0,0.822	0.332,0.179	0.645
38387	ENSG00000134313	KIDINS220	chr2	-	8747886	8748000	8736867	8736999	8750111	8750335	38387	36,42,82	1,0,3	107,44	80,75	198	99	0	0	0.947,1.0,0.932	0.401,0.227	0.646
58313	ENSG00000238276	NA	chr10	+	118241782	118241886	118241467	118241682	118245347	118245434	58313	1,7,4	0,0,0	33,0	7,1	198	99	0.000766455	0.0230359	1.0,1.0,1.0	0.702,0.0	0.649
66417	ENSG00000165219	GAPVD1	chr9	+	125295457	125295574	125268935	125268984	125298889	125299106	66417	2,3,4	0,2,0	1,2	9,3	198	99	1.55156e-05	0.000946042	1.0,0.429,1.0	0.053,0.25	0.658
36440	ENSG00000111445	RFC5	chr12	+	118017689	118017852	118016728	118016892	118017994	118018053	36440	1,1,4	0,0,0	3,2	2,3	198	99	2.72631e-07	2.65904e-05	1.0,1.0,1.0	0.429,0.25	0.66
3541	ENSG00000196756	SNHG17	chr20	-	38422095	38422241	38421005	38421098	38425934	38426048	3541	13,4,14	2,0,0	1,2	22,1	198	99	4.18287e-09	6.33875e-07	0.765,1.0,1.0	0.022,0.5	0.661
4630	ENSG00000177337	DLGAP1-AS1	chr18	+	3596578	3596675	3594419	3594484	3597175	3597372	4630	1,5,5	0,0,0	7,1	4,2	196	99	4.99854e-08	5.81368e-06	1.0,1.0,1.0	0.469,0.202	0.664
18923	ENSG00000128591	FLNC	chr7	+	128849975	128850074	128849330	128849578	128850383	128850483	18923	5,21,29	0,0,1	10,0	3,6	198	99	3.78039e-08	4.52122e-06	1.0,1.0,0.935	0.625,0.0	0.666
1950	ENSG00000160111	CPAMD8	chr19	-	16896455	16896665	16896038	16896326	16896860	16896904	1950	2,1,10	0,0,0	1,1	1,1	198	99	0.00044695	0.0149577	1.0,1.0,1.0	0.333,0.333	0.667
44073	ENSG00000144182	LIPT1	chr2	+	99156300	99156426	99155481	99155544	99161956	99162275	44073	3,2,5	0,0,0	1,1	1,1	198	99	0.000447258	0.0149577	1.0,1.0,1.0	0.333,0.333	0.667
59767	ENSG00000101966	XIAP	chrX	+	123860166	123860293	123859723	123859905	123888618	123888718	59767	2,1,6	0,0,0	4,3	4,3	198	99	5.62628e-09	8.20538e-07	1.0,1.0,1.0	0.333,0.333	0.667
43196	ENSG00000131051	RBM39	chr20	-	35736512	35736567	35734185	35734257	35738967	35739017	43196	2,1,1	0,0,1	0,1	3,2	154	99	2.29798e-06	0.00018079	1.0,1.0,0.391	0.0,0.243	0.675
75033	ENSG00000247137	ANKRD42-DT	chr11	-	83192427	83192541	83191062	83191168	83192735	83192792	75033	2,2,6	0,0,3	2,0	3,1	198	99	0.000586939	0.0186934	1.0,1.0,0.5	0.25,0.0	0.708
66175	ENSG00000107263	RAPGEF1	chr9	-	131603960	131604053	131602060	131602149	131604930	131605188	66175	1,2,1	0,0,2	4,0	41,31	192	99	0.00148215	0.0381805	1.0,1.0,0.205	0.048,0.0	0.711
4160	ENSG00000101337	TM9SF4	chr20	+	32136876	32136997	32136073	32136173	32141540	32141665	4160	2,1,3	0,0,4	1,0	5,1	198	99	0.000777085	0.023264	1.0,1.0,0.273	0.091,0.0	0.712
14821	ENSG00000066933	MYO9A	chr15	-	71892964	71893177	71888003	71888116	71893678	71893778	14821	7,6,17	0,0,1	7,4	9,7	198	99	6.56621e-11	1.38226e-08	1.0,1.0,0.895	0.28,0.222	0.714
57123	ENSG00000122591	FAM126A	chr7	-	22947032	22947247	22945982	22946163	22960255	22960415	57123	22,39,71	3,0,18	5,3	38,16	198	99	0	0	0.786,1.0,0.664	0.062,0.086	0.743
25410	ENSG00000205129	C4orf47	chr4	+	185431981	185432201	185429330	185429511	185436045	185436183	25410	2,2,1	0,0,0	2,0	1,3	198	99	5.77113e-07	5.22355e-05	1.0,1.0,1.0	0.5,0.0	0.75
31015	ENSG00000205838	TTC23L	chr5	+	34850184	34850308	34840664	34840739	34862897	34863023	31015	1,2,1	0,0,0	4,0	2,1	198	99	0.00143434	0.0371964	1.0,1.0,1.0	0.5,0.0	0.75
41294	ENSG00000230487	PSMG3-AS1	chr7	+	1583161	1583269	1579286	1579404	1584383	1584632	41294	1,5,3	0,0,0	4,0	2,1	198	99	0.00143435	0.0371964	1.0,1.0,1.0	0.5,0.0	0.75
71967	ENSG00000095637	SORBS1	chr10	-	95414493	95414655	95410632	95410777	95421960	95422073	71967	3,5,10	1,0,2	2,0	25,13	198	99	2.25985e-11	5.19578e-09	0.6,1.0,0.714	0.038,0.0	0.752
29301	ENSG00000182287	AP1S2	chrX	-	15831451	15831568	15828191	15828200	15845378	15845516	29301	7,17,25	0,1,2	17,17	42,51	198	99	0	0	1.0,0.895,0.862	0.168,0.143	0.764
4407	ENSG00000101391	CDK5RAP1	chr20	-	33396760	33396936	33394031	33394066	33401427	33401517	4407	1,3,2	0,1,0	1,0	2,1	198	99	1.86434e-07	1.86928e-05	1.0,0.6,1.0	0.2,0.0	0.767
48914	ENSG00000074582	BCS1L	chr2	+	218660306	218660482	218659716	218659743	218660938	218661307	48914	1,1,1	0,0,1	0,0	4,1	198	99	0.000318744	0.0114069	1.0,1.0,0.333	0.0,0.0	0.778
71969	ENSG00000095637	SORBS1	chr10	-	95414493	95414862	95410632	95410777	95421960	95422073	71969	6,10,15	1,0,2	5,1	25,13	198	99	7.88258e-14	2.7994e-11	0.75,1.0,0.789	0.091,0.037	0.782
57122	ENSG00000122591	FAM126A	chr7	-	22946951	22947247	22941268	22946163	22960255	22960415	57122	41,57,121	3,0,18	9,2	38,16	198	99	0	0	0.872,1.0,0.771	0.106,0.059	0.798
72051	ENSG00000172661	WASHC2C	chr10	+	45786611	45786674	45785508	45785631	45787034	45787247	72051	2,3,7	0,0,1	2,0	4,1	162	99	9.80149e-08	1.04586e-05	1.0,1.0,0.811	0.234,0.0	0.82
19231	ENSG00000116039	ATP6V1B1	chr2	+	70963161	70963261	70962776	70962900	70963571	70963654	19231	4,8,6	1,1,0	0,0	1,2	198	99	4.49269e-10	8.22887e-08	0.667,0.8,1.0	0.0,0.0	0.822
48214	ENSG00000155754	C2CD6	chr2	-	201545542	201545621	201537435	201537479	201547504	201547610	48214	1,1,3	0,0,0	1,0	1,1	178	99	0.000378558	0.0130942	1.0,1.0,1.0	0.357,0.0	0.822
13527	ENSG00000287346	NA	chr14	+	103877394	103877595	103873156	103873461	103879403	103880370	13527	1,3,8	0,0,0	1,0	1,1	198	99	0.000271237	0.0100237	1.0,1.0,1.0	0.333,0.0	0.834
33450	ENSG00000284770	TBCE	chr1	+	235427139	235427239	235414432	235414618	235434203	235434280	33450	1,1,2	0,0,0	0,1	1,1	198	99	0.000270928	0.0100237	1.0,1.0,1.0	0.0,0.333	0.834
61376	ENSG00000165949	IFI27	chr14	+	94105764	94105918	94104835	94105034	94110677	94110797	61376	2,1,2	0,0,0	1,0	1,1	198	99	0.000271211	0.0100237	1.0,1.0,1.0	0.333,0.0	0.834
39535	ENSG00000242282	NA	chr2	-	3533107	3533190	3531983	3532310	3534112	3534143	39535	1,1,1	0,0,0	1,1	5,2	182	99	3.28992e-12	9.44797e-10	1.0,1.0,1.0	0.098,0.214	0.844
46531	ENSG00000125462	MIR9-1HG	chr1	-	156417911	156418034	156416768	156416864	156426797	156426872	46531	2,2,2	0,0,0	20,1	83,2	198	99	8.3131e-09	1.17197e-06	1.0,1.0,1.0	0.108,0.2	0.846
72993	ENSG00000067798	NAV3	chr12	+	78121939	78122428	78119236	78119945	78128705	78128866	72993	1,2,5	0,0,0	4,1	8,5	198	99	1.2812e-13	4.38273e-11	1.0,1.0,1.0	0.2,0.091	0.855
3534	ENSG00000196756	SNHG17	chr20	-	38422045	38422241	38421005	38421098	38425934	38426052	3534	6,1,9	2,0,0	1,0	22,1	198	99	1.50272e-11	3.699e-09	0.6,1.0,1.0	0.022,0.0	0.856
25908	ENSG00000164418	GRIK2	chr6	+	102065796	102065928	102055329	102055580	102068346	102069006	25908	1,3,6	0,0,1	1,3	13,18	198	99	5.39809e-10	9.77181e-08	1.0,1.0,0.75	0.037,0.077	0.86
25375	ENSG00000169221	TBC1D10B	chr16	-	30365104	30365212	30359726	30359841	30369227	30370494	25375	1,1,4	0,0,0	0,1	3,2	198	99	2.84563e-11	6.36478e-09	1.0,1.0,1.0	0.0,0.2	0.9
56398	ENSG00000188517	COL25A1	chr4	-	108942208	108942268	108941365	108941437	108974366	108974393	56398	5,5,8	0,0,2	0,0	5,1	159	99	1.58489e-11	3.8403e-09	1.0,1.0,0.714	0.0,0.0	0.905
4945	ENSG00000124155	PIGT	chr20	+	45447634	45447816	45429444	45429670	45448243	45448578	4945	2,1,1	0,0,0	0,0	2,1	198	99	7.94542e-11	1.62839e-08	1.0,1.0,1.0	0.0,0.0	1
60405	ENSG00000068366	ACSL4	chrX	-	109696143	109696196	109683135	109683552	109733138	109733198	60405	1,1,4	0,0,0	0,0	1,1	152	99	1.62964e-09	2.70265e-07	1.0,1.0,1.0	0.0,0.0	1

## Sheet: SE_9w_13w
ID	GeneID	geneSymbol	chr	strand	exonStart_0base	exonEnd	upstreamES	upstreamEE	downstreamES	downstreamEE	ID	IJC_SAMPLE_1	SJC_SAMPLE_1	IJC_SAMPLE_2	SJC_SAMPLE_2	IncFormLen	SkipFormLen	PValue	FDR	IncLevel1	IncLevel2	IncLevelDifference
22619	ENSG00000187609	EXD3	chr9	-	137374611	137374763	137373425	137373599	137383312	137383377	22619	6,0,1	5,4,3	2,5,1	0,0,0	198	99	6.61693e-14	4.05452e-10	0.375,0.0,0.143	1.0,1.0,1.0	-0.827
42580	ENSG00000125462	MIR9-1HG	chr1	-	156416768	156416864	156404252	156404601	156420170	156420336	42580	7,15,8	9,31,28	3,3,1	0,0,0	195	99	1.03272e-08	1.22477e-05	0.283,0.197,0.127	1.0,1.0,1.0	-0.798
51136	ENSG00000149131	SERPING1	chr11	+	57605602	57606213	57602034	57602169	57611716	57611936	51136	1,0,1	1,1,1	1,1,4	0,0,0	198	99	6.4287e-05	0.00673366	0.333,0.0,0.333	1.0,1.0,1.0	-0.778
25008	ENSG00000214548	MEG3	chr14	+	100830967	100831094	100829610	100829749	100836166	100836300	25008	19,0,1	9,4,2	1,2,1	0,0,0	198	99	4.89787e-11	1.50059e-07	0.514,0.0,0.2	1.0,1.0,1.0	-0.762
25020	ENSG00000214548	MEG3	chr14	+	100832511	100832641	100829033	100829749	100836166	100836300	25020	3,1,4	9,4,2	1,1,1	0,0,0	198	99	1.40221e-12	6.44404e-09	0.143,0.111,0.5	1.0,1.0,1.0	-0.749
58484	ENSG00000183808	RBM12B	chr8	-	93740628	93740696	93737306	93737355	93740880	93741009	58484	4,0,1	2,1,2	6,1,9	0,0,0	167	99	1.05947e-05	0.00190006	0.542,0.0,0.229	1.0,1.0,1.0	-0.743
37409	ENSG00000235194	PPP1R3E	chr14	-	23300106	23300325	23299400	23299541	23300757	23300864	37409	3,0,0	2,1,2	2,1,3	0,0,1	198	99	9.87623e-07	0.000339345	0.429,0.0,0.0	1.0,1.0,0.6	-0.724
36469	ENSG00000144744	UBA3	chr3	-	69071534	69071617	69063438	69063503	69077797	69077918	36469	2,0,0	1,1,3	7,7,3	2,0,0	182	99	8.13499e-09	1.04023e-05	0.521,0.0,0.0	0.656,1.0,1.0	-0.712
35741	ENSG00000180385	EMC3-AS1	chr3	+	9987814	9987905	9986904	9987264	9988711	9988747	35741	4,0,0	0,4,1	4,2,3	0,0,0	190	99	1.90403e-05	0.00281131	1.0,0.0,0.0	1.0,1.0,1.0	-0.667
43201	ENSG00000134262	AP4B1	chr1	-	113901754	113901885	113899941	113900400	113904604	113904793	43201	0,0,3	1,2,2	6,1,6	4,0,0	198	99	0.000294805	0.0187107	0.0,0.0,0.429	0.429,1.0,1.0	-0.667
37408	ENSG00000235194	PPP1R3E	chr14	-	23300106	23300139	23299400	23299541	23300757	23300864	37408	3,0,0	2,1,2	2,1,1	0,0,1	132	99	4.554e-06	0.00108018	0.529,0.0,0.0	1.0,1.0,0.429	-0.633
51000	ENSG00000179818	PCBP1-AS1	chr2	-	69988445	69988505	69960107	69963500	69988741	69988838	51000	2,0,0	3,1,2	3,1,6	0,1,1	159	99	4.48399e-07	0.000198619	0.293,0.0,0.0	1.0,0.384,0.789	-0.627
55066	ENSG00000143850	PLEKHA6	chr1	-	204251530	204251611	204250545	204250614	204257352	204257869	55066	10,0,1	6,1,3	6,14,18	1,3,0	180	99	0.000196866	0.0142757	0.478,0.0,0.155	0.767,0.72,1.0	-0.618
41132	ENSG00000285756	NA	chrX	-	3822373	3822580	3818441	3818500	3828505	3828597	41132	5,5,0	3,4,4	2,1,4	0,0,1	198	99	1.039e-05	0.00189103	0.455,0.385,0.0	1.0,1.0,0.667	-0.609
13156	ENSG00000188243	COMMD6	chr13	-	75527812	75527851	75526435	75526639	75530310	75530408	13156	3,1,0	3,3,2	5,2,1	1,1,0	138	99	4.15109e-05	0.00502976	0.418,0.193,0.0	0.782,0.589,1.0	-0.587
6166	ENSG00000076351	SLC46A1	chr17	-	28402237	28402321	28400609	28400766	28404615	28405468	6166	3,1,1	17,2,7	8,14,10	1,4,3	183	99	3.18474e-09	5.64383e-06	0.087,0.213,0.072	0.812,0.654,0.643	-0.579
67666	ENSG00000002016	RAD52	chr12	-	926795	926946	925449	925525	927144	927263	67666	2,0,4	2,1,1	5,8,16	1,0,0	198	99	0.00110698	0.0467843	0.333,0.0,0.667	0.714,1.0,1.0	-0.571
49767	ENSG00000106609	TMEM248	chr7	+	66922148	66922246	66921231	66921461	66941847	66942024	49767	2,0,1	2,2,1	2,1,1	0,0,1	197	99	2.80083e-05	0.0038138	0.334,0.0,0.334	1.0,1.0,0.334	-0.555
29663	ENSG00000111325	OGFOD2	chr12	+	122975810	122975867	122974579	122975121	122976653	122976767	29663	5,1,3	2,2,2	3,1,1	0,0,0	156	99	5.24297e-06	0.00114058	0.613,0.241,0.488	1.0,1.0,1.0	-0.553
55422	ENSG00000196459	TRAPPC2	chrX	-	13734049	13734185	13719870	13719982	13734524	13734545	55422	1,1,0	4,1,1	3,3,4	1,0,2	198	99	2.61157e-05	0.00360956	0.111,0.333,0.0	0.6,1.0,0.5	-0.552
48866	ENSG00000137601	NEK1	chr4	-	169508768	169508852	169508247	169508331	169537808	169537911	48866	0,0,0	1,1,4	11,14,13	9,3,6	183	99	1.7191e-08	1.70818e-05	0.0,0.0,0.0	0.398,0.716,0.54	-0.551
7467	ENSG00000168802	CHTF8	chr16	-	69121052	69121170	69118133	69118525	69121435	69121492	7467	4,0,4	6,3,1	12,5,6	0,2,0	198	99	1.60571e-05	0.00254456	0.25,0.0,0.667	1.0,0.556,1.0	-0.546
62946	ENSG00000132199	ENOSF1	chr18	-	691067	691106	690548	690631	693881	693908	62946	1,1,3	3,3,0	2,4,2	0,0,0	138	99	2.20987e-05	0.00316131	0.193,0.193,1.0	1.0,1.0,1.0	-0.538
48490	ENSG00000082458	DLG3	chrX	+	70495407	70495453	70493375	70493475	70497179	70497221	48490	2,0,3	10,7,5	15,8,13	16,2,1	145	99	2.65009e-05	0.0036424	0.12,0.0,0.291	0.39,0.732,0.899	-0.537
55476	ENSG00000101974	ATP11C	chrX	-	139732434	139732525	139728785	139728962	139737915	139738069	55476	4,0,0	1,2,2	12,6,12	7,1,0	190	99	0.000965242	0.0425828	0.676,0.0,0.0	0.472,0.758,1.0	-0.518
27128	ENSG00000162994	CLHC1	chr2	-	55209403	55209516	55206269	55206376	55209629	55209652	27128	1,1,0	3,2,1	5,2,1	2,2,0	198	99	0.0011415	0.0475819	0.143,0.2,0.0	0.556,0.333,1.0	-0.515
6871	ENSG00000108423	TUBD1	chr17	-	59874538	59874703	59866595	59866749	59878102	59878334	6871	8,4,1	2,1,3	11,6,5	0,0,0	198	99	9.85404e-06	0.00186128	0.667,0.667,0.143	1.0,1.0,1.0	-0.508
15426	ENSG00000145604	SKP2	chr5	+	36178597	36178810	36177184	36177292	36183839	36183974	15426	1,0,0	7,2,6	7,2,5	3,2,1	198	99	6.60577e-08	4.84798e-05	0.067,0.0,0.0	0.538,0.333,0.714	-0.506
47286	ENSG00000090097	PCBP4	chr3	-	51961940	51962088	51961159	51961304	51967325	51967454	47286	79,10,19	141,27,14	26,23,32	1,2,15	198	99	2.0179e-06	0.000588793	0.219,0.156,0.404	0.929,0.852,0.516	-0.506
61688	ENSG00000174705	SH3PXD2B	chr5	-	172356690	172356774	172353887	172354005	172358772	172358877	61688	2,0,0	5,1,1	9,7,20	12,4,1	183	99	3.32309e-05	0.00430188	0.178,0.0,0.0	0.289,0.486,0.915	-0.504
12917	ENSG00000165501	LRR1	chr14	+	49603551	49603618	49602369	49602468	49614255	49614671	12917	1,2,0	3,2,6	7,1,1	2,1,0	166	99	0.000449742	0.0252825	0.166,0.374,0.0	0.676,0.374,1.0	-0.503
5465	ENSG00000072310	SREBF1	chr17	-	17823517	17823607	17820089	17820521	17836726	17836987	5465	0,1,1	3,3,2	9,2,2	0,1,2	189	99	1.10235e-05	0.00196737	0.0,0.149,0.208	1.0,0.512,0.344	-0.5
24505	ENSG00000079819	EPB41L2	chr6	-	130870327	130870381	130869658	130870126	130885095	130885268	24505	2,1,0	5,3,5	7,11,9	6,3,2	153	99	8.28589e-06	0.00163285	0.206,0.177,0.0	0.43,0.703,0.744	-0.498
51389	ENSG00000140750	ARHGAP17	chr16	-	25013862	25013956	24978965	24979005	25015208	25015341	51389	1,0,0	5,3,2	1,2,4	6,1,0	193	99	0.00051442	0.0277312	0.093,0.0,0.0	0.079,0.506,1.0	-0.497
32227	ENSG00000114993	RTKN	chr2	-	74439550	74439977	74432058	74432666	74440352	74440583	32227	1,1,2	4,1,1	3,5,1	2,0,0	198	99	0.000180625	0.0135131	0.111,0.333,0.5	0.429,1.0,1.0	-0.495
61109	ENSG00000134769	DTNA	chr18	+	34825266	34825275	34820790	34820915	34827592	34827676	61109	0,0,1	2,4,10	5,30,9	5,39,4	108	99	7.43038e-08	5.1543e-05	0.0,0.0,0.084	0.478,0.414,0.673	-0.494
12705	ENSG00000197119	SLC25A29	chr14	-	100298026	100298190	100295694	100295993	100298841	100298885	12705	6,0,3	7,1,2	8,1,2	1,1,0	198	99	0.000482203	0.0265956	0.3,0.0,0.429	0.8,0.333,1.0	-0.468
5750	ENSG00000073350	LLGL2	chr17	+	75574452	75574495	75574110	75574260	75574609	75574668	5750	2,1,1	1,3,1	1,2,1	0,1,0	142	99	3.18682e-05	0.00416952	0.582,0.189,0.411	1.0,0.582,1.0	-0.467
11688	ENSG00000092529	CAPN3	chr15	+	42408210	42408324	42403740	42403777	42409302	42409380	11688	3,0,0	1,1,2	4,3,1	1,0,1	198	99	6.47381e-05	0.00674248	0.6,0.0,0.0	0.667,1.0,0.333	-0.467
56624	ENSG00000067601	PMS2P4	chr7	-	67232649	67232722	67192818	67193159	67292462	67292549	56624	3,0,0	3,2,7	5,8,5	1,3,4	172	99	7.79814e-05	0.007627	0.365,0.0,0.0	0.742,0.606,0.418	-0.467
3675	ENSG00000124214	STAU1	chr20	-	49165996	49166285	49153932	49154071	49174194	49174269	3675	1,0,9	10,2,11	63,44,85	33,20,18	198	99	1.29448e-05	0.00221459	0.048,0.0,0.29	0.488,0.524,0.702	-0.459
31499	ENSG00000117114	ADGRL2	chr1	+	81986900	81987029	81985258	81985355	81990390	81991368	31499	23,2,6	22,4,12	58192101	24,13,23	198	99	7.22968e-07	0.000282765	0.343,0.2,0.2	0.547,0.881,0.687	-0.457
23431	ENSG00000079150	FKBP7	chr2	-	178473028	178473142	178463829	178465931	178478278	178478553	23431	0,0,1	2,2,1	6,2,1	3,0,2	198	99	0.000286629	0.0185031	0.0,0.0,0.333	0.5,1.0,0.2	-0.456
55420	ENSG00000196459	TRAPPC2	chrX	-	13734043	13734185	13719870	13719982	13734524	13734620	55420	5,2,1	4,1,1	11,13,10	1,0,2	198	99	0.000515216	0.0277334	0.385,0.5,0.333	0.846,1.0,0.714	-0.447
68513	ENSG00000198563	DDX39B	chr6	-	31541152	31541327	31540321	31540534	31541633	31541729	68513	0,3,0	2,0,2	3,1,6	0,1,0	198	99	7.19128e-06	0.00147702	0.0,1.0,0.0	1.0,0.333,1.0	-0.444
51848	ENSG00000214050	FBXO16	chr8	-	28429377	28429403	28428411	28428736	28447170	28447273	51848	8,4,2	12,4,2	5,4,9	1,1,0	125	99	1.16299e-06	0.000385201	0.346,0.442,0.442	0.798,0.76,1.0	-0.443
9576	ENSG00000247240	UBL7-DT	chr15	+	74466035	74466130	74461264	74462098	74479059	74479222	9576	13,1,4	3,3,1	9,2,4	1,0,0	194	99	1.30111e-05	0.00221459	0.689,0.145,0.671	0.821,1.0,1.0	-0.439
45602	ENSG00000151687	ANKAR	chr2	+	189728659	189728821	189728266	189728420	189737682	189737841	45602	0,1,0	1,1,1	3,1,5	2,2,0	198	99	7.11704e-05	0.00726828	0.0,0.333,0.0	0.429,0.2,1.0	-0.432
19069	ENSG00000127419	TMEM175	chr4	+	948115	948154	932479	932540	950420	950518	19069	3,2,2	4,2,1	4,11,13	1,0,1	138	99	1.76699e-05	0.00268507	0.35,0.418,0.589	0.742,1.0,0.903	-0.429
45790	ENSG00000196652	ZKSCAN5	chr7	+	99519826	99519909	99512452	99512591	99525812	99526418	45790	7,1,7	3,3,0	10,7,9	0,0,0	182	99	0.000136026	0.0110154	0.559,0.153,1.0	1.0,1.0,1.0	-0.429
10649	ENSG00000167491	GATAD2A	chr19	+	19436130	19436219	19405837	19406019	19465339	19465577	10649	0,0,1	3,2,1	1,3,2	4,0,1	188	99	0.00108147	0.046233	0.0,0.0,0.345	0.116,1.0,0.513	-0.428
61654	ENSG00000148950	IMMP1L	chr11	-	31463171	31463305	31456312	31456386	31509518	31509574	61654	6,5,2	4,3,1	3,4,3	0,1,0	198	99	1.55479e-05	0.00249366	0.429,0.455,0.5	1.0,0.667,1.0	-0.428
11460	ENSG00000119636	BBOF1	chr14	+	74046059	74046130	74040564	74040645	74047929	74048074	11460	0,0,1	3,1,3	2,4,11	4,2,3	170	99	5.22646e-06	0.00114058	0.0,0.0,0.163	0.226,0.538,0.681	-0.427
28253	ENSG00000163618	CADPS	chr3	-	62512750	62512768	62499161	62499268	62516058	62516182	28253	0,0,0	9,3,8	2,28,16	10,17,11	117	99	5.91426e-09	8.6975e-06	0.0,0.0,0.0	0.145,0.582,0.552	-0.426
59910	ENSG00000106701	FSD1L	chr9	+	105513598	105513631	105512806	105512936	105534492	105534593	59910	0,0,0	2,2,1	4,4,1	3,3,2	132	99	1.67436e-07	9.90137e-05	0.0,0.0,0.0	0.5,0.5,0.273	-0.424
17941	ENSG00000156500	PABIR3	chrX	+	134838726	134839603	134829225	134829282	134845204	134845248	17941	1,0,1	0,2,1	3,1,1	1,0,0	198	99	0.000168863	0.0129608	1.0,0.0,0.333	0.6,1.0,1.0	-0.422
63131	ENSG00000110075	PPP6R3	chr11	+	68609610	68609628	68603341	68603492	68609903	68610023	63131	5,3,7	22,7,18	23,20,40	19,9,10	117	99	4.47572e-07	0.000198619	0.161,0.266,0.248	0.506,0.653,0.772	-0.419
55866	ENSG00000122126	OCRL	chrX	+	129584343	129584367	129576316	129576552	129587001	129587118	55866	11,2,4	2,3,5	41,44,40	4,2,1	123	99	0.000216194	0.0153148	0.816,0.349,0.392	0.892,0.947,0.97	-0.417
4606	ENSG00000173482	PTPRM	chr18	+	8248149	8248176	8247844	8247919	8296367	8296455	4606	1,0,0	1,1,1	1,20,13	6,3,4	126	99	4.70469e-05	0.00543924	0.44,0.0,0.0	0.116,0.84,0.719	-0.412
56924	ENSG00000175182	FAM131A	chr3	+	184338386	184338529	184337310	184337371	184341723	184341817	56924	11,7,8	6,2,5	12,22,51	0,0,7	198	99	0.000250912	0.0169573	0.478,0.636,0.444	1.0,1.0,0.785	-0.409
35826	ENSG00000143393	PI4KB	chr1	-	151324744	151324917	151315572	151316509	151326171	151326373	35826	5,1,2	4,1,6	16,12,18	4,4,2	198	99	0.000640737	0.0324237	0.385,0.333,0.143	0.667,0.6,0.818	-0.408
40245	ENSG00000235257	ITGA9-AS1	chr3	-	37818679	37818930	37808495	37808880	37821013	37821100	40245	2,1,8	1,3,1	8,11,10	2,0,0	198	99	0.00107701	0.0461496	0.5,0.143,0.8	0.667,1.0,1.0	-0.408
61890	ENSG00000077616	NAALAD2	chr11	+	90170068	90170136	90168928	90168992	90173823	90173915	61890	7,0,1	23,1,0	1,3,2	1,0,0	167	99	4.15897e-05	0.00502976	0.153,0.0,1.0	0.372,1.0,1.0	-0.406
13199	ENSG00000102606	ARHGEF7	chr13	+	111292117	111292294	111288353	111288443	111300747	111300847	13199	26,3,14	7,7,12	88,69,133	21,6,9	198	99	0.000288127	0.0185031	0.65,0.176,0.368	0.677,0.852,0.881	-0.405
19067	ENSG00000127419	TMEM175	chr4	+	947708	947892	932386	932540	950420	950518	19067	4,1,3	4,2,1	2,1,11	1,0,1	198	99	0.000293005	0.0186696	0.333,0.2,0.6	0.5,1.0,0.846	-0.404
47287	ENSG00000090097	PCBP4	chr3	-	51962809	51962892	51961159	51961304	51967325	51967434	47287	134,40,24	141,27,14	49,43,41	1,2,15	182	99	4.61375e-07	0.000201934	0.341,0.446,0.483	0.964,0.921,0.598	-0.404
35111	ENSG00000117523	PRRC2C	chr1	+	171589368	171589605	171588378	171588505	171591151	171591204	35111	15,1,8	8,1,15	26,29,51	4,9,5	198	99	9.05448e-05	0.0084478	0.484,0.333,0.211	0.765,0.617,0.836	-0.397
66507	ENSG00000079974	RABL2B	chr22	-	50769424	50769552	50769040	50769124	50775771	50775851	66507	2,0,1	0,1,3	2,4,2	0,0,2	198	99	0.000951203	0.0422355	1.0,0.0,0.143	1.0,1.0,0.333	-0.397
66508	ENSG00000079974	RABL2B	chr22	-	50769454	50769552	50769040	50769124	50775771	50775851	66508	2,0,1	0,1,3	2,4,2	0,0,2	197	99	0.000972274	0.0427242	1.0,0.0,0.143	1.0,1.0,0.334	-0.397
4249	ENSG00000263753	LINC00667	chr18	+	5240647	5240964	5238911	5239049	5241698	5241889	4249	2,1,1	7,4,2	14,10,9	6,8,2	198	99	0.000135636	0.011008	0.125,0.111,0.2	0.538,0.385,0.692	-0.393
48463	ENSG00000164604	GPR85	chr7	-	113085991	113086106	113084508	113084891	113086321	113086414	48463	28,8,6	3,4,4	20,21,55	0,0,2	198	99	2.08922e-06	0.000600078	0.824,0.5,0.429	1.0,1.0,0.932	-0.393
68739	ENSG00000171004	HS6ST2	chrX	-	132669112	132669199	132626014	132629093	132956807	132957326	68739	0,0,0	1,1,4	1,6,14	6,4,4	186	99	3.86803e-07	0.00018001	0.0,0.0,0.0	0.081,0.444,0.651	-0.392
17531	ENSG00000272690	LINC02018	chr3	+	75446467	75446535	75443507	75443646	75451209	75451402	17531	0,0,1	1,2,0	1,2,3	3,0,0	167	99	0.000119004	0.00998703	0.0,0.0,1.0	0.165,1.0,1.0	-0.388
33189	ENSG00000123636	BAZ2B	chr2	-	159397073	159397100	159395768	159395834	159397344	159397389	33189	0,0,2	6,1,2	9,11,7	6,4,9	126	99	0.000106681	0.00927217	0.0,0.0,0.44	0.541,0.684,0.379	-0.388
47314	ENSG00000156256	USP16	chr21	+	29025708	29025771	29024650	29024777	29027872	29027974	47314	2,0,1	4,1,2	14,8,19	11,5,5	162	99	0.00112369	0.0470475	0.234,0.0,0.234	0.438,0.494,0.699	-0.388
45567	ENSG00000170919	TPT1-AS1	chr13	+	45383759	45383838	45383090	45383169	45389734	45389747	45567	13,7,7	0,10,3	8,7,7	0,0,0	178	99	3.62566e-06	0.000919291	1.0,0.28,0.565	1.0,1.0,1.0	-0.385
15873	ENSG00000143774	GUK1	chr1	+	228141123	228141288	228140264	228140363	228145510	228145624	15873	49,29,35	28,25,12	35,61,101	2,3,15	198	99	6.85692e-08	4.84798e-05	0.467,0.367,0.593	0.897,0.91,0.771	-0.384
43044	ENSG00000168958	MFF	chr2	+	227347225	227347384	227340291	227340380	227355676	227355761	43044	30,14,13	62,33,29	47,78,58	42,21,13	198	99	3.64313e-07	0.000171718	0.195,0.175,0.183	0.359,0.65,0.69	-0.382
65687	ENSG00000065809	FAM107B	chr10	-	14553321	14553387	14530331	14530515	14604239	14604418	65687	0,0,0	2,2,2	4,1,8	5,1,6	165	99	2.00753e-07	0.000111829	0.0,0.0,0.0	0.324,0.375,0.444	-0.381
18556	ENSG00000174652	ZNF266	chr19	-	9434064	9434235	9420064	9420218	9434797	9434859	18556	2,0,1	2,1,6	10,2,10	2,2,5	198	99	0.000305908	0.0190946	0.333,0.0,0.077	0.714,0.333,0.5	-0.379
31026	ENSG00000114982	KANSL3	chr2	-	96606969	96607047	96605319	96605511	96608507	96608664	31026	6,3,6	11,2,10	32,23,75	29,4,3	177	99	0.000532853	0.0283918	0.234,0.456,0.251	0.382,0.763,0.933	-0.379
48465	ENSG00000164604	GPR85	chr7	-	113085991	113086109	113080246	113084891	113086321	113086827	48465	28,10,6	3,4,4	20,22,58	0,0,2	198	99	2.38921e-06	0.000660445	0.824,0.556,0.429	1.0,1.0,0.935	-0.375
63510	ENSG00000054654	SYNE2	chr14	+	64215285	64215354	64214143	64214470	64216247	64216387	63510	56,36,108	32,43,81	168,94,268	84,6,7	168	99	8.39813e-07	0.000305424	0.508,0.33,0.44	0.541,0.902,0.958	-0.374
42557	ENSG00000125462	MIR9-1HG	chr1	-	156407841	156407975	156404252	156404601	156420170	156420289	42557	39,120,66	9,31,28	48,38,21	0,0,0	198	99	2.54241e-14	1.86943e-10	0.684,0.659,0.541	1.0,1.0,1.0	-0.372
52005	ENSG00000128596	CCDC136	chr7	+	128817757	128817864	128815613	128815931	128821798	128822119	52005	129,24,22	24,16,11	49,117,66	4,4,1	198	99	1.12887e-08	1.29697e-05	0.729,0.429,0.5	0.86,0.936,0.971	-0.37
7671	ENSG00000178188	SH2B1	chr16	+	28861617	28861747	28846642	28846827	28863667	28863754	7671	0,0,0	2,3,4	2,3,2	1,4,2	198	99	4.73416e-05	0.00544627	0.0,0.0,0.0	0.5,0.273,0.333	-0.369
4247	ENSG00000263753	LINC00667	chr18	+	5240647	5240819	5238099	5239049	5241698	5241889	4247	2,1,1	7,4,2	14,9,7	6,8,2	198	99	0.000253372	0.0170921	0.125,0.111,0.2	0.538,0.36,0.636	-0.366
19068	ENSG00000127419	TMEM175	chr4	+	947708	948154	932474	932540	950420	950491	19068	7,3,5	4,2,1	7,12,25	1,0,1	198	99	6.76495e-05	0.0069473	0.467,0.429,0.714	0.778,1.0,0.926	-0.365
48127	ENSG00000161800	RACGAP1	chr12	-	50018515	50018589	50016630	50016719	50025397	50025451	48127	0,0,1	2,1,3	3,2,3	5,2,1	173	99	4.98486e-05	0.00562173	0.0,0.0,0.16	0.256,0.364,0.632	-0.364
10820	ENSG00000255571	MIR9-3HG	chr15	+	89379047	89379269	89378041	89378165	89387430	89387497	10820	2,0,3	3,2,0	1,1,1	0,0,1	198	99	0.000186215	0.0136924	0.25,0.0,1.0	1.0,1.0,0.333	-0.361
15874	ENSG00000143774	GUK1	chr1	+	228141123	228141507	228140317	228140363	228145510	228145624	15874	21,9,10	28,25,12	8,9,33	2,3,15	198	99	6.32786e-05	0.00666601	0.273,0.153,0.294	0.667,0.6,0.524	-0.357
62362	ENSG00000166532	RIMKLB	chr12	+	8699784	8700614	8697921	8698297	8713810	8714041	62362	0,0,2	10,3,13	23,9,27	8,9,48	198	99	6.8153e-08	4.84798e-05	0.0,0.0,0.071	0.59,0.333,0.22	-0.357
33149	ENSG00000143147	GPR161	chr1	-	168134905	168135036	168104476	168104894	168137164	168137667	33149	0,1,0	1,0,2	7,1,3	4,0,1	198	99	0.000491277	0.0269579	0.0,1.0,0.0	0.467,1.0,0.6	-0.356
51672	ENSG00000106348	IMPDH1	chr7	-	128409288	128409366	128405766	128405865	128409755	128409982	51672	3,0,1	4,2,0	1,1,1	1,0,0	177	99	3.29086e-05	0.00427521	0.296,0.0,1.0	0.359,1.0,1.0	-0.354
64711	ENSG00000138326	RPS24	chr10	+	78037964	78037982	78037438	78037441	78040203	78040225	64711	6,5,8	47,43,31	6,24,29	28,19,8	117	99	0.00038665	0.0226717	0.097,0.09,0.179	0.153,0.517,0.754	-0.353
7458	ENSG00000103197	TSC2	chr16	+	2077597	2077726	2076490	2076585	2079034	2079196	7458	33,14,20	19,8,13	52,50,73	9,9,3	198	99	1.28023e-06	0.000416528	0.465,0.467,0.435	0.743,0.735,0.924	-0.345
1435	ENSG00000239382	ALKBH6	chr19	-	36013513	36013588	36013343	36013422	36014174	36014227	1435	12,4,5	3,1,2	2,5,5	0,0,0	174	99	9.14518e-05	0.0084478	0.695,0.695,0.587	1.0,1.0,1.0	-0.341
31493	ENSG00000117114	ADGRL2	chr1	+	81952986	81953025	81951956	81952142	81955876	81956060	31493	0,1,0	4,1,9	18,72,37	53,20,24	138	99	1.77763e-06	0.000522837	0.0,0.418,0.0	0.196,0.721,0.525	-0.341
39146	ENSG00000139714	MORN3	chr12	-	121653074	121653259	121652727	121652808	121654273	121654433	39146	1,0,1	2,1,3	6,2,4	3,4,1	198	99	0.000466823	0.0260042	0.2,0.0,0.143	0.5,0.2,0.667	-0.341
68419	ENSG00000115310	RTN4	chr2	-	55028163	55028220	54987490	54987698	55049744	55050451	68419	1,1,0	4,2,5	19,9,15	15,5,13	156	99	7.41748e-06	0.00150717	0.137,0.241,0.0	0.446,0.533,0.423	-0.341
18468	ENSG00000138443	ABI2	chr2	+	203382188	203382206	203380207	203380384	203391045	203391143	18468	5,4,6	5,7,6	65,25,89	32,10,4	117	99	0.000667776	0.0329493	0.458,0.326,0.458	0.632,0.679,0.95	-0.34
55151	ENSG00000104613	INTS10	chr8	+	19849161	19849239	19845703	19845797	19851648	19852061	55151	47,40,46	66,42,35	30,60,97	21,18,1	177	99	0.000199628	0.0143629	0.285,0.348,0.424	0.444,0.651,0.982	-0.34
46141	ENSG00000140398	NEIL1	chr15	+	75347958	75348026	75347202	75347473	75348883	75348971	46141	0,0,1	1,2,1	3,0,5	1,2,1	167	99	0.000500971	0.0273709	0.0,0.0,0.372	0.64,0.0,0.748	-0.339
61807	ENSG00000073921	PICALM	chr11	-	85990249	85990378	85983865	85983973	85996825	85996929	61807	27,4,17	14,9,19	100,82,210	38,32,18	198	99	0.00068211	0.0333925	0.491,0.182,0.309	0.568,0.562,0.854	-0.334
34828	ENSG00000158156	XKR8	chr1	+	27965718	27965928	27965350	27965458	27966502	27967572	34828	0,0,2	1,2,0	0,2,4	1,0,0	198	99	7.65224e-05	0.00760363	0.0,0.0,1.0	0.0,1.0,1.0	-0.333
41661	ENSG00000115687	PASK	chr2	-	241142836	241143074	241138653	241138794	241149413	241149435	41661	1,0,0	0,1,1	4,0,5	0,1,0	198	99	1.53703e-06	0.000462636	1.0,0.0,0.0	1.0,0.0,1.0	-0.333
2198	ENSG00000011304	PTBP1	chr19	+	805491	805569	805012	805187	806407	806556	2198	45,22,31	10,16,14	63,48,49	3,3,4	177	99	5.92297e-07	0.000244672	0.716,0.435,0.553	0.922,0.899,0.873	-0.33
55965	ENSG00000223773	CD99P1	chrX	+	2622689	2622734	2619428	2619497	2623384	2623453	55965	0,0,2	2,2,6	1,3,2	2,4,1	144	99	0.000304655	0.0190487	0.0,0.0,0.186	0.256,0.34,0.579	-0.33
62281	ENSG00000158555	GDPD5	chr11	-	75439339	75439354	75436935	75437048	75439878	75439961	62281	7,2,11	37,10,15	14,52,69	13,23,55	114	99	3.86673e-05	0.00477048	0.141,0.148,0.389	0.483,0.663,0.521	-0.33
61809	ENSG00000073921	PICALM	chr11	-	85990249	85990399	85983865	85983973	85996825	85996929	61809	42,9,31	14,9,19	225158331	38,32,18	198	99	1.80926e-05	0.00272612	0.6,0.333,0.449	0.748,0.712,0.902	-0.327
29182	ENSG00000169241	SLC50A1	chr1	+	155136827	155136951	155136298	155136376	155137560	155137596	29182	8,4,8	8,1,1	7,6,11	1,0,0	198	99	1.56169e-05	0.00249366	0.333,0.667,0.8	0.778,1.0,1.0	-0.326
3899	ENSG00000214078	CPNE1	chr20	-	35655201	35655344	35632794	35632923	35658929	35658982	3899	25,5,9	7,2,7	60,20,36	6,1,4	198	99	0.0010687	0.0459542	0.641,0.556,0.391	0.833,0.909,0.818	-0.324
27449	ENSG00000185291	IL3RA	chrX	+	1345315	1345434	1341727	1341829	1352099	1352232	27449	0,0,7	3,1,1	0,12,6	1,0,1	198	99	0.00084119	0.0386259	0.0,0.0,0.778	0.0,1.0,0.75	-0.324
1531	ENSG00000007047	MARK4	chr19	+	45298142	45298222	45297675	45297954	45299810	45299855	1531	29,15,24	26,17,18	40,71,125	16,10,27	179	99	2.24692e-06	0.000635445	0.382,0.328,0.424	0.58,0.797,0.719	-0.321
41714	ENSG00000005483	KMT2E	chr7	+	105038125	105038199	105014189	105014535	105040838	105041023	41714	0,0,0	6,1,2	12,3,11	16,4,11	173	99	2.16226e-07	0.000113953	0.0,0.0,0.0	0.3,0.3,0.364	-0.321
57003	ENSG00000215114	UBXN2B	chr8	+	58413298	58413371	58411358	58411469	58416849	58416953	57003	1,0,0	2,1,2	13,8,14	13,6,13	172	99	1.83106e-05	0.0027477	0.223,0.0,0.0	0.365,0.434,0.383	-0.32
51673	ENSG00000106348	IMPDH1	chr7	-	128409288	128409484	128405766	128405865	128409755	128409982	51673	5,0,1	4,2,0	1,2,3	1,0,0	198	99	9.47551e-05	0.00860166	0.385,0.0,1.0	0.333,1.0,1.0	-0.316
3574	ENSG00000088833	NSFL1C	chr20	-	1455713	1455719	1454966	1455132	1458199	1458274	3574	57,16,20	61,34,34	37,60,84	35,23,12	105	99	0.000161469	0.0124676	0.468,0.307,0.357	0.499,0.711,0.868	-0.315
33742	ENSG00000138101	DTNB	chr2	-	25419514	25419535	25388201	25388361	25427534	25427631	33742	13,9,11	12,7,9	23,41,33	6,2,10	120	99	7.37347e-05	0.007427	0.472,0.515,0.502	0.76,0.944,0.731	-0.315
58397	ENSG00000178234	GALNT11	chr7	+	152079286	152079408	152025797	152025884	152094189	152094522	58397	0,0,2	6,3,9	11,6,14	7,7,16	198	99	9.83737e-07	0.000339345	0.0,0.0,0.1	0.44,0.3,0.304	-0.315
57822	ENSG00000171055	FEZ2	chr2	-	36560784	36560865	36558437	36558513	36578596	36578865	57822	33,14,22	27,14,18	40,115,51	11,16,16	180	99	6.49532e-07	0.000262418	0.402,0.355,0.402	0.667,0.798,0.637	-0.314
63835	ENSG00000175224	ATG13	chr11	+	46664848	46664959	46659391	46659485	46665382	46665519	63835	28,7,17	7,4,10	48,50,85	10,3,4	198	99	0.000511721	0.0277075	0.667,0.467,0.459	0.706,0.893,0.914	-0.307
45043	ENSG00000124831	LRRFIP1	chr2	+	237758728	237758821	237756094	237756187	237760063	237760205	45043	22,7,5	18,9,9	41,24,40	19,10,8	192	99	0.0011028	0.0467102	0.387,0.286,0.223	0.527,0.553,0.721	-0.302
35085	ENSG00000153237	CCDC148	chr2	-	158340241	158340393	158338989	158339085	158340597	158340680	35085	1,0,1	2,1,0	3,2,7	1,1,0	198	99	0.00022199	0.015635	0.2,0.0,1.0	0.6,0.5,1.0	-0.3
60685	ENSG00000090612	ZNF268	chr12	+	133193427	133193533	133191720	133192003	133202143	133202310	60685	1,0,1	2,1,3	21,6,8	15,2,14	198	99	0.000325808	0.0199702	0.2,0.0,0.143	0.412,0.6,0.222	-0.297
57758	ENSG00000180900	SCRIB	chr8	-	143791665	143791740	143791388	143791440	143791875	143791913	57758	93,40,45	34,51,33	59,41,78	12,12,8	174	99	6.44845e-05	0.00673515	0.609,0.309,0.437	0.737,0.66,0.847	-0.296
33646	ENSG00000149476	TKFC	chr11	+	61333548	61333650	61333221	61333329	61334619	61334731	33646	0,0,1	4,3,1	2,2,5	2,1,4	198	99	5.96462e-05	0.00639446	0.0,0.0,0.333	0.333,0.5,0.385	-0.295
45502	ENSG00000115998	C2orf42	chr2	-	70165091	70165192	70160624	70160787	70165527	70165635	45502	10,7,5	3,0,4	10,16,17	0,0,1	198	99	9.86639e-05	0.00884726	0.625,1.0,0.385	1.0,1.0,0.895	-0.295
45932	ENSG00000176884	GRIN1	chr9	+	137148151	137148214	137145725	137145902	137149008	137149109	45932	0,0,1	3,1,12	17,27,35	14,43,72	162	99	5.8965e-07	0.000244672	0.0,0.0,0.048	0.426,0.277,0.229	-0.295
63388	ENSG00000084234	APLP2	chr11	+	130137255	130137291	130135562	130135715	130140397	130140483	63388	69,19,26	58,31,52	91511234	91,102,67	135	99	0.000438042	0.0247366	0.466,0.31,0.268	0.423,0.786,0.719	-0.295
9418	ENSG00000102858	MGRN1	chr16	+	4686258	4686303	4683842	4683932	4688795	4689039	9418	14,11,11	13,13,10	51,43,65	17,9,23	144	99	7.25953e-05	0.00736098	0.425,0.368,0.431	0.673,0.767,0.66	-0.292
59314	ENSG00000106771	TMEM245	chr9	-	109085996	109086020	109080838	109080943	109087172	109087342	59314	0,1,0	1,0,1	1,6,16	4,2,0	123	99	0.000284723	0.0184618	0.0,1.0,0.0	0.168,0.707,1.0	-0.292
63130	ENSG00000110075	PPP6R3	chr11	+	68609472	68609628	68603341	68603492	68609903	68610023	63130	5,0,3	22,7,18	7,12,19	19,9,10	198	99	6.28261e-05	0.00663736	0.102,0.0,0.077	0.156,0.4,0.487	-0.288
2281	ENSG00000090554	FLT3LG	chr19	+	49478908	49479047	49476422	49476566	49480297	49480476	2281	1,3,0	3,0,1	0,3,1	1,0,0	198	99	0.000358971	0.0213899	0.143,1.0,0.0	0.0,1.0,1.0	-0.286
20747	ENSG00000107404	DVL1	chr1	-	1337017	1337055	1336411	1336515	1337976	1338183	20747	43,20,16	35,25,30	39,34,80	26,12,17	137	99	0.000238433	0.0164157	0.47,0.366,0.278	0.52,0.672,0.773	-0.284
51457	ENSG00000165238	WNK2	chr9	+	93299069	93299261	93297852	93298067	93308327	93308584	51457	21,28,17	10,6,4	36,19,50	4,0,2	198	99	0.00015332	0.0119987	0.512,0.7,0.68	0.818,1.0,0.926	-0.284
14770	ENSG00000127603	MACF1	chr1	+	39465094	39465112	39463611	39463686	39468614	39468732	14770	89,15,36	33,28,23	100124143	42,24,8	117	99	0.000652813	0.0326283	0.695,0.312,0.57	0.668,0.814,0.938	-0.281
8750	ENSG00000167397	VKORC1	chr16	-	31093311	31093482	31090841	31091342	31094556	31094760	8750	33,23,25	20,13,13	29,54,35	6,9,5	198	99	3.98312e-05	0.00488132	0.452,0.469,0.49	0.707,0.75,0.778	-0.275
41206	ENSG00000144366	GULP1	chr2	+	188582340	188582565	188570082	188570120	188584264	188584403	41206	0,0,0	4,3,5	21,3,4	29,4,5	198	99	2.05517e-07	0.000112773	0.0,0.0,0.0	0.266,0.273,0.286	-0.275
9738	ENSG00000138606	SHF	chr15	-	45173575	45173716	45170665	45172002	45175218	45175269	9738	72,27,38	6,15,12	26,99,88	2,3,2	198	99	4.05465e-06	0.000980718	0.857,0.474,0.613	0.867,0.943,0.957	-0.274
50624	ENSG00000169193	CCDC126	chr7	+	23604085	23604279	23597837	23598051	23611170	23611549	50624	1,0,1	3,1,2	4,4,4	2,4,4	198	99	0.000599364	0.0312562	0.143,0.0,0.2	0.5,0.333,0.333	-0.274
7457	ENSG00000103197	TSC2	chr16	+	2077597	2077726	2076490	2076585	2079031	2079196	7457	45,22,33	11,8,9	70,75,112	4,5,4	198	99	6.38095e-07	0.000260662	0.672,0.579,0.647	0.897,0.882,0.933	-0.271
16460	ENSG00000153310	CYRIB	chr8	-	129904498	129904585	129903311	129903350	129939607	129939746	16460	23,12,18	14,2,7	39,44,68	3,1,10	186	99	0.000626164	0.032018	0.467,0.762,0.578	0.874,0.959,0.784	-0.27
23073	ENSG00000138246	DNAJC13	chr3	+	132537157	132537266	132530997	132531097	132538175	132538508	23073	23,6,25	41,22,24	19,47,48	11,19,27	198	99	3.56556e-05	0.00452753	0.219,0.12,0.342	0.463,0.553,0.471	-0.269
18080	ENSG00000163995	ABLIM2	chr4	-	8019617	8019671	8009049	8009102	8029655	8029776	18080	0,0,1	3,1,1	3,4,5	5,2,6	153	99	0.000104656	0.0092199	0.0,0.0,0.393	0.28,0.564,0.35	-0.267
13890	ENSG00000112290	WASF1	chr6	-	110178597	110178742	110127468	110127629	110179438	110179649	13890	3,1,2	12,5,14	30,17,51	37,7,86	198	99	0.0001401	0.0112462	0.111,0.091,0.067	0.288,0.548,0.229	-0.265
5032	ENSG00000163597	SNHG16	chr17	+	76558373	76558600	76557765	76557857	76558944	76559043	5032	0,0,0	4,2,1	2,1,4	7,1,4	198	99	0.000316379	0.0195629	0.0,0.0,0.0	0.125,0.333,0.333	-0.264
35366	ENSG00000118298	CA14	chr1	+	150263793	150263878	150263658	150263679	150264592	150265049	35366	39,5,6	12,0,4	5,26,3	0,2,0	184	99	0.000428986	0.0244097	0.636,1.0,0.447	1.0,0.875,1.0	-0.264
34186	ENSG00000070961	ATP2B1	chr12	-	89598589	89598743	89588048	89591295	89599116	89599299	34186	7,2,6	20,5,11	10,36,57	16,16,23	198	99	0.000611423	0.0315291	0.149,0.167,0.214	0.238,0.529,0.553	-0.263
56816	ENSG00000184672	RALYL	chr8	+	84346118	84346150	84183266	84183578	84529298	84529577	56816	0,0,0	2,1,4	3,2,3	5,5,7	131	99	4.91642e-05	0.00559337	0.0,0.0,0.0	0.312,0.232,0.245	-0.263
8445	ENSG00000188559	RALGAPA2	chr20	-	20598678	20598819	20591176	20591314	20601681	20601846	8445	0,0,1	1,1,0	18,6,25	15,2,3	198	99	0.000268911	0.0178048	0.0,0.0,1.0	0.375,0.6,0.806	-0.26
12910	ENSG00000073712	FERMT2	chr14	-	52881795	52881828	52881243	52881469	52893292	52893333	12910	1,0,2	12,3,11	13,10,30	38,30,19	132	99	0.00013667	0.0110432	0.059,0.0,0.12	0.204,0.2,0.542	-0.256
19126	ENSG00000163629	PTPN13	chr4	+	86753008	86753065	86751026	86751124	86758259	86758349	19126	0,0,0	1,1,1	5,2,2	8,4,4	156	99	3.33869e-05	0.00430691	0.0,0.0,0.0	0.284,0.241,0.241	-0.255
22311	ENSG00000111731	C2CD5	chr12	-	22519114	22519239	22518095	22518137	22523425	22523624	22311	1,0,0	7,2,7	9,16,15	29,11,20	198	99	1.49863e-06	0.000459082	0.067,0.0,0.0	0.134,0.421,0.273	-0.254
3396	ENSG00000125991	ERGIC3	chr20	+	35554371	35554386	35548807	35548865	35555043	35555075	3396	252109138	175140117	222267400	90,129,42	114	99	3.26815e-06	0.000852152	0.556,0.403,0.506	0.682,0.643,0.892	-0.251
15054	ENSG00000160293	VAV2	chr9	-	133769416	133769503	133768441	133768596	133770377	133770501	15054	49,26,60	39,23,28	84108124	42,19,17	186	99	0.000800512	0.0372071	0.401,0.376,0.533	0.516,0.752,0.795	-0.251
43047	ENSG00000168958	MFF	chr2	+	227352513	227352573	227340291	227340380	227355676	227355761	43047	102,50,61	62,33,29	105145155	42,21,13	159	99	1.76228e-05	0.00268507	0.506,0.485,0.567	0.609,0.811,0.881	-0.248
13227	ENSG00000124193	SRSF6	chr20	+	43459152	43459420	43458360	43458509	43459770	43459895	13227	41,48,64	38,13,30	151,33,76	18,5,18	198	99	0.000330695	0.0201625	0.35,0.649,0.516	0.807,0.767,0.679	-0.246
19013	ENSG00000204815	ODAD4	chr17	+	41955216	41955317	41949152	41949349	41961381	41961466	19013	16,6,11	4,1,1	8,10,8	0,0,0	198	99	0.000334848	0.0202632	0.667,0.75,0.846	1.0,1.0,1.0	-0.246
39635	ENSG00000132676	DAP3	chr1	+	155725381	155725411	155721516	155721618	155725991	155726019	39635	5,7,7	2,3,2	22,12,28	1,2,0	129	99	0.000950391	0.0422355	0.657,0.642,0.729	0.944,0.822,1.0	-0.246
62996	ENSG00000109458	GAB1	chr4	+	143457679	143457769	143440078	143440382	143459384	143459429	62996	0,0,0	3,1,2	8,8,4	24,10,5	189	99	7.58144e-06	0.00153149	0.0,0.0,0.0	0.149,0.295,0.295	-0.246
66443	ENSG00000066651	TRMT11	chr6	+	126006841	126006954	125999456	125999613	126008391	126008472	66443	3,0,0	18,8,11	7,2,8	8,9,6	198	99	1.84091e-05	0.00274844	0.077,0.0,0.0	0.304,0.1,0.4	-0.242
26428	ENSG00000004487	KDM1A	chr1	+	23066059	23066071	23059072	23059167	23068538	23068681	26428	83,15,38	211,84,168	96107156	250102114	111	99	8.21794e-05	0.00790254	0.26,0.137,0.168	0.255,0.483,0.55	-0.241
18855	ENSG00000112079	STK38	chr6	-	36499872	36499990	36498362	36498486	36506582	36506644	18855	25,8,18	5,2,1	40,21,50	0,0,0	198	99	1.05647e-05	0.00190006	0.714,0.667,0.9	1.0,1.0,1.0	-0.24
41913	ENSG00000204681	GABBR1	chr6	-	29609228	29609379	29608600	29608733	29610923	29611001	41913	188,42,127	44,18,25	276531488	41,22,10	198	99	2.08864e-08	1.96895e-05	0.681,0.538,0.718	0.771,0.923,0.961	-0.239
44448	ENSG00000074054	CLASP1	chr2	-	121382207	121382324	121377498	121377649	121387121	121387228	44448	1,1,3	12,2,5	29,27,57	45,16,30	198	99	0.000249435	0.0168885	0.04,0.2,0.231	0.244,0.458,0.487	-0.239
8892	ENSG00000103121	CMC2	chr16	-	81001247	81001334	80997313	80997429	81006733	81006858	8892	34,19,16	27,36,22	42,58,52	29,21,20	186	99	0.000395833	0.0231286	0.401,0.219,0.279	0.435,0.595,0.581	-0.237
12086	ENSG00000075413	MARK3	chr14	+	103500155	103500200	103487180	103492034	103502881	103503071	12086	168,63,95	114,67,58	90103172	37,29,30	144	99	2.86278e-06	0.000768248	0.503,0.393,0.53	0.626,0.709,0.798	-0.236
14662	ENSG00000140455	USP3	chr15	+	63529013	63529166	63504611	63504830	63532646	63532707	14662	0,2,0	3,2,7	11,11,10	13,6,14	198	99	6.5322e-05	0.00678408	0.0,0.333,0.0	0.297,0.478,0.263	-0.235
58778	ENSG00000245910	SNHG6	chr8	-	66922323	66922385	66921933	66922114	66922613	66922725	58778	519346382	415625386	327374291	185135109	161	99	4.75306e-08	3.64054e-05	0.435,0.254,0.378	0.521,0.63,0.621	-0.235
16691	ENSG00000105341	DMAC2	chr19	-	41433271	41433434	41431317	41432408	41433536	41433673	16691	39,27,29	40,19,26	46,38,41	9,20,14	198	99	0.000799597	0.0372071	0.328,0.415,0.358	0.719,0.487,0.594	-0.233
4621	ENSG00000141627	DYM	chr18	-	49209550	49209715	49163684	49163787	49257009	49257104	4621	4,1,1	27,16,17	11,36,28	47,21,42	198	99	5.22316e-06	0.00114058	0.069,0.03,0.029	0.105,0.462,0.25	-0.23
63214	ENSG00000085733	CTTN	chr11	+	70421469	70421580	70420399	70420510	70422939	70422995	63214	12,8,7	57,22,26	30,64,32	35,36,40	198	99	2.72474e-07	0.000135372	0.095,0.154,0.119	0.3,0.471,0.286	-0.23
67928	ENSG00000135502	SLC26A10	chr12	+	57625235	57625330	57625122	57625156	57625409	57625464	67928	47,41,16	3,10,5	14,20,13	1,0,0	194	99	1.01873e-05	0.00187268	0.889,0.677,0.62	0.877,1.0,1.0	-0.23
9737	ENSG00000138606	SHF	chr15	-	45173575	45173716	45167213	45168133	45175218	45175269	9737	75,30,43	14,22,4	34,107,93	4,4,4	198	99	0.000482504	0.0265956	0.728,0.405,0.843	0.81,0.93,0.921	-0.228
67280	ENSG00000135097	MSI1	chr12	-	120351343	120351400	120347445	120347514	120353298	120353379	67280	253,73,135	59,51,74	150117173	59,8,11	156	99	0.00078152	0.0367337	0.731,0.476,0.537	0.617,0.903,0.909	-0.228
6497	ENSG00000133030	MPRIP	chr17	+	17164108	17167915	17161239	17161356	17171717	17171865	6497	19,14,21	63,25,43	55,36,93	56,26,49	198	99	2.41356e-07	0.000124978	0.131,0.219,0.196	0.329,0.409,0.487	-0.226
31211	ENSG00000122705	CLTA	chr9	+	36209266	36209320	36204067	36204179	36211602	36212059	31211	123,46,54	354282270	109289192	247197217	153	99	3.6509e-08	2.91794e-05	0.184,0.095,0.115	0.222,0.487,0.364	-0.226
41128	ENSG00000285756	NA	chrX	-	3818656	3818703	3818441	3818500	3828505	3829392	41128	27,18,13	3,4,4	8,18,55	0,0,1	146	99	4.71782e-06	0.00108095	0.859,0.753,0.688	1.0,1.0,0.974	-0.225
58779	ENSG00000245910	SNHG6	chr8	-	66922323	66922392	66921817	66922114	66922613	66922725	58779	951616653	415625386	550610554	185135109	168	99	5.6636e-07	0.000239336	0.575,0.367,0.499	0.637,0.727,0.75	-0.224
63515	ENSG00000110011	DNAJC4	chr11	+	64231870	64231964	64230431	64230940	64233893	64234184	63515	23,13,15	2,1,5	10,8,7	0,0,0	193	99	1.34874e-05	0.00226421	0.855,0.87,0.606	1.0,1.0,1.0	-0.223
8509	ENSG00000103148	NPRL3	chr16	-	117300	117375	112621	112775	119125	119255	8509	38,13,22	5,6,4	35,33,39	3,0,2	174	99	0.00117624	0.048372	0.812,0.552,0.758	0.869,1.0,0.917	-0.221
42774	ENSG00000239779	WBP1	chr2	+	74459477	74459562	74458879	74459098	74459642	74459745	42774	46,13,21	7,5,3	18,21,16	0,0,2	184	99	9.38714e-05	0.00858503	0.78,0.583,0.79	1.0,1.0,0.811	-0.219
54808	ENSG00000157087	ATP2B2	chr3	-	10336128	10336300	10328146	10329125	10338175	10338358	54808	0,0,0	3,4,8	2,12,4	4,10,24	198	99	4.59234e-06	0.00108095	0.0,0.0,0.0	0.2,0.375,0.077	-0.217
68067	ENSG00000139220	PPFIA2	chr12	-	81284240	81284303	81281256	81281450	81294834	81295035	68067	13,6,15	4,1,3	38,49,65	3,1,0	162	99	0.000542956	0.0288049	0.665,0.786,0.753	0.886,0.968,1.0	-0.217
34581	ENSG00000237187	NR2F1-AS1	chr5	-	93544794	93544915	93409356	93411509	93553760	93553863	34581	15,0,4	63,3,17	8,21,29	13,29,26	198	99	3.58124e-05	0.00452753	0.106,0.0,0.105	0.235,0.266,0.358	-0.216
53752	ENSG00000164062	APEH	chr3	+	49675182	49675309	49674382	49674621	49675693	49675787	53752	50,25,24	11,3,7	40,28,58	0,2,3	198	99	8.20627e-05	0.00790254	0.694,0.806,0.632	1.0,0.875,0.906	-0.216
37440	ENSG00000067225	PKM	chr15	-	72203021	72203188	72202532	72202620	72206727	72206880	37440	168,81,119	302314292	101356299	250219139	198	99	0.000457996	0.0256093	0.218,0.114,0.169	0.168,0.448,0.518	-0.211
43041	ENSG00000168958	MFF	chr2	+	227342744	227342819	227340291	227340380	227355676	227355761	43041	6,9,9	62,33,29	13,19,21	42,21,13	174	99	0.000270759	0.017819	0.052,0.134,0.15	0.15,0.34,0.479	-0.211
32855	ENSG00000175203	DCTN2	chr12	-	57538518	57538524	57535748	57535845	57546027	57546096	32855	64,39,65	89,43,67	105,72,63	64,34,26	105	99	1.51092e-06	0.000459082	0.404,0.461,0.478	0.607,0.666,0.696	-0.209
581	ENSG00000186575	NF2	chr22	+	29683019	29683079	29681438	29681601	29694751	29694811	581	0,0,0	7,3,3	1,4,8	16,10,8	159	99	1.36936e-05	0.00227926	0.0,0.0,0.0	0.037,0.199,0.384	-0.207
41474	ENSG00000137817	PARP6	chr15	-	72249244	72249314	72242619	72242699	72250019	72250092	41474	213134135	47,33,34	263333401	27,18,4	169	99	1.79856e-14	1.6531e-10	0.726,0.704,0.699	0.851,0.916,0.983	-0.207
52539	ENSG00000173715	C11orf80	chr11	+	66821642	66821764	66815833	66816199	66828265	66828364	52539	61,24,40	16,8,8	48,62,63	3,6,5	198	99	0.000414187	0.0238677	0.656,0.6,0.714	0.889,0.838,0.863	-0.207
59443	ENSG00000168003	SLC3A2	chr11	+	62870744	62870837	62856101	62856381	62871576	62871669	59443	0,1,0	12,6,16	0,13,5	9,5,18	192	99	8.69062e-05	0.00821364	0.0,0.079,0.0	0.0,0.573,0.125	-0.206
44258	ENSG00000115216	NRBP1	chr2	+	27435722	27435746	27435132	27435227	27436752	27436836	44258	28,5,12	51,29,33	26,58,49	42,45,54	123	99	0.00121469	0.0495915	0.306,0.122,0.226	0.333,0.509,0.422	-0.203
47945	ENSG00000138162	TACC2	chr10	+	122245064	122245073	122241957	122242001	122248642	122248803	47945	57,24,35	26,11,13	43,44,71	7,6,5	108	99	3.82231e-06	0.000943137	0.668,0.667,0.712	0.849,0.871,0.929	-0.201
584	ENSG00000182944	EWSR1	chr22	+	29274264	29274282	29273737	29273864	29278029	29278216	584	25,6,14	123,55,108	55,73,124	213121150	117	99	1.47175e-06	0.000458548	0.147,0.085,0.099	0.179,0.338,0.412	-0.199
18947	ENSG00000129116	PALLD	chr4	+	168896548	168896599	168894440	168894677	168898492	168898714	18947	0,0,1	9,2,9	1,7,6	44,9,9	150	99	0.000191348	0.0139305	0.0,0.0,0.068	0.015,0.339,0.306	-0.197
63386	ENSG00000084234	APLP2	chr11	+	130123611	130123779	130122304	130122513	130126699	130126830	63386	49,18,37	57,14,36	182238222	78,162,57	198	99	0.000350928	0.0210985	0.301,0.391,0.339	0.538,0.423,0.661	-0.197
55583	ENSG00000196338	NLGN3	chrX	+	71148845	71148905	71147549	71148206	71155213	71155363	55583	0,0,2	2,2,3	8,11,12	13,11,27	159	99	0.00111643	0.046963	0.0,0.0,0.293	0.277,0.384,0.217	-0.195
26103	ENSG00000138750	NUP54	chr4	-	76145554	76145577	76144389	76144473	76147478	76147640	26103	0,0,0	1,3,3	1,3,4	5,6,18	122	99	0.000119722	0.0100036	0.0,0.0,0.0	0.14,0.289,0.153	-0.194
45768	ENSG00000120896	SORBS3	chr8	+	22566344	22566484	22565677	22565872	22566660	22566694	45768	15,36,30	4,4,4	20,14,28	1,0,1	198	99	0.0001842	0.0136044	0.652,0.818,0.789	0.909,1.0,0.933	-0.194
22310	ENSG00000111731	C2CD5	chr12	-	22519039	22519239	22518095	22518137	22523425	22523624	22310	2,1,0	7,2,7	13,14,20	29,11,20	198	99	0.000183117	0.0135732	0.125,0.2,0.0	0.183,0.389,0.333	-0.193
28950	ENSG00000134369	NAV1	chr1	+	201804488	201804497	201803592	201803714	201807952	201808149	28950	0,0,1	4,6,5	11,4,15	38,16,27	108	99	2.14858e-05	0.00309775	0.0,0.0,0.155	0.21,0.186,0.337	-0.193
41773	ENSG00000129292	PHF20L1	chr8	+	132825034	132825157	132824003	132824060	132825263	132825337	41773	0,0,0	1,2,5	3,2,8	5,10,12	198	99	1.28543e-05	0.00221459	0.0,0.0,0.0	0.231,0.091,0.25	-0.191
64866	ENSG00000166171	DPCD	chr10	+	101605139	101605212	101601202	101601336	101608834	101608937	64866	1,4,4	41,29,13	5,16,10	9,19,18	172	99	2.62498e-06	0.000720204	0.014,0.074,0.15	0.242,0.326,0.242	-0.191
44168	ENSG00000163754	GYG1	chr3	+	149026451	149026502	149024052	149024272	149026759	149031775	44168	2,0,0	14,2,7	1,34,3	8,42,7	150	99	2.31632e-05	0.00327536	0.086,0.0,0.0	0.076,0.348,0.22	-0.186
56580	ENSG00000176731	RBIS	chr8	-	85219235	85219363	85217385	85217502	85220305	85220384	56580	1,0,0	53,46,18	0,16,21	46,26,21	198	99	3.22373e-09	5.64383e-06	0.009,0.0,0.0	0.0,0.235,0.333	-0.186
16457	ENSG00000153310	CYRIB	chr8	-	129896748	129896854	129880375	129880458	129903311	129903350	16457	0,0,0	3,1,1	2,3,3	7,6,5	198	99	0.000268552	0.0178048	0.0,0.0,0.0	0.125,0.2,0.231	-0.185
30627	ENSG00000188157	AGRN	chr1	+	1053460	1053493	1051727	1051815	1053752	1053977	30627	53,28,28	138,81,74	33,29,70	38,59,44	132	99	0.00109107	0.0464274	0.224,0.206,0.221	0.394,0.269,0.544	-0.185
23085	ENSG00000132591	ERAL1	chr17	+	28858575	28858633	28858373	28858486	28858963	28859113	23085	55,40,18	1,0,14	37,53,57	0,0,1	157	99	0.000959852	0.0424146	0.972,1.0,0.448	1.0,1.0,0.973	-0.184
38832	ENSG00000164008	C1orf50	chr1	+	42773540	42773649	42767508	42767624	42774736	42774868	38832	42,22,15	3,3,2	17,26,35	0,0,0	198	99	0.000108336	0.00937169	0.875,0.786,0.789	1.0,1.0,1.0	-0.183
25965	ENSG00000148843	PDCD11	chr10	+	103399646	103399830	103398415	103398528	103400396	103400528	25965	1,0,0	5,2,2	6,3,1	8,3,15	198	99	0.000692942	0.0336984	0.091,0.0,0.0	0.273,0.333,0.032	-0.182
56579	ENSG00000176731	RBIS	chr8	-	85219235	85219360	85217385	85217502	85220305	85220353	56579	0,0,0	53,46,18	0,15,20	46,26,21	198	99	1.11336e-09	2.27404e-06	0.0,0.0,0.0	0.0,0.224,0.323	-0.182
61165	ENSG00000089351	GRAMD1A	chr19	+	35022899	35022911	35021950	35022038	35023235	35023343	61165	183,95,116	35,50,47	143164291	21,20,15	111	99	2.66155e-08	2.27563e-05	0.823,0.629,0.688	0.859,0.88,0.945	-0.181
38834	ENSG00000164008	C1orf50	chr1	+	42773545	42773649	42767508	42767624	42774736	42774868	38834	42,22,16	3,3,2	18,26,32	0,0,0	198	99	0.000116167	0.00981814	0.875,0.786,0.8	1.0,1.0,1.0	-0.18
39829	ENSG00000143622	RIT1	chr1	-	155904602	155904605	155904310	155904502	155904730	155904804	39829	0,0,0	11,6,8	3,2,5	28,12,11	102	99	3.50541e-05	0.00448812	0.0,0.0,0.0	0.094,0.139,0.306	-0.18
58496	ENSG00000140632	GLYR1	chr16	-	4821546	4821597	4821203	4821453	4822874	4822931	58496	54,16,40	4,6,8	142115152	3,5,7	150	99	0.000357826	0.02136	0.899,0.638,0.767	0.969,0.938,0.935	-0.179
65861	ENSG00000128487	SPECC1	chr17	+	20204332	20205912	20155988	20156236	20227412	20227620	65861	14,2,9	5,0,2	17,19,4	2,0,0	198	99	0.000570049	0.0298971	0.583,1.0,0.692	0.81,1.0,1.0	-0.178
14015	ENSG00000126214	KLC1	chr14	+	103684985	103685036	103679308	103679518	103687080	103687211	14015	138,46,42	15,13,10	91247160	5,9,5	150	99	7.02184e-07	0.000277589	0.859,0.7,0.735	0.923,0.948,0.955	-0.177
24316	ENSG00000175416	CLTB	chr5	-	176396478	176396532	176392500	176392945	176397606	176397718	24316	174,91,83	28,35,33	143310282	18,27,30	153	99	8.30526e-06	0.00163285	0.801,0.627,0.619	0.837,0.881,0.859	-0.177
8748	ENSG00000167397	VKORC1	chr16	-	31093311	31093421	31090853	31091342	31094556	31094797	8748	68,46,47	20,13,13	46,67,61	6,9,5	198	99	0.00109028	0.0464274	0.63,0.639,0.644	0.793,0.788,0.859	-0.176
31864	ENSG00000169255	B3GALNT1	chr3	-	161089959	161090062	161083907	161086788	161101138	161101233	31864	2,0,1	5,3,9	6,17,24	17,26,22	198	99	0.000234646	0.0162632	0.167,0.0,0.053	0.15,0.246,0.353	-0.176
40140	ENSG00000152154	TMEM178A	chr2	+	39707048	39707186	39704080	39704194	39717009	39717093	40140	88,27,48	10,8,2	117,94,175	2,2,3	198	99	2.00828e-05	0.00292588	0.815,0.628,0.923	0.967,0.959,0.967	-0.176
36578	ENSG00000109255	NMU	chr4	-	55616337	55616385	55609119	55609179	55630401	55630460	36578	23,15,6	3,2,1	6,7,1	0,0,0	147	99	0.00110709	0.0467843	0.838,0.835,0.802	1.0,1.0,1.0	-0.175
67786	ENSG00000139116	KIF21A	chr12	-	39315228	39315240	39311416	39311553	39315931	39315970	67786	2,0,0	9,4,4	4,8,10	20,17,28	111	99	0.00050209	0.0273709	0.165,0.0,0.0	0.151,0.296,0.242	-0.175
32902	ENSG00000144136	SLC20A1	chr2	+	112652888	112652947	112652701	112652798	112657121	112657241	32902	1,0,0	13,2,4	3,5,8	22,10,15	158	99	5.2291e-05	0.0058081	0.046,0.0,0.0	0.079,0.239,0.25	-0.174
3811	ENSG00000118705	RPN2	chr20	+	37238401	37238449	37236579	37236709	37241302	37241619	3811	51,47,42	334245175	40,133,93	128190108	147	99	1.26629e-08	1.33014e-05	0.093,0.114,0.139	0.174,0.32,0.367	-0.172
26390	ENSG00000132879	FBXO44	chr1	+	11655669	11655699	11654909	11654952	11655805	11656100	26390	1,0,0	3,1,1	2,6,9	14,8,20	129	99	0.000316604	0.0195629	0.204,0.0,0.0	0.099,0.365,0.257	-0.172
68655	ENSG00000135439	AGAP2	chr12	-	57728317	57728377	57727936	57728085	57729638	57729767	68655	59,27,44	20,6,21	36192199	11,12,17	159	99	0.000332749	0.0201873	0.647,0.737,0.566	0.671,0.909,0.879	-0.17
61704	ENSG00000052126	PLEKHA5	chr12	+	19314813	19314894	19287472	19287556	19320561	19320624	61704	2,0,0	7,2,10	3,8,3	14,6,13	180	99	0.000685152	0.0334523	0.136,0.0,0.0	0.105,0.423,0.113	-0.168
65938	ENSG00000095637	SORBS1	chr10	-	95375972	95376056	95367649	95367699	95381684	95381799	65938	2,0,0	4,2,4	18,8,8	28,14,15	183	99	0.000372358	0.0219387	0.213,0.0,0.0	0.258,0.236,0.224	-0.168
16455	ENSG00000153310	CYRIB	chr8	-	129896671	129896854	129880375	129880458	129903311	129903350	16455	0,0,0	3,1,1	2,3,2	7,6,5	198	99	0.00095834	0.0424146	0.0,0.0,0.0	0.125,0.2,0.167	-0.164
35150	ENSG00000144283	PKP4	chr2	+	158678580	158678654	158673882	158674000	158680428	158681052	35150	29,17,19	6,1,3	20,36,37	0,0,2	173	99	0.000104653	0.0092199	0.734,0.907,0.784	1.0,1.0,0.914	-0.163
8650	ENSG00000103227	LMF1	chr16	-	933990	934145	911015	911079	934243	934254	8650	0,0,0	4,2,3	3,3,4	9,8,9	198	99	0.000120632	0.0100341	0.0,0.0,0.0	0.143,0.158,0.182	-0.161
24827	ENSG00000146409	SLC18B1	chr6	-	132790784	132790865	132790176	132790272	132796981	132797121	24827	1,0,0	4,4,2	1,5,5	7,13,5	180	99	0.000331746	0.0201873	0.121,0.0,0.0	0.073,0.175,0.355	-0.161
9730	ENSG00000138606	SHF	chr15	-	45171882	45172078	45167833	45168133	45175218	45175326	9730	62,78,48	14,22,4	40,85,87	4,4,4	198	99	0.000287775	0.0185031	0.689,0.639,0.857	0.833,0.914,0.916	-0.159
9736	ENSG00000138606	SHF	chr15	-	45172148	45172318	45170665	45172002	45175218	45175425	9736	57,66,64	6,15,12	30,69,43	2,3,2	198	99	0.000369886	0.0218983	0.826,0.687,0.727	0.882,0.92,0.915	-0.159
11718	ENSG00000198513	ATL1	chr14	+	50629994	50630009	50628030	50628462	50632228	50633045	11718	45,42,40	7,12,7	54172131	3,4,1	114	99	5.14966e-09	7.988e-06	0.848,0.752,0.832	0.94,0.974,0.991	-0.158
25276	ENSG00000160679	CHTOP	chr1	+	153643226	153643364	153642242	153642429	153645063	153645470	25276	99,92,94	24,11,25	137116110	5,13,9	198	99	0.000170668	0.0130139	0.673,0.807,0.653	0.932,0.817,0.859	-0.158
1385	ENSG00000161551	ZNF577	chr19	-	51860903	51860978	51855801	51855967	51877281	51877377	1385	30,31,33	8,2,1	22,39,11	0,0,0	174	99	1.45107e-05	0.00238644	0.681,0.898,0.949	1.0,1.0,1.0	-0.157
64690	ENSG00000173915	ATP5MK	chr10	-	103395745	103396032	103392370	103392466	103396408	103396475	64690	33,19,18	98,61,35	32,40,61	60,31,56	198	99	0.000102497	0.00912421	0.144,0.135,0.205	0.211,0.392,0.353	-0.157
15776	ENSG00000133835	HSD17B4	chr5	+	119471635	119471700	119456314	119456368	119473907	119474015	15776	0,0,1	17,7,13	5,3,8	25,14,12	164	99	1.13339e-05	0.00200332	0.0,0.0,0.044	0.108,0.115,0.287	-0.155
42522	ENSG00000101104	PABPC1L	chr20	+	44934500	44934563	44933056	44933185	44935390	44935497	42522	2,2,5	46,49,50	6,3,7	18,10,13	162	99	6.19605e-05	0.00658665	0.026,0.024,0.058	0.169,0.155,0.248	-0.155
60560	ENSG00000107263	RAPGEF1	chr9	-	131603960	131604053	131602060	131602149	131621795	131621838	60560	1,0,0	2,2,2	7,1,3	13,4,3	192	99	0.000287236	0.0185031	0.205,0.0,0.0	0.217,0.114,0.34	-0.155
64393	ENSG00000065665	SEC61A2	chr10	+	12155777	12155931	12149851	12149961	12156906	12157067	64393	40,12,20	8,1,3	55,94,143	5,0,3	198	99	0.000553131	0.0292285	0.714,0.857,0.769	0.846,1.0,0.96	-0.155
53276	ENSG00000235944	ZNF815P	chr7	+	5839069	5839204	5833526	5833568	5839948	5840042	53276	1,0,0	4,1,1	0,4,4	2,5,5	198	99	0.000435859	0.0246708	0.111,0.0,0.0	0.0,0.286,0.286	-0.154
23168	ENSG00000123130	ACOT9	chrX	-	23734340	23734367	23733171	23733217	23735918	23736016	23168	1,0,0	8,5,7	2,5,1	12,7,10	126	99	0.000627869	0.0320606	0.089,0.0,0.0	0.116,0.359,0.073	-0.153
27259	ENSG00000149328	GLB1L2	chr11	+	134372429	134372598	134371751	134371830	134373720	134373808	27259	0,0,2	11,10,9	2,0,7	6,2,5	198	99	0.000656114	0.0326283	0.0,0.0,0.1	0.143,0.0,0.412	-0.152
3585	ENSG00000101126	ADNP	chr20	-	50904765	50904849	50903888	50904001	50928650	50928825	3585	0,0,0	2,1,2	8,4,5	24,8,28	183	99	9.44576e-05	0.00859588	0.0,0.0,0.0	0.153,0.213,0.088	-0.151
25033	ENSG00000214548	MEG3	chr14	+	100835735	100835879	100829033	100829749	100836166	100836300	25033	89,65,19	9,4,2	3,22,5	0,0,0	198	99	3.14713e-05	0.00416203	0.832,0.89,0.826	1.0,1.0,1.0	-0.151
11120	ENSG00000051180	RAD51	chr15	+	40729852	40729974	40729504	40729634	40731054	40731557	11120	24,36,28	3,4,1	24,13,4	0,0,0	198	99	0.000190323	0.0138834	0.8,0.818,0.933	1.0,1.0,1.0	-0.15
65134	ENSG00000078668	VDAC3	chr8	+	42396677	42396680	42395083	42395133	42398711	42398864	65134	95,30,58	65,13,26	137192223	61,38,25	102	99	0.000227763	0.0158894	0.587,0.691,0.684	0.686,0.831,0.896	-0.15
25037	ENSG00000214548	MEG3	chr14	+	100835738	100835879	100829033	100829749	100836166	100836212	25037	89,64,20	9,4,2	3,22,5	0,0,0	198	99	3.17734e-05	0.00416952	0.832,0.889,0.833	1.0,1.0,1.0	-0.149
59908	ENSG00000106701	FSD1L	chr9	+	105461519	105461615	105447795	105448235	105464235	105464331	59908	0,0,0	3,1,1	5,1,11	21,5,17	195	99	3.60823e-05	0.00452753	0.0,0.0,0.0	0.108,0.092,0.247	-0.149
9732	ENSG00000138606	SHF	chr15	-	45172146	45172318	45171593	45172002	45175218	45175425	9732	80,91,76	6,15,12	63,96,68	2,3,2	198	99	3.51579e-05	0.00448812	0.87,0.752,0.76	0.94,0.941,0.944	-0.148
30319	ENSG00000272888	CHASERR	chr15	+	92883584	92883778	92882873	92883186	92885514	92885584	30319	66,55,49	103,71,61	77,58,92	50,45,62	198	99	3.07642e-05	0.00409799	0.243,0.279,0.287	0.435,0.392,0.426	-0.148
43398	ENSG00000164938	TP53INP1	chr8	-	94932069	94932107	94925971	94930728	94939859	94940220	43398	1,0,0	0,1,1	9,8,3	12,2,4	137	99	0.000859486	0.0393512	1.0,0.0,0.0	0.351,0.743,0.351	-0.148
42000	ENSG00000164117	FBXO8	chr4	-	174256026	174256145	174241099	174241218	174259698	174259825	42000	0,0,3	18,8,6	3,5,5	13,10,5	198	99	0.000887998	0.0403551	0.0,0.0,0.2	0.103,0.2,0.333	-0.145
2257	ENSG00000169169	CPT1C	chr19	+	49691820	49691889	49691115	49691340	49692238	49692393	2257	64,16,34	3,3,6	44,38,61	2,1,0	168	99	0.00050968	0.0276378	0.926,0.759,0.77	0.928,0.957,1.0	-0.143
14014	ENSG00000126214	KLC1	chr14	+	103684985	103685036	103679308	103679518	103685637	103685702	14014	417142153	118,50,50	245778452	30,107,86	150	99	1.40274e-07	8.74098e-05	0.7,0.652,0.669	0.844,0.828,0.776	-0.142
3523	ENSG00000075043	KCNQ2	chr20	-	63431339	63431369	63428366	63428435	63433808	63433903	3523	1,1,0	21,3,9	8,10,28	39,26,51	129	99	8.4909e-06	0.00165168	0.035,0.204,0.0	0.136,0.228,0.296	-0.14
9729	ENSG00000138606	SHF	chr15	-	45171882	45172002	45167213	45168133	45175218	45175425	9729	67,88,58	14,22,4	42,87,85	4,4,4	198	99	0.000810668	0.0374425	0.705,0.667,0.879	0.84,0.916,0.914	-0.14
13087	ENSG00000165480	SKA3	chr13	-	21155692	21155811	21153594	21155150	21157921	21158125	13087	52,20,29	4,2,3	36,11,2	1,0,0	198	99	0.000653522	0.0326283	0.867,0.833,0.829	0.947,1.0,1.0	-0.139
48312	ENSG00000149657	LSM14B	chr20	+	62127584	62127701	62126303	62126439	62129784	62129952	48312	109,45,61	5,5,15	131117287	11,2,1	198	99	0.000179845	0.0134939	0.916,0.818,0.67	0.856,0.967,0.993	-0.137
27816	ENSG00000085998	POMGNT1	chr1	-	46189179	46189357	46188682	46188980	46189457	46189567	27816	95,60,86	18,11,3	59142112	2,3,6	198	99	0.00036827	0.0218378	0.725,0.732,0.935	0.937,0.959,0.903	-0.136
36087	ENSG00000163848	ZNF148	chr3	-	125314936	125315053	125313307	125313656	125323308	125323444	36087	0,0,0	2,1,2	10,3,7	31,9,24	198	99	7.20452e-05	0.00733723	0.0,0.0,0.0	0.139,0.143,0.127	-0.136
60615	ENSG00000255248	MIR100HG	chr11	-	122040216	122040249	122038026	122038243	122064179	122064271	60615	1,0,0	2,1,1	5,2,2	8,10,5	132	99	0.000938062	0.0419087	0.273,0.0,0.0	0.319,0.13,0.231	-0.136
28024	ENSG00000183891	TTC32	chr2	-	19897868	19898035	19896630	19897126	19901705	19901983	28024	36,22,28	6,2,0	11,23,10	0,0,0	198	99	0.000189335	0.0138663	0.75,0.846,1.0	1.0,1.0,1.0	-0.135
12179	ENSG00000140153	WDR20	chr14	+	102193462	102193514	102139892	102140172	102194937	102195120	12179	0,0,0	5,3,3	1,0,7	10,4,9	151	99	0.00050327	0.0273709	0.0,0.0,0.0	0.062,0.0,0.338	-0.133
37008	ENSG00000173406	DAB1	chr1	-	57010679	57010790	56994777	56998128	57011144	57011272	37008	13,8,53	0,1,9	239141272	5,1,0	198	99	6.39831e-05	0.00672096	1.0,0.8,0.746	0.96,0.986,1.0	-0.133
41025	ENSG00000181085	MAPK15	chr8	+	143720999	143721105	143720191	143720840	143721230	143721356	41025	53,26,22	8,1,3	4,4,15	0,0,1	198	99	0.000371132	0.0219015	0.768,0.929,0.786	1.0,1.0,0.882	-0.133
65931	ENSG00000095637	SORBS1	chr10	-	95351215	95351376	95346405	95346452	95354881	95354967	65931	0,0,1	7,1,6	8,9,8	44,12,29	198	99	0.000158722	0.012337	0.0,0.0,0.077	0.083,0.273,0.121	-0.133
1098	ENSG00000228315	GUSBP11	chr22	-	23683724	23683867	23659864	23660000	23690231	23690293	1098	48,29,48	6,5,0	44,38,28	0,0,1	198	99	7.80023e-05	0.007627	0.8,0.744,1.0	1.0,1.0,0.933	-0.13
67787	ENSG00000139116	KIF21A	chr12	-	39315228	39315243	39311416	39311553	39315931	39315970	67787	0,1,1	9,4,4	4,13,8	20,17,28	114	99	0.000407208	0.0236509	0.0,0.178,0.178	0.148,0.399,0.199	-0.13
54145	ENSG00000147586	MRPS28	chr8	-	80002998	80003120	79918939	79919148	80030035	80030289	54145	73,87,74	12,7,10	75,88,55	2,3,3	198	99	0.000470089	0.0261465	0.753,0.861,0.787	0.949,0.936,0.902	-0.129
63708	ENSG00000151348	EXT2	chr11	+	44096224	44096321	44095822	44095852	44107682	44108248	63708	0,0,1	6,4,4	3,1,6	8,2,19	196	99	0.000625375	0.032018	0.0,0.0,0.112	0.159,0.202,0.138	-0.129
32307	ENSG00000137942	FNBP1L	chr1	+	93536331	93536490	93534704	93534908	93544106	93544216	32307	1,1,1	56,12,22	32,43,66	166100141	198	99	1.92213e-10	5.43593e-07	0.009,0.04,0.022	0.088,0.177,0.19	-0.128
51460	ENSG00000165238	WNK2	chr9	+	93306776	93306821	93297852	93298067	93308327	93308584	51460	49,27,26	10,6,4	19,38,71	4,0,2	144	99	0.00105759	0.0455829	0.771,0.756,0.817	0.766,1.0,0.961	-0.128
16201	ENSG00000087470	DNM1L	chr12	+	32705824	32705863	32701414	32701562	32707366	32707413	16201	0,0,0	9,2,9	2,18,8	75,35,57	138	99	5.40383e-05	0.00596612	0.0,0.0,0.0	0.019,0.27,0.091	-0.127
27817	ENSG00000085998	POMGNT1	chr1	-	46189241	46189357	46188682	46188980	46189457	46189567	27817	106,64,94	18,11,3	62147122	2,3,6	198	99	0.000408732	0.0236812	0.746,0.744,0.94	0.939,0.961,0.91	-0.127
64005	ENSG00000166313	APBB1	chr11	-	6401976	6401982	6401051	6401688	6402081	6402209	64005	117,91,106	30,30,37	129191255	31,26,9	105	99	9.66298e-06	0.00186128	0.786,0.741,0.73	0.797,0.874,0.964	-0.126
42166	ENSG00000115317	HTRA2	chr2	+	74532618	74532714	74531855	74531925	74532819	74533152	42166	146133113	31,26,17	122135147	10,13,11	195	99	0.000269607	0.0178048	0.705,0.722,0.771	0.861,0.841,0.872	-0.125
50916	ENSG00000204371	EHMT2	chr6	-	31888968	31889070	31888598	31888747	31889227	31889342	50916	122,47,103	9,6,15	122,88,206	7,2,4	198	99	0.000105847	0.00925057	0.871,0.797,0.774	0.897,0.957,0.963	-0.125
3459	ENSG00000087460	GNAS	chr20	+	58898940	58898985	58893094	58895684	58903527	58903585	3459	678231388	84,85,110	6858901005	152,59,69	144	99	0.000241316	0.0165522	0.847,0.651,0.708	0.756,0.912,0.909	-0.124
5898	ENSG00000125319	HROB	chr17	+	44157832	44157941	44155285	44155411	44161870	44162004	5898	17,18,9	2,2,3	10,3,3	0,0,1	198	99	0.00115906	0.0478795	0.81,0.818,0.6	1.0,1.0,0.6	-0.124
30537	ENSG00000109184	DCUN1D4	chr4	+	51908919	51908975	51899269	51899378	51911069	51911174	30537	1,0,0	3,2,2	4,2,6	18,12,8	155	99	0.000610217	0.0315291	0.176,0.0,0.0	0.124,0.096,0.324	-0.123
67590	ENSG00000135502	SLC26A10	chr12	+	57625235	57625318	57625122	57625156	57625409	57625464	67590	97,76,41	3,10,5	28,40,30	1,0,0	182	99	2.39289e-05	0.00335781	0.946,0.805,0.817	0.938,1.0,1.0	-0.123
48590	ENSG00000065609	SNAP91	chr6	-	83556142	83556245	83552879	83554285	83560103	83560208	48590	73,28,66	6,2,10	128361318	7,4,2	198	99	4.62914e-06	0.00108095	0.859,0.875,0.767	0.901,0.978,0.988	-0.122
31966	ENSG00000171603	CLSTN1	chr1	-	9756480	9756510	9755113	9755309	9773271	9773394	31966	0,0,0	9,3,6	2,7,4	39,14,59	129	99	0.000463273	0.0258456	0.0,0.0,0.0	0.038,0.277,0.049	-0.121
18025	ENSG00000196284	SUPT3H	chr6	-	44954494	44954607	44953309	44953417	44961752	44961828	18025	53,25,20	4,0,5	47,35,28	0,2,0	198	99	0.00120033	0.0491974	0.869,1.0,0.667	1.0,0.897,1.0	-0.12
34724	ENSG00000104723	TUSC3	chr8	+	15757790	15757855	15748374	15748465	15764202	15766638	34724	116,48,56	171,40,77	111203152	78128126	164	99	0.000965974	0.0425828	0.291,0.42,0.305	0.462,0.489,0.421	-0.119
40480	ENSG00000168702	LRP1B	chr2	-	140269267	140269381	140247085	140247162	140270241	140270346	40480	0,0,0	2,1,7	1,5,6	15,10,21	198	99	0.000176517	0.0133257	0.0,0.0,0.0	0.032,0.2,0.125	-0.119
33448	ENSG00000156642	NPTN	chr15	-	73597021	73597369	73591965	73592137	73633124	73633244	33448	1,0,0	12,5,11	10,10,39	33,50,96	198	99	2.68849e-06	0.000732166	0.04,0.0,0.0	0.132,0.091,0.169	-0.117
42766	ENSG00000239779	WBP1	chr2	+	74458831	74459117	74458471	74458671	74459642	74459745	42766	9,0,4	100,55,43	9,8,7	27,17,30	198	99	1.51789e-05	0.00245838	0.043,0.0,0.044	0.143,0.19,0.104	-0.117
23402	ENSG00000069849	ATP1B3	chr3	+	141907166	141907274	141903619	141903748	141925530	141926481	23402	95,49,48	10,2,7	143186160	2,4,5	198	99	0.000234891	0.0162632	0.826,0.925,0.774	0.973,0.959,0.941	-0.116
43293	ENSG00000182004	SNRPE	chr1	+	203862181	203862222	203861849	203861955	203863662	203863725	43293	110,63,42	9,7,9	62,46,64	3,0,3	140	99	0.000885025	0.0402767	0.896,0.864,0.767	0.936,1.0,0.938	-0.116
10383	ENSG00000101266	CSNK2A1	chr20	-	527932	528049	508450	508660	543671	543712	10383	1,0,0	7,3,1	16,1,12	33,12,28	198	99	0.000100249	0.00894574	0.067,0.0,0.0	0.195,0.04,0.176	-0.115
11412	ENSG00000151445	VIPAS39	chr14	-	77457094	77457413	77454009	77454102	77457494	77457572	11412	0,0,1	2,1,3	2,2,6	10,5,10	198	99	0.00111557	0.046963	0.0,0.0,0.143	0.091,0.167,0.231	-0.115
28470	ENSG00000116497	S100PBP	chr1	+	32847671	32847722	32829963	32830067	32853078	32853166	28470	0,0,0	19,7,10	3,3,3	29,15,10	150	99	0.000713032	0.0344476	0.0,0.0,0.0	0.064,0.117,0.165	-0.115
38836	ENSG00000164008	C1orf50	chr1	+	42773562	42773649	42767508	42767624	42774736	42774868	38836	66,35,27	3,3,2	22,30,41	0,0,0	186	99	0.000762059	0.0361978	0.921,0.861,0.878	1.0,1.0,1.0	-0.113
58126	ENSG00000133794	ARNTL	chr11	+	13355225	13355296	13354300	13354448	13356738	13356777	58126	1,0,0	1,1,2	7,13,1	9,15,9	170	99	0.000299117	0.0188531	0.368,0.0,0.0	0.312,0.335,0.061	-0.113
3461	ENSG00000087460	GNAS	chr20	+	58898940	58899162	58895611	58895684	58903530	58903585	3461	554183311	64,36,59	553699806	81,48,26	198	99	6.61199e-05	0.0068476	0.812,0.718,0.725	0.773,0.879,0.939	-0.112
45306	ENSG00000130294	KIF1A	chr2	-	240772569	240772596	240770970	240771104	240773113	240773256	45306	0,0,0	9,5,17	2,24,12	87,58,124	126	99	3.24434e-05	0.00422973	0.0,0.0,0.0	0.018,0.245,0.071	-0.111
20044	ENSG00000008311	AASS	chr7	-	122078861	122078950	122077835	122078014	122079596	122079712	20044	37,12,18	6,0,2	44,23,23	2,0,0	188	99	0.00106744	0.0459535	0.765,1.0,0.826	0.921,1.0,1.0	-0.11
15038	ENSG00000113648	MACROH2A1	chr5	-	135350822	135350913	135345967	135346057	135352945	135362901	15038	28,23,22	508218308	49,83,93	315238179	190	99	3.33067e-16	5.44231e-12	0.028,0.052,0.036	0.075,0.154,0.213	-0.109
522	ENSG00000100207	TCF20	chr22	-	42168608	42168703	42161097	42161358	42169846	42169896	522	33,24,37	3,0,7	23,36,75	0,2,0	194	99	0.000295478	0.0187107	0.849,1.0,0.73	1.0,0.902,1.0	-0.108
21822	ENSG00000156976	EIF4A2	chr3	+	186784961	186785101	186784563	186784696	186785882	186785913	21822	511218488	92,38,73	13619211669	120,90,111	198	99	4.02817e-08	3.15097e-05	0.735,0.741,0.77	0.85,0.837,0.883	-0.108
29844	ENSG00000096093	EFHC1	chr6	+	52464894	52465115	52452687	52454287	52469332	52469473	29844	65,16,20	6,0,2	15,14,38	0,0,0	198	99	0.000396419	0.0231286	0.844,1.0,0.833	1.0,1.0,1.0	-0.108
29368	ENSG00000288637	NA	chr4	+	153408970	153409015	153397218	153397333	153414750	153414955	29368	46,67,32	10,4,0	23,11,6	0,0,0	144	99	7.64868e-05	0.00760363	0.76,0.92,1.0	1.0,1.0,1.0	-0.107
34094	ENSG00000197989	SNHG12	chr1	-	28581110	28581229	28579532	28580646	28581589	28581857	34094	31,52,29	3,6,4	24,10,41	1,1,0	198	99	0.000281342	0.0182748	0.838,0.812,0.784	0.923,0.833,1.0	-0.107
54912	ENSG00000182484	WASH6P	chrX	+	156022698	156022834	156022313	156022459	156023011	156023209	54912	0,0,0	11,12,11	0,0,17	11,7,18	198	99	6.01212e-05	0.00642545	0.0,0.0,0.0	0.0,0.0,0.321	-0.107
21648	ENSG00000175161	CADM2	chr3	+	85979163	85979283	85961468	85961647	86065604	86065730	21648	0,0,0	1,1,4	29,2,1	42,19,49	198	99	0.000208041	0.0147942	0.0,0.0,0.0	0.257,0.05,0.01	-0.106
34093	ENSG00000197989	SNHG12	chr1	-	28581093	28581229	28580334	28580646	28581589	28581623	34093	14,30,16	3,6,4	8,3,19	1,1,0	198	99	0.000908678	0.0410412	0.7,0.714,0.667	0.8,0.6,1.0	-0.106
42927	ENSG00000113712	CSNK1A1	chr5	-	149517793	149517877	149513069	149513209	149520289	149520388	42927	5,0,4	59,17,39	42,44,34	186107129	183	99	3.4262e-06	0.000874753	0.044,0.0,0.053	0.109,0.182,0.125	-0.106
44231	ENSG00000145349	CAMK2D	chr4	-	113504975	113505035	113502935	113502977	113509637	113509675	44231	0,0,0	1,1,2	2,11,1	8,37,23	159	99	0.000272541	0.0178609	0.0,0.0,0.0	0.135,0.156,0.026	-0.106
3872	ENSG00000101294	HM13	chr20	+	31568077	31568224	31566209	31566295	31569119	31569326	3872	8,9,4	105,67,57	13,40,20	45,75,80	198	99	1.2218e-07	7.74475e-05	0.037,0.063,0.034	0.126,0.211,0.111	-0.105
17459	ENSG00000009307	CSDE1	chr1	-	114737470	114737563	114736757	114736855	114737962	114738072	17459	31,3,18	138,21,81	123,99,169	334205288	192	99	5.11464e-06	0.00113277	0.104,0.069,0.103	0.16,0.199,0.232	-0.105
54147	ENSG00000147586	MRPS28	chr8	-	80002998	80003180	79918716	79919148	80030035	80030259	54147	90106101	12,7,10	96,100,69	2,3,3	198	99	0.000597493	0.0312029	0.789,0.883,0.835	0.96,0.943,0.92	-0.105
23086	ENSG00000132591	ERAL1	chr17	+	28858575	28858824	28858037	28858486	28858963	28859113	23086	138,99,62	1,0,14	100137158	0,0,1	198	99	9.97764e-05	0.00892526	0.986,1.0,0.689	1.0,1.0,0.988	-0.104
15425	ENSG00000145604	SKP2	chr5	+	36178597	36178810	36177184	36177292	36181817	36182594	15425	2,0,0	15,4,11	5,5,6	35,17,14	198	99	0.000660551	0.0327293	0.062,0.0,0.0	0.067,0.128,0.176	-0.103
34940	ENSG00000124588	NQO2	chr6	+	3015529	3015643	3012543	3012674	3016883	3016985	34940	75,34,23	10,6,0	12,81,46	1,1,0	198	99	2.96705e-05	0.00399573	0.789,0.739,1.0	0.857,0.976,1.0	-0.102
4017	ENSG00000101365	IDH3B	chr20	-	2658637	2658837	2658394	2658522	2659524	2659585	4017	126,143,69	5,6,6	98105116	8,16,17	198	99	0.00117619	0.048372	0.926,0.923,0.852	0.86,0.766,0.773	0.101
24180	ENSG00000136933	RABEPK	chr9	+	125220538	125220700	125213369	125213522	125227909	125228059	24180	55,39,40	0,0,0	43,54,78	5,0,5	198	99	0.00012047	0.0100341	1.0,1.0,1.0	0.811,1.0,0.886	0.101
36472	ENSG00000144744	UBA3	chr3	-	69080111	69080153	69077338	69077918	69080333	69080363	36472	6,6,2	0,0,1	18,8,16	3,2,4	141	99	0.000668575	0.0329493	1.0,1.0,0.584	0.808,0.737,0.737	0.101
47626	ENSG00000096070	BRPF3	chr6	+	36225266	36225364	36222167	36222265	36228901	36229056	47626	25,12,27	1,0,0	73,31,72	6,2,5	197	99	0.000271416	0.017819	0.926,1.0,1.0	0.859,0.886,0.879	0.101
50149	ENSG00000127995	CASD1	chr7	+	94518202	94518323	94517559	94517656	94527161	94527206	50149	9,5,9	0,0,0	100,25,37	3,0,6	198	99	0.000504589	0.0274021	1.0,1.0,1.0	0.943,1.0,0.755	0.101
68555	ENSG00000007392	LUC7L	chr16	-	208600	208664	208077	208188	220648	220747	68555	123,61,83	324135184	23,36,31	175135168	163	99	1.87124e-07	0.000107494	0.187,0.215,0.215	0.074,0.139,0.101	0.101
24853	ENSG00000053438	NNAT	chr20	+	37522357	37522433	37521260	37521403	37522666	37523342	24853	840274366	1335429456	553779584	97220892505	175	99	2.16966e-07	0.000113953	0.263,0.265,0.312	0.243,0.174,0.117	0.102
59421	ENSG00000136828	RALGPS1	chr9	+	127210694	127210778	127199014	127199066	127212130	127212236	59421	12,4,7	0,0,0	50,51,61	5,0,6	183	99	0.000257458	0.0173043	1.0,1.0,1.0	0.844,1.0,0.846	0.103
3588	ENSG00000177410	ZFAS1	chr20	+	49280484	49280570	49279103	49279208	49289044	49289260	3588	655584593	165154163	626375508	228165218	185	99	4.67375e-05	0.00542052	0.68,0.67,0.661	0.595,0.549,0.555	0.104
12957	ENSG00000128482	RNF112	chr17	+	19412937	19413144	19412497	19412783	19413279	19413411	12957	12,26,41	0,0,1	35,25,54	2,1,6	198	99	0.000482306	0.0265956	1.0,1.0,0.953	0.897,0.926,0.818	0.104
38207	ENSG00000131374	TBC1D5	chr3	-	17428449	17428519	17406417	17406526	17508473	17508605	38207	3,1,3	0,0,1	40,9,12	15,1,1	169	99	0.000367852	0.0218378	1.0,1.0,0.637	0.61,0.841,0.875	0.104
44646	ENSG00000059588	TARBP1	chr1	-	234427316	234427388	234425672	234425793	234427575	234427766	44646	10,3,11	0,0,0	39,36,51	0,5,4	171	99	0.000303486	0.0190289	1.0,1.0,1.0	1.0,0.807,0.881	0.104
1574	ENSG00000053501	USE1	chr19	+	17215801	17215851	17215356	17215507	17215991	17216070	1574	68,50,55	2,0,1	40,27,34	2,1,8	149	99	0.000370695	0.0219015	0.958,1.0,0.973	0.93,0.947,0.738	0.105
3036	ENSG00000130511	SSBP4	chr19	+	18431352	18431418	18430840	18430930	18431646	18431706	3036	34,31,27	102,87,62	7,10,17	65,51,141	165	99	3.75739e-06	0.000933558	0.167,0.176,0.207	0.061,0.105,0.067	0.106
45164	ENSG00000152642	GPD1L	chr3	+	32158875	32159109	32146621	32146734	32159567	32159615	45164	8,5,17	0,0,0	100,18,99	12,0,7	198	99	3.59669e-05	0.00452753	1.0,1.0,1.0	0.806,1.0,0.876	0.106
41765	ENSG00000138468	SENP7	chr3	-	101501069	101501119	101493872	101493968	101513090	101513205	41765	6,3,6	0,0,0	29,8,24	7,0,1	149	99	0.000276892	0.0180999	1.0,1.0,1.0	0.734,1.0,0.941	0.108
43735	ENSG00000076201	PTPN23	chr3	+	47404651	47404779	47396142	47396217	47405004	47405081	43735	21,6,13	0,0,1	37,15,32	3,1,4	198	99	0.000967581	0.0426025	1.0,1.0,0.867	0.86,0.882,0.8	0.108
31825	ENSG00000136895	GARNL3	chr9	+	127385026	127385145	127383437	127383545	127387192	127387331	31825	41,31,35	0,0,0	49,102,80	4,2,7	198	99	5.06196e-05	0.00567387	1.0,1.0,1.0	0.86,0.962,0.851	0.109
1364	ENSG00000125734	GPR108	chr19	-	6732986	6733062	6732471	6732549	6733167	6733301	1364	46,24,31	0,1,0	39,42,41	0,8,4	175	99	6.72986e-05	0.00693062	1.0,0.931,1.0	1.0,0.748,0.853	0.11
31539	ENSG00000107282	APBA1	chr9	-	69458155	69458188	69457052	69457139	69467822	69467968	31539	2,1,7	0,0,0	23,46,69	4,4,2	132	99	0.000686389	0.0334683	1.0,1.0,1.0	0.812,0.896,0.963	0.11
60181	ENSG00000213930	GALT	chr9	+	34647491	34647961	34647088	34647258	34648114	34648171	60181	49,26,27	0,1,0	22,18,56	0,3,5	198	99	0.000809568	0.0374425	1.0,0.929,1.0	1.0,0.75,0.848	0.11
7852	ENSG00000166747	AP1G1	chr16	-	71767876	71767885	71765488	71765584	71769622	71769699	7852	7,1,6	0,0,1	18,14,38	7,2,2	108	99	0.00079377	0.0370887	1.0,1.0,0.846	0.702,0.865,0.946	0.111
7608	ENSG00000132600	PRMT7	chr16	+	68351389	68351415	68348341	68348431	68352247	68352409	7608	4,3,3	26,12,24	0,1,0	24,27,20	125	99	0.000220189	0.015547	0.109,0.165,0.09	0.0,0.028,0.0	0.112
29031	ENSG00000110172	CHORDC1	chr11	-	90206747	90206810	90206201	90206272	90210535	90210594	29031	4,3,2	25,9,11	0,1,0	28,28,26	162	99	0.000360593	0.0214518	0.089,0.169,0.1	0.0,0.021,0.0	0.112
32208	ENSG00000151692	RNF144A	chr2	+	6996915	6997061	6940947	6941147	7014453	7014483	32208	12,5,9	0,0,0	58,47,63	6,2,3	198	99	0.000160099	0.0123917	1.0,1.0,1.0	0.829,0.922,0.913	0.112
32831	ENSG00000186364	NUDT17	chr1	+	145846012	145846196	145845629	145845832	145846432	145846458	32831	2,3,2	0,1,1	3,2,3	2,0,3	198	99	0.00121534	0.0495915	1.0,0.6,0.5	0.429,1.0,0.333	0.113
34363	ENSG00000143401	ANP32E	chr1	-	150223185	150223240	150218416	150220761	150226607	150226795	34363	117,38,51	1,0,1	95,42,13	4,4,2	154	99	0.000779193	0.036727	0.987,1.0,0.97	0.939,0.871,0.807	0.113
39120	ENSG00000148606	POLR3A	chr10	-	77983919	77984012	77982652	77982817	77984204	77984298	39120	22,5,18	0,0,0	44,44,52	6,0,4	192	99	0.000149719	0.0118375	1.0,1.0,1.0	0.791,1.0,0.87	0.113
64425	ENSG00000107537	PHYH	chr10	-	13288359	13288541	13283689	13283839	13294427	13294596	64425	23,17,11	0,0,0	43,41,30	5,2,1	198	99	0.000604331	0.0313824	1.0,1.0,1.0	0.811,0.911,0.938	0.113
15014	ENSG00000113240	CLK4	chr5	-	178617343	178617434	178616881	178616948	178618555	178618778	15014	16,11,21	1,0,0	83,25,54	1,3,9	190	99	0.000430233	0.0244097	0.893,1.0,1.0	0.977,0.813,0.758	0.115
25170	ENSG00000076685	NT5C2	chr10	-	103139405	103139479	103111692	103111805	103174857	103174982	25170	15,2,8	1,0,0	72,23,48	4,3,6	173	99	0.00068415	0.0334478	0.896,1.0,1.0	0.912,0.814,0.821	0.116
28311	ENSG00000103353	UBFD1	chr16	+	23566986	23567069	23562624	23562730	23570479	23570575	28311	41,18,27	2,0,0	84,88,106	8,10,7	182	99	0.000129098	0.0105708	0.918,1.0,1.0	0.851,0.827,0.892	0.116
67679	ENSG00000140557	ST8SIA2	chr15	+	92430048	92430111	92393880	92394162	92434246	92434375	67679	15,2,10	0,0,0	51,21,74	3,2,7	162	99	0.000109326	0.00943517	1.0,1.0,1.0	0.912,0.865,0.866	0.119
16950	ENSG00000134480	CCNH	chr5	-	87394404	87394484	87391493	87392904	87395043	87395104	16950	104,100,86	2,3,3	55,63,59	5,8,7	179	99	0.000288883	0.0185031	0.966,0.949,0.941	0.859,0.813,0.823	0.12
36282	ENSG00000148660	CAMK2G	chr10	-	73825278	73825347	73824039	73824084	73837467	73837511	36282	11,4,17	0,0,1	24,33,29	3,1,5	168	99	0.000677767	0.0332241	1.0,1.0,0.909	0.825,0.951,0.774	0.12
25637	ENSG00000007341	ST7L	chr1	-	112591524	112591603	112583971	112584126	112597970	112598086	25637	10,5,5	0,1,0	16,10,12	3,0,4	178	99	0.000174916	0.0132594	1.0,0.736,1.0	0.748,1.0,0.625	0.121
59423	ENSG00000136828	RALGPS1	chr9	+	127212967	127213049	127212626	127212719	127214750	127214842	59423	10,3,6	0,0,0	44,45,63	2,4,6	181	99	0.000106572	0.00927217	1.0,1.0,1.0	0.923,0.86,0.852	0.122
62444	ENSG00000099783	HNRNPM	chr19	+	8473663	8473708	8471325	8471427	8474166	8474244	62444	553292312	82,43,56	358262211	64,82,99	144	99	0.0008054	0.037387	0.823,0.824,0.793	0.794,0.687,0.594	0.122
21856	ENSG00000175455	CCDC14	chr3	-	123931307	123931526	123931101	123931234	123933672	123933755	21856	219,47,120	5,0,0	181,66,110	6,7,12	198	99	9.97338e-06	0.00186128	0.956,1.0,1.0	0.938,0.825,0.821	0.124
61503	ENSG00000162599	NFIA	chr1	+	61426464	61426556	61406561	61406727	61455302	61455487	61503	1,5,13	0,0,1	133,25,68	6,4,8	191	99	0.000885178	0.0402767	1.0,1.0,0.871	0.92,0.764,0.815	0.124
69037	ENSG00000122034	GTF3A	chr13	+	27432730	27432804	27430532	27430621	27434138	27434150	69037	190109170	7,2,3	195221228	18,22,34	173	99	2.28143e-08	2.02505e-05	0.94,0.969,0.97	0.861,0.852,0.793	0.124
11863	ENSG00000119682	AREL1	chr14	-	74684453	74684680	74683295	74683533	74685599	74685646	11863	6,1,3	0,0,0	35,33,40	2,2,4	198	99	0.000924539	0.0415027	1.0,1.0,1.0	0.897,0.892,0.833	0.126
15025	ENSG00000182985	CADM1	chr11	-	115198405	115198438	115178643	115178775	115214607	115214780	15025	6,4,12	0,0,0	38,57,53	3,3,11	132	99	5.10624e-05	0.00568882	1.0,1.0,1.0	0.905,0.934,0.783	0.126
221	ENSG00000185917	SETD4	chr21	-	36048307	36048396	36045581	36046011	36053582	36053620	221	34,14,19	0,2,1	26,37,56	5,5,8	188	99	0.00111243	0.0469019	1.0,0.787,0.909	0.732,0.796,0.787	0.127
17188	ENSG00000083312	TNPO1	chr5	+	72900005	72900081	72897055	72897151	72900973	72901073	17188	63,31,44	1,0,0	267110136	8,6,29	175	99	2.16437e-06	0.000616846	0.973,1.0,1.0	0.95,0.912,0.726	0.128
53864	ENSG00000132356	PRKAA1	chr5	-	40769415	40769503	40767465	40767690	40771718	40771855	53864	5,1,6	0,0,0	57,21,44	4,2,3	187	99	0.000639311	0.0324237	1.0,1.0,1.0	0.883,0.848,0.886	0.128
36460	ENSG00000213930	GALT	chr9	+	34647831	34647961	34647088	34647258	34648114	34648171	36460	35,14,18	0,1,0	16,16,32	0,3,5	198	99	0.000113942	0.00969692	1.0,0.875,1.0	1.0,0.727,0.762	0.129
40571	ENSG00000215717	TMEM167B	chr1	+	109092889	109093021	109090763	109090882	109094416	109094989	40571	9,4,8	0,0,0	37,27,47	5,0,5	198	99	7.70277e-05	0.00761692	1.0,1.0,1.0	0.787,1.0,0.825	0.129
27256	ENSG00000196821	ILRUN	chr6	-	34646600	34646798	34606554	34606904	34654624	34654779	27256	14,4,18	0,0,1	47,18,52	2,3,5	198	99	0.000669852	0.032968	1.0,1.0,0.9	0.922,0.75,0.839	0.13
68734	ENSG00000075303	SLC25A40	chr7	-	87836729	87836810	87833567	87836361	87841632	87841714	68734	16,6,14	1,0,0	36,17,19	2,0,7	180	99	0.000770753	0.0365164	0.898,1.0,1.0	0.908,1.0,0.599	0.13
12201	ENSG00000032219	ARID4A	chr14	+	58347019	58347117	58346410	58346505	58347646	58347878	12201	7,1,7	0,0,0	60,19,54	5,1,5	197	99	8.02951e-05	0.00780965	1.0,1.0,1.0	0.858,0.905,0.844	0.131
54345	ENSG00000147010	SH3KBP1	chrX	-	19545921	19546050	19541924	19542193	19549973	19550083	54345	33,3,19	1,0,0	42,63,80	5,0,14	198	99	9.81064e-05	0.00882087	0.943,1.0,1.0	0.808,1.0,0.741	0.131
54691	ENSG00000123562	MORF4L2	chrX	-	103678498	103678651	103675497	103677051	103685170	103685260	54691	431,72,168	23,3,12	360358392	27,62,86	198	99	1.56263e-05	0.00249366	0.904,0.923,0.875	0.87,0.743,0.695	0.131
3530	ENSG00000101347	SAMHD1	chr20	-	36898439	36898544	36897668	36897959	36904156	36904249	3530	23,18,12	0,1,0	31,28,38	1,6,3	198	99	0.000247802	0.0168089	1.0,0.9,1.0	0.939,0.7,0.864	0.132
30694	ENSG00000035115	SH3YL1	chr2	-	242797	242871	234159	234272	247537	247602	30694	4,5,2	11,10,11	2,1,0	23,12,26	173	99	0.000299476	0.0188531	0.172,0.222,0.094	0.047,0.046,0.0	0.132
7131	ENSG00000278540	ACACA	chr17	-	37210466	37210490	37207656	37207800	37221723	37221842	7131	4,2,6	0,0,0	79,30,47	12,3,6	123	99	4.6246e-05	0.00538049	1.0,1.0,1.0	0.841,0.889,0.863	0.136
22970	ENSG00000186001	LRCH3	chr3	+	197854391	197854445	197852327	197852620	197858833	197858905	22970	8,1,7	0,0,0	20,6,22	3,0,4	153	99	0.000458342	0.0256093	1.0,1.0,1.0	0.812,1.0,0.781	0.136
32097	ENSG00000132716	DCAF8	chr1	-	160220458	160220532	160218848	160218968	160222650	160222781	32097	11,7,10	29,17,16	5,3,2	22,25,26	173	99	0.000981925	0.043028	0.178,0.191,0.263	0.115,0.064,0.042	0.137
41647	ENSG00000127838	PNKD	chr2	+	218272569	218272686	218271380	218271549	218339782	218339898	41647	119,61,54	4,0,1	54,71,71	5,4,12	198	99	8.51167e-05	0.00808608	0.937,1.0,0.964	0.844,0.899,0.747	0.137
66474	ENSG00000171792	RHNO1	chr12	+	2885282	2885492	2877198	2877282	2887910	2889271	66474	5,3,2	1,0,0	20,13,19	4,3,1	198	99	0.000972667	0.0427242	0.714,1.0,1.0	0.714,0.684,0.905	0.137
7633	ENSG00000102897	LYRM1	chr16	+	20915555	20915714	20900770	20900889	20920121	20920214	7633	31,16,25	0,0,0	27,34,50	1,3,6	198	99	2.01346e-05	0.00292588	1.0,1.0,1.0	0.931,0.85,0.806	0.138
48385	ENSG00000151914	DST	chr6	-	56463045	56463156	56460130	56460254	56463564	56463764	48385	107,22,58	52,12,31	68,73,65	55,76,61	198	99	0.000893858	0.0405712	0.507,0.478,0.483	0.382,0.324,0.348	0.138
39458	ENSG00000116127	ALMS1	chr2	+	73550266	73550437	73534823	73534949	73557219	73557354	39458	22,7,24	0,1,1	39,13,33	5,3,4	198	99	0.000553327	0.0292285	1.0,0.778,0.923	0.796,0.684,0.805	0.139
64057	ENSG00000076864	RAP1GAP	chr1	-	21601683	21601797	21599493	21599617	21602803	21602913	64057	48,25,43	0,0,0	34103173	4,5,14	198	99	1.35697e-06	0.000433818	1.0,1.0,1.0	0.81,0.912,0.861	0.139
51157	ENSG00000175471	MCTP1	chr5	-	94714776	94714886	94710817	94710927	94779109	94779163	51157	9,4,5	0,0,0	24,12,28	5,0,2	198	99	0.000565419	0.0297391	1.0,1.0,1.0	0.706,1.0,0.875	0.14
56783	ENSG00000115419	GLS	chr2	+	190954754	190954818	190954583	190954660	190962829	190963158	56783	6,1,12	0,0,0	33,72,58	7,4,3	163	99	9.37044e-05	0.00858503	1.0,1.0,1.0	0.741,0.916,0.922	0.14
31069	ENSG00000143363	PRUNE1	chr1	+	151018556	151018669	151017811	151017904	151024610	151024795	31069	13,1,3	1,0,0	14,24,51	1,5,4	198	99	0.000644807	0.032519	0.867,1.0,1.0	0.875,0.706,0.864	0.141
35867	ENSG00000165084	C8orf34	chr8	+	68468691	68468820	68446328	68446460	68488022	68488051	35867	2,5,2	0,0,0	71,14,76	5,1,8	198	99	8.24871e-05	0.00790254	1.0,1.0,1.0	0.877,0.875,0.826	0.141
67283	ENSG00000272636	DOC2B	chr17	-	164129	164204	162080	162190	172536	172616	67283	12,9,10	0,0,0	23,62,66	3,1,10	174	99	4.47706e-05	0.00527562	1.0,1.0,1.0	0.814,0.972,0.79	0.141
17751	ENSG00000145362	ANK2	chr4	+	113374763	113374946	113369513	113369805	113381456	113383724	17751	17,1,12	0,0,1	34,28,13	0,7,2	198	99	0.000430031	0.0244097	1.0,1.0,0.857	1.0,0.667,0.765	0.142
9542	ENSG00000007545	CRAMP1	chr16	+	1667334	1667400	1666421	1666600	1667961	1668193	9542	10,2,6	1,0,0	18,10,24	0,2,7	165	99	0.000409379	0.0236812	0.857,1.0,1.0	1.0,0.75,0.673	0.145
25895	ENSG00000258724	PINX1	chr8	-	10832891	10832984	10831664	10831743	10834665	10834775	25895	44,33,19	0,0,0	39,22,22	2,0,6	192	99	0.000242215	0.016583	1.0,1.0,1.0	0.91,1.0,0.654	0.145
52731	ENSG00000175274	TP53I11	chr11	-	44936879	44936899	44935577	44935662	44937303	44937352	52731	7,2,10	0,0,1	8,5,28	3,0,7	119	99	0.000306949	0.0191271	1.0,1.0,0.893	0.689,1.0,0.769	0.145
54687	ENSG00000123562	MORF4L2	chrX	-	103678498	103678600	103675495	103677051	103685170	103685260	54687	391,72,170	23,3,12	307337362	27,62,86	198	99	5.7929e-06	0.0012528	0.895,0.923,0.876	0.85,0.731,0.678	0.145
63755	ENSG00000149089	APIP	chr11	-	34895009	34895110	34890503	34890552	34916227	34916379	63755	36,16,22	0,0,1	35,23,37	11,1,1	198	99	7.64888e-05	0.00760363	1.0,1.0,0.917	0.614,0.92,0.949	0.145
6842	ENSG00000006282	SPATA20	chr17	+	50549285	50549487	50548809	50549186	50549984	50550115	6842	16,13,12	1,0,0	13,26,24	0,9,2	198	99	0.000199429	0.0143629	0.889,1.0,1.0	1.0,0.591,0.857	0.147
47573	ENSG00000150672	DLG2	chr11	-	83480371	83480413	83472726	83472777	83484128	83484228	47573	1,2,4	0,0,1	30,13,61	2,6,12	141	99	0.000520692	0.0279056	1.0,1.0,0.737	0.913,0.603,0.781	0.147
10954	ENSG00000140367	UBE2Q2	chr15	+	75879097	75879188	75873427	75873568	75883365	75883424	10954	13,3,4	0,0,0	31,18,30	3,2,2	190	99	0.000920463	0.0414716	1.0,1.0,1.0	0.843,0.824,0.887	0.149
17320	ENSG00000136758	YME1L1	chr10	-	27145427	27145590	27136275	27136385	27148905	27149040	17320	14,2,10	0,0,0	41,16,30	3,2,2	198	99	0.00110008	0.0466487	1.0,1.0,1.0	0.872,0.8,0.882	0.149
32235	ENSG00000147813	NAPRT	chr8	-	143575621	143575702	143575422	143575525	143576077	143576162	32235	65,36,8	1,1,0	26,10,54	4,0,13	180	99	1.21723e-05	0.00212093	0.973,0.952,1.0	0.781,1.0,0.696	0.149
42202	ENSG00000162735	PEX19	chr1	-	160283529	160283639	160282943	160283109	160285054	160285096	42202	25,5,18	0,0,0	40,29,35	3,3,3	198	99	0.000153049	0.0119987	1.0,1.0,1.0	0.87,0.829,0.854	0.149
42448	ENSG00000122085	MTERF4	chr2	-	241096392	241096438	241094276	241094432	241097242	241097427	42448	17,9,6	1,0,1	18,15,19	7,3,2	145	99	0.000523051	0.0279912	0.921,1.0,0.804	0.637,0.773,0.866	0.15
48165	ENSG00000197283	SYNGAP1	chr6	+	33448788	33448868	33447842	33447933	33451759	33452395	48165	18,9,24	18,16,23	16,6,14	29,15,75	179	99	0.000808337	0.0374425	0.356,0.237,0.366	0.234,0.181,0.094	0.15
34200	ENSG00000143442	POGZ	chr1	-	151440927	151441086	151430665	151430841	151442080	151442205	34200	16,2,6	1,0,0	66,18,71	12,0,15	198	99	9.68814e-05	0.00877302	0.889,1.0,1.0	0.733,1.0,0.703	0.151
44226	ENSG00000122203	KIAA1191	chr5	-	176359810	176359918	176355570	176355749	176361601	176361735	44226	19,10,29	1,0,0	92,34,51	5,3,11	198	99	3.59726e-05	0.00452753	0.905,1.0,1.0	0.902,0.85,0.699	0.151
47628	ENSG00000096070	BRPF3	chr6	+	36225270	36225364	36222167	36222265	36228901	36229056	47628	16,4,17	1,0,0	43,20,43	6,2,5	193	99	0.000130828	0.010665	0.891,1.0,1.0	0.786,0.837,0.815	0.151
53687	ENSG00000068354	TBC1D25	chrX	+	48558896	48559024	48544868	48545023	48559157	48559284	53687	22,10,13	0,0,0	22,28,31	1,2,5	198	99	0.000118469	0.00997496	1.0,1.0,1.0	0.917,0.875,0.756	0.151
59228	ENSG00000056586	RC3H2	chr9	-	122857922	122858093	122855731	122855878	122858668	122859102	59228	5,1,2	0,0,0	61,28,55	9,0,8	198	99	3.10708e-05	0.00412389	1.0,1.0,1.0	0.772,1.0,0.775	0.151
22939	ENSG00000140262	TCF12	chr15	+	57252420	57252492	57251168	57251423	57253261	57253468	22939	21,6,14	0,1,1	139,66,69	36,19,7	171	99	4.7404e-05	0.00544627	1.0,0.776,0.89	0.691,0.668,0.851	0.152
19213	ENSG00000203875	SNHG5	chr6	-	85677953	85678032	85677008	85677492	85678135	85678188	19213	268202168	32,36,19	121,95,70	35,18,32	178	99	0.000778155	0.036727	0.823,0.757,0.831	0.658,0.746,0.549	0.153
30681	ENSG00000079482	OPHN1	chrX	-	68063853	68064177	68053644	68053810	68073151	68073299	30681	4,1,3	0,0,0	49,15,26	3,0,7	198	99	6.65382e-05	0.00687156	1.0,1.0,1.0	0.891,1.0,0.65	0.153
64427	ENSG00000107537	PHYH	chr10	-	13291830	13291912	13283689	13283839	13294427	13294596	64427	16,14,11	0,0,0	22,38,22	5,2,1	181	99	0.000170237	0.013012	1.0,1.0,1.0	0.706,0.912,0.923	0.153
33384	ENSG00000134744	TUT4	chr1	-	52481422	52481635	52477707	52477882	52481803	52481923	33384	32,3,11	2,0,0	72,25,61	6,4,7	198	99	0.000957599	0.0424146	0.889,1.0,1.0	0.857,0.758,0.813	0.154
24253	ENSG00000170954	ZNF415	chr19	-	53116312	53116433	53107878	53109908	53122661	53122743	24253	10,4,6	1,0,0	15,20,24	5,1,2	198	99	0.000226876	0.0158576	0.833,1.0,1.0	0.6,0.909,0.857	0.156
44391	ENSG00000021574	SPAST	chr2	+	32098795	32098891	32089521	32089605	32114637	32114752	44391	9,3,9	0,0,1	114,40,109	8,9,16	195	99	0.000163872	0.0126041	1.0,1.0,0.82	0.879,0.693,0.776	0.157
24854	ENSG00000053438	NNAT	chr20	+	37522357	37522438	37521249	37521403	37522666	37523690	24854	1729557757	1335429456	97514661145	97220892505	180	99	9.05924e-08	6.05569e-05	0.416,0.417,0.477	0.356,0.278,0.201	0.158
48487	ENSG00000082458	DLG3	chrX	+	70493375	70493475	70492520	70492596	70495407	70495453	48487	10,3,13	22,5,13	15,9,6	51,39,73	198	99	0.000659626	0.0327276	0.185,0.231,0.333	0.128,0.103,0.039	0.16
24336	ENSG00000138757	G3BP2	chr4	-	75657556	75657730	75655767	75655870	75658842	75658924	24336	11,2,9	0,0,0	44,17,51	1,5,2	198	99	0.000442282	0.0249012	1.0,1.0,1.0	0.957,0.63,0.927	0.162
31405	ENSG00000153707	PTPRD	chr9	-	8526626	8526644	8524924	8525035	8528590	8528779	31405	2,1,1	1,0,0	33,10,46	14,5,7	117	99	0.000423384	0.0242644	0.629,1.0,1.0	0.666,0.629,0.848	0.162
54689	ENSG00000123562	MORF4L2	chrX	-	103678498	103678620	103676825	103677051	103685170	103685260	54689	340,56,136	23,3,12	254283289	27,62,86	198	99	1.34408e-05	0.00226421	0.881,0.903,0.85	0.825,0.695,0.627	0.162
2320	ENSG00000090661	CERS4	chr19	+	8251043	8251249	8210705	8210862	8254498	8254602	2320	41,29,51	3,2,1	47,30,57	7,6,10	198	99	0.0010862	0.0463275	0.872,0.879,0.962	0.77,0.714,0.74	0.163
66743	ENSG00000164061	BSN	chr3	+	49662875	49663666	49660485	49662562	49663786	49663886	66743	15,4,14	0,0,0	24,16,34	2,2,3	198	99	0.000519341	0.0278738	1.0,1.0,1.0	0.857,0.8,0.85	0.164
52999	ENSG00000146757	ZNF92	chr7	+	65387901	65388028	65373798	65374000	65388805	65388901	52999	8,1,5	0,0,0	33,14,30	4,3,0	198	99	0.00091555	0.0413008	1.0,1.0,1.0	0.805,0.7,1.0	0.165
45014	ENSG00000080345	RIF1	chr2	+	151468473	151468551	151467999	151468146	151468640	151468756	45014	9,3,11	0,0,1	43,38,39	10,4,5	177	99	9.81297e-05	0.00882087	1.0,1.0,0.86	0.706,0.842,0.814	0.166
50260	ENSG00000158636	EMSY	chr11	+	76535894	76536059	76528267	76528466	76537794	76537950	50260	8,1,9	0,0,0	48,15,32	4,1,5	198	99	4.04888e-05	0.00493553	1.0,1.0,1.0	0.857,0.882,0.762	0.166
6016	ENSG00000125447	GGA3	chr17	-	75244618	75244717	75243446	75243570	75246508	75246584	6016	29,8,25	1,0,0	48,32,45	5,3,7	198	99	1.66836e-05	0.00259904	0.935,1.0,1.0	0.828,0.842,0.763	0.167
43205	ENSG00000134262	AP4B1	chr1	-	113902637	113902862	113901754	113901885	113904604	113904793	43205	15,16,15	0,0,2	24,14,35	6,1,6	198	99	0.000335654	0.0202632	1.0,1.0,0.789	0.667,0.875,0.745	0.167
50314	ENSG00000169660	HEXD	chr17	+	82440262	82440334	82439630	82439713	82440996	82441075	50314	16,9,5	21,11,13	3,1,1	6,13,15	171	99	0.000409663	0.0236812	0.306,0.321,0.182	0.224,0.043,0.037	0.168
51009	ENSG00000179818	PCBP1-AS1	chr2	-	69988741	69988838	69988445	69988505	69996685	69996777	51009	6,1,4	0,0,1	9,7,14	1,2,3	196	99	0.00111918	0.0470247	1.0,1.0,0.669	0.82,0.639,0.702	0.169
2931	ENSG00000105176	URI1	chr19	+	29971192	29971227	29942238	29942664	29985222	29985301	2931	4,2,3	1,0,0	10,5,13	1,2,4	134	99	0.000958874	0.0424146	0.747,1.0,1.0	0.881,0.649,0.706	0.17
64602	ENSG00000165322	ARHGAP12	chr10	-	31854065	31854206	31852516	31852597	31861394	31861658	64602	9,2,8	1,0,0	32,34,23	4,4,5	198	99	0.00023756	0.0163863	0.818,1.0,1.0	0.8,0.81,0.697	0.17
39457	ENSG00000116127	ALMS1	chr2	+	73534823	73534949	73519774	73520016	73550266	73550437	39457	18,3,14	0,0,0	43,10,34	2,2,3	198	99	0.00114902	0.0477332	1.0,1.0,1.0	0.915,0.714,0.85	0.174
58805	ENSG00000094914	AAAS	chr12	-	53314750	53314849	53314297	53314441	53315093	53315140	58805	119,74,85	12,3,7	68,73,58	10,12,22	198	99	0.00112615	0.0470475	0.832,0.925,0.859	0.773,0.753,0.569	0.174
44629	ENSG00000105928	GSDME	chr7	-	24706183	24706376	24702759	24702833	24708126	24708254	44629	30,14,16	0,0,0	35,38,44	0,4,12	198	99	4.69753e-06	0.00108095	1.0,1.0,1.0	1.0,0.826,0.647	0.176
18256	ENSG00000083896	YTHDC1	chr4	-	68332793	68332847	68332102	68332197	68333307	68333397	18256	52,12,40	2,0,4	106,64,93	17,18,17	153	99	0.000237516	0.0163863	0.944,1.0,0.866	0.801,0.697,0.78	0.177
28873	ENSG00000180769	WDFY3-AS2	chr4	+	84967609	84967640	84967016	84967127	84969724	84969876	28873	0,3,1	1,0,0	1,2,1	5,3,0	130	99	0.000411583	0.0237549	0.0,1.0,1.0	0.132,0.337,1.0	0.177
20028	ENSG00000092140	G2E3	chr14	+	30605504	30605812	30601998	30602131	30607887	30608002	20028	7,4,7	0,0,0	38,7,28	2,1,4	198	99	0.000652336	0.0326283	1.0,1.0,1.0	0.905,0.778,0.778	0.18
38901	ENSG00000151693	ASAP2	chr2	+	9336035	9336044	9335092	9335179	9344531	9344635	38901	5,2,3	0,0,1	40,20,24	34,3,5	108	99	9.10666e-05	0.0084478	1.0,1.0,0.733	0.519,0.859,0.815	0.18
47084	ENSG00000011198	ABHD5	chr3	+	43717765	43717857	43714946	43715058	43718442	43718606	47084	17,2,3	0,0,0	20,16,22	3,1,3	191	99	0.000310517	0.019284	1.0,1.0,1.0	0.776,0.892,0.792	0.18
20602	ENSG00000147854	UHRF2	chr9	+	6495584	6497103	6493825	6493932	6497197	6497360	20602	4,3,9	21,8,6	5,2,1	38,17,40	198	99	0.000923264	0.0414961	0.087,0.158,0.429	0.062,0.056,0.012	0.181
37854	ENSG00000115568	ZNF142	chr2	-	218651700	218652300	218650358	218650526	218656149	218656463	37854	4,2,4	0,1,0	17,9,14	9,2,2	198	99	0.000184279	0.0136044	1.0,0.5,1.0	0.486,0.692,0.778	0.181
40272	ENSG00000115421	PAPOLG	chr2	+	60794709	60794775	60793970	60794191	60794963	60795020	40272	25,5,15	0,0,1	28,31,38	6,0,14	165	99	2.83364e-05	0.00384424	1.0,1.0,0.9	0.737,1.0,0.62	0.181
56532	ENSG00000147852	VLDLR	chr9	+	2641376	2641499	2639858	2639981	2643159	2643531	56532	15,2,8	2,0,0	45,37,92	8,4,21	198	99	0.000793929	0.0370887	0.789,1.0,1.0	0.738,0.822,0.687	0.181
52787	ENSG00000128512	DOCK4	chr7	-	111735053	111735167	111732225	111732287	111736916	111736989	52787	9,3,9	2,0,0	89,51,66	17,6,21	198	99	0.00115177	0.0477678	0.692,1.0,1.0	0.724,0.81,0.611	0.182
50861	ENSG00000168137	SETD5	chr3	+	9429826	9430051	9428822	9429009	9433369	9433562	50861	2,2,3	0,0,0	26,12,13	6,0,2	198	99	3.00069e-05	0.00401164	1.0,1.0,1.0	0.684,1.0,0.765	0.184
26374	ENSG00000165801	ARHGEF40	chr14	+	21087319	21087463	21087000	21087105	21087967	21088098	26374	11,17,12	14,12,15	4,6,5	15,24,10	198	99	0.00117201	0.0483059	0.282,0.415,0.286	0.118,0.111,0.2	0.185
49723	ENSG00000106327	TFR2	chr7	-	100629252	100629372	100628072	100628306	100630888	100631052	49723	5,1,6	1,0,0	6,23,4	0,6,2	198	99	0.000244092	0.0166495	0.714,1.0,1.0	1.0,0.657,0.5	0.186
8584	ENSG00000090857	PDPR	chr16	+	70153390	70153573	70148463	70148553	70156474	70156614	8584	5,1,5	0,0,0	38,19,17	5,1,3	198	99	3.18042e-05	0.00416952	1.0,1.0,1.0	0.792,0.905,0.739	0.188
19211	ENSG00000203875	SNHG5	chr6	-	85677794	85678032	85677078	85677492	85678135	85678188	19211	739603429	32,36,19	189,258,80	35,18,32	198	99	1.71921e-05	0.00265574	0.92,0.893,0.919	0.73,0.878,0.556	0.189
27841	ENSG00000114026	OGG1	chr3	+	9756470	9756621	9754703	9754885	9781512	9781600	27841	20,21,21	0,1,0	25,16,26	3,1,7	198	99	1.93093e-05	0.00283962	1.0,0.913,1.0	0.806,0.889,0.65	0.189
66697	ENSG00000151474	FRMD4A	chr10	-	13663452	13663509	13660315	13660553	13666096	13666325	66697	17,3,8	2,0,0	46,40,55	9,10,9	156	99	0.00037627	0.0221337	0.844,1.0,1.0	0.764,0.717,0.795	0.189
27465	ENSG00000144589	STK11IP	chr2	+	219606475	219606517	219606194	219606290	219606711	219606857	27465	11,8,15	0,0,0	9,27,14	2,2,3	141	99	0.000513391	0.0277163	1.0,1.0,1.0	0.76,0.905,0.766	0.19
59588	ENSG00000167113	COQ4	chr9	+	128332152	128332282	128325778	128325881	128332849	128332943	59588	72,70,57	0,6,0	47,65,60	8,7,12	198	99	1.75245e-05	0.00268507	1.0,0.854,1.0	0.746,0.823,0.714	0.19
18296	ENSG00000125247	TMTC4	chr13	-	100670359	100670569	100668578	100668794	100674743	100674795	18296	18,1,7	0,0,0	40,20,31	5,2,4	198	99	1.20445e-05	0.00210864	1.0,1.0,1.0	0.8,0.833,0.795	0.191
13643	ENSG00000120925	RNF170	chr8	-	42865415	42865489	42861329	42861855	42870003	42870112	13643	12,5,5	0,0,0	16,8,13	6,1,0	173	99	0.000302351	0.0190016	1.0,1.0,1.0	0.604,0.821,1.0	0.192
31030	ENSG00000114982	KANSL3	chr2	-	96619671	96619762	96619358	96619544	96631311	96631482	31030	19,4,20	0,0,0	64,21,35	7,2,6	190	99	3.34002e-06	0.000864759	1.0,1.0,1.0	0.827,0.845,0.752	0.192
37340	ENSG00000187741	FANCA	chr16	-	89762637	89762793	89761948	89762022	89764889	89765066	37340	17,2,10	10,22,22	1,0,2	25,7,10	198	99	4.40661e-05	0.00525084	0.459,0.043,0.185	0.02,0.0,0.091	0.192
49979	ENSG00000128581	IFT22	chr7	-	101318955	101319032	101318123	101318213	101321670	101321777	49979	98,31,41	7,1,1	41,67,63	10,8,16	176	99	0.000111789	0.00953587	0.887,0.946,0.958	0.698,0.825,0.689	0.193
51924	ENSG00000128891	CCDC32	chr15	-	40553436	40554127	40534342	40539355	40557215	40557372	51924	16,8,4	0,0,0	17,22,33	2,7,0	198	99	4.32947e-05	0.00520107	1.0,1.0,1.0	0.81,0.611,1.0	0.193
60127	ENSG00000166348	USP54	chr10	-	73500654	73500838	73497537	73499188	73505307	73505426	60127	37,9,16	1,0,0	27,22,30	2,3,6	198	99	2.33986e-05	0.00329597	0.949,1.0,1.0	0.871,0.786,0.714	0.193
257	ENSG00000265590	CFAP298-TCP10L	chr21	-	32602271	32602367	32582199	32582415	32603160	32603292	257	97,83,58	4,2,2	46,87,31	6,11,9	195	99	3.68356e-05	0.00460633	0.925,0.955,0.936	0.796,0.801,0.636	0.194
42321	ENSG00000079156	OSBPL6	chr2	+	178372125	178372233	178361681	178361815	178373889	178374027	42321	5,4,13	0,0,0	21,9,24	5,1,1	198	99	0.000203441	0.0145199	1.0,1.0,1.0	0.677,0.818,0.923	0.194
44234	ENSG00000145349	CAMK2D	chr4	-	113548656	113548729	113547643	113547716	113552030	113552096	44234	2,1,1	0,0,1	17,15,10	2,10,6	172	99	0.000348094	0.0209798	1.0,1.0,0.365	0.83,0.463,0.49	0.194
3751	ENSG00000101473	ACOT8	chr20	-	45855158	45855292	45848449	45848675	45857187	45857196	3751	38,22,40	1,1,2	22,39,48	8,2,10	198	99	0.000823352	0.037933	0.95,0.917,0.909	0.579,0.907,0.706	0.195
1839	ENSG00000176593	NA	chr19	+	58004382	58004700	58002898	58003336	58005906	58007182	1839	5,4,3	0,0,1	13,7,10	6,1,2	198	99	0.000181844	0.0135608	1.0,1.0,0.6	0.52,0.778,0.714	0.196
33183	ENSG00000071054	MAP4K4	chr2	+	101863820	101864051	101860824	101860986	101864929	101865003	33183	67,14,42	3,0,0	301101217	23,8,72	198	99	1.03415e-05	0.00189103	0.918,1.0,1.0	0.867,0.863,0.601	0.196
12468	ENSG00000100601	ALKBH1	chr14	-	77694737	77694900	77679879	77679970	77704368	77704452	12468	14,6,11	0,0,0	12,16,27	2,0,7	198	99	1.80358e-05	0.00272612	1.0,1.0,1.0	0.75,1.0,0.659	0.197
31108	ENSG00000154358	OBSCN	chr1	+	228368338	228368416	228367885	228367946	228368721	228368894	31108	2,4,3	0,0,0	19,12,15	3,0,5	177	99	2.99877e-05	0.00401164	1.0,1.0,1.0	0.78,1.0,0.627	0.198
52248	ENSG00000103145	HCFC1R1	chr16	-	3023473	3023530	3023232	3023361	3023846	3023942	52248	32,39,43	25,25,20	23,17,30	23,23,67	156	99	0.000491221	0.0269579	0.448,0.497,0.577	0.388,0.319,0.221	0.198
3587	ENSG00000101126	ADNP	chr20	-	50928650	50928825	50903888	50904001	50930825	50931375	3587	2,1,2	0,0,0	27,8,29	3,1,4	198	99	0.0001593	0.0123558	1.0,1.0,1.0	0.818,0.8,0.784	0.199
66149	ENSG00000152782	PANK1	chr10	-	89593812	89593989	89593196	89593320	89599251	89599505	66149	26,9,18	1,0,1	46,32,50	5,7,10	198	99	4.92929e-05	0.00559337	0.929,1.0,0.9	0.821,0.696,0.714	0.199
8810	ENSG00000006194	ZNF263	chr16	+	3285680	3285754	3283505	3284205	3286022	3286149	8810	3,1,4	1,0,0	10,9,10	3,2,3	173	99	0.000309834	0.0192742	0.632,1.0,1.0	0.656,0.72,0.656	0.2
25187	ENSG00000178927	CYBC1	chr17	-	82449169	82449292	82446622	82446696	82450699	82450717	25187	9,7,5	0,0,0	14,6,13	4,0,2	198	99	0.000757526	0.0360512	1.0,1.0,1.0	0.636,1.0,0.765	0.2
5260	ENSG00000006740	ARHGAP44	chr17	+	12928928	12929046	12919754	12919831	12941055	12941124	5260	2,1,8	0,0,0	12,8,33	2,1,3	198	99	0.00112188	0.0470475	1.0,1.0,1.0	0.75,0.8,0.846	0.201
1659	ENSG00000131398	KCNC3	chr19	-	50320222	50320349	50311936	50316091	50320592	50320784	1659	2,1,2	1,0,0	2,5,9	0,6,3	198	99	0.000254672	0.0171484	0.5,1.0,1.0	1.0,0.294,0.6	0.202
57719	ENSG00000104164	BLOC1S6	chr15	+	45603099	45603187	45592134	45592276	45605427	45605470	57719	14,1,7	0,0,0	39,22,32	2,4,6	187	99	7.70714e-06	0.00154838	1.0,1.0,1.0	0.912,0.744,0.738	0.202
65677	ENSG00000151923	TIAL1	chr10	-	119580470	119580846	119579934	119580010	119581921	119582009	65677	35,8,19	22,8,17	18,8,20	42,24,38	198	99	9.75825e-05	0.0088148	0.443,0.333,0.358	0.176,0.143,0.208	0.202
28673	ENSG00000172113	NME6	chr3	-	48296118	48296158	48295074	48295235	48296726	48296829	28673	8,2,2	0,0,1	10,6,6	2,4,2	139	99	0.000243288	0.0166254	1.0,1.0,0.588	0.781,0.517,0.681	0.203
33250	ENSG00000164306	PRIMPOL	chr4	+	184661773	184661903	184659339	184659437	184665916	184666064	33250	12,5,13	0,0,1	28,10,11	4,1,3	198	99	0.000229678	0.0159926	1.0,1.0,0.867	0.778,0.833,0.647	0.203
37780	ENSG00000142330	CAPN10	chr2	+	240595933	240596152	240595023	240595304	240596318	240596521	37780	14,9,11	12,10,10	7,4,6	14,16,24	198	99	0.000698758	0.033847	0.368,0.31,0.355	0.2,0.111,0.111	0.204
11147	ENSG00000171606	ZNF274	chr19	+	58185711	58185838	58183493	58183998	58186946	58187023	11147	13,4,5	2,0,0	12,6,15	1,3,2	198	99	0.000580077	0.0303797	0.765,1.0,1.0	0.857,0.5,0.789	0.206
46770	ENSG00000085721	RRN3	chr16	-	15086364	15086454	15086128	15086258	15091314	15091371	46770	5,1,5	1,0,0	28,20,28	10,5,3	189	99	0.000150621	0.0118577	0.724,1.0,1.0	0.595,0.677,0.83	0.207
68605	ENSG00000196922	ZNF252P	chr8	-	144996506	144996607	144994478	144994592	144999602	144999769	68605	3,3,2	0,1,0	23,5,8	3,4,1	198	99	0.000325911	0.0199702	1.0,0.6,1.0	0.793,0.385,0.8	0.207
65495	ENSG00000078403	MLLT10	chr10	+	21534644	21534804	21524674	21524775	21538832	21538912	65495	9,5,7	1,0,0	13,10,12	4,2,1	198	99	0.000353276	0.0211879	0.818,1.0,1.0	0.619,0.714,0.857	0.209
38044	ENSG00000127957	PMS2P3	chr7	-	75512308	75512421	75510930	75511114	75512588	75512675	38044	19,7,9	0,1,0	11,11,20	3,2,3	198	99	0.000128307	0.0105295	1.0,0.778,1.0	0.647,0.733,0.769	0.21
37133	ENSG00000160818	GPATCH4	chr1	-	156598034	156598121	156596293	156596478	156598226	156598319	37133	41,12,18	0,0,1	38,26,30	3,5,8	186	99	2.32077e-06	0.000651264	1.0,1.0,0.905	0.871,0.735,0.666	0.211
59466	ENSG00000148484	RSU1	chr10	-	16816972	16817084	16782033	16782084	16817314	16817424	59466	27,19,26	0,0,3	55,53,58	12,7,13	198	99	5.87984e-05	0.00639446	1.0,1.0,0.812	0.696,0.791,0.69	0.212
30268	ENSG00000138794	CASP6	chr4	-	109696409	109696486	109694523	109694700	109697621	109697768	30268	9,7,13	0,1,1	17,9,10	2,3,4	176	99	0.000618409	0.0317983	1.0,0.797,0.88	0.827,0.628,0.584	0.213
34173	ENSG00000144445	KANSL1L	chr2	-	210031420	210031546	210029802	210029918	210040419	210040527	34173	5,2,4	0,0,1	12,15,14	6,1,4	198	99	0.00017606	0.0133186	1.0,1.0,0.667	0.5,0.882,0.636	0.216
53692	ENSG00000214783	POLR2J4	chr7	-	44014605	44014783	44013592	44013679	44016433	44016523	53692	26,6,6	1,0,1	23,12,8	3,3,3	198	99	0.000696524	0.0337833	0.929,1.0,0.75	0.793,0.667,0.571	0.216
56652	ENSG00000064115	TM7SF3	chr12	-	26979783	26979936	26976259	26976357	26980565	26980646	56652	37,14,12	1,0,0	35,31,23	3,2,9	198	99	1.40437e-05	0.00232576	0.949,1.0,1.0	0.854,0.886,0.561	0.216
67802	ENSG00000033122	LRRC7	chr1	+	70043953	70044094	70038112	70039793	70053025	70053145	67802	13,3,17	0,0,1	64,13,45	9,1,15	198	99	1.32365e-05	0.00224259	1.0,1.0,0.895	0.78,0.867,0.6	0.216
44944	ENSG00000166479	TMX3	chr18	-	68701744	68701790	68697931	68698031	68710020	68710144	44944	2,2,2	0,0,0	8,2,7	5,0,1	145	99	0.000976246	0.0428302	1.0,1.0,1.0	0.522,1.0,0.827	0.217
23801	ENSG00000166676	TVP23A	chr16	-	10774951	10775096	10774038	10774128	10818102	10818182	23801	13,6,4	0,0,0	14,13,15	3,2,1	198	99	0.000740414	0.0354444	1.0,1.0,1.0	0.7,0.765,0.882	0.218
42838	ENSG00000133958	UNC79	chr14	+	93634520	93634637	93630800	93630908	93637215	93637299	42838	13,3,10	0,0,0	38,18,49	3,3,9	198	99	2.99829e-06	0.000798783	1.0,1.0,1.0	0.864,0.75,0.731	0.218
602	ENSG00000186998	EMID1	chr22	+	29254202	29254287	29243444	29243489	29255270	29255612	602	20,22,32	0,0,0	20,16,15	1,2,5	184	99	1.62572e-05	0.00256521	1.0,1.0,1.0	0.915,0.811,0.617	0.219
8700	ENSG00000169592	INO80E	chr16	+	30001211	30004657	30000928	30001040	30005220	30005774	8700	18,24,12	29,15,19	7,3,11	23,28,62	198	99	5.06823e-06	0.00112929	0.237,0.444,0.24	0.132,0.051,0.081	0.219
13310	ENSG00000172766	NAA16	chr13	+	41362730	41362873	41362125	41362159	41367438	41367652	13310	13,2,9	1,0,0	32,12,24	2,2,9	198	99	9.27365e-05	0.00852364	0.867,1.0,1.0	0.889,0.75,0.571	0.219
44392	ENSG00000021574	SPAST	chr2	+	32098800	32098891	32089521	32089605	32114637	32114825	44392	4,2,8	0,0,1	77,27,74	8,9,16	190	99	0.000115604	0.00979304	1.0,1.0,0.807	0.834,0.61,0.707	0.219
43203	ENSG00000134262	AP4B1	chr1	-	113902637	113902734	113901754	113901885	113904604	113904844	43203	8,10,8	0,0,2	13,10,22	6,1,6	196	99	0.000637324	0.0324237	1.0,1.0,0.669	0.523,0.835,0.649	0.221
49011	ENSG00000231889	TRAF3IP2-AS1	chr6	+	111574620	111574802	111483495	111483665	111576361	111576470	49011	29,5,16	0,0,1	42,23,28	8,1,10	198	99	6.31417e-06	0.00134965	1.0,1.0,0.889	0.724,0.92,0.583	0.221
16959	ENSG00000131503	ANKHD1	chr5	+	140472238	140472295	140464666	140464776	140482579	140482667	16959	17,10,11	0,1,0	22,9,10	4,2,3	156	99	5.60082e-05	0.0061284	1.0,0.864,1.0	0.777,0.741,0.679	0.222
33400	ENSG00000171103	TRMT61B	chr2	-	28865016	28865119	28852407	28852499	28869578	28870295	33400	22,6,7	0,0,1	10,6,17	2,3,1	198	99	0.00079935	0.0372071	1.0,1.0,0.778	0.714,0.5,0.895	0.223
34653	ENSG00000088448	ANKRD10	chr13	-	110900529	110900694	110893196	110893263	110906032	110906124	34653	89,51,63	14,4,11	67,51,42	35,12,19	198	99	0.000396958	0.0231286	0.761,0.864,0.741	0.489,0.68,0.525	0.224
64154	ENSG00000166444	DENND2B	chr11	-	8729949	8731209	8726072	8726209	8750620	8750725	64154	11,5,3	0,0,0	20,15,10	3,0,4	198	99	0.000153641	0.0119987	1.0,1.0,1.0	0.769,1.0,0.556	0.225
7703	ENSG00000078328	RBFOX1	chr16	+	7630602	7630683	7607284	7607338	7653814	7653846	7703	16,8,23	0,0,1	160,44,276	27,9,50	180	99	7.79591e-07	0.000295492	1.0,1.0,0.927	0.765,0.729,0.752	0.227
47499	ENSG00000120802	TMPO	chr12	+	98544441	98544537	98537474	98537572	98544950	98545061	47499	18,6,16	2,1,0	36,15,10	17,4,2	195	99	0.000294747	0.0187107	0.82,0.753,1.0	0.518,0.656,0.717	0.227
26279	ENSG00000196369	SRGAP2B	chr1	-	144960337	144960398	144955438	144955601	144995007	144995200	26279	2,3,1	0,0,0	25,6,16	5,2,1	160	99	2.9312e-05	0.00396197	1.0,1.0,1.0	0.756,0.65,0.908	0.229
39490	ENSG00000140416	TPM1	chr15	+	63065895	63066085	63062575	63062645	63069869	63070314	39490	16,13,10	30,10,15	8,8,2	40,58,79	198	99	1.16615e-08	1.2992e-05	0.211,0.394,0.25	0.091,0.065,0.013	0.229
42548	ENSG00000087087	SRRT	chr7	+	100882457	100883090	100882052	100882241	100884069	100884239	42548	19,16,16	29,13,13	13,3,11	33,29,46	198	99	1.70652e-05	0.00264727	0.247,0.381,0.381	0.165,0.049,0.107	0.229
60180	ENSG00000213930	GALT	chr9	+	34647491	34647705	34647088	34647258	34648114	34648171	60180	16,12,9	0,1,0	7,5,25	0,3,5	198	99	0.00014841	0.0117593	1.0,0.857,1.0	1.0,0.455,0.714	0.229
23089	ENSG00000143554	SLC27A3	chr1	+	153777760	153777885	153777061	153777220	153778160	153778355	23089	38,10,10	1,1,2	17,23,15	4,5,10	198	99	0.000945222	0.0421225	0.95,0.833,0.714	0.68,0.697,0.429	0.23
24179	ENSG00000136933	RABEPK	chr9	+	125220538	125220700	125207563	125207721	125227909	125228059	24179	38,28,21	0,3,4	28,37,41	8,9,17	198	99	0.000757992	0.0360512	1.0,0.824,0.724	0.636,0.673,0.547	0.231
48505	ENSG00000169554	ZEB2	chr2	-	144424795	144424864	144404835	144405024	144429768	144430026	48505	1,1,10	0,0,0	119,5,131	21,1,21	168	99	7.1759e-06	0.00147702	1.0,1.0,1.0	0.77,0.747,0.786	0.232
5552	ENSG00000184792	OSBP2	chr22	+	30889489	30889636	30889176	30889234	30890727	30890973	5552	12,7,12	0,0,0	20,30,36	5,2,6	198	99	1.63131e-06	0.000483671	1.0,1.0,1.0	0.667,0.882,0.75	0.234
37536	ENSG00000171503	ETFDH	chr4	+	158685151	158685219	158684591	158684673	158690347	158690425	37536	3,3,10	0,0,0	9,8,6	5,0,1	167	99	0.00107071	0.0459867	1.0,1.0,1.0	0.516,1.0,0.781	0.234
33924	ENSG00000197183	NOL4L	chr20	-	32486695	32486801	32474600	32474742	32511346	32511456	33924	9,2,1	7,2,3	1,2,7	35,19,32	198	99	0.000641154	0.0324237	0.391,0.333,0.143	0.014,0.05,0.099	0.235
36283	ENSG00000148660	CAMK2G	chr10	-	73825320	73825347	73824039	73824084	73837467	73837511	36283	4,1,3	0,0,1	8,5,7	3,1,5	126	99	0.000109885	0.0094612	1.0,1.0,0.702	0.677,0.797,0.524	0.235
36801	ENSG00000286129	NA	chr22	+	22307105	22307245	22306832	22307021	22309735	22309883	36801	8,2,5	0,0,0	14,9,22	0,3,5	198	99	2.27707e-05	0.0032323	1.0,1.0,1.0	1.0,0.6,0.688	0.237
63828	ENSG00000175224	ATG13	chr11	+	46630044	46630100	46618259	46618375	46644278	46644360	63828	6,5,8	0,0,0	17,24,24	4,3,6	155	99	2.33828e-06	0.000651264	1.0,1.0,1.0	0.731,0.836,0.719	0.238
60264	ENSG00000115459	ELMOD3	chr2	+	85371439	85371562	85371085	85371209	85377343	85377474	60264	22,17,15	2,0,1	22,15,31	5,3,10	198	99	0.000177954	0.0134067	0.846,1.0,0.882	0.688,0.714,0.608	0.239
22028	ENSG00000132153	DHX30	chr3	+	47815962	47816128	47810656	47810711	47818021	47818117	22028	22,14,9	19,14,20	1,7,4	51,34,30	198	99	5.07757e-09	7.988e-06	0.367,0.333,0.184	0.01,0.093,0.062	0.24
10677	ENSG00000168904	LRRC28	chr15	+	99276575	99276616	99255897	99256125	99287256	99287294	10677	12,1,6	2,0,0	18,13,17	6,6,3	140	99	0.000604344	0.0313824	0.809,1.0,1.0	0.68,0.605,0.8	0.241
984	ENSG00000100106	TRIOBP	chr22	+	37734398	37735442	37723184	37726503	37738641	37738719	984	19,12,22	0,0,0	42,3,38	2,1,6	198	99	3.37477e-05	0.00433823	1.0,1.0,1.0	0.913,0.6,0.76	0.242
34652	ENSG00000088448	ANKRD10	chr13	-	110900529	110900661	110892956	110893263	110906032	110906124	34652	79,38,59	14,4,11	47,45,40	35,12,19	198	99	0.000567106	0.0297852	0.738,0.826,0.728	0.402,0.652,0.513	0.242
42596	ENSG00000125462	MIR9-1HG	chr1	-	156417911	156418034	156416768	156416864	156420170	156420336	42596	11,4,6	6,15,8	1,0,0	3,3,1	198	99	5.95794e-05	0.00639446	0.478,0.118,0.273	0.143,0.0,0.0	0.242
11623	ENSG00000162086	ZNF75A	chr16	+	3308312	3308836	3305405	3305643	3311752	3311948	11623	7,1,6	1,0,0	8,5,17	4,0,7	198	99	0.000105077	0.0092199	0.778,1.0,1.0	0.5,1.0,0.548	0.243
31305	ENSG00000164751	PEX2	chr8	-	76988306	76988338	76986186	76986296	76999989	77000078	31305	20,14,6	2,1,0	20,15,11	5,5,5	131	99	0.00052942	0.0282498	0.883,0.914,1.0	0.751,0.694,0.624	0.243
59587	ENSG00000167113	COQ4	chr9	+	128325142	128325239	128323015	128323147	128325778	128325881	59587	47,39,20	4,4,0	19,23,49	5,6,14	196	99	0.000732192	0.0350965	0.856,0.831,1.0	0.657,0.659,0.639	0.244
3474	ENSG00000132670	PTPRA	chr20	+	2947981	2948024	2923206	2923285	2964271	2964350	3474	13,1,11	0,0,0	55,18,54	10,5,12	142	99	8.5567e-07	0.000305424	1.0,1.0,1.0	0.793,0.715,0.758	0.245
9450	ENSG00000156858	PRR14	chr16	+	30650992	30651127	30650777	30650806	30651595	30651668	9450	11,4,2	0,1,1	3,2,8	2,4,1	198	99	0.00107578	0.0461496	1.0,0.667,0.5	0.429,0.2,0.8	0.246
24218	ENSG00000181450	ZNF678	chr1	+	227582513	227582606	227563542	227563724	227646543	227646670	24218	1,1,1	0,0,0	19,3,7	6,0,2	192	99	1.00956e-05	0.00187268	1.0,1.0,1.0	0.62,1.0,0.643	0.246
42185	ENSG00000109466	KLHL2	chr4	+	165228806	165228913	165219933	165220059	165238777	165238831	42185	4,1,4	0,0,1	11,7,33	3,2,9	198	99	0.00013777	0.0111077	1.0,1.0,0.667	0.647,0.636,0.647	0.246
26598	ENSG00000229180	NA	chr7	-	66545600	66545686	66531790	66531871	66554584	66554837	26598	10,1,3	0,1,1	2,2,2	1,2,2	185	99	0.000937603	0.0419087	1.0,0.349,0.616	0.517,0.349,0.349	0.25
38387	ENSG00000175634	RPS6KB2	chr11	+	67428981	67429022	67428482	67428623	67429119	67429240	38387	32,14,12	0,0,0	19,5,12	1,2,4	140	99	0.000153717	0.0119987	1.0,1.0,1.0	0.931,0.639,0.68	0.25
59593	ENSG00000122435	TRMT13	chr1	+	100140181	100140251	100139648	100139711	100140407	100140514	59593	8,3,3	0,0,0	25,4,13	3,1,3	169	99	0.000150077	0.0118403	1.0,1.0,1.0	0.83,0.701,0.717	0.251
37853	ENSG00000115568	ZNF142	chr2	-	218651700	218651822	218650358	218650526	218656149	218656463	37853	2,2,4	0,1,0	15,5,11	9,2,2	198	99	0.000126058	0.0103773	1.0,0.5,1.0	0.455,0.556,0.733	0.252
57721	ENSG00000104164	BLOC1S6	chr15	+	45603103	45603187	45592134	45592276	45605427	45605514	57721	10,1,4	0,0,0	25,18,22	2,4,6	183	99	1.54778e-06	0.000462636	1.0,1.0,1.0	0.871,0.709,0.665	0.252
4594	ENSG00000134444	RELCH	chr18	+	62280359	62280442	62279773	62279856	62280645	62280709	4594	10,3,3	10,3,4	5,2,1	14,17,42	182	99	2.17703e-05	0.00312651	0.352,0.352,0.29	0.163,0.06,0.013	0.253
52531	ENSG00000173715	C11orf80	chr11	+	66748378	66748517	66744735	66744919	66759042	66759096	52531	4,1,3	0,1,0	3,7,5	5,1,2	198	99	0.00019974	0.0143629	1.0,0.333,1.0	0.231,0.778,0.556	0.256
45188	ENSG00000144233	AMMECR1L	chr2	-	127871248	127871359	127866899	127866996	127873827	127874272	45188	4,1,1	0,0,0	15,10,8	3,2,1	198	99	0.000280105	0.0182589	1.0,1.0,1.0	0.714,0.714,0.8	0.257
13953	ENSG00000085511	MAP3K4	chr6	+	161108950	161109041	161108742	161108859	161109754	161109914	13953	40,20,22	34,10,12	11,13,11	24,28,21	190	99	4.89495e-05	0.00559196	0.38,0.51,0.489	0.193,0.195,0.214	0.259
1764	ENSG00000099331	MYO9B	chr19	+	17183828	17183868	17180644	17181040	17184864	17184898	1764	13,3,9	0,0,0	26,15,6	0,2,7	139	99	0.000190239	0.0138834	1.0,1.0,1.0	1.0,0.842,0.379	0.26
7675	ENSG00000178188	SH2B1	chr16	+	28873169	28873269	28872533	28872705	28873446	28873607	7675	102,81,98	25,5,7	77,55,81	15,41,35	198	99	0.000623783	0.0319852	0.671,0.89,0.875	0.72,0.401,0.536	0.26
[truncated: 168 more rows]

## Sheet: SE_neonate_adolescent
ID	GeneID	geneSymbol	chr	strand	exonStart_0base	exonEnd	upstreamES	upstreamEE	downstreamES	downstreamEE	ID	IJC_SAMPLE_1	SJC_SAMPLE_1	IJC_SAMPLE_2	SJC_SAMPLE_2	IncFormLen	SkipFormLen	PValue	FDR	IncLevel1	IncLevel2	IncLevelDifference
[truncated: 1,209 more rows]

[truncated: 21 more sheets: SE_4w_8w, SE_8w_18w, SE_18w_neonate, RI_4w_7w, RI_9w_13w, RI_neonate_adolescent, RI_4w_8w, RI_8w_18w, RI_18w_newborn, A3SS_4w_7w, A3SS_9w_13w, A3SS_neonate_adolescent, A3SS_4w_8w, A3SS_8w_18w, A3SS_18_newborn, A5SS_4w_7w, A5SS_9w_13w, A5SS_neonate_adolescent, A5SS_4w_8w, A5SS_8w_18w …]
