# Supplementary material for: Alternative splicing categorizes organ development by stage and reveals unique human splicing variants linked to neuromuscular disorders
Source: J Biol Chem. 2025 Apr 25;301(6):108542. doi: 10.1016/j.jbc.2025.108542 (PMC12152634; doi:10.1016/j.jbc.2025.108542)
Supplement: Supporting information [file mmc1.zip › Table S5. .xlsx]

## Sheet: SE_11w_19w
ID	GeneID	geneSymbol	chr	strand	exonStart_0base	exonEnd	upstreamES	upstreamEE	downstreamES	downstreamEE	ID	IJC_SAMPLE_1	SJC_SAMPLE_1	IJC_SAMPLE_2	SJC_SAMPLE_2	IncFormLen	SkipFormLen	PValue	FDR	IncLevel1	IncLevel2	IncLevelDifference
43054	ENSG00000196295	GARS1-DT	chr7	-	30584710	30584808	30568801	30568989	30585329	30585459	43054	1,0,0,3	2,1,1,1	2,1,1	1,0,0	197	99	1.79913e-05	0.00442812	0.201,0.0,0.0,0.601	0.501,1.0,1.0	-0.633
52993	ENSG00000233429	HOTAIRM1	chr7	+	27099073	27099366	27096232	27096388	27099778	27099966	52993	1,3,0,1	2,2,1,1	1,2,3	0,1,0	198	99	6.65979e-06	0.0021948	0.2,0.429,0.0,0.333	1.0,0.5,1.0	-0.593
52994	ENSG00000233429	HOTAIRM1	chr7	+	27099097	27099366	27096123	27096388	27099778	27099966	52994	1,3,0,1	2,2,1,1	1,2,1	0,1,0	198	99	4.76429e-05	0.00795166	0.2,0.429,0.0,0.333	1.0,0.5,1.0	-0.593
8295	ENSG00000072864	NDE1	chr16	+	15651930	15652050	15650246	15650294	15664735	15664861	8295	1,0,1,0	2,1,0,8	3,1,3	1,0,0	198	99	1.46994e-08	1.73222e-05	0.2,0.0,1.0,0.0	0.6,1.0,1.0	-0.567
26194	ENSG00000204954	C12orf73	chr12	-	103954874	103954968	103953413	103953534	103956630	103956748	26194	5,4,0,2	0,3,1,2	5,2,3	0,0,0	193	99	0.000292484	0.0294667	1.0,0.406,0.0,0.339	1.0,1.0,1.0	-0.564
12364	ENSG00000196405	EVL	chr14	+	100139333	100139369	100138811	100138897	100141179	100141246	12364	0,1,0,2	3,1,1,1	1,3,2	0,3,0	135	99	9.97865e-05	0.0135475	0.0,0.423,0.0,0.595	1.0,0.423,1.0	-0.553
26739	ENSG00000003400	CASP10	chr2	+	201203729	201203766	201195841	201195948	201208074	201208160	26739	2,0,0,1	1,1,1,4	4,1,2	0,4,0	136	99	8.17569e-05	0.0119976	0.593,0.0,0.0,0.154	1.0,0.154,1.0	-0.531
64640	ENSG00000019485	PRDM11	chr11	+	45224216	45224843	45219569	45219757	45225994	45235109	64640	23,4,0,13	6,1,1,5	26,2,8	2,0,0	198	99	0.000253169	0.0264657	0.657,0.667,0.0,0.565	0.867,1.0,1.0	-0.483
59986	ENSG00000168003	SLC3A2	chr11	+	62870744	62870837	62856101	62856381	62871576	62871669	59986	0,3,2,1	5,0,1,6	3,1,6	1,0,0	192	99	2.53999e-06	0.0010183	0.0,1.0,0.508,0.079	0.607,1.0,1.0	-0.472
53769	ENSG00000234520	HRAT17	chr7	-	112977143	112977199	112973604	112973672	112980045	112980164	53769	1,0,0,1	1,1,1,0	6,3,2	1,1,0	155	99	0.000228608	0.0249022	0.39,0.0,0.0,1.0	0.793,0.657,1.0	-0.469
29561	ENSG00000178026	LRRC75B	chr22	-	24592216	24592423	24589820	24589949	24592862	24593064	29561	8,3,0,8	4,1,2,7	6,6,2	0,0,1	198	99	8.07441e-06	0.00257375	0.5,0.6,0.0,0.364	1.0,1.0,0.5	-0.467
56852	ENSG00000168575	SLC20A2	chr8	-	42535171	42535335	42472305	42472654	42541537	42541581	56852	9,2,1,10	20,0,3,20	4,3,3	2,0,0	198	99	0.00023026	0.0249528	0.184,1.0,0.143,0.2	0.5,1.0,1.0	-0.452
48388	ENSG00000269313	MAGIX	chrX	+	49164907	49165090	49163931	49164789	49165189	49165361	48388	0,1,1,2	2,1,1,2	2,3,2	0,1,1	198	99	6.85892e-05	0.01046	0.0,0.333,0.333,0.333	1.0,0.6,0.5	-0.45
52084	ENSG00000106348	IMPDH1	chr7	-	128409288	128409352	128405766	128405865	128409755	128409982	52084	1,0,0,1	0,1,1,1	1,1,1	0,0,1	163	99	0.000175942	0.0204239	1.0,0.0,0.0,0.378	1.0,1.0,0.378	-0.448
41790	ENSG00000234323	LINC01505	chr9	+	106588827	106589013	106588376	106588464	106603755	106604513	41790	1,0,0,2	1,1,3,0	1,2,2	1,0,0	198	99	4.43071e-07	0.000302283	0.333,0.0,0.0,1.0	0.333,1.0,1.0	-0.444
52801	ENSG00000265681	RPL17	chr18	-	49491735	49491833	49491531	49491584	49492457	49492508	52801	25,6,2,30	33,17,8,61	23,83,7	4,43,2	197	99	6.08935e-07	0.00038194	0.276,0.151,0.112,0.198	0.743,0.492,0.638	-0.44
21742	ENSG00000168591	TMUB2	chr17	+	44187675	44187743	44186969	44187109	44187906	44188009	21742	12,1,1,6	1,2,4,3	6,9,8	2,0,0	167	99	0.000164266	0.019535	0.877,0.229,0.129,0.542	0.64,1.0,1.0	-0.436
50938	ENSG00000125388	GRK4	chr4	+	3037373	3037511	3029200	3029409	3040571	3040727	50938	1,4,0,1	1,3,2,0	5,6,2	0,2,0	198	99	2.20975e-05	0.00508477	0.333,0.4,0.0,1.0	1.0,0.6,1.0	-0.433
32933	ENSG00000163531	NFASC	chr1	+	204977680	204977725	204976670	204976795	204978967	204979069	32933	3,0,1,1	0,1,1,7	3,1,5	0,1,0	144	99	5.62861e-05	0.00904485	1.0,0.0,0.407,0.089	1.0,0.407,1.0	-0.428
62773	ENSG00000158402	CDC25C	chr5	-	138325814	138325904	138319218	138319374	138328483	138328529	62773	10,5,0,7	2,1,2,5	3,4,4	0,1,0	189	99	3.9875e-05	0.00726267	0.724,0.724,0.0,0.423	1.0,0.677,1.0	-0.425
60834	ENSG00000115459	ELMOD3	chr2	+	85355075	85355170	85354393	85354829	85356966	85357025	60834	3,2,1,2	1,1,0,4	10,4,3	0,0,0	194	99	0.000325547	0.0313817	0.605,0.505,1.0,0.203	1.0,1.0,1.0	-0.422
33545	ENSG00000048707	VPS13D	chr1	+	12338230	12338305	12335704	12335827	12341782	12341885	33545	6,2,1,9	1,8,0,7	9,2,3	0,0,0	174	99	3.52678e-07	0.000255175	0.773,0.125,1.0,0.422	1.0,1.0,1.0	-0.42
56306	ENSG00000173681	BCLAF3	chrX	-	19918071	19918099	19916739	19917334	19929784	19929898	56306	0,1,0,2	6,2,1,9	3,3,2	6,6,0	127	99	0.000382729	0.0345326	0.0,0.28,0.0,0.148	0.28,0.28,1.0	-0.413
52768	ENSG00000197008	ZNF138	chr7	+	64814917	64815044	64794387	64794571	64831450	64832242	52768	2,1,3,9	1,2,1,7	6,2,2	0,0,1	198	99	2.14507e-05	0.00502854	0.5,0.2,0.6,0.391	1.0,1.0,0.5	-0.411
66427	ENSG00000095637	SORBS1	chr10	-	95351215	95351376	95346405	95346452	95354881	95354967	66427	38,14,2,41	29,23,5,33	202,62,47	33,21,8	198	99	4.99412e-08	5.28796e-05	0.396,0.233,0.167,0.383	0.754,0.596,0.746	-0.404
52803	ENSG00000265681	RPL17	chr18	-	49491745	49491833	49491531	49491584	49492457	49492482	52803	8,1,0,22	33,17,8,61	6,47,6	4,43,2	187	99	5.21441e-06	0.00184702	0.114,0.03,0.0,0.16	0.443,0.367,0.614	-0.399
68579	ENSG00000116396	KCNC4	chr1	+	110232220	110232597	110225974	110226178	110232910	110234044	68579	2,1,0,2	2,1,1,1	5,6,1	1,0,1	198	99	0.000170882	0.0200159	0.333,0.333,0.0,0.5	0.714,1.0,0.333	-0.391
44744	ENSG00000128309	MPST	chr22	+	37023751	37023927	37019767	37019872	37024191	37024810	44744	0,1,1,4	2,1,0,6	3,1,1	0,0,1	198	99	1.69038e-05	0.00432471	0.0,0.333,1.0,0.25	1.0,1.0,0.333	-0.382
62774	ENSG00000158402	CDC25C	chr5	-	138326020	138326054	138319218	138319374	138328483	138328529	62774	4,0,1,3	2,1,2,5	1,0,3	0,1,0	133	99	0.000443505	0.038584	0.598,0.0,0.271,0.309	1.0,0.0,1.0	-0.372
40740	ENSG00000219626	FAM228B	chr2	+	24167626	24167683	24164197	24164335	24169355	24169496	40740	2,11,0,14	14,9,4,23	37,44,12	11,19,11	156	99	0.00037323	0.0340708	0.083,0.437,0.0,0.279	0.681,0.595,0.409	-0.362
62760	ENSG00000055813	CCDC85A	chr2	+	56375815	56375935	56342878	56342955	56384265	56386172	62760	0,0,0,1	5,3,1,4	9,5,2	12,4,1	198	99	2.86529e-07	0.00022285	0.0,0.0,0.0,0.111	0.273,0.385,0.5	-0.358
56460	ENSG00000104361	NIPAL2	chr8	-	98194727	98194822	98189825	98193090	98195941	98196005	56460	10,5,0,9	0,2,2,3	4,5,4	0,0,1	194	99	0.000545092	0.0447205	1.0,0.561,0.0,0.605	1.0,1.0,0.671	-0.349
66426	ENSG00000095637	SORBS1	chr10	-	95351208	95351376	95346405	95346452	95354881	95354967	66426	76,28,5,78	29,23,5,33	360,103,97	33,21,8	198	99	8.33241e-08	8.10077e-05	0.567,0.378,0.333,0.542	0.845,0.71,0.858	-0.349
40896	ENSG00000048991	R3HDM1	chr2	+	135616151	135616193	135604805	135605016	135616667	135616757	40896	1,0,0,0	3,2,1,8	4,1,1	2,3,1	141	99	0.000219712	0.0241361	0.19,0.0,0.0,0.0	0.584,0.19,0.413	-0.348
45044	ENSG00000152348	ATG10	chr5	+	81976192	81976327	81972050	81972306	81987558	81987678	45044	2,1,1,5	4,0,0,3	4,3,1	0,0,0	198	99	0.000280016	0.028506	0.2,1.0,1.0,0.455	1.0,1.0,1.0	-0.336
47215	ENSG00000093167	LRRFIP2	chr3	-	37102923	37103013	37096615	37096660	37105454	37105523	47215	58,31,16,105	31,22,11,21	104,60,49	14,6,2	189	99	2.32557e-06	0.000942051	0.495,0.425,0.432,0.724	0.796,0.84,0.928	-0.336
45262	ENSG00000068724	TTC7A	chr2	+	46958494	46958552	46956838	46957007	46974972	46975103	45262	4,2,1,13	2,2,0,3	10,5,2	0,0,0	157	99	0.000305528	0.0301515	0.558,0.387,1.0,0.732	1.0,1.0,1.0	-0.331
19051	ENSG00000214174	AMZ2P1	chr17	-	64973231	64973517	64972753	64972927	64974554	64974641	19051	6,6,2,11	2,6,1,0	7,15,8	0,0,1	198	99	3.04102e-05	0.00635803	0.6,0.333,0.5,1.0	1.0,1.0,0.8	-0.325
30733	ENSG00000035115	SH3YL1	chr2	-	262630	262786	260084	260702	263210	263368	30733	3,5,1,3	4,1,0,2	7,2,3	1,0,0	198	99	3.82066e-05	0.00718852	0.273,0.714,1.0,0.429	0.778,1.0,1.0	-0.322
63159	ENSG00000077458	FAM76B	chr11	-	95779077	95779135	95778835	95778954	95779606	95779687	63159	6,3,1,6	2,0,1,7	5,6,3	1,0,0	157	99	5.00774e-05	0.00819793	0.654,1.0,0.387,0.351	0.759,1.0,1.0	-0.322
27438	ENSG00000185291	IL3RA	chrX	+	1348430	1348545	1341727	1341829	1352099	1352232	27438	10,11,9,18	7,6,3,2	22,43,36	3,1,2	198	99	0.000207891	0.0231647	0.417,0.478,0.6,0.818	0.786,0.956,0.9	-0.302
19489	ENSG00000178104	PDE4DIP	chr1	+	149012590	149012776	149010442	149010595	149016298	149016550	19489	62,31,11,114	143,101,23,164	550,60,82	156,44,55	198	99	2.13997e-09	3.38151e-06	0.178,0.133,0.193,0.258	0.638,0.405,0.427	-0.3
39880	ENSG00000132676	DAP3	chr1	+	155725381	155725411	155721516	155721618	155725991	155726019	39880	24,11,3,47	10,5,2,3	48,41,16	0,4,0	129	99	7.45356e-05	0.0112343	0.648,0.628,0.535,0.923	1.0,0.887,1.0	-0.279
36456	ENSG00000177133	PRDM16-DT	chr1	-	3060500	3060604	3059616	3060283	3061106	3061331	36456	23,24,13,16	7,3,7,6	14,10,20	2,0,1	198	99	0.000344698	0.0321539	0.622,0.8,0.481,0.571	0.778,1.0,0.909	-0.277
23029	ENSG00000182606	TRAK1	chr3	+	42220498	42220591	42219493	42219596	42222941	42225148	23029	17,10,1,18	27,23,6,58	90,15,27	40,25,12	192	99	0.000203572	0.0228142	0.245,0.183,0.079,0.138	0.537,0.236,0.537	-0.275
68397	ENSG00000139428	MMAB	chr12	-	109561242	109561329	109561039	109561104	109561419	109561517	68397	3,4,1,10	19,17,5,27	37,21,7	20,14,14	186	99	2.33063e-05	0.00522508	0.078,0.111,0.096,0.165	0.496,0.444,0.21	-0.271
13145	ENSG00000172766	NAA16	chr13	+	41362730	41362873	41362125	41362159	41367438	41367652	13145	11,9,3,22	6,2,1,6	21,11,7	0,1,1	198	99	3.41068e-05	0.00673271	0.478,0.692,0.6,0.647	1.0,0.846,0.778	-0.27
61691	ENSG00000149294	NCAM1	chr11	+	113240785	113240833	113235032	113235164	113246367	113246370	61691	36,11,4,39	61,45,12,127	75,10,14	45,12,10	147	99	6.56785e-07	0.000382132	0.284,0.141,0.183,0.171	0.529,0.359,0.485	-0.263
66421	ENSG00000095637	SORBS1	chr10	-	95336520	95337294	95321962	95322021	95339132	95339327	66421	50,18,7,51	21,11,5,30	464,83,54	27,20,18	198	99	0.000101162	0.0136597	0.543,0.45,0.412,0.459	0.896,0.675,0.6	-0.258
38055	ENSG00000162775	RBM15	chr1	+	110345538	110345649	110339322	110342268	110346307	110346677	38055	2,2,1,8	1,2,0,6	7,3,4	1,0,1	198	99	0.000535818	0.0443338	0.5,0.333,1.0,0.4	0.778,1.0,0.667	-0.257
717	ENSG00000100413	POLR3H	chr22	-	41533521	41533687	41532658	41532745	41540698	41540795	717	0,0,0,1	8,1,1,9	3,1,2	3,3,2	198	99	0.000616735	0.0488464	0.0,0.0,0.0,0.053	0.333,0.143,0.333	-0.256
11592	ENSG00000125952	MAX	chr14	-	65077562	65077643	65077384	65077428	65077912	65078036	11592	0,1,0,0	6,1,3,7	5,2,3	4,3,3	180	99	1.73182e-06	0.000748301	0.0,0.355,0.0,0.0	0.407,0.268,0.355	-0.255
16693	ENSG00000164309	CMYA5	chr5	+	79747090	79747113	79745221	79745455	79752675	79752794	16693	33,25,10,28	54,54,8,64	78,8,26	51,5,11	122	99	3.99126e-05	0.00726267	0.332,0.273,0.504,0.262	0.554,0.565,0.657	-0.249
44010	ENSG00000144306	SCRN3	chr2	+	174397335	174397404	174395794	174396293	174398274	174398442	44010	1,3,1,2	1,1,0,5	1,1,1	0,1,0	168	99	0.000517288	0.0429835	0.371,0.639,1.0,0.191	1.0,0.371,1.0	-0.24
12176	ENSG00000129538	RNASE1	chr14	-	20802248	20802331	20801459	20802093	20802796	20802848	12176	10,0,0,11	27,8,1,45	20,27,19	14,45,32	182	99	0.000625224	0.0494181	0.168,0.0,0.0,0.117	0.437,0.246,0.244	-0.238
47231	ENSG00000093167	LRRFIP2	chr3	-	37127629	37127680	37121634	37121691	37129062	37129149	47231	42,18,6,47	9,6,2,8	60,30,18	6,0,0	150	99	0.000424686	0.0370295	0.755,0.664,0.664,0.795	0.868,1.0,1.0	-0.236
18851	ENSG00000123352	SPATS2	chr12	+	49496832	49497009	49494740	49495002	49500069	49500205	18851	16,8,3,38	6,6,0,9	28,18,9	2,0,1	198	99	0.000322991	0.031305	0.571,0.4,1.0,0.679	0.875,1.0,0.818	-0.235
34505	ENSG00000097096	SYDE2	chr1	-	85178145	85178272	85169043	85169225	85182097	85183200	34505	20,6,3,17	3,4,0,1	22,5,17	0,0,0	198	99	0.000190684	0.0217458	0.769,0.429,1.0,0.895	1.0,1.0,1.0	-0.227
23961	ENSG00000151576	QTRT2	chr3	+	114067986	114068063	114066227	114066283	114070625	114070751	23961	13,5,1,19	0,4,0,5	9,2,3	0,0,0	176	99	0.000196927	0.0222619	1.0,0.413,1.0,0.681	1.0,1.0,1.0	-0.226
31281	ENSG00000108443	RPS6KB1	chr17	+	59930799	59931052	59930116	59930174	59931621	59931722	31281	0,1,0,1	11,5,2,14	5,9,0	12,3,7	198	99	9.63388e-05	0.0131916	0.0,0.091,0.0,0.034	0.172,0.6,0.0	-0.226
66445	ENSG00000095637	SORBS1	chr10	-	95415468	95416185	95414493	95414862	95421960	95422073	66445	8,1,0,8	21,14,1,35	71,11,7	50,13,16	198	99	4.54654e-05	0.00789311	0.16,0.034,0.0,0.103	0.415,0.297,0.179	-0.223
47974	ENSG00000124786	SLC35B3	chr6	-	8417401	8417494	8416883	8416995	8419579	8419677	47974	31,18,12,25	3,3,2,4	27,36,28	0,0,0	192	99	2.22297e-06	0.000909965	0.842,0.756,0.756,0.763	1.0,1.0,1.0	-0.221
48819	ENSG00000196569	LAMA2	chr6	+	129292802	129293066	129291613	129291720	129297684	129297865	48819	58,15,6,96	58,16,3,124	135,19,44	59,9,10	198	99	0.000142699	0.0176728	0.333,0.319,0.5,0.279	0.534,0.514,0.688	-0.221
56071	ENSG00000029363	BCLAF1	chr6	-	136269140	136269303	136268161	136268339	136269436	136269612	56071	19,14,7,19	32,20,7,41	34,24,11	16,9,11	198	99	0.000500552	0.0422244	0.229,0.259,0.333,0.188	0.515,0.571,0.333	-0.221
19525	ENSG00000020577	SAMD4A	chr14	+	54784339	54784447	54776413	54776540	54784536	54784620	19525	7,3,0,14	35,17,10,78	30,68,10	126,55,9	198	99	5.7018e-05	0.00908736	0.091,0.081,0.0,0.082	0.106,0.382,0.357	-0.218
1662	ENSG00000167614	TTYH1	chr19	+	54435827	54435873	54435541	54435684	54436090	54436171	1662	6,2,4,9	2,0,2,5	7,14,5	1,1,0	145	99	0.000410958	0.0364085	0.672,1.0,0.577,0.551	0.827,0.905,1.0	-0.211
66420	ENSG00000095637	SORBS1	chr10	-	95336520	95336805	95321962	95322021	95339132	95339327	66420	5,2,0,8	21,11,5,30	41,10,10	27,20,18	198	99	0.000140046	0.0175116	0.106,0.083,0.0,0.118	0.432,0.2,0.217	-0.206
3383	ENSG00000132670	PTPRA	chr20	+	2947981	2948024	2923206	2923285	2964271	2964350	3383	19,9,1,38	6,3,0,6	11,20,4	0,0,0	142	99	1.3442e-06	0.000629798	0.688,0.677,1.0,0.815	1.0,1.0,1.0	-0.205
9506	ENSG00000198125	MB	chr22	-	35621965	35622096	35617162	35617265	35622477	35622524	9506	15,5,5,12	46,18,3,33	136,125,43	60,126,33	198	99	0.000114212	0.0149485	0.14,0.122,0.455,0.154	0.531,0.332,0.394	-0.201
4240	ENSG00000060069	CTDP1	chr18	+	79728906	79729069	79717809	79718016	79736354	79736521	4240	11,5,3,11	2,2,0,4	26,6,9	1,0,1	198	99	0.000237778	0.025473	0.733,0.556,1.0,0.579	0.929,1.0,0.818	-0.199
49118	ENSG00000203808	BVES-AS1	chr6	+	105154393	105154491	105147275	105147380	105168730	105168901	49118	12,5,2,9	2,2,0,3	14,3,2	2,0,0	197	99	0.000368761	0.033742	0.751,0.557,1.0,0.601	0.779,1.0,1.0	-0.199
4896	ENSG00000154889	MPPE1	chr18	-	11905737	11905953	11896983	11897356	11906202	11906309	4896	1,0,0,0	15,11,7,31	8,7,5	13,23,8	198	99	2.85549e-09	4.11275e-06	0.032,0.0,0.0,0.0	0.235,0.132,0.238	-0.194
25453	ENSG00000163166	IWS1	chr2	-	127485873	127486033	127480809	127481175	127486552	127486664	25453	30,9,3,40	66,46,26,67	61,31,17	46,42,17	198	99	1.98681e-05	0.00476933	0.185,0.089,0.055,0.23	0.399,0.27,0.333	-0.194
14347	ENSG00000156219	ART3	chr4	+	76104596	76104629	76103936	76103969	76112385	76112412	14347	1,0,0,0	15,12,6,27	11,7,2	43,43,3	132	99	7.50928e-07	0.000402143	0.048,0.0,0.0,0.0	0.161,0.109,0.333	-0.189
44590	ENSG00000145349	CAMK2D	chr4	-	113455725	113455821	113451031	113454515	113457334	113457563	44590	231,113,53,282	127,73,22,188	473354151	110,98,40	195	99	1.07724e-09	2.20482e-06	0.48,0.44,0.55,0.432	0.686,0.647,0.657	-0.188
64262	ENSG00000149089	APIP	chr11	-	34895009	34895110	34890503	34890552	34916227	34916379	64262	53,17,10,69	7,6,0,5	83,101,46	0,0,0	198	99	5.03123e-08	5.28796e-05	0.791,0.586,1.0,0.873	1.0,1.0,1.0	-0.188
290	ENSG00000157557	ETS2	chr21	+	38806450	38806808	38805950	38806120	38810034	38810106	290	0,2,0,3	21,10,1,22	5,5,2	11,4,9	198	99	0.000465565	0.0399666	0.0,0.091,0.0,0.064	0.185,0.385,0.1	-0.185
291	ENSG00000157557	ETS2	chr21	+	38806690	38806808	38805982	38806120	38810034	38810106	291	0,2,0,3	21,10,1,22	5,5,2	11,4,9	198	99	0.000465565	0.0399666	0.0,0.091,0.0,0.064	0.185,0.385,0.1	-0.185
8101	ENSG00000183889	NA	chr16	+	16336051	16336137	16333646	16333884	16340305	16340434	8101	21,2,6,29	2,0,2,4	27,16,8	0,0,0	185	99	0.000503827	0.0424087	0.849,1.0,0.616,0.795	1.0,1.0,1.0	-0.185
46596	ENSG00000170955	CAVIN3	chr11	-	6319656	6319752	6319143	6319564	6320092	6320532	46596	3,1,1,6	35,20,23,39	5,14,6	14,12,18	195	99	1.12337e-05	0.00325052	0.042,0.025,0.022,0.072	0.153,0.372,0.145	-0.183
68368	ENSG00000130396	AFDN	chr6	+	167913402	167913423	167911283	167911489	167914167	167914313	68368	25,11,2,32	9,2,1,11	40,6,16	1,2,0	120	99	6.06248e-05	0.00950636	0.696,0.819,0.623,0.706	0.971,0.712,1.0	-0.183
14624	ENSG00000127603	MACF1	chr1	+	39469546	39469615	39468614	39468732	39479797	39479994	14624	72,25,20,40	149,86,31,106	68,38,44	81,38,32	168	99	4.0619e-06	0.00150437	0.222,0.146,0.275,0.182	0.331,0.371,0.448	-0.177
63833	ENSG00000159063	ALG8	chr11	-	78102873	78102948	78100931	78101195	78103979	78104052	63833	5,3,1,2	30,22,17,26	5,9,15	14,19,18	174	99	1.18772e-05	0.00334697	0.087,0.072,0.032,0.042	0.169,0.212,0.322	-0.176
68892	ENSG00000075415	SLC25A3	chr12	+	98595432	98595557	98593685	98594135	98595726	98595848	68892	624345152727	182,103,58,241	581375271	53,40,65	198	99	6.58374e-07	0.000382132	0.632,0.626,0.567,0.601	0.846,0.824,0.676	-0.175
28445	ENSG00000186439	TRDN	chr6	-	123255866	123255902	123255080	123255125	123259623	123259662	28445	25,6,3,21	6,0,1,7	14,18,7	0,2,0	135	99	0.00033783	0.0318121	0.753,1.0,0.688,0.688	1.0,0.868,1.0	-0.174
12406	ENSG00000166183	ASPG	chr14	+	104098852	104098979	104095530	104095656	104103562	104103675	12406	33,31,15,63	0,7,6,0	41,33,9	0,1,0	198	99	0.000236994	0.0254592	1.0,0.689,0.556,1.0	1.0,0.943,1.0	-0.17
47914	ENSG00000118418	HMGN3	chr6	-	79202062	79202155	79201248	79201726	79202275	79202389	47914	153,86,53,184	115,70,44,123	293310143	92,179,44	192	99	0.000190016	0.0217334	0.407,0.388,0.383,0.435	0.622,0.472,0.626	-0.17
58100	ENSG00000181396	OGFOD3	chr17	-	82394330	82394543	82392009	82392534	82398195	82398319	58100	2,0,0,3	20,10,3,29	6,6,3	9,12,10	198	99	4.17697e-05	0.00752009	0.048,0.0,0.0,0.049	0.25,0.2,0.13	-0.169
69555	ENSG00000111452	ADGRD1	chr12	+	130981883	130982063	130966462	130971580	130987094	130987349	69555	25,10,6,17	5,2,0,1	8,11,6	0,0,0	198	99	0.000367907	0.033742	0.714,0.714,1.0,0.895	1.0,1.0,1.0	-0.169
35578	ENSG00000242193	CRYZL2P	chr1	-	178024403	178024486	178022439	178022668	178026154	178026255	35578	1,1,0,0	0,1,1,1	6,1,2	2,1,1	182	99	0.000198619	0.0223234	1.0,0.352,0.0,0.0	0.62,0.352,0.521	-0.16
12404	ENSG00000166183	ASPG	chr14	+	104097553	104097637	104095530	104095656	104103562	104103675	12404	57,29,16,80	0,7,6,0	44,29,12	0,1,0	183	99	0.00041554	0.0366429	1.0,0.691,0.591,1.0	1.0,0.94,1.0	-0.159
67828	ENSG00000145439	CBR4	chr4	-	169005884	169005914	169001574	169002205	169006754	169006891	67828	0,0,0,0	24,16,6,53	13,8,0	31,20,10	129	99	1.58623e-09	2.87346e-06	0.0,0.0,0.0,0.0	0.243,0.235,0.0	-0.159
44351	ENSG00000137497	NUMA1	chr11	-	72012400	72012442	72010785	72010854	72012894	72016260	44351	59,34,8,64	87,86,25,155	124,88,33	137,80,41	141	99	1.63722e-05	0.00421644	0.323,0.217,0.183,0.225	0.389,0.436,0.361	-0.158
23461	ENSG00000154556	SORBS2	chr4	-	185690561	185690611	185684753	185684846	185775230	185775366	23461	18,11,2,36	4,3,0,2	12,5,2	0,0,0	149	99	0.000189655	0.0217334	0.749,0.709,1.0,0.923	1.0,1.0,1.0	-0.155
34111	ENSG00000117859	OSBPL9	chr1	+	51740142	51740211	51730033	51730124	51745535	51745631	34111	2,0,0,2	19,9,4,18	5,8,2	16,10,14	168	99	0.000157373	0.019006	0.058,0.0,0.0,0.061	0.156,0.32,0.078	-0.155
35717	ENSG00000172965	MIR4435-2HG	chr2	-	111479906	111480061	111367486	111367575	111494884	111495029	35717	1,0,0,0	5,8,1,6	2,5,1	5,9,3	198	99	8.92581e-05	0.0126344	0.091,0.0,0.0,0.0	0.167,0.217,0.143	-0.153
26550	ENSG00000106462	EZH2	chr7	-	148832633	148832750	148829727	148829848	148846469	148846598	26550	37,30,3,33	8,3,0,6	18,3,17	1,0,0	198	99	4.37533e-05	0.00769899	0.698,0.833,1.0,0.733	0.9,1.0,1.0	-0.151
20774	ENSG00000131389	SLC6A6	chr3	+	14468087	14468212	14467852	14467956	14472204	14472317	20774	13,12,1,15	3,7,0,1	14,15,5	0,0,1	198	99	8.77319e-05	0.0125431	0.684,0.462,1.0,0.882	1.0,1.0,0.714	-0.148
30122	ENSG00000108523	RNF167	chr17	+	4940486	4940726	4940007	4940230	4940922	4940993	30122	15,3,3,31	4,0,0,5	31,19,10	0,0,0	198	99	5.08998e-05	0.00824746	0.652,1.0,1.0,0.756	1.0,1.0,1.0	-0.148
68021	ENSG00000136111	TBC1D4	chr13	-	75324236	75324401	75312737	75312898	75326196	75326250	68021	75,46,5,128	15,10,1,19	170,55,36	7,4,4	198	99	0.00018612	0.0214137	0.714,0.697,0.714,0.771	0.924,0.873,0.818	-0.148
21814	ENSG00000175455	CCDC14	chr3	-	123931307	123931526	123931101	123931234	123933672	123933755	21814	162,95,43,98	8,11,4,8	85,45,67	0,0,0	198	99	2.19315e-08	2.50844e-05	0.91,0.812,0.843,0.86	1.0,1.0,1.0	-0.144
17011	ENSG00000048028	USP28	chr11	-	113808022	113808136	113806488	113806584	113808297	113808437	17011	130,69,24,173	38,26,4,46	308,100,61	33,9,13	198	99	0.000362842	0.0334365	0.631,0.57,0.75,0.653	0.824,0.847,0.701	-0.14
19150	ENSG00000203875	SNHG5	chr6	-	85677790	85677875	85677423	85677492	85677953	85678032	19150	271,59,142,100	28,20,21,34	5621220220	37,125,25	184	99	0.000498426	0.0421365	0.839,0.613,0.784,0.613	0.891,0.84,0.826	-0.14
20023	ENSG00000109819	PPARGC1A	chr4	-	23802223	23802345	23792020	23795925	23812746	23812867	20023	64,45,5,112	7,0,1,6	62,78,11	0,0,0	198	99	5.07807e-05	0.00824746	0.821,1.0,0.714,0.903	1.0,1.0,1.0	-0.14
43186	ENSG00000111907	TPD52L1	chr6	+	125257097	125257180	125253716	125253755	125262833	125263062	43186	0,0,1,1	9,5,3,8	5,3,2	10,5,8	182	99	8.95138e-05	0.0126344	0.0,0.0,0.153,0.064	0.214,0.246,0.12	-0.139
53984	ENSG00000196123	KIAA0895L	chr16	-	67181557	67181697	67180040	67180666	67183261	67183952	53984	92,47,24,50	8,7,2,6	43,22,24	1,1,0	198	99	4.97628e-05	0.00819793	0.852,0.77,0.857,0.806	0.956,0.917,1.0	-0.136
19054	ENSG00000214174	AMZ2P1	chr17	-	64973241	64973517	64972753	64972927	64974554	64974641	19054	18,15,8,33	2,6,1,0	25,46,7	0,0,1	198	99	0.000614812	0.0488464	0.818,0.556,0.8,1.0	1.0,1.0,0.778	-0.132
801	ENSG00000239900	ADSL	chr22	+	40364879	40365056	40364275	40364365	40366435	40366489	801	188,128,88,281	26,15,25,38	288304136	17,28,6	198	99	0.000142345	0.0176728	0.783,0.81,0.638,0.787	0.894,0.844,0.919	-0.131
32493	ENSG00000136068	FLNB	chr3	+	58141857	58141896	58138281	58138529	58142649	58142752	32493	22,11,6,28	4,1,0,8	41,21,30	2,0,0	138	99	5.88295e-05	0.00929985	0.798,0.888,1.0,0.715	0.936,1.0,1.0	-0.128
17725	ENSG00000160685	ZBTB7B	chr1	+	155010257	155010397	155002629	155002943	155014654	155015814	17725	0,0,1,1	3,1,0,8	3,4,6	7,3,2	198	99	0.00030441	0.0301218	0.0,0.0,1.0,0.059	0.176,0.4,0.6	-0.127
34799	ENSG00000104723	TUSC3	chr8	+	15757790	15757855	15748374	15748465	15764202	15766638	34799	134,91,64,189	155,85,66,148	190304149	131,169,74	164	99	5.73266e-05	0.00909926	0.343,0.393,0.369,0.435	0.467,0.521,0.549	-0.127
31686	ENSG00000136108	CKAP2	chr13	+	52460895	52460974	52456522	52456607	52461057	52461258	31686	93,19,7,112	2,6,0,7	82,12,27	0,0,0	178	99	6.1638e-05	0.00962643	0.963,0.638,1.0,0.899	1.0,1.0,1.0	-0.125
45382	ENSG00000143479	DYRK3	chr1	+	206638924	206639042	206637649	206637761	206647387	206649193	45382	0,1,0,1	14,4,1,37	5,8,1	10,15,9	198	99	2.09377e-06	0.000885028	0.0,0.111,0.0,0.013	0.2,0.211,0.053	-0.124
24503	ENSG00000141577	CEP131	chr17	-	81192735	81192843	81192475	81192593	81193925	81194127	24503	26,13,10,30	4,1,0,4	26,18,7	1,0,0	198	99	0.000423911	0.0370295	0.765,0.867,1.0,0.789	0.929,1.0,1.0	-0.121
17686	ENSG00000145362	ANK2	chr4	+	113378089	113378181	113374763	113374946	113381456	113381516	17686	41,9,3,29	106,50,10,131	80,25,17	95,51,31	191	99	7.51765e-06	0.00245669	0.167,0.085,0.135,0.103	0.304,0.203,0.221	-0.12
65964	ENSG00000150093	ITGB1	chr10	-	32907062	32907143	32900276	32901635	32908367	32908534	65964	297,129,51,261	519301149813	784669225	703931377	180	99	7.56975e-07	0.000402143	0.239,0.191,0.158,0.15	0.38,0.283,0.247	-0.119
28046	ENSG00000092841	MYL6	chr12	+	56160625	56160670	56160242	56160320	56161386	56161550	28046	12095723881550	12249596182026	151425121261	123721521032	144	99	3.34627e-07	0.00025025	0.404,0.291,0.301,0.345	0.457,0.445,0.457	-0.118
65285	ENSG00000196531	NACA	chr12	-	56719536	56719596	56715870	56716110	56724451	56724523	65285	0,0,0,2	5,8,1,15	6,5,0	15,13,2	159	99	5.40043e-05	0.00871418	0.0,0.0,0.0,0.077	0.199,0.193,0.0	-0.111
23444	ENSG00000154556	SORBS2	chr4	-	185638876	185639035	185638078	185638162	185646667	185646782	23444	1055,545,88,1103	137,59,18,269	1302341391	111,28,32	198	99	2.0052e-05	0.00478394	0.794,0.822,0.71,0.672	0.854,0.859,0.859	-0.108
2894	ENSG00000161249	DMKN	chr19	-	35507457	35507511	35505938	35505986	35509910	35509961	2894	0,0,0,1	20,10,9,26	1,9,3	16,34,11	153	99	6.21848e-06	0.00210282	0.0,0.0,0.0,0.024	0.039,0.146,0.15	-0.106
29060	ENSG00000112039	FANCE	chr6	+	35457915	35457984	35457555	35457600	35458296	35458440	29060	25,7,6,37	3,0,0,7	29,26,23	0,0,0	168	99	3.82643e-05	0.00718852	0.831,1.0,1.0,0.757	1.0,1.0,1.0	-0.103
6558	ENSG00000087157	PGS1	chr17	+	78382663	78382785	78378648	78378808	78392475	78392665	6558	1,2,0,0	20,6,7,22	7,2,0	8,7,3	198	99	0.000323612	0.031305	0.024,0.143,0.0,0.0	0.304,0.125,0.0	-0.101
50576	ENSG00000135218	CD36	chr7	+	80673354	80673409	80672769	80672843	80673982	80674119	50576	230,218,125,97	2,6,0,6	208576184	33,81,4	154	99	1.65238e-09	2.87346e-06	0.987,0.959,1.0,0.912	0.802,0.821,0.967	0.101
65287	ENSG00000196531	NACA	chr12	-	56719725	56721459	56719536	56719596	56724451	56724523	65287	47,51,3,125	0,0,0,2	175,31,33	6,4,1	198	99	0.000328045	0.0314212	1.0,1.0,1.0,0.969	0.936,0.795,0.943	0.101
24371	ENSG00000166352	IFTAP	chr11	+	36633283	36633438	36610080	36610239	36636050	36636117	24371	132,93,80,177	2,1,1,1	188,387,60	2,6,14	198	99	0.000245556	0.0260907	0.971,0.979,0.976,0.989	0.979,0.97,0.682	0.102
50230	ENSG00000106609	TMEM248	chr7	+	66922148	66922246	66921231	66921461	66941847	66942024	50230	4,1,0,5	4,4,1,8	0,1,0	3,2,1	197	99	0.000233874	0.0252636	0.334,0.112,0.0,0.239	0.0,0.201,0.0	0.104
29785	ENSG00000099622	CIRBP	chr19	+	1270866	1271036	1269265	1269410	1271328	1271467	29785	17,12,5,18	0,0,0,0	18,39,8	0,9,0	198	99	9.61626e-05	0.0131916	1.0,1.0,1.0,1.0	1.0,0.684,1.0	0.105
60764	ENSG00000213930	GALT	chr9	+	34647656	34647705	34647388	34647567	34647831	34647905	60764	35,39,13,82	0,0,0,0	50,61,27	7,4,1	148	99	3.36189e-06	0.00127536	1.0,1.0,1.0,1.0	0.827,0.911,0.948	0.105
162	ENSG00000186866	POFUT2	chr21	-	45277232	45277773	45277016	45277142	45278102	45278169	162	4,6,4,2	25,12,7,40	0,0,4	69,27,26	198	99	0.000251214	0.0264242	0.074,0.2,0.222,0.024	0.0,0.0,0.071	0.106
67272	ENSG00000177990	DPY19L2	chr12	-	63666464	63666564	63665834	63665859	63668056	63668542	67272	4,0,0,6	11,12,1,8	0,0,0	5,4,4	198	99	0.000453908	0.0393131	0.154,0.0,0.0,0.273	0.0,0.0,0.0	0.107
48490	ENSG00000155906	RMND1	chr6	-	151422540	151422605	151421244	151421321	151423524	151423631	48490	40,21,10,43	1,0,0,0	32,57,26	3,10,0	164	99	4.45706e-06	0.00161987	0.96,1.0,1.0,1.0	0.866,0.775,1.0	0.11
35400	ENSG00000146574	CCZ1B	chr7	-	6812975	6813037	6811951	6812063	6814763	6814845	35400	48,9,12,61	1,1,0,1	21,30,29	3,8,0	161	99	8.96705e-05	0.0126344	0.967,0.847,1.0,0.974	0.811,0.698,1.0	0.111
37329	ENSG00000144674	GOLGA4	chr3	+	37361242	37361305	37355100	37355187	37366079	37366879	37329	37,17,13,41	45,40,18,78	34,21,16	89,165,34	162	99	0.000483929	0.0410896	0.334,0.206,0.306,0.243	0.189,0.072,0.223	0.111
16264	ENSG00000150593	PDCD4	chr10	+	110894090	110894198	110890555	110890670	110894411	110894522	16264	220,95,58,167	0,0,0,2	143,147,93	12,17,1	198	99	1.06116e-10	2.9476e-07	1.0,1.0,1.0,0.977	0.856,0.812,0.979	0.112
41993	ENSG00000136371	MTHFS	chr15	-	79889092	79889354	79843546	79845442	79896871	79897014	41993	51,42,26,42	3,0,0,0	96,120,33	9,7,3	198	99	3.07826e-05	0.00640147	0.895,1.0,1.0,1.0	0.842,0.896,0.846	0.112
14364	ENSG00000012660	ELOVL5	chr6	-	53273219	53273344	53270592	53270727	53275089	53275261	14364	87,27,11,123	0,2,0,1	102,74,40	5,7,5	198	99	4.62182e-06	0.0016642	1.0,0.871,1.0,0.984	0.911,0.841,0.8	0.113
19776	ENSG00000197712	FAM114A1	chr4	+	38940967	38941021	38935717	38935790	38943455	38943560	19776	49,25,15,56	0,0,0,0	70,33,29	0,11,0	153	99	0.000326019	0.0313817	1.0,1.0,1.0,1.0	1.0,0.66,1.0	0.113
8228	ENSG00000103194	USP10	chr16	+	84772540	84772685	84768192	84768358	84778894	84778987	8228	55,26,11,77	0,0,0,0	62,54,16	5,7,0	198	99	7.57688e-07	0.000402143	1.0,1.0,1.0,1.0	0.861,0.794,1.0	0.115
36832	ENSG00000072210	ALDH3A2	chr17	+	19656365	19656574	19652546	19652632	19661126	19661268	36832	60,20,17,90	1,1,0,0	42,30,24	3,7,0	198	99	4.2198e-05	0.00753759	0.968,0.909,1.0,1.0	0.875,0.682,1.0	0.117
2280	ENSG00000213096	ZNF254	chr19	+	24105939	24106066	24087183	24087337	24106547	24106643	2280	29,16,3,32	0,2,0,1	54,27,14	5,5,1	198	99	0.000508404	0.0424351	1.0,0.8,1.0,0.941	0.844,0.73,0.875	0.119
31864	ENSG00000196628	TCF4	chr18	-	55257314	55257391	55254496	55254700	55261465	55261533	31864	38,15,4,62	0,0,0,0	48,27,34	3,4,1	176	99	0.000417783	0.0366744	1.0,1.0,1.0,1.0	0.9,0.792,0.95	0.119
30281	ENSG00000138794	CASP6	chr4	-	109696409	109696486	109694523	109694700	109697621	109697768	30281	32,9,7,21	1,1,1,0	19,11,18	3,1,5	176	99	0.000281123	0.0285238	0.947,0.835,0.797,1.0	0.781,0.861,0.669	0.124
68826	ENSG00000112763	BTN2A1	chr6	+	26458606	26458718	26457921	26458142	26459480	26459828	68826	28,13,3,37	1,0,1,0	46,25,17	3,5,4	198	99	3.87977e-05	0.00725367	0.933,1.0,0.6,1.0	0.885,0.714,0.68	0.124
39339	ENSG00000135063	FAM189A2	chr9	+	69383445	69383521	69377610	69377744	69383629	69383759	39339	13,18,6,21	48,20,15,70	13,6,3	102,34,25	175	99	0.000334222	0.0317005	0.133,0.337,0.185,0.145	0.067,0.091,0.064	0.126
43849	ENSG00000121691	CAT	chr11	+	34453800	34453926	34453089	34453194	34456010	34456202	43849	222,125,36,323	0,0,0,0	421281121	0,0,37	198	99	0.000169259	0.0200065	1.0,1.0,1.0,1.0	1.0,1.0,0.621	0.126
39731	ENSG00000165996	HACD1	chr10	-	17603559	17603648	17599073	17599411	17603929	17604047	39731	253165105359	14,4,6,21	205444177	37,45,26	188	99	3.69615e-07	0.000261338	0.905,0.956,0.902,0.9	0.745,0.839,0.782	0.127
14940	ENSG00000179476	C14orf28	chr14	+	44903206	44903296	44900413	44900959	44904394	44904529	14940	25,12,8,23	0,2,0,0	17,22,18	4,4,0	189	99	4.7316e-05	0.00793114	1.0,0.759,1.0,1.0	0.69,0.742,1.0	0.129
20525	ENSG00000161204	ABCF3	chr3	+	184187363	184187443	184186795	184186875	184187663	184187761	20525	20,16,4,35	0,0,0,0	56,27,8	9,3,0	179	99	6.70514e-07	0.000383455	1.0,1.0,1.0,1.0	0.775,0.833,1.0	0.131
12722	ENSG00000154001	PPP2R5E	chr14	-	63453688	63453885	63421992	63422094	63539528	63539692	12722	42,15,4,79	1,0,0,0	56,32,22	2,3,3	198	99	0.00030626	0.0301515	0.955,1.0,1.0,1.0	0.933,0.842,0.786	0.135
35806	ENSG00000100271	TTLL1	chr22	-	43070170	43070242	43069603	43069844	43075473	43075590	35806	5,1,3,6	25,8,2,19	0,0,2	20,15,5	171	99	0.000561284	0.0455621	0.104,0.067,0.465,0.155	0.0,0.0,0.188	0.135
17352	ENSG00000237125	HAND2-AS1	chr4	+	173582704	173582878	173530966	173531078	173591072	173591153	17352	28,17,6,46	0,0,0,1	50,36,19	3,9,0	198	99	9.11127e-06	0.00283455	1.0,1.0,1.0,0.958	0.893,0.667,1.0	0.136
53494	ENSG00000118518	RNF146	chr6	+	127285207	127285348	127280230	127280340	127286049	127286097	53494	5,3,0,4	8,8,1,6	1,1,0	14,11,7	198	99	0.000149099	0.0181924	0.238,0.158,0.0,0.25	0.034,0.043,0.0	0.136
59546	ENSG00000130958	SLC35D2	chr9	-	96321997	96322080	96320709	96321341	96324090	96324169	59546	59,31,13,85	3,0,2,4	56,67,29	14,18,1	182	99	0.00034889	0.032381	0.915,1.0,0.78,0.92	0.685,0.669,0.94	0.139
36886	ENSG00000143727	ACP1	chr2	+	275139	275201	272036	272150	277226	277261	36886	72,36,30,46	1,0,0,0	75,35,25	3,13,0	161	99	4.30723e-06	0.00158019	0.978,1.0,1.0,1.0	0.939,0.623,1.0	0.14
60187	ENSG00000123179	EBPL	chr13	-	49669776	49669846	49663056	49663195	49691253	49691463	60187	9,5,4,17	1,0,0,1	3,14,16	0,9,1	169	99	0.000193998	0.0220427	0.841,1.0,1.0,0.909	1.0,0.477,0.904	0.144
581	ENSG00000182944	EWSR1	chr22	+	29291564	29291599	29288605	29288786	29292136	29292169	581	63,52,12,89	2,0,0,0	93,64,32	28,10,0	134	99	1.69948e-09	2.87346e-06	0.959,1.0,1.0,1.0	0.71,0.825,1.0	0.145
33103	ENSG00000169398	PTK2	chr8	-	140675459	140675499	140674297	140674404	140700890	140701022	33103	27,19,9,33	0,0,0,0	32,18,28	3,6,0	139	99	7.444e-05	0.0112343	1.0,1.0,1.0,1.0	0.884,0.681,1.0	0.145
33898	ENSG00000134548	SPX	chr12	+	21531136	21531191	21529000	21529084	21534979	21535111	33898	7,1,1,18	0,0,0,0	17,28,11	0,14,0	154	99	9.40724e-05	0.0130188	1.0,1.0,1.0,1.0	1.0,0.563,1.0	0.146
16052	ENSG00000105223	PLD3	chr19	+	40365717	40365930	40365552	40365585	40366418	40366464	16052	35,16,6,104	0,0,0,3	45,57,17	8,4,1	198	99	1.62849e-05	0.00421644	1.0,1.0,1.0,0.945	0.738,0.877,0.895	0.15
23235	ENSG00000152952	PLOD2	chr3	-	146077861	146077924	146073286	146073352	146079115	146079257	23235	52,24,9,75	0,0,0,0	37,58,14	0,29,0	162	99	2.90094e-05	0.00616458	1.0,1.0,1.0,1.0	1.0,0.55,1.0	0.15
48344	ENSG00000083097	DOP1A	chr6	+	83152287	83152367	83151882	83152027	83153510	83153620	48344	37,33,16,38	0,0,0,0	23,39,20	3,8,0	179	99	6.51409e-07	0.000382132	1.0,1.0,1.0,1.0	0.809,0.729,1.0	0.154
55814	ENSG00000230074	NA	chr9	+	34678095	34678268	34665606	34665767	34680905	34681981	55814	3,2,0,6	0,0,1,0	5,4,4	3,4,0	198	99	0.000300917	0.0298569	1.0,1.0,0.0,1.0	0.455,0.333,1.0	0.154
6924	ENSG00000005102	MEOX1	chr17	-	43643487	43643660	43640388	43642032	43661065	43661393	6924	36,21,11,44	3,1,2,2	40,95,27	11,27,3	198	99	0.000542934	0.0446376	0.857,0.913,0.733,0.917	0.645,0.638,0.818	0.155
17595	ENSG00000138670	RASGEF1B	chr4	-	81457498	81457621	81450892	81456788	81459331	81459514	17595	14,7,1,46	0,0,0,0	17,28,2	1,8,0	198	99	8.52848e-06	0.00269639	1.0,1.0,1.0,1.0	0.895,0.636,1.0	0.156
63346	ENSG00000115414	FN1	chr2	-	215392930	215393203	215391631	215391814	215394527	215394719	63346	389,138,37,818	235,84,13,494	350239137	405228132	198	99	1.85917e-05	0.00454714	0.453,0.451,0.587,0.453	0.302,0.344,0.342	0.157
5685	ENSG00000129197	RPAIN	chr17	+	5425970	5426082	5422768	5422829	5432541	5432608	5685	43,40,19,50	42,42,16,52	40,44,31	102,133,49	198	99	1.6568e-06	0.000723929	0.339,0.323,0.373,0.325	0.164,0.142,0.24	0.158
31156	ENSG00000154358	OBSCN	chr1	+	228370192	228370238	228369941	228370094	228370678	228370756	31156	78,49,14,118	2,0,0,4	222,46,48	28,8,7	145	99	2.99198e-08	3.32435e-05	0.964,1.0,1.0,0.953	0.844,0.797,0.824	0.158
47290	ENSG00000196074	SYCP2	chr20	-	59868412	59868568	59867710	59867847	59868834	59868925	47290	7,4,4,1	1,1,0,0	3,7,8	0,3,3	198	99	0.000562142	0.0455621	0.778,0.667,1.0,1.0	1.0,0.538,0.571	0.158
5687	ENSG00000129197	RPAIN	chr17	+	5425970	5426299	5422768	5422829	5432541	5432876	5687	49,42,21,53	42,42,16,52	53,44,33	102,133,49	198	99	4.03746e-06	0.00150437	0.368,0.333,0.396,0.338	0.206,0.142,0.252	0.159
37962	ENSG00000142330	CAPN10	chr2	+	240596318	240596521	240595023	240595304	240597887	240598087	37962	13,18,5,15	0,1,0,1	26,14,16	6,1,2	198	99	3.68712e-05	0.0071333	1.0,0.9,1.0,0.882	0.684,0.875,0.8	0.159
63344	ENSG00000115414	FN1	chr2	-	215380810	215381080	215379129	215379317	215382211	215382325	63344	330,137,40,537	211,115,36,421	152,131,85	281207138	198	99	1.92757e-12	8.32881e-09	0.439,0.373,0.357,0.389	0.213,0.24,0.235	0.16
50672	ENSG00000198839	ZNF277	chr7	+	112295868	112295957	112286872	112287074	112296228	112296311	50672	12,8,10,69	1,1,0,2	34,49,11	7,8,2	188	99	4.36916e-05	0.00769899	0.863,0.808,1.0,0.948	0.719,0.763,0.743	0.163
580	ENSG00000182944	EWSR1	chr22	+	29291561	29291599	29288605	29288786	29292136	29292169	580	63,50,13,78	2,0,0,0	76,60,28	28,10,0	137	99	3.21782e-09	4.31498e-06	0.958,1.0,1.0,1.0	0.662,0.813,1.0	0.164
7656	ENSG00000102984	ZNF821	chr16	-	71867892	71868037	71864753	71865048	71879906	71880023	7656	21,9,5,21	0,0,0,3	17,21,7	3,7,0	198	99	0.00033867	0.0318121	1.0,1.0,1.0,0.778	0.739,0.6,1.0	0.165
16046	ENSG00000105223	PLD3	chr19	+	40365552	40365930	40348689	40348768	40366418	40366464	16046	40,18,7,115	0,2,0,6	61,73,22	14,16,1	198	99	0.000159243	0.0190543	1.0,0.818,1.0,0.906	0.685,0.695,0.917	0.165
17904	ENSG00000147166	ITGB1BP2	chrX	+	71302410	71302556	71301749	71301870	71303261	71303356	17904	133,69,45,175	25,9,14,31	124,94,56	43,55,18	198	99	0.000551153	0.0450914	0.727,0.793,0.616,0.738	0.59,0.461,0.609	0.165
38162	ENSG00000164011	ZNF691	chr1	+	42849564	42849742	42849290	42849413	42850949	42852473	38162	6,3,2,6	1,0,0,1	12,1,4	7,0,1	198	99	4.52385e-05	0.00788894	0.75,1.0,1.0,0.75	0.462,1.0,0.667	0.165
20446	ENSG00000205981	DNAJC19	chr3	-	180986947	180987022	180985925	180985996	180988022	180988096	20446	42,29,29,55	2,1,5,3	80,91,33	11,28,8	174	99	0.00024462	0.0260796	0.923,0.943,0.767,0.913	0.805,0.649,0.701	0.168
47211	ENSG00000093167	LRRFIP2	chr3	-	37066223	37066325	37065809	37065942	37075023	37075116	47211	106,70,38,111	6,5,1,5	57,69,38	5,22,6	198	99	0.000197883	0.0223052	0.898,0.875,0.95,0.917	0.851,0.611,0.76	0.169
53543	ENSG00000133624	ZNF767P	chr7	-	149558607	149558839	149552800	149553016	149619923	149620037	53543	17,19,6,27	3,0,0,0	41,15,7	3,1,3	198	99	0.000631179	0.0496869	0.739,1.0,1.0,1.0	0.872,0.882,0.538	0.171
67888	ENSG00000198270	TMEM116	chr12	-	112005601	112005686	112005256	112005303	112005948	112006024	67888	15,10,2,18	0,0,0,1	18,30,8	3,3,1	184	99	0.000170425	0.0200159	1.0,1.0,1.0,0.906	0.763,0.843,0.811	0.171
23452	ENSG00000154556	SORBS2	chr4	-	185684753	185684846	185678795	185678822	185775230	185775366	23452	46,30,1,63	45,21,2,92	23,6,9	70,19,33	192	99	3.10612e-05	0.00642504	0.345,0.424,0.205,0.261	0.145,0.14,0.123	0.173
33251	ENSG00000123636	BAZ2B	chr2	-	159336941	159337077	159332539	159332686	159337566	159337772	33251	13,14,2,30	0,0,0,1	21,17,17	2,6,0	198	99	9.04193e-05	0.0126386	1.0,1.0,1.0,0.938	0.84,0.586,1.0	0.176
66608	ENSG00000151632	AKR1C2	chr10	-	4999199	4999277	4998624	4998747	5000549	5000666	66608	22,2,2,13	0,0,0,0	53,24,14	5,3,2	177	99	1.05254e-05	0.00313896	1.0,1.0,1.0,1.0	0.856,0.817,0.797	0.177
23266	ENSG00000155657	TTN	chr2	-	178637368	178637419	178636397	178636799	178639698	178639788	23266	5,2,1,21	0,0,0,3	19,3,21	10,0,4	150	99	0.000592506	0.0474103	1.0,1.0,1.0,0.822	0.556,1.0,0.776	0.178
52645	ENSG00000103145	HCFC1R1	chr16	-	3023473	3023530	3023232	3023361	3023846	3023942	52645	33,12,19,71	26,11,12,43	37,31,42	60,83,42	156	99	0.000343914	0.0321539	0.446,0.409,0.501,0.512	0.281,0.192,0.388	0.18
52290	ENSG00000005471	ABCB4	chr7	-	87411892	87412033	87409235	87409392	87417311	87417515	52290	7,7,1,15	0,0,0,1	20,12,7	3,4,0	198	99	0.000138634	0.017391	1.0,1.0,1.0,0.882	0.769,0.6,1.0	0.181
48747	ENSG00000137404	NRM	chr6	-	30689275	30689452	30688046	30688942	30690841	30690967	48747	18,13,7,36	2,0,0,0	10,18,12	3,4,0	198	99	0.000105373	0.0141302	0.818,1.0,1.0,1.0	0.625,0.692,1.0	0.182
53657	ENSG00000189212	DPY19L2P1	chr7	-	35181414	35181502	35179017	35179155	35185719	35186203	53657	2,17,2,17	15,15,5,23	5,0,1	30,13,11	187	99	6.45512e-05	0.0100411	0.066,0.375,0.175,0.281	0.081,0.0,0.046	0.182
53655	ENSG00000189212	DPY19L2P1	chr7	-	35164839	35164959	35162000	35162094	35179017	35179155	53655	9,16,3,12	25,13,3,28	1,3,1	18,7,16	198	99	0.000133049	0.0169086	0.153,0.381,0.333,0.176	0.027,0.176,0.03	0.183
54546	ENSG00000122367	LDB3	chr10	+	86706530	86706719	86692534	86692571	86709904	86710050	54546	444,260,59,645	91,61,13,154	505,42,130	281,21,56	198	99	1.4864e-10	3.48969e-07	0.709,0.681,0.694,0.677	0.473,0.5,0.537	0.187
16050	ENSG00000105223	PLD3	chr19	+	40365717	40365930	40348684	40348768	40366418	40366464	16050	41,17,7,116	0,2,0,6	51,62,21	14,16,1	198	99	8.67094e-05	0.0124426	1.0,0.81,1.0,0.906	0.646,0.66,0.913	0.189
6437	ENSG00000264187	NA	chr17	-	17216379	17216503	17215184	17215316	17217068	17217182	6437	39,52,11,57	0,0,0,0	79,33,18	7,12,0	198	99	5.42801e-08	5.55485e-05	1.0,1.0,1.0,1.0	0.849,0.579,1.0	0.191
8340	ENSG00000149925	ALDOA	chr16	+	30065875	30065927	30064423	30064505	30067233	30067366	8340	9717872702159	307,209,97,710	25501520325	10801991224	151	99	9.9213e-05	0.0135375	0.675,0.712,0.646,0.666	0.608,0.334,0.488	0.198
52445	ENSG00000122566	HNRNPA2B1	chr7	-	26191421	26191650	26190992	26191128	26192494	26192577	52445	39,28,22,41	19,28,12,28	69,34,17	152,71,17	198	99	2.79433e-05	0.00597065	0.506,0.333,0.478,0.423	0.185,0.193,0.333	0.198
26699	ENSG00000067066	SP100	chr2	+	230417590	230417665	230415941	230416328	230442936	230443099	26699	16,9,3,15	0,0,0,3	47,8,14	16,2,1	174	99	0.000109878	0.0145338	1.0,1.0,1.0,0.74	0.626,0.695,0.888	0.199
35951	ENSG00000182552	RWDD4	chr4	-	183655880	183655961	183651217	183651323	183658928	183659178	35951	32,12,7,34	1,0,0,0	11,12,14	0,5,2	180	99	0.000165841	0.0196622	0.946,1.0,1.0,1.0	1.0,0.569,0.794	0.199
16047	ENSG00000105223	PLD3	chr19	+	40365661	40365930	40348699	40348768	40366418	40366510	16047	35,18,6,106	0,2,0,6	46,60,20	14,16,1	198	99	0.000145954	0.0179821	1.0,0.818,1.0,0.898	0.622,0.652,0.909	0.201
570	ENSG00000186575	NF2	chr22	+	29683019	29683064	29681438	29681601	29694751	29694811	570	10,10,3,17	0,0,0,1	22,20,5	2,3,2	144	99	0.000411946	0.0364085	1.0,1.0,1.0,0.921	0.883,0.821,0.632	0.202
12224	ENSG00000197045	GMFB	chr14	-	54482121	54482202	54481394	54481458	54483670	54483767	12224	21,5,1,30	0,0,0,3	23,9,10	3,3,1	180	99	0.000251787	0.0264242	1.0,1.0,1.0,0.846	0.808,0.623,0.846	0.203
65688	ENSG00000163359	COL6A3	chr2	-	237378635	237379235	237376771	237377344	237380914	237381499	65688	72,15,4,127	52,10,3,97	48,17,26	106,22,72	198	99	1.11244e-07	9.83193e-05	0.409,0.429,0.4,0.396	0.185,0.279,0.153	0.203
7001	ENSG00000108599	AKAP10	chr17	-	19909180	19909276	19904301	19906232	19920035	19920118	7001	29,12,7,26	0,0,0,1	15,13,12	1,8,0	195	99	0.000172801	0.0201798	1.0,1.0,1.0,0.93	0.884,0.452,1.0	0.204
63036	ENSG00000118096	IFT46	chr11	-	118564964	118565061	118559784	118559864	118565789	118565810	63036	48,16,10,38	0,0,0,2	81,28,25	7,17,0	196	99	1.3977e-05	0.00385489	1.0,1.0,1.0,0.906	0.854,0.454,1.0	0.207
2420	ENSG00000063241	ISOC2	chr19	-	55455635	55455845	55455259	55455330	55456348	55456489	2420	95,53,37,177	9,7,2,33	124,64,57	38,30,13	198	99	0.000300965	0.0298569	0.841,0.791,0.902,0.728	0.62,0.516,0.687	0.208
6605	ENSG00000169738	DCXR	chr17	-	82036413	82036448	82036283	82036308	82036543	82036581	6605	11,7,2,25	0,2,0,0	15,19,15	8,10,0	134	99	1.09995e-05	0.00321616	1.0,0.721,1.0,1.0	0.581,0.584,1.0	0.209
8229	ENSG00000103194	USP10	chr16	+	84775159	84775225	84768264	84768358	84778894	84779015	8229	32,28,14,37	0,0,0,0	29,17,14	5,7,0	165	99	1.85098e-07	0.000159958	1.0,1.0,1.0,1.0	0.777,0.593,1.0	0.21
28167	ENSG00000058668	ATP2B4	chr1	+	203733222	203733400	203727394	203727571	203739545	203739644	28167	195,100,18,271	19,2,0,21	269,78,66	31,18,20	198	99	0.000155547	0.0188439	0.837,0.962,1.0,0.866	0.813,0.684,0.623	0.21
63808	ENSG00000171204	TMEM126B	chr11	+	85631686	85631808	85628592	85628688	85634085	85634176	63808	181,94,63,143	1,1,3,4	165,230,36	12,9,24	198	99	3.6565e-05	0.0071333	0.989,0.979,0.913,0.947	0.873,0.927,0.429	0.214
37533	ENSG00000187741	FANCA	chr16	-	89762637	89762793	89761948	89762022	89764889	89765066	37533	3,7,4,4	21,5,6,13	0,0,0	5,4,4	198	99	1.14261e-05	0.0032672	0.067,0.412,0.25,0.133	0.0,0.0,0.0	0.215
48750	ENSG00000137404	NRM	chr6	-	30690046	30690243	30688046	30688942	30690841	30690976	48750	15,5,1,23	2,0,0,0	6,18,8	3,4,0	198	99	9.00714e-05	0.0126386	0.789,1.0,1.0,1.0	0.5,0.692,1.0	0.217
17879	ENSG00000156500	PABIR3	chrX	+	134847382	134847475	134845346	134845401	134852799	134852896	17879	2,2,2,2	1,1,0,0	2,2,2	2,3,0	192	99	0.000509403	0.0424351	0.508,0.508,1.0,1.0	0.34,0.256,1.0	0.222
40523	ENSG00000112183	RBM24	chr6	+	17290848	17290893	17289968	17290068	17291755	17293023	40523	134,122,23,85	12,13,4,32	134,110,31	69,77,11	144	99	3.37797e-06	0.00127536	0.885,0.866,0.798,0.646	0.572,0.495,0.66	0.223
66363	ENSG00000132305	IMMT	chr2	-	86170748	86170844	86166507	86166644	86171207	86171312	66363	142,68,41,178	18,20,14,74	87,46,58	81,41,24	195	99	0.000380146	0.0344595	0.8,0.633,0.598,0.55	0.353,0.363,0.551	0.223
33138	ENSG00000110046	ATG2A	chr11	-	64903589	64903660	64903287	64903364	64905562	64905655	33138	32,8,2,41	0,0,0,3	32,6,7	8,3,0	170	99	0.000137249	0.017273	1.0,1.0,1.0,0.888	0.7,0.538,1.0	0.226
273	ENSG00000166979	EVA1C	chr21	+	32503925	32504015	32495116	32495170	32514813	32514880	273	1,4,5,16	0,0,1,0	8,46,2	3,22,0	189	99	1.37851e-06	0.000638185	1.0,1.0,0.724,1.0	0.583,0.523,1.0	0.229
3454	ENSG00000000419	DPM1	chr20	-	50941104	50941209	50940864	50940955	50942030	50942126	3454	9,5,1,10	2,0,0,0	11,6,4	3,4,0	198	99	4.84595e-05	0.00805339	0.692,1.0,1.0,1.0	0.647,0.429,1.0	0.231
47641	ENSG00000060762	MPC1	chr6	-	166368732	166368961	166366968	166367184	166370217	166370221	47641	5,6,2,0	0,0,0,1	5,6,2	2,3,1	198	99	3.13939e-05	0.0064595	1.0,1.0,1.0,0.0	0.556,0.5,0.5	0.231
37959	ENSG00000142330	CAPN10	chr2	+	240595933	240596521	240595023	240595304	240597887	240598087	37959	6,6,2,6	0,1,0,1	10,10,7	6,1,2	198	99	3.67387e-05	0.0071333	1.0,0.75,1.0,0.75	0.455,0.833,0.636	0.234
15937	ENSG00000082515	MRPL22	chr5	+	154950820	154950938	154941094	154941265	154956370	154956436	15937	113,77,41,135	24,22,9,27	90,166,86	62,163,29	198	99	3.37532e-05	0.0066969	0.702,0.636,0.695,0.714	0.421,0.337,0.597	0.235
48748	ENSG00000137404	NRM	chr6	-	30690024	30690243	30688046	30688942	30690841	30690986	48748	15,5,1,21	2,0,0,0	5,17,8	3,4,0	198	99	9.06747e-05	0.0126386	0.789,1.0,1.0,1.0	0.455,0.68,1.0	0.236
64940	ENSG00000134461	ANKRD16	chr10	-	5880297	5880376	5878086	5878287	5883005	5883167	64940	11,17,5,27	0,0,0,1	34,10,8	3,9,0	178	99	2.24417e-05	0.00513361	1.0,1.0,1.0,0.938	0.863,0.382,1.0	0.236
35348	ENSG00000143643	TTC13	chr1	-	230936157	230936264	230933778	230933861	230939385	230939496	35348	7,1,0,3	3,3,2,4	0,0,0	3,1,1	198	99	3.75226e-05	0.00716818	0.538,0.143,0.0,0.273	0.0,0.0,0.0	0.239
54210	ENSG00000156170	NDUFAF6	chr8	+	95034007	95034122	95031994	95032098	95035453	95035576	54210	1,1,1,7	1,1,2,3	1,0,0	1,2,1	198	99	0.000215851	0.0238467	0.333,0.333,0.2,0.538	0.333,0.0,0.0	0.24
58789	ENSG00000177192	PUS1	chr12	+	131939172	131939275	131931514	131932312	131941291	131941983	58789	13,10,2,17	0,0,0,1	11,10,3	6,2,0	198	99	1.58591e-05	0.00421644	1.0,1.0,1.0,0.895	0.478,0.714,1.0	0.243
9989	ENSG00000069943	PIGB	chr15	+	55350698	55350912	55341737	55341802	55354797	55354978	9989	5,7,6,13	0,0,0,1	11,12,5	0,4,2	198	99	0.000551931	0.0450914	1.0,1.0,1.0,0.867	1.0,0.6,0.556	0.248
28749	ENSG00000197343	ZNF655	chr7	+	99571687	99571792	99560532	99560695	99572244	99572318	28749	30,13,2,49	1,0,0,0	34,14,16	10,2,2	198	99	1.2305e-08	1.49536e-05	0.938,1.0,1.0,1.0	0.63,0.778,0.8	0.248
40313	ENSG00000130595	TNNT3	chr11	+	1929119	1929143	1926694	1926709	1929809	1929828	40313	34,41,11,22	1,4,3,10	82228152	61,189,59	123	99	4.57289e-05	0.00790358	0.965,0.892,0.747,0.639	0.52,0.493,0.675	0.248
69490	ENSG00000133110	POSTN	chr13	-	37569299	37569383	37564518	37564560	37569743	37569790	69490	12834012011559	270,51,34,306	300497142	179,259,66	183	99	0	0	0.72,0.81,0.762,0.734	0.476,0.509,0.538	0.249
31174	ENSG00000163608	NEPRO	chr3	-	113010642	113010704	113008170	113008430	113011044	113011165	31174	50,18,4,44	3,0,0,1	47,29,22	2,22,4	161	99	3.26683e-05	0.00663824	0.911,1.0,1.0,0.964	0.935,0.448,0.772	0.25
20992	ENSG00000242086	MUC20-OT1	chr3	+	195685817	195685939	195683749	195683865	195688532	195688797	20992	6,15,3,10	8,6,7,20	4,0,2	32,27,10	198	99	1.1732e-06	0.000556381	0.273,0.556,0.176,0.2	0.059,0.0,0.091	0.251
9012	ENSG00000102898	NUTF2	chr16	+	67847277	67847456	67846934	67846985	67865101	67865229	9012	23,10,11,29	23,10,4,51	13,15,6	44,80,21	198	99	1.93716e-05	0.00470069	0.333,0.333,0.579,0.221	0.129,0.086,0.125	0.253
33602	ENSG00000162572	SCNN1D	chr1	+	1285570	1285664	1283977	1284090	1285925	1286278	33602	4,2,0,2	2,3,1,3	0,0,0	5,2,1	193	99	0.000250416	0.0264242	0.506,0.255,0.0,0.255	0.0,0.0,0.0	0.254
61967	ENSG00000198561	CTNND1	chr11	+	57794009	57794081	57761796	57762046	57795576	57795729	61967	100,45,9,110	2,0,1,4	92,11,52	9,16,3	171	99	0.000207203	0.0231543	0.967,1.0,0.839,0.941	0.855,0.285,0.909	0.254
9494	ENSG00000214013	GANC	chr15	+	42278024	42278088	42276347	42276410	42278481	42278590	9494	3,0,2,4	6,2,1,6	0,0,0	7,8,1	163	99	8.65749e-05	0.0124426	0.233,0.0,0.548,0.288	0.0,0.0,0.0	0.267
15936	ENSG00000082515	MRPL22	chr5	+	154950802	154950938	154941216	154941265	154956370	154956436	15936	88,55,37,102	24,22,9,27	61,101,64	62,163,29	198	99	2.32061e-05	0.00522508	0.647,0.556,0.673,0.654	0.33,0.237,0.525	0.269
59452	ENSG00000224958	PGM5-AS1	chr9	-	68356289	68356361	68355071	68355605	68357722	68357870	59452	4,1,1,3	4,1,1,2	1,0,0	1,3,1	171	99	0.000181379	0.0209302	0.367,0.367,0.367,0.465	0.367,0.0,0.0	0.269
69016	ENSG00000139405	RITA1	chr12	+	113186192	113186316	113185525	113186021	113186682	113187048	69016	18,5,4,14	2,0,0,0	21,3,11	4,1,2	198	99	0.000169926	0.0200159	0.818,1.0,1.0,1.0	0.724,0.6,0.733	0.269
69121	ENSG00000155957	TMBIM4	chr12	-	66138723	66138734	66137919	66138166	66145840	66145958	69121	13,5,7,18	2,1,0,1	9,12,8	6,9,2	110	99	1.6259e-05	0.00421644	0.854,0.818,1.0,0.942	0.574,0.545,0.783	0.269
13508	ENSG00000120925	RNF170	chr8	-	42865415	42865489	42861329	42861855	42870003	42870112	13508	15,9,1,20	0,0,0,1	20,11,4	1,2,3	173	99	0.000561242	0.0455621	1.0,1.0,1.0,0.92	0.92,0.759,0.433	0.276
28510	ENSG00000169764	UGP2	chr2	+	63842058	63842204	63840953	63841232	63856305	63856433	28510	151,65,31,150	60,41,7,76	37,52,35	76,53,44	198	99	1.10797e-06	0.000538586	0.557,0.442,0.689,0.497	0.196,0.329,0.285	0.276
60381	ENSG00000132950	ZMYM5	chr13	-	19837655	19837821	19835476	19835689	19838699	19838985	60381	14,13,5,15	0,0,0,0	21,8,6	0,6,1	198	99	0.000378684	0.0344254	1.0,1.0,1.0,1.0	1.0,0.4,0.75	0.283
68669	ENSG00000050426	LETMD1	chr12	+	51052091	51052207	51048342	51049185	51056349	51056391	68669	37,15,7,36	8,5,2,16	16,17,6	14,18,7	198	99	0.000308317	0.0302774	0.698,0.6,0.636,0.529	0.364,0.321,0.3	0.287
54759	ENSG00000173660	UQCRH	chr1	+	46309896	46310044	46303708	46303820	46310154	46310316	54759	104,67,61,149	10,13,9,33	226,236,58	323,105,18	198	99	7.28476e-05	0.011066	0.839,0.72,0.772,0.693	0.259,0.529,0.617	0.288
3724	ENSG00000126005	MMP24OS	chr20	-	35277389	35277932	35272004	35272145	35278008	35278027	3724	4,2,0,2	0,0,1,1	5,4,3	4,5,3	198	99	0.000411574	0.0364085	1.0,1.0,0.0,0.5	0.385,0.286,0.333	0.29
59451	ENSG00000224958	PGM5-AS1	chr9	-	68356289	68356346	68355188	68355605	68357722	68357823	59451	2,2,1,3	4,1,1,2	1,0,0	1,3,1	156	99	0.000378885	0.0344254	0.241,0.559,0.388,0.488	0.388,0.0,0.0	0.29
28660	ENSG00000203740	NTMT2	chr1	+	170157968	170158117	170145958	170146261	170160517	170160693	28660	4,1,1,6	0,1,0,0	18,1,3	10,3,0	198	99	3.99394e-05	0.00726267	1.0,0.333,1.0,1.0	0.474,0.143,1.0	0.294
2286	ENSG00000007255	TRAPPC6A	chr19	-	45165126	45165194	45164724	45164970	45178134	45178237	2286	30,16,4,32	2,0,0,3	46,25,11	6,10,6	167	99	9.51961e-05	0.0131276	0.899,1.0,1.0,0.863	0.82,0.597,0.521	0.295
43891	ENSG00000115282	TTC31	chr2	+	74490024	74490127	74483321	74483410	74490243	74490473	43891	28,20,4,39	3,0,0,3	26,9,9	9,3,2	198	99	0.000263718	0.0273479	0.824,1.0,1.0,0.867	0.591,0.6,0.692	0.295
63037	ENSG00000118096	IFT46	chr11	-	118564964	118565091	118559784	118559864	118565789	118566011	63037	24,12,4,25	0,0,0,2	46,10,14	7,17,0	198	99	3.92378e-05	0.00726267	1.0,1.0,1.0,0.862	0.767,0.227,1.0	0.301
55815	ENSG00000230074	NA	chr9	+	34678099	34678268	34665664	34665767	34680905	34681298	55815	2,1,0,1	0,0,1,0	1,2,1	3,4,0	198	99	1.42645e-05	0.00390645	1.0,1.0,0.0,1.0	0.143,0.2,1.0	0.302
63332	ENSG00000162341	TPCN2	chr11	+	69067502	69067605	69063894	69063967	69070429	69070495	63332	14,11,2,17	1,2,0,0	14,3,10	8,3,0	198	99	0.000313278	0.0304569	0.875,0.733,1.0,1.0	0.467,0.333,1.0	0.302
3921	ENSG00000197586	ENTPD6	chr20	+	25206521	25206590	25195700	25195867	25207075	25207397	3921	24,10,4,19	9,11,2,14	6,4,1	17,6,6	168	99	0.000586496	0.0472209	0.611,0.349,0.541,0.444	0.172,0.282,0.089	0.305
15808	ENSG00000006837	CDKL3	chr5	-	134308573	134308727	134308000	134308466	134312291	134312380	15808	4,4,1,5	1,0,0,0	5,6,4	2,2,1	198	99	3.79057e-05	0.00718852	0.667,1.0,1.0,1.0	0.556,0.6,0.667	0.309
38046	ENSG00000139370	SLC15A4	chr12	-	128809942	128810111	128809395	128809473	128814774	128815070	38046	10,8,7,27	1,1,0,2	7,28,7	13,6,1	198	99	0.000288888	0.02918	0.833,0.8,1.0,0.871	0.212,0.7,0.778	0.313
42985	ENSG00000166295	ANAPC16	chr10	+	72220053	72220379	72215999	72216138	72223887	72224056	42985	80,64,30,121	27,17,5,43	79,86,16	65,68,27	198	99	1.14148e-06	0.000548021	0.597,0.653,0.75,0.585	0.378,0.387,0.229	0.315
8560	ENSG00000169592	INO80E	chr16	+	30002435	30003013	30001413	30001530	30003435	30003526	8560	3,3,1,4	0,0,0,0	5,2,5	5,0,1	198	99	0.000460171	0.0396788	1.0,1.0,1.0,1.0	0.333,1.0,0.714	0.318
8176	ENSG00000205336	ADGRG1	chr16	+	57641586	57641708	57628604	57628802	57650252	57650351	8176	2,1,2,2	0,1,0,1	8,14,2	5,8,3	198	99	0.000152459	0.0185275	1.0,0.333,1.0,0.5	0.444,0.467,0.25	0.321
43265	ENSG00000132530	XAF1	chr17	+	6761885	6762037	6760405	6760601	6762154	6762193	43265	4,4,2,2	0,1,0,0	7,11,9	5,1,4	198	99	2.5929e-06	0.0010289	1.0,0.667,1.0,1.0	0.412,0.846,0.529	0.321
4856	ENSG00000101745	ANKRD12	chr18	+	9204475	9204544	9195550	9195698	9208656	9208803	4856	9,6,1,25	0,0,0,3	19,2,7	2,1,4	168	99	0.000158896	0.0190543	1.0,1.0,1.0,0.831	0.848,0.541,0.508	0.325
64094	ENSG00000106723	SPIN1	chr9	+	88418777	88418951	88389370	88389410	88426381	88426591	64094	19,6,6,11	0,0,0,3	11,9,4	7,1,2	198	99	8.06751e-05	0.0118837	1.0,1.0,1.0,0.647	0.44,0.818,0.5	0.326
48426	ENSG00000164674	SYTL3	chr6	+	158663204	158663378	158662749	158662812	158665394	158665613	48426	3,3,1,8	0,0,0,1	9,13,4	1,2,5	198	99	1.55371e-06	0.000694489	1.0,1.0,1.0,0.8	0.818,0.765,0.286	0.327
28076	ENSG00000122483	CCDC18	chr1	+	93270346	93270814	93264700	93264901	93278462	93278477	28076	6,2,2,2	2,0,0,1	3,0,1	3,2,0	198	99	7.89251e-05	0.0116701	0.6,1.0,1.0,0.5	0.333,0.0,1.0	0.331
61241	ENSG00000166199	ALKBH3	chr11	+	43892040	43892129	43889724	43889828	43919037	43919042	61241	19,8,8,7	1,0,0,1	6,4,9	4,2,1	188	99	2.68739e-06	0.00105563	0.909,1.0,1.0,0.787	0.441,0.513,0.826	0.331
48308	ENSG00000007866	TEAD3	chr6	-	35480059	35480122	35479304	35479316	35480311	35480374	48308	30,21,20,33	4,0,0,10	17,13,11	9,5,8	162	99	0.000258472	0.0268755	0.821,1.0,1.0,0.669	0.536,0.614,0.457	0.337
67881	ENSG00000198270	TMEM116	chr12	-	111965594	111965759	111938183	111938210	111991757	111991889	67881	6,1,1,7	0,1,0,0	2,7,3	1,2,3	198	99	1.72701e-05	0.00437751	1.0,0.333,1.0,1.0	0.5,0.636,0.333	0.344
56887	ENSG00000183077	AFMID	chr17	+	78204827	78204900	78190969	78191060	78205945	78206050	56887	2,1,1,8	0,0,0,2	3,4,1	4,3,0	172	99	1.74739e-05	0.00438403	1.0,1.0,1.0,0.697	0.302,0.434,1.0	0.346
65811	ENSG00000186020	ZNF529	chr19	-	36572332	36572392	36556103	36556197	36589614	36589701	65811	7,6,1,9	2,0,0,1	10,3,5	6,4,1	159	99	0.000111067	0.0146413	0.685,1.0,1.0,0.849	0.509,0.318,0.757	0.355
9988	ENSG00000069943	PIGB	chr15	+	55350698	55350803	55341737	55341802	55354797	55354978	9988	1,2,1,5	0,0,0,1	1,5,2	0,4,2	198	99	5.69688e-05	0.00908736	1.0,1.0,1.0,0.714	1.0,0.385,0.333	0.356
20953	ENSG00000142798	HSPG2	chr1	-	21888667	21888718	21887937	21888066	21889980	21890141	20953	56,31,2,63	52,6,1,65	46,3,9	95,11,41	150	99	4.67436e-05	0.00793114	0.415,0.773,0.569,0.39	0.242,0.153,0.127	0.363
56510	ENSG00000156171	DRAM2	chr1	-	111139587	111139711	111137522	111137586	111140037	111140062	56510	5,3,2,6	0,0,0,1	11,25,5	4,9,2	198	99	5.55323e-07	0.000354023	1.0,1.0,1.0,0.75	0.579,0.581,0.556	0.366
14894	ENSG00000111879	FAM184A	chr6	-	118961760	118961963	118959762	118960184	118966834	118966952	14894	3,1,2,2	0,1,0,0	6,12,1	2,4,2	198	99	1.02536e-05	0.00313896	1.0,0.333,1.0,1.0	0.6,0.6,0.2	0.367
49819	ENSG00000237686	SCIRT	chr6	-	44000590	44000715	43999217	43999508	44001042	44001116	49819	2,7,7,7	0,0,0,0	12,7,3	4,9,0	198	99	2.00364e-07	0.000169386	1.0,1.0,1.0,1.0	0.6,0.28,1.0	0.373
51319	ENSG00000168137	SETD5	chr3	+	9433369	9433562	9428822	9429009	9433844	9433878	51319	37,24,1,36	1,1,0,4	12,7,8	6,4,2	198	99	4.60039e-05	0.00791592	0.949,0.923,1.0,0.818	0.5,0.467,0.667	0.378
59101	ENSG00000253369	NA	chr8	-	53401479	53401569	53399569	53399837	53421065	53421153	59101	4,2,1,2	1,1,0,0	7,1,5	8,2,1	189	99	4.10699e-05	0.0074285	0.677,0.512,1.0,1.0	0.314,0.208,0.724	0.382
40312	ENSG00000130595	TNNT3	chr11	+	1929067	1929143	1926694	1926709	1929809	1929828	40312	9,15,2,7	1,4,3,10	19,31,18	61,189,59	175	99	7.84946e-05	0.0116508	0.836,0.68,0.274,0.284	0.15,0.085,0.147	0.391
3309	ENSG00000101084	RAB5IF	chr20	+	36607889	36608000	36607714	36607818	36612009	36612557	3309	5,2,1,2	1,1,0,0	2,0,3	4,3,0	198	99	1.29157e-05	0.0035876	0.714,0.5,1.0,1.0	0.2,0.0,1.0	0.404
50937	ENSG00000125388	GRK4	chr4	+	3035385	3035523	3029200	3029409	3037373	3037511	50937	6,7,2,7	0,2,0,1	8,6,1	3,4,1	198	99	0.000250013	0.0264242	1.0,0.636,1.0,0.778	0.571,0.429,0.333	0.409
10490	ENSG00000103852	TTC23	chr15	-	99241364	99241559	99228532	99228732	99249416	99249531	10490	6,14,4,9	0,0,0,3	7,5,2	5,2,1	198	99	3.99664e-05	0.00726267	1.0,1.0,1.0,0.6	0.412,0.556,0.5	0.411
49712	ENSG00000108352	RAPGEFL1	chr17	+	40181298	40181373	40178248	40178381	40181615	40181694	49712	5,3,0,1	1,1,3,1	1,0,0	8,5,1	174	99	0.000141613	0.0176508	0.74,0.631,0.0,0.363	0.066,0.0,0.0	0.411
66517	ENSG00000172661	WASHC2C	chr10	+	45751481	45751553	45750750	45750838	45752587	45752706	66517	12,4,3,17	0,1,0,2	18,4,11	13,6,3	171	99	2.21223e-06	0.000909965	1.0,0.698,1.0,0.831	0.445,0.278,0.68	0.415
37845	ENSG00000164022	AIMP1	chr4	+	106320865	106321451	106316549	106316594	106324984	106325118	37845	5,4,3,2	3,3,0,8	1,0,2	7,11,6	198	99	0.000299656	0.0298569	0.455,0.4,1.0,0.111	0.067,0.0,0.143	0.421
6828	ENSG00000178852	EFCAB13	chr17	+	47347807	47347951	47345015	47345098	47361377	47361521	6828	5,4,2,0	1,0,1,1	2,1,0	2,8,1	198	99	6.60145e-05	0.0102278	0.714,1.0,0.5,0.0	0.333,0.059,0.0	0.423
53423	ENSG00000146757	ZNF92	chr7	+	65387901	65388028	65373798	65374000	65398340	65401135	53423	10,1,2,4	0,0,0,2	2,0,1	2,2,0	198	99	6.00024e-05	0.00944686	1.0,1.0,1.0,0.5	0.333,0.0,1.0	0.431
56509	ENSG00000156171	DRAM2	chr1	-	111139500	111139666	111137522	111137586	111140037	111140090	56509	22,16,3,59	0,0,0,1	9,18,7	4,9,2	198	99	4.87455e-12	1.45816e-08	1.0,1.0,1.0,0.967	0.529,0.5,0.636	0.437
66796	ENSG00000055950	MRPL43	chr10	-	100983947	100984074	100983754	100983817	100987312	100987497	66796	4,6,2,2	0,0,0,0	8,3,4	9,3,0	198	99	2.09186e-07	0.000173081	1.0,1.0,1.0,1.0	0.308,0.333,1.0	0.453
38300	ENSG00000041982	TNC	chr9	-	115048259	115048532	115046409	115046682	115057152	115057425	38300	29,2,3,36	4,2,1,14	0,0,1	1,1,1	198	99	7.62676e-06	0.00247158	0.784,0.333,0.6,0.563	0.0,0.0,0.333	0.459
900	ENSG00000100083	GGA1	chr22	+	37613118	37613191	37608976	37609154	37614189	37614195	900	8,3,0,4	0,0,1,3	1,1,0	2,2,2	172	99	1.16261e-05	0.0033001	1.0,1.0,0.0,0.434	0.223,0.223,0.0	0.46
51941	ENSG00000075624	ACTB	chr7	-	5529018	5529059	5528280	5528671	5529160	5529400	51941	82,48,13,109	7,5,1,44	91,165,10	139,65,54	140	99	7.75741e-06	0.00249314	0.892,0.872,0.902,0.637	0.316,0.642,0.116	0.468
4967	ENSG00000263766	KPNB1-DT	chr17	-	47626546	47626627	47603859	47604118	47636511	47636601	4967	3,2,1,0	0,1,0,1	1,2,0	2,3,2	180	99	8.46801e-05	0.0122738	1.0,0.524,1.0,0.0	0.216,0.268,0.0	0.47
49374	ENSG00000099330	OCEL1	chr19	+	17228802	17228915	17228253	17228309	17229008	17229215	49374	4,5,2,10	0,0,1,2	14,6,0	7,3,2	198	99	0.00012949	0.0165101	1.0,1.0,0.5,0.714	0.5,0.5,0.0	0.47
34814	ENSG00000143797	MBOAT2	chr2	-	8862270	8862322	8860612	8860764	8864169	8864234	34814	7,5,4,5	0,0,0,3	3,16,0	2,4,3	151	99	0.000175696	0.0204239	1.0,1.0,1.0,0.522	0.496,0.724,0.0	0.474
57829	ENSG00000070081	NUCB2	chr11	+	17291239	17291365	17286633	17286713	17295323	17295441	57829	1,3,1,2	0,0,0,3	3,0,0	0,1,3	198	99	0.00014612	0.0179821	1.0,1.0,1.0,0.25	1.0,0.0,0.0	0.479
48842	ENSG00000196586	MYO6	chr6	+	75867430	75867523	75866931	75867105	75870646	75870685	48842	1,4,1,6	3,1,0,10	1,0,0	6,10,2	192	99	0.000244781	0.0260796	0.147,0.673,1.0,0.236	0.079,0.0,0.0	0.488
51873	ENSG00000110497	AMBRA1	chr11	-	46512726	46512813	46494123	46494204	46541944	46542981	51873	7,6,1,4	0,0,0,0	9,0,2	5,3,0	186	99	9.42329e-06	0.00290836	1.0,1.0,1.0,1.0	0.489,0.0,1.0	0.504
5330	ENSG00000154760	SLFN13	chr17	-	35446716	35446753	35444614	35445693	35447267	35447394	5330	3,4,3,4	3,2,0,10	1,0,0	4,2,5	136	99	6.03949e-06	0.00207844	0.421,0.593,1.0,0.226	0.154,0.0,0.0	0.509
64648	ENSG00000137700	SLC37A4	chr11	-	119028734	119028834	119028193	119028426	119029221	119029564	64648	7,4,3,3	3,1,0,13	3,0,0	6,3,4	198	99	0.000610321	0.0487354	0.538,0.667,1.0,0.103	0.2,0.0,0.0	0.51
56052	ENSG00000130988	RGN	chrX	+	47089775	47089991	47084417	47084600	47091677	47091809	56052	31,5,6,32	0,8,0,0	9,3,17	37,15,4	198	99	1.06528e-05	0.00313896	1.0,0.238,1.0,1.0	0.108,0.091,0.68	0.516
60471	ENSG00000106701	FSD1L	chr9	+	105479353	105479376	105471903	105472005	105484380	105484502	60471	8,2,1,7	0,1,1,3	0,1,0	1,1,3	122	99	6.5157e-07	0.000382132	1.0,0.619,0.448,0.654	0.0,0.448,0.0	0.531
10202	ENSG00000157734	SNX22	chr15	+	64152242	64152326	64151730	64151850	64152637	64152742	10202	10,2,1,5	0,0,0,0	1,4,2	1,1,4	183	99	1.41246e-06	0.000638919	1.0,1.0,1.0,1.0	0.351,0.684,0.213	0.584
571	ENSG00000186575	NF2	chr22	+	29683019	29683079	29681438	29681601	29694751	29694811	571	3,2,1,10	0,0,0,1	7,4,0	2,3,2	159	99	8.61804e-07	0.000435245	1.0,1.0,1.0,0.862	0.685,0.454,0.0	0.586
14362	ENSG00000156345	CDK20	chr9	-	87970567	87970630	87969795	87969919	87970775	87970897	14362	5,3,1,8	0,1,0,2	3,2,0	4,2,1	162	99	1.79374e-05	0.00442812	1.0,0.647,1.0,0.71	0.314,0.379,0.0	0.608
54859	ENSG00000101198	NKAIN4	chr20	-	63242538	63242623	63240783	63241506	63244023	63244084	54859	3,2,1,6	0,0,0,3	0,3,1	3,2,1	184	99	2.15945e-05	0.00502854	1.0,1.0,1.0,0.518	0.0,0.447,0.35	0.614
45311	ENSG00000129295	DNAAF11	chr8	-	132632739	132632963	132625271	132625454	132637934	132638107	45311	8,6,3,8	2,1,0,0	8,1,0	7,2,2	198	99	1.08165e-06	0.000532444	0.667,0.75,1.0,1.0	0.364,0.2,0.0	0.666
45309	ENSG00000129295	DNAAF11	chr8	-	132578407	132578516	132572198	132572480	132583693	132583775	45309	7,2,1,3	3,0,0,4	2,0,0	10,6,8	198	99	1.06125e-05	0.00313896	0.538,1.0,1.0,0.273	0.091,0.0,0.0	0.672
58435	ENSG00000224597	SVIL-AS1	chr10	+	29458273	29458520	29415356	29415412	29482832	29483432	58435	1,6,1,4	0,0,0,2	6,1,0	4,4,2	198	99	1.07816e-06	0.000532444	1.0,1.0,1.0,0.5	0.429,0.111,0.0	0.695
44207	ENSG00000243970	PPIEL	chr1	-	39548669	39548746	39547578	39547634	39548861	39548951	44207	1,3,1,1	0,1,1,0	0,0,0	1,1,2	176	99	5.41653e-07	0.000351063	1.0,0.628,0.36,1.0	0.0,0.0,0.0	0.747
11474	ENSG00000197555	SIPA1L1	chr14	+	71413947	71414014	71321121	71321181	71512742	71512845	11474	5,1,1,4	1,0,0,6	0,0,0	1,1,1	166	99	4.17767e-07	0.00029011	0.749,1.0,1.0,0.284	0.0,0.0,0.0	0.758
32931	ENSG00000163531	NFASC	chr1	+	204962107	204962158	204957655	204957826	204968248	204968360	32931	2,1,1,9	0,0,0,0	0,0,0	4,1,1	150	99	2.22045e-16	2.87829e-12	1.0,1.0,1.0,1.0	0.0,0.0,0.0	1

## Sheet: SE_19_neonaate
ID	GeneID	geneSymbol	chr	strand	exonStart_0base	exonEnd	upstreamES	upstreamEE	downstreamES	downstreamEE	ID	IJC_SAMPLE_1	SJC_SAMPLE_1	IJC_SAMPLE_2	SJC_SAMPLE_2	IncFormLen	SkipFormLen	PValue	FDR	IncLevel1	IncLevel2	IncLevelDifference
46782	ENSG00000196586	MYO6	chr6	+	75867430	75867523	75866931	75867105	75870646	75870685	46782	1,0,0	6,10,2	1,2,3	0,0,0	192	99	4.10783e-15	1.94359e-11	0.079,0.0,0.0	1.0,1.0,1.0	-0.974
52023	ENSG00000156170	NDUFAF6	chr8	+	95034007	95034122	95031994	95032098	95035453	95035576	52023	1,0,0	1,2,1	1,2,6	0,0,0	198	99	5.22571e-09	4.22136e-06	0.333,0.0,0.0	1.0,1.0,1.0	-0.889
22470	ENSG00000154556	SORBS2	chr4	-	185684753	185684846	185678795	185678822	185775230	185775366	22470	23,6,9	70,19,33	6,2,3	0,0,0	192	99	1.28778e-11	1.99947e-08	0.145,0.14,0.123	1.0,1.0,1.0	-0.864
56077	ENSG00000224597	SVIL-AS1	chr10	+	29458273	29458520	29415356	29415412	29482832	29483432	56077	6,1,0	4,4,2	4,2,3	0,0,0	198	99	1.16174e-12	2.74834e-09	0.429,0.111,0.0	1.0,1.0,1.0	-0.82
16402	ENSG00000138303	ASCC1	chr10	-	72102333	72102412	72096520	72097450	72102849	72102967	16402	2,0,0	5,1,2	2,3,2	1,0,0	178	99	5.97167e-09	4.70909e-06	0.182,0.0,0.0	0.527,1.0,1.0	-0.782
51745	ENSG00000196696	PDXDC2P-NPIPB14P	chr16	-	69989955	69990208	69986380	69986509	69990596	69990683	51745	4,0,0	1,2,2	2,1,2	0,0,0	198	99	8.04305e-08	4.22835e-05	0.667,0.0,0.0	1.0,1.0,1.0	-0.778
50641	ENSG00000008277	ADAM22	chr7	+	88186614	88186701	88181957	88182024	88193115	88193239	50641	1,0,0	5,2,2	2,1,5	2,0,0	186	99	1.04599e-07	5.32973e-05	0.096,0.0,0.0	0.347,1.0,1.0	-0.75
31867	ENSG00000081154	PCNP	chr3	+	101579588	101580004	101574185	101574279	101590214	101590270	31867	3,1,0	1,6,5	9,4,2	1,0,0	198	99	6.56388e-09	4.90053e-06	0.6,0.077,0.0	0.818,1.0,1.0	-0.714
1450	ENSG00000197128	ZNF772	chr19	-	57476633	57476672	57473149	57474421	57477276	57477551	1450	9,1,0	6,1,1	2,2,7	0,0,0	138	99	8.39055e-07	0.000312242	0.518,0.418,0.0	1.0,1.0,1.0	-0.688
55919	ENSG00000288596	C8orf44	chr8	+	66677641	66677954	66667617	66667701	66679720	66681000	55919	2,3,2	1,6,3	2,1,4	0,0,0	198	99	2.75868e-12	5.71047e-09	0.5,0.2,0.25	1.0,1.0,1.0	-0.683
37745	ENSG00000121940	CLCC1	chr1	-	108954369	108954472	108950308	108950448	108963360	108963484	37745	4,0,0	4,3,1	2,1,6	2,0,0	198	99	7.46546e-05	0.0070847	0.333,0.0,0.0	0.333,1.0,1.0	-0.667
32794	ENSG00000163257	DCAF16	chr4	-	17805106	17805225	17804311	17804756	17810446	17810757	32794	3,0,2	3,1,4	2,1,5	1,0,0	198	99	3.2057e-06	0.000823044	0.333,0.0,0.2	0.5,1.0,1.0	-0.656
45274	ENSG00000137959	IFI44L	chr1	+	78627905	78628393	78620447	78620571	78628950	78628999	45274	1,1,0	4,2,1	15,3,3	0,0,4	198	99	1.76414e-06	0.000537108	0.111,0.2,0.0	1.0,1.0,0.273	-0.654
50977	ENSG00000214783	POLR2J4	chr7	-	43969731	43969861	43966263	43966395	43972629	43972691	50977	8,1,2	8,6,4	11,2,5	5,0,0	198	99	0.000983581	0.0413929	0.333,0.077,0.2	0.524,1.0,1.0	-0.638
49892	ENSG00000106477	CEP41	chr7	-	130426628	130426759	130416918	130416966	130427954	130428018	49892	1,0,0	5,3,4	0,2,7	4,0,0	198	99	0.000100588	0.00861861	0.091,0.0,0.0	0.0,1.0,1.0	-0.636
49893	ENSG00000106477	CEP41	chr7	-	130426645	130426759	130416918	130416966	130427954	130428018	49893	1,0,0	5,3,4	0,2,7	4,0,0	198	99	0.000100588	0.00861861	0.091,0.0,0.0	0.0,1.0,1.0	-0.636
15135	ENSG00000113742	CPEB4	chr5	+	173932449	173932500	173910522	173910604	173944966	173945092	15135	9,4,8	9,8,6	5,6,3	0,0,0	150	99	5.82804e-10	6.22661e-07	0.398,0.248,0.468	1.0,1.0,1.0	-0.629
63159	ENSG00000213047	DENND1B	chr1	-	197647054	197647114	197645689	197645743	197652234	197652315	63159	9,0,1	2,4,1	3,2,2	0,0,0	159	99	2.87263e-07	0.000130331	0.737,0.0,0.384	1.0,1.0,1.0	-0.626
57901	ENSG00000258674	NA	chr19	+	19532631	19532740	19527700	19527770	19535033	19535144	57901	7,4,0	2,2,1	4,4,1	0,0,0	198	99	0.000284029	0.0179182	0.636,0.5,0.0	1.0,1.0,1.0	-0.621
12788	ENSG00000145088	EAF2	chr3	+	121854686	121854823	121844452	121844547	121857010	121857156	12788	1,1,1	2,2,2	3,1,8	2,0,0	198	99	5.14955e-05	0.00544834	0.2,0.2,0.2	0.429,1.0,1.0	-0.61
35204	ENSG00000075651	PLD1	chr3	-	171686684	171686798	171677565	171677694	171687370	171687584	35204	8,1,2	32,19,5	17,4,16	5,2,0	198	99	1.41177e-08	9.35157e-06	0.111,0.026,0.167	0.63,0.5,1.0	-0.609
8774	ENSG00000068903	SIRT2	chr19	-	38898378	38898425	38893818	38893971	38899505	38899618	8774	3,2,0	1,3,2	6,1,2	1,0,0	146	99	8.20607e-07	0.000309038	0.67,0.311,0.0	0.803,1.0,1.0	-0.607
57051	ENSG00000269001	NA	chr19	+	53202551	53202702	53200623	53200703	53204015	53204142	57051	4,3,1	3,1,2	1,2,2	0,0,0	198	99	7.8373e-07	0.000302431	0.4,0.6,0.2	1.0,1.0,1.0	-0.6
32480	ENSG00000159023	EPB41	chr1	+	29068732	29068783	29064981	29065158	29097806	29097935	32480	4,0,0	18,12,15	3,4,8	4,2,0	150	99	1.46271e-06	0.000484449	0.128,0.0,0.0	0.331,0.569,1.0	-0.591
48277	ENSG00000183696	UPP1	chr7	+	48103296	48103411	48101823	48101870	48106872	48107082	48277	12,0,2	3,2,2	6,19,1	1,0,0	198	99	8.21115e-07	0.000309038	0.667,0.0,0.333	0.75,1.0,1.0	-0.583
56412	ENSG00000177192	PUS1	chr12	+	131932721	131932833	131932174	131932312	131941291	131941422	56412	1,1,3	6,2,0	4,2,1	0,0,0	198	99	2.01826e-06	0.000602204	0.077,0.2,1.0	1.0,1.0,1.0	-0.574
44533	ENSG00000148737	TCF7L2	chr10	+	113158666	113158717	113158020	113158069	113159919	113159992	44533	6,3,3	8,4,1	1,1,3	0,0,0	150	99	4.30005e-10	5.08635e-07	0.331,0.331,0.664	1.0,1.0,1.0	-0.558
21223	ENSG00000154175	ABI3BP	chr3	-	100864001	100864076	100862310	100862385	100864832	100864907	21223	0,1,0	2,4,1	3,2,7	1,2,1	174	99	9.50943e-07	0.000346102	0.0,0.125,0.0	0.631,0.363,0.799	-0.556
46016	ENSG00000107890	ANKRD26	chr10	-	27030392	27030600	27029285	27029356	27033224	27033377	46016	4,5,2	11,15,4	9,5,2	2,3,0	198	99	0.00103366	0.0429008	0.154,0.143,0.2	0.692,0.455,1.0	-0.55
56759	ENSG00000110841	PPFIBP1	chr12	+	27655142	27655235	27654721	27654814	27656615	27656730	56759	21,5,2	16,14,11	21,28,29	15,2,0	192	99	2.55033e-05	0.00323629	0.404,0.156,0.086	0.419,0.878,1.0	-0.55
55500	ENSG00000070081	NUCB2	chr11	+	17291239	17291365	17286633	17286713	17295323	17295441	55500	3,0,0	0,1,3	7,1,2	2,0,0	198	99	7.57456e-05	0.00712697	1.0,0.0,0.0	0.636,1.0,1.0	-0.545
7224	ENSG00000102897	LYRM1	chr16	+	20902485	20902717	20900665	20900889	20920121	20920214	7224	14,12,1	4,3,5	5,17,1	0,0,0	198	99	9.18903e-09	6.47534e-06	0.636,0.667,0.091	1.0,1.0,1.0	-0.535
50139	ENSG00000051825	MPHOSPH9	chr12	-	123203249	123203375	123202623	123203084	123210055	123210162	50139	13,1,2	28,6,2	3,3,9	1,1,0	198	99	1.76766e-06	0.000537108	0.188,0.077,0.333	0.6,0.6,1.0	-0.534
22307	ENSG00000155657	TTN	chr2	-	178719163	178719451	178715492	178715774	178719553	178719832	22307	8,0,6	0,2,4	2,2,1	0,0,0	198	99	0.000198006	0.0138939	1.0,0.0,0.429	1.0,1.0,1.0	-0.524
22523	ENSG00000116191	RALGPS2	chr1	+	178892229	178892307	178889641	178889696	178893918	178894024	22523	16,1,2	3,3,1	8,3,1	0,0,0	177	99	3.56673e-06	0.00088638	0.749,0.157,0.528	1.0,1.0,1.0	-0.522
19985	ENSG00000137502	RAB30	chr11	-	83034171	83034272	82997223	82997324	83071690	83071866	19985	1,0,1	4,2,1	0,2,2	1,0,0	198	99	6.05957e-05	0.0061374	0.111,0.0,0.333	0.0,1.0,1.0	-0.519
14252	ENSG00000113240	CLK4	chr5	-	178622392	178622459	178619837	178619896	178623255	178623416	14252	3,0,4	13,2,0	7,3,2	2,0,0	166	99	0.000239764	0.015882	0.121,0.0,1.0	0.676,1.0,1.0	-0.518
13238	ENSG00000085511	MAP3K4	chr6	+	161108950	161109041	161108742	161108859	161109754	161109914	13238	6,6,4	36,46,12	8,8,11	21,1,1	190	99	0.00012612	0.010205	0.08,0.064,0.148	0.166,0.807,0.851	-0.511
33874	ENSG00000134313	KIDINS220	chr2	-	8747144	8747201	8736867	8736999	8747886	8748000	33874	80,9,13	41,19,11	9,8,2	2,0,0	156	99	5.27929e-06	0.00108602	0.553,0.231,0.429	0.741,1.0,1.0	-0.509
17307	ENSG00000131591	C1orf159	chr1	-	1083914	1084011	1082915	1082987	1084352	1084383	17307	1,0,1	3,2,1	3,0,5	0,1,0	196	99	3.93561e-06	0.000944547	0.144,0.0,0.336	1.0,0.0,1.0	-0.507
7850	ENSG00000205336	ADGRG1	chr16	+	57641586	57641708	57628604	57628802	57650252	57650351	7850	8,14,2	5,8,3	8,3,1	2,0,0	198	99	0.000355905	0.0209139	0.444,0.467,0.25	0.667,1.0,1.0	-0.502
38992	ENSG00000144182	LIPT1	chr2	+	99156300	99156426	99154954	99155051	99161956	99162275	38992	6,1,2	2,2,2	7,1,5	2,0,0	198	99	0.000482807	0.0254627	0.6,0.2,0.333	0.636,1.0,1.0	-0.501
16939	ENSG00000145362	ANK2	chr4	+	113313683	113313695	113311254	113311399	113317721	113317809	16939	10,0,2	8,1,2	1,2,3	1,0,0	111	99	7.04196e-05	0.00676515	0.527,0.0,0.471	0.471,1.0,1.0	-0.491
32842	ENSG00000151892	GFRA1	chr10	-	116211630	116211645	116125220	116125557	116269502	116269586	32842	1,1,0	2,3,2	0,2,3	5,0,0	114	99	0.000435371	0.0234977	0.303,0.224,0.0	0.0,1.0,1.0	-0.491
22473	ENSG00000154556	SORBS2	chr4	-	185690561	185690611	185678795	185678822	185775230	185775366	22473	118,31,46	70,19,33	11,11,9	0,0,0	149	99	9.27669e-12	1.61707e-08	0.528,0.52,0.481	1.0,1.0,1.0	-0.49
44797	ENSG00000167393	PPP2R3B	chrX	-	362254	362332	361404	361590	386367	386955	44797	5,4,3	2,5,4	3,3,5	1,0,0	177	99	5.08073e-06	0.00107181	0.583,0.309,0.296	0.627,1.0,1.0	-0.48
25324	ENSG00000073417	PDE8A	chr15	+	85089337	85089416	85083555	85083644	85097947	85098036	25324	5,1,6	1,6,2	12,1,5	1,0,0	178	99	7.59059e-06	0.00139669	0.736,0.085,0.625	0.87,1.0,1.0	-0.475
13546	ENSG00000126777	KTN1	chr14	+	55651286	55651375	55650327	55650418	55651889	55651927	13546	4,6,5	15,4,2	8,7,2	0,3,0	188	99	0.000618522	0.0300373	0.123,0.441,0.568	1.0,0.551,1.0	-0.473
56335	ENSG00000196150	ZNF250	chr8	-	144886839	144886902	144876950	144882836	144889580	144889694	56335	21,4,9	11,10,1	9,6,14	0,0,0	162	99	1.49607e-08	9.71565e-06	0.538,0.196,0.846	1.0,1.0,1.0	-0.473
56175	ENSG00000105339	DENND3	chr8	+	141190283	141190417	141188348	141189146	141192330	141192449	56175	22,12,2	8,16,2	9,9,18	3,0,0	198	99	4.54255e-05	0.00503175	0.579,0.273,0.333	0.6,1.0,1.0	-0.472
35797	ENSG00000127472	PLA2G5	chr1	+	20070293	20070465	20068872	20069032	20084820	20084870	35797	8,12,5	8,14,12	147,7,9	18,5,0	198	99	0.000381859	0.0219951	0.333,0.3,0.172	0.803,0.412,1.0	-0.47
19687	ENSG00000114857	NKTR	chr3	+	42620015	42620043	42619663	42619708	42621428	42621516	19687	17,4,2	6,6,3	4,3,2	1,0,0	127	99	1.42062e-05	0.00214844	0.688,0.342,0.342	0.757,1.0,1.0	-0.462
62588	ENSG00000151150	ANK3	chr10	-	60044073	60044133	60042671	60042759	60044264	60044348	62588	0,0,1	5,2,0	3,1,4	3,0,0	159	99	2.06856e-05	0.00276252	0.0,0.0,1.0	0.384,1.0,1.0	-0.461
36642	ENSG00000135541	AHI1	chr6	-	135301407	135302841	135300499	135300558	135318518	135318616	36642	3,2,1	8,6,3	12,4,5	4,1,2	198	99	4.84161e-05	0.00521312	0.158,0.143,0.143	0.6,0.667,0.556	-0.46
8554	ENSG00000074755	ZZEF1	chr17	-	4071338	4071446	4070778	4070924	4072607	4072756	8554	3,1,0	10,2,10	6,3,4	2,1,2	198	99	1.18028e-05	0.00191622	0.13,0.2,0.0	0.6,0.6,0.5	-0.457
11582	ENSG00000166685	COG1	chr17	+	73207701	73207739	73207180	73207256	73208313	73208420	11582	11,5,4	20,18,9	36,15,45	19,3,14	137	99	1.00454e-07	5.19849e-05	0.284,0.167,0.243	0.578,0.783,0.699	-0.455
14081	ENSG00000112759	SLC29A1	chr6	+	44221585	44221685	44219635	44219782	44226060	44226167	14081	9,5,3	4,6,3	3,3,2	0,0,1	198	99	2.58088e-05	0.00326255	0.529,0.294,0.333	1.0,1.0,0.5	-0.448
59929	ENSG00000164169	PRMT9	chr4	-	147680322	147680471	147673637	147673874	147683798	147684163	59929	8,3,5	4,1,2	5,2,4	0,0,0	198	99	1.16203e-06	0.00040512	0.5,0.6,0.556	1.0,1.0,1.0	-0.448
35101	ENSG00000155542	SETD9	chr5	+	56911168	56911536	56909351	56909743	56913010	56913134	35101	18,6,2	14,3,6	9,7,18	2,1,1	198	99	0.000100809	0.00861861	0.391,0.5,0.143	0.692,0.778,0.9	-0.445
41038	ENSG00000122085	MTERF4	chr2	-	241097242	241097427	241094276	241094432	241102252	241102299	41038	2,2,3	1,4,0	4,1,2	0,0,0	198	99	0.00111863	0.0454842	0.5,0.2,1.0	1.0,1.0,1.0	-0.433
5672	ENSG00000141699	RETREG3	chr17	-	42587833	42587864	42586764	42586891	42592055	42592162	5672	11,1,14	9,6,1	5,3,3	1,0,0	130	99	3.67961e-05	0.00429115	0.482,0.113,0.914	0.792,1.0,1.0	-0.428
16934	ENSG00000145362	ANK2	chr4	+	113258049	113258148	113255734	113255932	113258312	113258411	16934	18,7,5	21,3,4	2,1,3	1,0,0	198	99	4.57226e-05	0.0050418	0.3,0.538,0.385	0.5,1.0,1.0	-0.426
53823	ENSG00000130988	RGN	chrX	+	47089775	47089991	47084417	47084600	47091677	47091809	53823	9,3,17	37,15,4	19,53,12	6,0,5	198	99	0.000339747	0.0202018	0.108,0.091,0.68	0.613,1.0,0.545	-0.426
15713	ENSG00000138640	FAM13A	chr4	-	88805010	88805052	88790585	88790627	88822975	88823201	15713	9,3,1	4,2,1	6,1,2	1,0,0	141	99	8.30188e-05	0.0076804	0.612,0.513,0.413	0.808,1.0,1.0	-0.423
53585	ENSG00000230074	NA	chr9	+	34678095	34678268	34665606	34665767	34680905	34681981	53585	5,4,4	3,4,0	4,1,2	0,0,0	198	99	6.53804e-06	0.00127376	0.455,0.333,1.0	1.0,1.0,1.0	-0.404
13615	ENSG00000112234	FBXL4	chr6	-	98934761	98934879	98927704	98927822	98947805	98947946	13615	8,8,4	1,4,2	1,1,2	0,0,0	198	99	2.23482e-06	0.000643629	0.8,0.5,0.5	1.0,1.0,1.0	-0.4
60827	ENSG00000162341	TPCN2	chr11	+	69067502	69067605	69063894	69063967	69070429	69070495	60827	14,3,10	8,3,0	7,3,2	0,0,0	198	99	4.38083e-06	0.000978467	0.467,0.333,1.0	1.0,1.0,1.0	-0.4
23955	ENSG00000214548	MEG3	chr14	+	100835735	100835879	100831420	100831534	100836166	100836300	23955	52,70,65	24,13,31	40,7,34	1,0,0	198	99	2.57869e-11	3.41625e-08	0.52,0.729,0.512	0.952,1.0,1.0	-0.397
57649	ENSG00000184465	WDR27	chr6	-	169663562	169663878	169662303	169662424	169664165	169664286	57649	12,7,2	1,4,1	5,1,3	0,0,0	198	99	0.000112446	0.00930314	0.857,0.467,0.5	1.0,1.0,1.0	-0.392
11879	ENSG00000165914	TTC7B	chr14	-	90605596	90605758	90603252	90603303	90610741	90610776	11879	33,40,5	47,45,10	38,36,19	14,6,6	198	99	1.69819e-07	8.15133e-05	0.26,0.308,0.2	0.576,0.75,0.613	-0.39
38449	ENSG00000244227	LRRC77P	chr3	+	167914826	167914970	167912785	167912904	167915060	167915155	38449	0,1,1	1,1,2	2,6,11	7,0,4	198	99	0.000719091	0.0334498	0.0,0.333,0.2	0.125,1.0,0.579	-0.39
54778	ENSG00000148516	ZEB1	chr10	+	31461036	31461237	31355146	31355192	31495778	31495838	54778	36,13,6	9,7,3	9,2,5	1,0,0	198	99	1.33094e-05	0.00207156	0.667,0.481,0.5	0.818,1.0,1.0	-0.39
23044	ENSG00000163681	SLMAP	chr3	+	57871635	57871698	57864806	57864857	57890040	57890100	23044	14,8,1	6,3,1	10,4,4	2,0,0	162	99	0.000462432	0.0245838	0.588,0.62,0.379	0.753,1.0,1.0	-0.389
18800	ENSG00000163138	PACRGL	chr4	+	20712787	20712922	20704659	20704814	20713431	20713516	18800	5,5,4	3,4,1	4,3,2	1,0,0	198	99	3.86603e-05	0.00446143	0.455,0.385,0.667	0.667,1.0,1.0	-0.387
23845	ENSG00000114796	KLHL24	chr3	+	183636220	183636311	183635622	183635747	183643479	183643542	23845	0,2,3	7,0,5	1,5,4	0,1,1	190	99	0.000182969	0.0130321	0.0,1.0,0.238	1.0,0.723,0.676	-0.387
23957	ENSG00000214548	MEG3	chr14	+	100835738	100835879	100829033	100831534	100836166	100836212	23957	55,73,68	24,13,31	42,11,34	1,0,0	198	99	1.68388e-11	2.42478e-08	0.534,0.737,0.523	0.955,1.0,1.0	-0.387
38356	ENSG00000004866	ST7	chr7	+	117098612	117098815	117020217	117020629	117099761	117099844	38356	9,6,5	2,21,1	9,4,4	2,0,0	198	99	0.000243916	0.0160444	0.692,0.125,0.714	0.692,1.0,1.0	-0.387
51511	ENSG00000214765	SEPTIN7P2	chr7	-	45724352	45724480	45723779	45724023	45728177	45728310	51511	9,4,3	26,0,2	11,5,5	2,0,0	198	99	0.00038377	0.0220285	0.148,1.0,0.429	0.733,1.0,1.0	-0.385
27455	ENSG00000172113	NME6	chr3	-	48296118	48296236	48295074	48295235	48296726	48296829	27455	12,4,5	7,0,4	3,1,2	0,0,0	198	99	9.97755e-07	0.000359192	0.462,1.0,0.385	1.0,1.0,1.0	-0.384
26693	ENSG00000151883	PARP8	chr5	+	50760291	50760362	50759642	50759732	50761820	50761887	26693	6,6,4	4,4,1	6,6,4	0,1,0	170	99	9.89751e-06	0.00168503	0.466,0.466,0.7	1.0,0.777,1.0	-0.382
30344	ENSG00000067208	EVI5	chr1	-	92662718	92662865	92636201	92636336	92663419	92663452	30344	19,2,4	5,5,2	13,3,12	1,1,0	198	99	5.97608e-05	0.00609009	0.655,0.167,0.5	0.867,0.6,1.0	-0.382
37124	ENSG00000118961	LDAH	chr2	-	20801309	20801465	20790254	20790398	20823036	20823101	37124	7,5,4	2,2,1	4,1,1	0,0,0	198	99	0.00022773	0.0152681	0.636,0.556,0.667	1.0,1.0,1.0	-0.38
1432	ENSG00000007047	MARK4	chr19	+	45298142	45298222	45297675	45297954	45299810	45299855	1432	12,14,4	35,20,12	26,17,22	15,10,4	179	99	1.58021e-05	0.00225874	0.159,0.279,0.156	0.489,0.485,0.753	-0.378
59858	ENSG00000073921	PICALM	chr11	-	85960674	85960777	85958754	85959060	85981128	85981228	59858	18,25,1	1,7,1	17,3,9	0,0,0	198	99	6.32036e-05	0.00630513	0.9,0.641,0.333	1.0,1.0,1.0	-0.375
53026	ENSG00000158578	ALAS2	chrX	-	55023756	55023867	55021051	55021274	55024717	55024840	53026	123,98,84	39,44,31	39,6,2	4,0,0	198	99	0.000127862	0.0102537	0.612,0.527,0.575	0.83,1.0,1.0	-0.372
49255	ENSG00000019144	PHLDB1	chr11	+	118613293	118613450	118610426	118610526	118613815	118613896	49255	8,1,2	5,1,1	6,3,2	1,1,0	198	99	0.000936117	0.0399539	0.444,0.333,0.5	0.75,0.6,1.0	-0.358
29715	ENSG00000166669	ATF7IP2	chr16	+	10457371	10457529	10440363	10440462	10473478	10473534	29715	5,3,2	5,1,0	2,2,8	0,0,0	198	99	0.000303818	0.0188435	0.333,0.6,1.0	1.0,1.0,1.0	-0.356
65210	ENSG00000198270	TMEM116	chr12	-	111932585	111932731	111931379	111931827	111933885	111934030	65210	24,15,12	11,6,2	8,16,10	0,1,0	198	99	5.85723e-07	0.000236575	0.522,0.556,0.75	1.0,0.889,1.0	-0.354
54763	ENSG00000237807	NA	chr8	-	53521018	53521379	53516495	53516954	53523328	53523821	54763	9,7,0	20,1,3	1,0,18	0,1,0	198	99	0.000330369	0.0199305	0.184,0.778,0.0	1.0,0.0,1.0	-0.346
31953	ENSG00000075151	EIF4G3	chr1	-	21001198	21001312	20997600	20997633	21002712	21002808	31953	11,1,4	13,1,1	1,4,1	1,0,0	198	99	9.61528e-05	0.00844716	0.297,0.333,0.667	0.333,1.0,1.0	-0.345
17540	ENSG00000084676	NCOA1	chr2	+	24768078	24768135	24762686	24762776	24768223	24768543	17540	26,6,7	8,4,3	9,7,11	0,0,2	156	99	7.04703e-05	0.00676515	0.673,0.488,0.597	1.0,1.0,0.777	-0.34
59722	ENSG00000148950	IMMP1L	chr11	-	31460625	31460714	31456259	31456386	31463171	31463305	59722	15,15,8	3,8,3	9,6,6	1,0,0	188	99	7.81992e-06	0.00142529	0.725,0.497,0.584	0.826,1.0,1.0	-0.34
49801	ENSG00000075624	ACTB	chr7	-	5529018	5529059	5528280	5528671	5529160	5529400	49801	91,165,10	139,65,54	186,6,22	26,5,4	140	99	0.000971672	0.0410482	0.316,0.642,0.116	0.835,0.459,0.795	-0.338
29412	ENSG00000188026	RILPL1	chr12	-	123475662	123475750	123471815	123472682	123484179	123484272	29412	21,3,12	51,43,8	101,31,41	32,23,13	187	99	1.06578e-05	0.00179717	0.179,0.036,0.443	0.626,0.416,0.625	-0.336
60536	ENSG00000118096	IFT46	chr11	-	118564964	118565091	118559784	118559864	118565789	118566011	60536	46,10,14	7,17,0	12,3,25	0,0,0	198	99	7.002e-06	0.00134276	0.767,0.227,1.0	1.0,1.0,1.0	-0.335
14718	ENSG00000153113	CAST	chr5	+	96740744	96740783	96740037	96740118	96741265	96741317	14718	205,0,74	0,126,0	118,102,87	0,0,0	138	99	0.00060814	0.0298394	1.0,0.0,1.0	1.0,1.0,1.0	-0.333
48579	ENSG00000157399	ARSL	chrX	-	2964223	2964340	2960377	2960420	2968148	2968276	48579	1,0,1	1,2,0	1,1,1	0,0,1	198	99	0.000174058	0.0126939	0.333,0.0,1.0	1.0,1.0,0.333	-0.333
31260	ENSG00000197312	DDI2	chr1	+	15656616	15656679	15651705	15651895	15659836	15661057	31260	9,5,8	13,0,2	1,3,3	0,0,0	162	99	8.64461e-06	0.0015393	0.297,1.0,0.71	1.0,1.0,1.0	-0.331
31622	ENSG00000162971	TYW5	chr2	-	199936404	199936492	199935930	199936047	199938932	199939070	31622	15,3,5	6,2,0	11,3,1	0,0,0	187	99	2.63126e-05	0.00331359	0.57,0.443,1.0	1.0,1.0,1.0	-0.329
7858	ENSG00000205336	ADGRG1	chr16	+	57641590	57641708	57628605	57628802	57650252	57650306	7858	15,25,7	5,8,3	11,7,1	2,0,0	198	99	0.00040316	0.0225933	0.6,0.61,0.538	0.733,1.0,1.0	-0.328
4259	ENSG00000105429	MEGF8	chr19	+	42371349	42371482	42370700	42370831	42375506	42378765	4259	74,17,22	20,6,7	19,11,3	2,0,0	198	99	2.70626e-05	0.00339513	0.649,0.586,0.611	0.826,1.0,1.0	-0.327
18638	ENSG00000178104	PDE4DIP	chr1	+	149012590	149012776	149010442	149010595	149016298	149016550	18638	550,60,82	156,44,55	249371250	45,46,12	198	99	3.60677e-08	2.13314e-05	0.638,0.405,0.427	0.735,0.801,0.912	-0.326
58814	ENSG00000107104	KANK1	chr9	+	549189	549721	540507	540667	676889	677009	58814	18,15,3	3,0,4	5,7,6	0,0,0	198	99	0.000155043	0.0117098	0.75,1.0,0.273	1.0,1.0,1.0	-0.326
51512	ENSG00000214765	SEPTIN7P2	chr7	-	45724352	45725715	45723786	45724023	45726183	45726236	51512	11,4,3	5,2,0	12,5,5	0,0,0	198	99	2.80395e-05	0.00349123	0.524,0.5,1.0	1.0,1.0,1.0	-0.325
36196	ENSG00000061273	HDAC7	chr12	-	47802223	47802274	47798784	47798972	47819766	47819866	36196	6,5,7	3,1,2	9,2,4	0,0,0	150	99	0.000112638	0.00930314	0.569,0.767,0.698	1.0,1.0,1.0	-0.322
16008	ENSG00000164309	CMYA5	chr5	+	79747090	79747113	79745221	79745455	79752675	79752794	16008	78,8,26	51,5,11	77,64,165	12,5,2	122	99	7.79377e-14	2.5813e-10	0.554,0.565,0.657	0.839,0.912,0.985	-0.32
13705	ENSG00000215190	LINC00680	chr6	-	57949858	57950011	57948872	57949068	57959027	57959111	13705	15,2,10	6,2,0	11,2,7	1,0,0	198	99	0.000256199	0.0165542	0.556,0.333,1.0	0.846,1.0,1.0	-0.319
26562	ENSG00000237649	KIFC1	chr6	+	33404851	33405631	33403728	33404129	33406195	33406486	26562	38,19,34	14,7,2	2,3,3	0,0,0	198	99	2.09913e-06	0.000613283	0.576,0.576,0.895	1.0,1.0,1.0	-0.318
10855	ENSG00000150527	MIA2	chr14	+	39320927	39321056	39319208	39319291	39326863	39327022	10855	34,29,26	18,13,5	20,18,42	3,0,2	198	99	2.93502e-05	0.00361367	0.486,0.527,0.722	0.769,1.0,0.913	-0.316
52942	ENSG00000185485	SDHAP1	chr3	-	195986518	195986604	195985445	195985789	195990189	195990258	52942	10,2,7	8,0,2	8,1,6	0,0,0	185	99	3.178e-06	0.000822308	0.401,1.0,0.652	1.0,1.0,1.0	-0.316
54156	ENSG00000235437	LINC01278	chrX	-	63516909	63517082	63509941	63510079	63560831	63560915	54156	11,2,8	3,1,3	10,4,12	0,1,0	198	99	5.76098e-05	0.00594403	0.647,0.5,0.571	1.0,0.667,1.0	-0.316
33924	ENSG00000153914	SREK1	chr5	+	66158808	66158932	66153462	66153596	66159218	66159334	33924	5,1,7	27,24,6	19,6,7	7,4,5	198	99	2.50341e-05	0.00320127	0.085,0.02,0.368	0.576,0.429,0.412	-0.315
58790	ENSG00000166199	ALKBH3	chr11	+	43892040	43892129	43889724	43889828	43919037	43919042	58790	6,4,9	4,2,1	5,3,8	1,0,0	188	99	9.78394e-06	0.00167898	0.441,0.513,0.826	0.725,1.0,1.0	-0.315
51828	ENSG00000147421	HMBOX1	chr8	+	29049289	29049361	29048956	29049048	29051017	29051549	51828	34,6,7	6,2,4	9,2,2	1,0,0	171	99	9.85688e-05	0.00854607	0.766,0.635,0.503	0.839,1.0,1.0	-0.312
42656	ENSG00000163520	FBLN2	chr3	+	13621774	13621915	13619729	13619831	13626444	13626579	42656	44,23,9	128,63,46	257,23,85	219,11,54	198	99	1.2379e-13	3.4166e-10	0.147,0.154,0.089	0.37,0.511,0.44	-0.31
31871	ENSG00000081154	PCNP	chr3	+	101579841	101580004	101574189	101574279	101590214	101590270	31871	12,28,7	1,6,5	17,11,11	1,0,0	198	99	1.25625e-05	0.00201	0.857,0.7,0.412	0.895,1.0,1.0	-0.309
51510	ENSG00000214765	SEPTIN7P2	chr7	-	45724352	45724480	45723779	45724023	45726183	45726236	51510	9,6,3	5,2,0	12,5,13	0,0,0	198	99	2.14166e-05	0.00284592	0.474,0.6,1.0	1.0,1.0,1.0	-0.309
52028	ENSG00000156170	NDUFAF6	chr8	+	95052173	95052230	95048456	95048558	95075632	95076168	52028	7,5,8	3,1,2	8,4,12	0,0,0	156	99	0.000126682	0.0102086	0.597,0.76,0.717	1.0,1.0,1.0	-0.309
9819	ENSG00000166262	FAM227B	chr15	-	49577171	49577305	49576493	49576845	49577628	49577664	9819	0,3,0	6,10,4	3,4,8	3,2,14	198	99	0.000320166	0.0195178	0.0,0.13,0.0	0.333,0.5,0.222	-0.308
57978	ENSG00000106829	TLE4	chr9	+	79627373	79627448	79612655	79612718	79652589	79652629	57978	18,5,8	5,2,1	2,3,2	0,0,0	174	99	2.11094e-06	0.000613283	0.672,0.587,0.82	1.0,1.0,1.0	-0.307
17308	ENSG00000131591	C1orf159	chr1	-	1083914	1084086	1081822	1082987	1084352	1084383	17308	2,2,2	3,2,1	4,0,5	0,1,0	198	99	0.000421079	0.0233248	0.25,0.333,0.5	1.0,0.0,1.0	-0.306
45234	ENSG00000093167	LRRFIP2	chr3	-	37127629	37127680	37110990	37111065	37129062	37129149	45234	18,20,6	5,3,3	19,11,6	0,0,0	150	99	4.49252e-07	0.000195779	0.704,0.815,0.569	1.0,1.0,1.0	-0.304
33923	ENSG00000153914	SREK1	chr5	+	66156064	66158932	66153462	66153596	66159218	66159334	33923	2,1,9	27,24,6	17,6,7	7,4,5	198	99	5.39003e-05	0.00561377	0.036,0.02,0.429	0.548,0.429,0.412	-0.301
50851	ENSG00000003436	TFPI	chr2	-	187529363	187529485	187503647	187503770	187554199	187554349	50851	38,43,51	50,71,39	24,15,15	6,4,8	198	99	0.000186433	0.013222	0.275,0.232,0.395	0.667,0.652,0.484	-0.3
280	ENSG00000166979	EVA1C	chr21	+	32503925	32504015	32495116	32495170	32514813	32514880	280	8,46,2	3,22,0	19,21,4	0,0,0	189	99	1.51563e-07	7.38201e-05	0.583,0.523,1.0	1.0,1.0,1.0	-0.298
36206	ENSG00000228794	LINC01128	chr1	+	841199	841373	829002	829104	847653	847806	36206	3,0,0	33,7,6	4,4,2	8,3,2	198	99	5.15724e-05	0.00544834	0.043,0.0,0.0	0.2,0.4,0.333	-0.297
36208	ENSG00000228794	LINC01128	chr1	+	841199	844498	829002	829104	847653	847806	36208	3,0,0	33,7,6	4,4,2	8,3,2	198	99	5.15724e-05	0.00544834	0.043,0.0,0.0	0.2,0.4,0.333	-0.297
24477	ENSG00000118473	SGIP1	chr1	+	66670994	66671019	66643543	66643719	66671943	66671995	24477	17,21,5	9,1,3	4,4,6	0,0,0	124	99	2.51685e-06	0.000683262	0.601,0.944,0.571	1.0,1.0,1.0	-0.295
36293	ENSG00000117335	CD46	chr1	+	207767778	207767823	207767012	207767195	207770320	207770362	36293	55,31,9	102,84,44	57,20,50	27,20,37	144	99	2.24627e-07	0.000103329	0.27,0.202,0.123	0.592,0.407,0.482	-0.295
2267	ENSG00000121417	ZNF211	chr19	+	57639911	57640067	57634628	57634755	57640703	57642279	2267	31,9,10	7,1,5	31,5,13	2,0,0	198	99	5.21281e-05	0.00546355	0.689,0.818,0.5	0.886,1.0,1.0	-0.293
5459	ENSG00000126858	RHOT1	chr17	+	32222828	32222902	32211115	32211238	32224615	32225727	5459	1,1,0	24,24,16	3,2,9	15,5,3	173	99	8.24586e-06	0.00149236	0.023,0.023,0.0	0.103,0.186,0.632	-0.292
18110	ENSG00000164118	CEP44	chr4	+	174316529	174316567	174316165	174316290	174317334	174318665	18110	8,9,7	0,5,4	5,3,10	0,0,0	137	99	5.418e-06	0.00110088	1.0,0.565,0.558	1.0,1.0,1.0	-0.292
25326	ENSG00000073417	PDE8A	chr15	+	85091043	85091181	85083555	85083644	85097947	85098036	25326	7,12,8	1,6,2	9,5,3	1,0,0	198	99	4.12928e-05	0.00473353	0.778,0.5,0.667	0.818,1.0,1.0	-0.291
3491	ENSG00000101417	PXMP4	chr20	-	33710554	33710773	33707488	33707969	33714673	33714736	3491	21,6,7	4,4,0	3,4,1	0,0,0	198	99	2.14819e-05	0.00284592	0.724,0.429,1.0	1.0,1.0,1.0	-0.282
55922	ENSG00000116604	MEF2D	chr1	-	156476493	156476514	156475107	156475237	156477011	156477202	55922	29,3,2	60,68,17	16,14,22	29,14,19	120	99	4.43983e-05	0.00495808	0.285,0.035,0.088	0.313,0.452,0.489	-0.282
63089	ENSG00000148498	PARD3	chr10	-	34372497	34372536	34360070	34360259	34374873	34375002	63089	55,27,10	14,22,2	15,28,11	0,4,0	138	99	0.000148336	0.0113613	0.738,0.468,0.782	1.0,0.834,1.0	-0.282
922	ENSG00000100372	SLC25A17	chr22	-	40792524	40792676	40779008	40779125	40819194	40819350	922	14,10,5	6,3,0	5,1,8	0,0,0	198	99	3.46788e-06	0.000876766	0.538,0.625,1.0	1.0,1.0,1.0	-0.279
38854	ENSG00000122481	RWDD3	chr1	+	95246541	95246657	95244210	95244715	95246755	95247217	38854	18,13,14	6,7,1	15,5,21	2,0,0	198	99	9.37167e-05	0.00825504	0.6,0.481,0.875	0.789,1.0,1.0	-0.278
39422	ENSG00000108387	SEPTIN4	chr17	-	58526681	58526978	58526219	58526313	58531960	58532046	39422	16,9,8	2,3,2	34,3,7	2,0,0	198	99	0.000645651	0.0310219	0.8,0.6,0.667	0.895,1.0,1.0	-0.276
66402	ENSG00000155957	TMBIM4	chr12	-	66138723	66138734	66137919	66138166	66145840	66145958	66402	9,12,8	6,9,2	16,3,13	0,1,0	110	99	6.13939e-07	0.000244984	0.574,0.545,0.783	1.0,0.73,1.0	-0.276
13559	ENSG00000018189	RUFY3	chr4	+	70794794	70794894	70789494	70789592	70800140	70800182	13559	19,15,11	9,3,1	17,6,9	1,0,0	198	99	1.16285e-05	0.00189723	0.514,0.714,0.846	0.895,1.0,1.0	-0.274
22516	ENSG00000276291	FRG1HP	chr9	+	41007439	41007609	40994632	40994699	41008880	41009006	22516	14,15,8	5,10,2	18,3,2	1,1,0	198	99	0.00016937	0.0124656	0.583,0.429,0.667	0.9,0.6,1.0	-0.274
57890	ENSG00000069431	ABCC9	chr12	-	21805135	21805311	21797388	21801181	21805997	21806060	57890	64,35,5	100,79,40	25,27,35	22,13,23	198	99	3.35814e-06	0.00085555	0.242,0.181,0.059	0.362,0.509,0.432	-0.274
31048	ENSG00000138756	BMP2K	chr4	+	78887173	78887284	78878733	78878891	78910609	78916365	31048	18,16,8	1,5,2	22,6,10	0,0,0	198	99	4.36982e-06	0.000978467	0.9,0.615,0.667	1.0,1.0,1.0	-0.273
58601	ENSG00000132589	FLOT2	chr17	-	28885856	28885947	28883107	28883231	28888944	28889026	58601	8,4,3	3,0,4	4,9,5	1,0,0	190	99	9.22511e-05	0.0081694	0.581,1.0,0.281	0.676,1.0,1.0	-0.271
62154	ENSG00000237463	LRRC52-AS1	chr1	-	165482348	165482607	165476832	165477115	165501430	165501627	62154	61,57,15	10,8,4	2,7,8	0,0,0	198	99	3.67116e-06	0.000900657	0.753,0.781,0.652	1.0,1.0,1.0	-0.271
5458	ENSG00000126858	RHOT1	chr17	+	32222758	32222902	32211115	32211238	32224615	32224920	5458	0,1,0	24,24,16	3,2,8	15,5,3	198	99	3.5862e-06	0.00088638	0.0,0.02,0.0	0.091,0.167,0.571	-0.27
29172	ENSG00000162664	ZNF326	chr1	+	90007344	90007750	90005002	90005092	90010087	90010286	29172	25,14,9	4,2,4	28,12,8	2,0,0	198	99	0.000216385	0.0147462	0.758,0.778,0.529	0.875,1.0,1.0	-0.27
41082	ENSG00000172594	SMPDL3A	chr6	+	122806232	122806357	122804908	122805089	122809090	122809717	41082	17,36,17	0,14,5	19,3,22	0,0,0	198	99	5.65878e-07	0.000231381	1.0,0.563,0.63	1.0,1.0,1.0	-0.269
43984	ENSG00000170919	TPT1-AS1	chr13	+	45369958	45370182	45344303	45344446	45377060	45377154	43984	7,16,9	1,5,3	16,2,7	2,0,0	198	99	0.000683522	0.0322942	0.778,0.615,0.6	0.8,1.0,1.0	-0.269
56413	ENSG00000177192	PUS1	chr12	+	131939172	131939275	131931514	131932312	131941291	131941983	56413	11,10,3	6,2,0	8,12,9	0,0,0	198	99	9.35787e-06	0.00163122	0.478,0.714,1.0	1.0,1.0,1.0	-0.269
498	ENSG00000100299	ARSA	chr22	-	50627555	50627792	50627165	50627406	50627945	50628170	498	9,12,11	4,3,0	24,2,12	0,0,0	198	99	4.72399e-05	0.00513289	0.529,0.667,1.0	1.0,1.0,1.0	-0.268
16575	ENSG00000128739	SNRPN	chr15	+	24829797	24829905	24823724	24823823	24886515	24886589	16575	8,11,2	7,11,1	4,2,0	0,0,1	198	99	0.000801023	0.0359483	0.364,0.333,0.5	1.0,1.0,0.0	-0.268
43119	ENSG00000059588	TARBP1	chr1	-	234400852	234400948	234393645	234393837	234401180	234401262	43119	7,11,4	1,4,4	13,2,17	0,1,0	195	99	3.29256e-05	0.00393681	0.78,0.583,0.337	1.0,0.504,1.0	-0.268
8982	ENSG00000168096	ANKS3	chr16	-	4726978	4727177	4726658	4726780	4729979	4730151	8982	7,6,5	2,2,1	6,3,4	1,0,0	198	99	0.000914473	0.0396431	0.636,0.6,0.714	0.75,1.0,1.0	-0.267
20821	ENSG00000168591	TMUB2	chr17	+	44189410	44189588	44188934	44189299	44190500	44191226	20821	55,21,16	4,7,6	20,7,6	2,0,0	198	99	0.000397171	0.0224133	0.873,0.6,0.571	0.833,1.0,1.0	-0.263
929	ENSG00000100372	SLC25A17	chr22	-	40799022	40799083	40779008	40779125	40819194	40819326	929	19,6,12	6,3,0	12,4,2	0,0,0	160	99	1.36758e-05	0.00209695	0.662,0.553,1.0	1.0,1.0,1.0	-0.262
35173	ENSG00000152683	SLC30A6	chr2	+	32197343	32197392	32193888	32193983	32197706	32197784	35173	23,2,10	0,4,3	2,4,1	0,1,0	148	99	0.000848574	0.0374231	1.0,0.251,0.69	1.0,0.728,1.0	-0.262
11434	ENSG00000075413	MARK3	chr14	+	103498501	103498528	103491538	103492034	103502881	103503172	11434	14,17,7	5,15,1	41,15,18	5,1,0	126	99	0.000454107	0.0241801	0.688,0.471,0.846	0.866,0.922,1.0	-0.261
27454	ENSG00000172113	NME6	chr3	-	48296118	48296158	48295074	48295235	48296726	48296829	27454	15,6,9	7,0,4	4,2,4	0,0,0	139	99	2.36304e-06	0.0006522	0.604,1.0,0.616	1.0,1.0,1.0	-0.26
20822	ENSG00000168591	TMUB2	chr17	+	44189423	44189588	44188850	44189299	44190500	44190553	20822	55,19,18	4,7,6	19,7,5	2,0,0	198	99	0.0004908	0.0256949	0.873,0.576,0.6	0.826,1.0,1.0	-0.259
46855	ENSG00000147419	CCDC25	chr8	-	27756718	27756770	27752511	27752587	27762418	27762458	46855	15,17,9	5,3,6	13,4,4	0,1,0	151	99	2.19707e-05	0.00287616	0.663,0.788,0.496	1.0,0.724,1.0	-0.259
65879	ENSG00000139220	PPFIA2	chr12	-	81261948	81262040	81257974	81259660	81263230	81263390	65879	10,6,1	2,3,1	1,1,4	1,0,0	191	99	0.000726409	0.0336485	0.722,0.509,0.341	0.341,1.0,1.0	-0.256
28649	ENSG00000197580	BCO2	chr11	+	112179277	112179569	112175531	112175689	112193473	112193517	28649	35,22,5	3,0,4	13,16,26	0,0,0	198	99	0.000697899	0.0328797	0.854,1.0,0.385	1.0,1.0,1.0	-0.254
31742	ENSG00000110046	ATG2A	chr11	-	64903589	64903660	64903287	64903364	64905562	64905655	31742	32,6,7	8,3,0	15,9,10	0,0,0	170	99	7.01383e-06	0.00134276	0.7,0.538,1.0	1.0,1.0,1.0	-0.254
3490	ENSG00000101417	PXMP4	chr20	-	33710554	33710753	33702757	33707969	33714673	33714736	3490	29,7,8	4,4,0	8,5,1	0,0,0	198	99	4.4461e-05	0.00495808	0.784,0.467,1.0	1.0,1.0,1.0	-0.25
38829	ENSG00000112183	RBM24	chr6	+	17290848	17290893	17284656	17284711	17291755	17293023	38829	221,188,59	440,1151,61	94,20,81	82,10,59	144	99	2.9077e-05	0.0035934	0.257,0.101,0.399	0.441,0.579,0.486	-0.25
15081	ENSG00000143774	GUK1	chr1	+	228141123	228141507	228140317	228140363	228145510	228145624	15081	36,87,42	10,35,28	46,32,46	9,7,1	198	99	0.00126094	0.0497172	0.643,0.554,0.429	0.719,0.696,0.958	-0.249
35108	ENSG00000166377	ATP9B	chr18	+	79176812	79176907	79154501	79154555	79193182	79193263	35108	18,10,9	7,4,0	14,2,9	1,0,0	194	99	7.02707e-05	0.00676515	0.568,0.561,1.0	0.877,1.0,1.0	-0.249
50359	ENSG00000257923	CUX1	chr7	+	102198801	102198867	102196633	102197305	102200070	102200172	50359	23,5,15	6,6,1	7,15,1	2,0,0	165	99	0.00117991	0.0475381	0.697,0.333,0.9	0.677,1.0,1.0	-0.249
501	ENSG00000254413	CHKB-CPT1B	chr22	-	50578548	50578659	50577774	50577934	50579035	50579255	501	17,34,6	0,4,5	26,7,26	1,0,0	198	99	0.000155523	0.0117098	1.0,0.81,0.375	0.929,1.0,1.0	-0.248
48974	ENSG00000164808	SPIDR	chr8	+	47396375	47396626	47293866	47294030	47407860	47407961	48974	40,15,12	5,8,2	26,7,17	0,1,0	198	99	5.35383e-06	0.00109456	0.8,0.484,0.75	1.0,0.778,1.0	-0.248
64166	ENSG00000143702	CEP170	chr1	-	243191017	243191494	243185778	243186422	243199059	243199194	64166	47,6,16	3,5,0	14,1,4	0,0,0	198	99	0.00030948	0.0190875	0.887,0.375,1.0	1.0,1.0,1.0	-0.246
13953	ENSG00000124787	RPP40	chr6	-	5000562	5000631	4999808	4999904	5002100	5002245	13953	19,18,9	2,3,3	1,8,3	0,0,0	168	99	1.52985e-05	0.00225874	0.848,0.78,0.639	1.0,1.0,1.0	-0.244
51911	ENSG00000068354	TBC1D25	chrX	+	48558896	48559024	48544868	48545023	48559157	48559284	51911	52,26,9	9,0,4	17,11,4	0,0,0	198	99	1.25569e-05	0.00201	0.743,1.0,0.529	1.0,1.0,1.0	-0.243
24866	ENSG00000057663	ATG5	chr6	-	106308363	106308491	106293027	106293106	106316100	106316208	24866	66,23,22	12,11,3	19,12,15	0,2,0	198	99	4.84795e-05	0.00521312	0.733,0.511,0.786	1.0,0.75,1.0	-0.24
50408	ENSG00000067182	TNFRSF1A	chr12	-	6333844	6333865	6333366	6333451	6334090	6334244	50408	11,22,7	9,7,1	26,18,13	2,2,0	120	99	0.000410598	0.0228939	0.502,0.722,0.852	0.915,0.881,1.0	-0.24
23507	ENSG00000118194	TNNT2	chr1	-	201362385	201362391	201361912	201362022	201363295	201363406	23507	15231949471	16733324925	18977001106	1356428486	105	99	7.64377e-12	1.40645e-08	0.462,0.356,0.324	0.569,0.607,0.682	-0.239
53868	ENSG00000008294	SPAG9	chr17	-	50975862	50975901	50974770	50974947	50977107	50977221	53868	53,32,24	19,10,6	16,19,25	0,3,0	138	99	4.12941e-06	0.000963141	0.667,0.697,0.742	1.0,0.82,1.0	-0.238
37167	ENSG00000094975	SUCO	chr1	+	172577538	172577559	172575517	172575623	172577763	172577819	37167	15,7,2	3,2,2	3,3,3	1,0,0	120	99	0.000874172	0.0382994	0.805,0.743,0.452	0.712,1.0,1.0	-0.237
37710	ENSG00000135063	FAM189A2	chr9	+	69383445	69383521	69377610	69377744	69383629	69383759	37710	13,6,3	102,34,25	21,8,21	25,61,10	175	99	0.000732966	0.0338104	0.067,0.091,0.064	0.322,0.069,0.543	-0.237
41176	ENSG00000166295	ANAPC16	chr10	+	72220053	72220379	72215999	72216138	72223887	72224056	41176	79,86,16	65,68,27	108,24,61	48,8,23	198	99	0.000200791	0.013971	0.378,0.387,0.229	0.529,0.6,0.57	-0.235
25257	ENSG00000198925	ATG9A	chr2	-	219228433	219228482	219227921	219228053	219229009	219229325	25257	17,5,6	5,2,1	7,5,1	1,0,0	148	99	0.000237062	0.0157345	0.695,0.626,0.801	0.824,1.0,1.0	-0.234
20963	ENSG00000172046	USP19	chr3	-	49117208	49117361	49116726	49116943	49117436	49117570	20963	15,2,11	5,0,4	14,1,7	1,0,0	198	99	7.418e-05	0.00705989	0.6,1.0,0.579	0.875,1.0,1.0	-0.232
24402	ENSG00000163166	IWS1	chr2	-	127485873	127486033	127480809	127481175	127486552	127486664	24402	61,31,17	46,42,17	75,45,56	42,14,18	198	99	0.000332158	0.0200019	0.399,0.27,0.333	0.472,0.616,0.609	-0.232
49745	ENSG00000165238	WNK2	chr9	+	93299069	93299261	93297852	93298067	93306776	93306821	49745	113,41,24	19,15,6	95,23,57	5,0,8	198	99	0.00108638	0.044531	0.748,0.577,0.667	0.905,1.0,0.781	-0.231
60535	ENSG00000118096	IFT46	chr11	-	118564964	118565061	118559784	118559864	118565789	118565810	60535	81,28,25	7,17,0	25,5,46	0,0,0	196	99	4.29045e-06	0.000978467	0.854,0.454,1.0	1.0,1.0,1.0	-0.231
61281	ENSG00000171204	TMEM126B	chr11	+	85631686	85631808	85628592	85628688	85634085	85634176	61281	165,230,36	12,9,24	76124120	1,2,2	198	99	2.54717e-05	0.00323629	0.873,0.927,0.429	0.974,0.969,0.968	-0.227
15194	ENSG00000058799	YIPF1	chr1	-	53855000	53855051	53851718	53852270	53860055	53860153	15194	9,13,6	5,7,1	4,8,11	2,0,0	150	99	0.000391952	0.0223818	0.543,0.551,0.798	0.569,1.0,1.0	-0.226
44622	ENSG00000068615	REEP1	chr2	-	86219969	86220140	86214250	86217110	86232624	86232802	44622	43,16,11	9,2,2	22,12,6	1,0,0	198	99	1.27008e-05	0.00202237	0.705,0.8,0.733	0.917,1.0,1.0	-0.226
12218	ENSG00000073712	FERMT2	chr14	-	52861586	52861610	52861013	52861034	52864400	52864622	12218	13,6,3	110,97,20	9,26,10	27,29,20	123	99	6.04594e-08	3.28265e-05	0.087,0.047,0.108	0.212,0.419,0.287	-0.225
21695	ENSG00000169727	GPS1	chr17	+	82052255	82052459	82051499	82051524	82053273	82053366	21695	27,10,5	2,6,0	8,5,5	0,0,0	198	99	9.34319e-05	0.00825191	0.871,0.455,1.0	1.0,1.0,1.0	-0.225
29835	ENSG00000154358	OBSCN	chr1	+	228291897	228292161	228288624	228288888	228306371	228306638	29835	50,3,12	28,0,1	17,2,6	0,0,0	198	99	4.92226e-06	0.00104503	0.472,1.0,0.857	1.0,1.0,1.0	-0.224
66857	ENSG00000136153	LMO7	chr13	+	75807479	75808199	75804319	75804541	75809153	75809183	66857	61,4,25	197,55,67	35,25,24	35,28,22	198	99	1.38679e-08	9.35157e-06	0.134,0.035,0.157	0.333,0.309,0.353	-0.223
6723	ENSG00000108599	AKAP10	chr17	-	19909180	19909276	19904301	19906232	19920035	19920118	6723	15,13,12	1,8,0	8,1,4	0,0,0	195	99	0.000140644	0.0109848	0.884,0.452,1.0	1.0,1.0,1.0	-0.221
31869	ENSG00000081154	PCNP	chr3	+	101579789	101580004	101574179	101574279	101590214	101590270	31869	34,48,11	1,6,5	27,9,5	1,0,0	198	99	0.000107219	0.00903585	0.944,0.8,0.524	0.931,1.0,1.0	-0.221
21163	ENSG00000159147	DONSON	chr21	-	33583487	33583666	33581950	33582055	33584589	33584726	21163	29,21,10	4,4,1	13,10,12	0,0,0	198	99	7.35329e-06	0.00138769	0.784,0.724,0.833	1.0,1.0,1.0	-0.22
41574	ENSG00000168958	MFF	chr2	+	227342744	227342819	227340291	227340380	227347225	227347274	41574	56,75,11	51,72,13	61,54,97	29,21,37	174	99	9.52492e-06	0.00164633	0.385,0.372,0.325	0.545,0.594,0.599	-0.219
48288	ENSG00000011465	DCN	chr12	-	91179361	91179686	91178341	91178585	91182654	91182824	48288	108,158,53	9761435418	453156512	913155649	198	99	0	0	0.052,0.052,0.06	0.199,0.335,0.283	-0.218
57540	ENSG00000148153	INIP	chr9	-	112689526	112689617	112683925	112687633	112694130	112694233	57540	43,17,19	1,7,2	25,6,11	0,0,0	190	99	1.90674e-05	0.00260955	0.957,0.559,0.832	1.0,1.0,1.0	-0.217
62499	ENSG00000112425	EPM2A	chr6	-	145635244	145635486	145625303	145627693	145686121	145686219	62499	36,16,9	3,2,2	9,12,27	0,0,0	198	99	0.000270501	0.01713	0.857,0.8,0.692	1.0,1.0,1.0	-0.217
64106	ENSG00000108094	CUL2	chr10	-	35089895	35090001	35071198	35071339	35090178	35090198	64106	15,7,4	3,2,2	2,4,2	1,0,0	198	99	0.000500013	0.025881	0.714,0.636,0.5	0.5,1.0,1.0	-0.217
41171	ENSG00000065802	ASB1	chr2	+	238435710	238436013	238433313	238433695	238444341	238444375	41171	15,5,6	4,3,1	6,2,1	0,1,0	198	99	0.000305247	0.0188615	0.652,0.455,0.75	1.0,0.5,1.0	-0.214
8729	ENSG00000122299	ZC3H7A	chr16	-	11769030	11769095	11768314	11768501	11770782	11770841	8729	23,6,16	3,3,1	17,6,5	1,0,0	164	99	0.000710421	0.0332802	0.822,0.547,0.906	0.911,1.0,1.0	-0.212
55038	ENSG00000156162	DPY19L4	chr8	+	94734629	94734754	94726330	94726441	94738368	94738459	55038	95,37,49	6,8,7	26,8,26	0,0,0	198	99	9.43967e-07	0.000346102	0.888,0.698,0.778	1.0,1.0,1.0	-0.212
22258	ENSG00000152952	PLOD2	chr3	-	146077861	146077924	146076781	146076895	146079115	146079257	22258	75,127,23	24,57,8	37,29,12	0,3,4	162	99	0.00039152	0.0223818	0.656,0.577,0.637	1.0,0.855,0.647	-0.211
7902	ENSG00000103194	USP10	chr16	+	84775159	84775225	84768264	84768358	84778894	84779015	7902	29,17,14	5,7,0	23,12,14	0,0,0	165	99	3.11197e-06	0.000811562	0.777,0.593,1.0	1.0,1.0,1.0	-0.21
49173	ENSG00000255245	FXYD6-FXYD2	chr11	-	117822405	117822480	117820858	117820895	117822678	117822717	49173	11,20,27	3,5,0	4,1,8	0,0,0	174	99	6.19717e-05	0.00620738	0.676,0.695,1.0	1.0,1.0,1.0	-0.21
21162	ENSG00000159147	DONSON	chr21	-	33582164	33582246	33581950	33582055	33584589	33584768	21162	20,22,15	4,4,1	12,12,9	0,0,0	181	99	7.44411e-06	0.00139293	0.732,0.751,0.891	1.0,1.0,1.0	-0.209
31312	ENSG00000142611	PRDM16	chr1	+	3431965	3432140	3430871	3431108	3433733	3435421	31312	18,10,7	3,3,0	3,6,7	0,0,0	198	99	0.00083153	0.0370165	0.75,0.625,1.0	1.0,1.0,1.0	-0.208
12439	ENSG00000165416	SUGT1	chr13	+	52661474	52661570	52659178	52659249	52662648	52662702	12439	62,39,20	102,74,31	28,33,34	13,27,25	195	99	7.11884e-05	0.00681434	0.236,0.211,0.247	0.522,0.383,0.408	-0.206
17296	ENSG00000008513	ST3GAL1	chr8	-	133499134	133499189	133475718	133476600	133545773	133545926	17296	40,3,19	4,1,2	18,29,13	0,0,0	154	99	0.0010047	0.0420036	0.865,0.659,0.859	1.0,1.0,1.0	-0.206
19222	ENSG00000005436	GCFC2	chr2	-	75680192	75680314	75673443	75673520	75687826	75687977	19222	14,29,18	3,1,3	8,13,16	0,0,0	198	99	0.000258459	0.0165574	0.7,0.935,0.75	1.0,1.0,1.0	-0.205
16954	ENSG00000145362	ANK2	chr4	+	113378089	113378181	113374763	113374946	113381456	113381516	16954	80,25,17	95,51,31	36,67,60	42,34,28	191	99	0.00116508	0.0470004	0.304,0.203,0.221	0.308,0.505,0.526	-0.204
25838	ENSG00000182287	AP1S2	chrX	-	15840496	15840591	15826886	15827372	15845378	15845516	25838	38,31,12	121,163,82	15,147,79	61,149,47	194	99	4.58207e-05	0.0050418	0.138,0.088,0.069	0.111,0.335,0.462	-0.204
36207	ENSG00000228794	LINC01128	chr1	+	841199	841373	829002	829104	851926	852110	36207	3,0,0	29,36,7	4,4,2	14,5,3	198	99	6.85247e-05	0.00671461	0.049,0.0,0.0	0.125,0.286,0.25	-0.204
16533	ENSG00000120549	KIAA1217	chr10	+	24536773	24536893	24533069	24533237	24544980	24545103	16533	23,13,13	1,5,2	23,2,16	2,0,0	198	99	0.00123589	0.0490798	0.92,0.565,0.765	0.852,1.0,1.0	-0.201
22719	ENSG00000163539	CLASP2	chr3	-	33559124	33559175	33551251	33551395	33559306	33559385	22719	55,35,14	2,10,3	21,4,20	0,0,0	150	99	4.29366e-06	0.000978467	0.948,0.698,0.755	1.0,1.0,1.0	-0.2
28942	ENSG00000133731	IMPA1	chr8	-	81685762	81685963	81681497	81681584	81686251	81686283	28942	0,0,1	6,5,1	1,4,3	5,1,7	198	99	0.0012145	0.0485213	0.0,0.0,0.333	0.091,0.667,0.176	-0.2
44620	ENSG00000068615	REEP1	chr2	-	86219969	86220121	86213992	86217110	86232624	86232802	44620	58,17,13	9,2,2	29,17,6	1,0,0	198	99	1.33933e-05	0.00207284	0.763,0.81,0.765	0.935,1.0,1.0	-0.199
52348	ENSG00000122367	LDB3	chr10	+	86685677	86685700	86680081	86680157	86691895	86692065	52348	12,1,3	171,23,11	14,7,18	43,26,16	122	99	1.58854e-05	0.00225874	0.054,0.034,0.181	0.209,0.179,0.477	-0.199
26263	ENSG00000114544	SLC41A3	chr3	-	126050897	126051050	126033606	126033678	126067946	126068246	26263	46,23,15	9,3,5	19,8,3	1,1,0	198	99	0.000491204	0.0256949	0.719,0.793,0.6	0.905,0.8,1.0	-0.198
39385	ENSG00000136715	SAP130	chr2	-	127977984	127978089	127954985	127955344	127986784	127986959	39385	51,14,18	6,5,1	15,10,5	1,0,0	198	99	0.000144793	0.0112571	0.81,0.583,0.9	0.882,1.0,1.0	-0.196
55851	ENSG00000104164	BLOC1S6	chr15	+	45603099	45603187	45592134	45592276	45605427	45605470	55851	29,15,19	6,3,2	12,12,5	1,0,0	187	99	7.74391e-05	0.00724515	0.719,0.726,0.834	0.864,1.0,1.0	-0.195
19812	ENSG00000163913	IFT122	chr3	+	129492140	129492194	129488049	129488397	129495445	129495607	19812	42,40,25	17,9,0	23,16,1	1,0,0	153	99	1.58989e-05	0.00225874	0.615,0.742,1.0	0.937,1.0,1.0	-0.193
32955	ENSG00000141127	PRPSAP2	chr17	+	18867256	18867334	18865801	18865952	18872582	18872628	32955	24,26,17	2,8,1	15,12,11	0,0,0	177	99	4.43146e-06	0.000978467	0.87,0.645,0.905	1.0,1.0,1.0	-0.193
46673	ENSG00000131018	SYNE1	chr6	-	152145486	152145555	152143622	152143765	152148044	152148378	46673	157,49,39	12,15,7	115,28,67	4,1,0	168	99	2.30461e-06	0.0006522	0.885,0.658,0.767	0.944,0.943,1.0	-0.192
6199	ENSG00000264187	NA	chr17	-	17216379	17216503	17215184	17215316	17217068	17217182	6199	79,33,18	7,12,0	28,23,36	0,0,0	198	99	1.61832e-06	0.000525479	0.849,0.579,1.0	1.0,1.0,1.0	-0.191
6652	ENSG00000005102	MEOX1	chr17	-	43643487	43643660	43640388	43642032	43661065	43661393	6652	40,95,27	11,27,3	73,12,18	3,2,0	198	99	0.000166501	0.0123367	0.645,0.638,0.818	0.924,0.75,1.0	-0.191
16623	ENSG00000237125	HAND2-AS1	chr4	+	173536847	173536970	173530733	173531078	173582704	173582878	16623	122,71,28	50,32,16	90,15,49	14,5,8	198	99	0.000935302	0.0399539	0.55,0.526,0.467	0.763,0.6,0.754	-0.191
24898	ENSG00000175348	TMEM9B	chr11	-	8962091	8962183	8956189	8956298	8964208	8964442	24898	25,12,26	7,4,0	19,11,19	0,0,2	191	99	0.000778313	0.0351674	0.649,0.609,1.0	1.0,1.0,0.831	-0.191
25260	ENSG00000198925	ATG9A	chr2	-	219228433	219228485	219227921	219228053	219229009	219229174	25260	24,8,8	5,2,1	13,11,4	1,0,0	151	99	0.000256739	0.0165542	0.759,0.724,0.84	0.895,1.0,1.0	-0.191
35228	ENSG00000146282	RARS2	chr6	-	87545615	87545699	87541917	87541994	87555407	87555505	35228	20,17,20	3,6,1	13,2,13	1,0,0	183	99	0.000151736	0.0115264	0.783,0.605,0.915	0.876,1.0,1.0	-0.191
24046	ENSG00000146233	CYP39A1	chr6	-	46630962	46631070	46625417	46625508	46636388	46636482	24046	36,31,9	2,3,2	7,8,4	0,0,0	198	99	0.000700908	0.032923	0.9,0.838,0.692	1.0,1.0,1.0	-0.19
28226	ENSG00000150938	CRIM1	chr2	+	36537351	36537546	36522091	36522313	36544375	36544498	28226	45,57,46	12,8,7	61,31,23	4,2,0	198	99	0.000797496	0.0358873	0.652,0.781,0.767	0.884,0.886,1.0	-0.19
30298	ENSG00000077044	DGKD	chr2	+	233446711	233446796	233445622	233445762	233448086	233448181	30298	51,14,28	8,5,0	28,60,4	0,2,0	184	99	0.000169895	0.0124765	0.774,0.601,1.0	1.0,0.942,1.0	-0.189
64487	ENSG00000109685	NSD2	chr4	+	1939653	1939778	1935143	1935262	1951071	1951180	64487	46,18,21	1,7,1	8,3,4	0,0,0	198	99	8.83169e-05	0.00792698	0.958,0.563,0.913	1.0,1.0,1.0	-0.189
55834	ENSG00000168522	FNTA	chr8	+	43064100	43064215	43056307	43056546	43069554	43069583	55834	26,35,20	3,7,1	18,2,3	0,0,0	198	99	6.25588e-06	0.00124816	0.812,0.714,0.909	1.0,1.0,1.0	-0.188
16863	ENSG00000132466	ANKRD17	chr4	-	73139530	73140283	73135116	73135265	73141740	73141792	16863	64,9,21	7,2,2	21,4,10	1,0,0	198	99	0.000197323	0.0138755	0.821,0.692,0.84	0.913,1.0,1.0	-0.187
27304	ENSG00000169764	UGP2	chr2	+	63842538	63842599	63840968	63841232	63856305	63856433	27304	14,0,4	76,53,44	5,10,12	38,14,15	160	99	0.000334889	0.0201298	0.102,0.0,0.053	0.075,0.307,0.331	-0.186
15686	ENSG00000164219	PGGT1B	chr5	-	115230975	115231021	115221823	115222008	115236389	115236522	15686	29,14,12	7,4,0	7,7,4	0,0,0	145	99	9.54395e-06	0.00164633	0.739,0.705,1.0	1.0,1.0,1.0	-0.185
30348	ENSG00000162542	TMCO4	chr1	-	19745531	19745651	19740776	19740941	19746455	19746599	30348	15,11,6	5,1,0	7,4,2	0,0,0	198	99	0.00119718	0.0480031	0.6,0.846,1.0	1.0,1.0,1.0	-0.185
14021	ENSG00000127603	MACF1	chr1	+	39480919	39481030	39479797	39480009	39484600	39484730	14021	74,19,35	291,84,99	123,58,52	120,47,107	198	99	4.1889e-08	2.43397e-05	0.113,0.102,0.15	0.339,0.382,0.195	-0.184
38828	ENSG00000112183	RBM24	chr6	+	17285052	17285165	17284656	17284711	17291755	17292217	38828	166,40,20	440,1151,61	34,26,18	82,10,59	198	99	0.000672739	0.0319963	0.159,0.017,0.141	0.172,0.565,0.132	-0.184
14020	ENSG00000127603	MACF1	chr1	+	39469546	39469615	39468614	39468732	39479797	39479994	14020	68,38,44	81,38,32	115,28,58	55,10,31	168	99	0.000396312	0.0224133	0.331,0.371,0.448	0.552,0.623,0.524	-0.183
27541	ENSG00000197343	ZNF655	chr7	+	99571687	99571792	99560532	99560695	99572244	99572318	27541	34,14,16	10,2,2	12,4,8	2,0,0	198	99	0.00114837	0.0464395	0.63,0.778,0.8	0.75,1.0,1.0	-0.181
57543	ENSG00000148153	INIP	chr9	-	112716460	112716541	112694033	112694233	112717986	112718086	57543	25,15,17	1,5,1	15,6,12	0,0,0	180	99	0.00043275	0.0234577	0.932,0.623,0.903	1.0,1.0,1.0	-0.181
31725	ENSG00000169398	PTK2	chr8	-	140879470	140879637	140864311	140864399	140890542	140890603	31725	57,40,25	4,3,5	33,12,7	0,0,0	198	99	1.10035e-05	0.00182218	0.877,0.87,0.714	1.0,1.0,1.0	-0.18
49502	ENSG00000004864	SLC25A13	chr7	-	96234801	96234917	96208837	96208977	96277195	96277338	49502	9,15,14	2,7,0	6,3,7	1,0,0	198	99	0.000255926	0.0165542	0.692,0.517,1.0	0.75,1.0,1.0	-0.18
59235	ENSG00000149294	NCAM1	chr11	+	113242804	113242846	113240785	113240833	113246367	113246370	59235	28,10,5	163,27,34	23,16,29	34,34,34	141	99	4.48025e-06	0.000982688	0.108,0.206,0.094	0.322,0.248,0.375	-0.179
64990	ENSG00000111144	LTA4H	chr12	-	96003837	96003920	96002959	96003064	96006313	96006409	64990	179,240,88	57,103,27	157,46,126	26,8,13	182	99	1.41117e-06	0.0004721	0.631,0.559,0.639	0.767,0.758,0.841	-0.179
2180	ENSG00000196724	ZNF418	chr19	-	57923191	57923289	57921881	57922629	57925622	57928047	2180	33,16,8	8,1,2	13,12,20	2,0,0	197	99	0.000490061	0.0256949	0.675,0.889,0.668	0.766,1.0,1.0	-0.178
63998	ENSG00000151632	AKR1C2	chr10	-	4999199	4999277	4998624	4998747	5000549	5000666	63998	53,24,14	5,3,2	5,14,27	0,0,0	177	99	4.49242e-05	0.00499292	0.856,0.817,0.797	1.0,1.0,1.0	-0.177
38830	ENSG00000112183	RBM24	chr6	+	17290848	17290893	17289968	17290068	17291755	17293023	38830	134,110,31	69,77,11	67,17,61	15,7,6	144	99	0.00109095	0.044663	0.572,0.495,0.66	0.754,0.625,0.875	-0.176
5520	ENSG00000120071	KANSL1	chr17	-	46039026	46039215	46038537	46038686	46039701	46039884	5520	66,32,21	10,3,3	42,9,27	2,0,0	198	99	4.69699e-05	0.00513289	0.767,0.842,0.778	0.913,1.0,1.0	-0.175
19887	ENSG00000047849	MAP4	chr3	-	47869213	47869327	47857430	47857512	47870812	47871105	19887	121,72,45	79,45,28	82,83,61	24,24,22	198	99	0.000113294	0.00933405	0.434,0.444,0.446	0.631,0.634,0.581	-0.174
12323	ENSG00000150403	TMCO3	chr13	+	113547299	113547379	113539356	113539507	113548302	113548452	12323	110,32,44	10,5,8	74,8,53	0,0,3	179	99	1.59672e-05	0.00225874	0.859,0.78,0.753	1.0,1.0,0.907	-0.172
51193	ENSG00000049540	ELN	chr7	+	74057639	74057696	74056671	74056713	74059885	74060047	51193	98,78,64	47,56,32	615,10,94	204,3,17	156	99	0.000623389	0.0301851	0.57,0.469,0.559	0.657,0.679,0.778	-0.172
64991	ENSG00000111144	LTA4H	chr12	-	96003837	96003981	96002989	96003064	96006313	96006409	64991	117,143,62	57,103,27	91,27,61	26,8,13	198	99	0.00042611	0.0233248	0.506,0.41,0.534	0.636,0.628,0.701	-0.172
9217	ENSG00000068305	MEF2A	chr15	+	99598429	99598511	99565699	99566104	99632977	99633173	9217	94,66,39	35,11,3	12,11,3	0,2,0	181	99	0.000630717	0.0304954	0.595,0.766,0.877	1.0,0.751,1.0	-0.171
35746	ENSG00000144674	GOLGA4	chr3	+	37286013	37286061	37281957	37282272	37289234	37289291	35746	115,51,20	15,10,4	13,15,7	1,0,0	147	99	2.29969e-05	0.00298689	0.838,0.775,0.771	0.897,1.0,1.0	-0.171
63728	ENSG00000139620	KANSL2	chr12	-	48679035	48679238	48671798	48671962	48679654	48679833	63728	83,32,21	9,1,4	20,21,14	0,0,0	198	99	7.8322e-06	0.00142529	0.822,0.941,0.724	1.0,1.0,1.0	-0.171
64181	ENSG00000107957	SH3PXD2A	chr10	-	103622469	103622553	103617196	103617314	103627088	103627202	64181	95,20,44	24,2,1	43,14,4	0,0,0	183	99	1.1343e-06	0.00039966	0.682,0.844,0.96	1.0,1.0,1.0	-0.171
3813	ENSG00000124228	DDX27	chr20	+	49231022	49231115	49230198	49230349	49233305	49233405	3813	1,0,1	46,21,11	1,5,4	18,17,3	192	99	0.000408764	0.0228687	0.011,0.0,0.045	0.028,0.132,0.407	-0.17
15080	ENSG00000143774	GUK1	chr1	+	228141123	228141288	228140264	228140363	228145510	228145624	15080	123,190,91	10,35,28	147,78,104	9,7,1	198	99	9.00268e-05	0.00805862	0.86,0.731,0.619	0.891,0.848,0.981	-0.17
22937	ENSG00000153551	CMTM7	chr3	+	32449453	32449552	32441839	32442013	32452391	32452473	22937	23,42,16	2,7,1	14,9,13	0,0,0	198	99	1.31347e-05	0.00207153	0.852,0.75,0.889	1.0,1.0,1.0	-0.17
49733	ENSG00000110497	AMBRA1	chr11	-	46512726	46512813	46494123	46494204	46541944	46542981	49733	9,0,2	5,3,0	6,0,3	0,1,0	186	99	0.00124596	0.0493613	0.489,0.0,1.0	1.0,0.0,1.0	-0.17
4305	ENSG00000074657	ZNF532	chr18	+	58865303	58865385	58863603	58863750	58865469	58865579	4305	21,18,13	7,0,1	10,1,1	0,0,0	181	99	0.000126235	0.010205	0.621,1.0,0.877	1.0,1.0,1.0	-0.167
61872	ENSG00000083535	PIBF1	chr13	+	72783422	72783721	72782132	72782349	72792446	72792547	61872	27,29,10	7,3,1	28,9,3	0,1,0	198	99	5.19326e-05	0.00546034	0.659,0.829,0.833	1.0,0.818,1.0	-0.166
13517	ENSG00000164180	TMEM161B	chr5	-	88240812	88240916	88228440	88228528	88268720	88268799	13517	42,13,15	4,3,1	18,11,1	1,0,0	198	99	0.000554216	0.0278728	0.84,0.684,0.882	0.9,1.0,1.0	-0.165
32046	ENSG00000174606	ANGEL2	chr1	-	213013092	213013418	213008209	213008466	213015612	213015867	32046	21,16,17	4,2,1	21,3,8	1,0,0	198	99	0.00075707	0.0345374	0.724,0.8,0.895	0.913,1.0,1.0	-0.165
34411	ENSG00000182552	RWDD4	chr4	-	183655880	183655961	183651217	183651323	183658928	183659178	34411	11,12,14	0,5,2	11,6,2	1,0,0	180	99	0.000231441	0.0154543	1.0,0.569,0.794	0.858,1.0,1.0	-0.165
52265	ENSG00000139436	GIT2	chr12	-	109951211	109951316	109947255	109947504	109953091	109953234	52265	32,21,17	12,1,3	19,5,8	0,1,0	198	99	4.94054e-05	0.00527841	0.571,0.913,0.739	1.0,0.714,1.0	-0.164
65209	ENSG00000198270	TMEM116	chr12	-	111932585	111932659	111931281	111931827	111933885	111934030	65209	66,33,50	11,6,2	19,41,38	0,1,0	173	99	2.3559e-06	0.0006522	0.774,0.759,0.935	1.0,0.959,1.0	-0.164
7263	ENSG00000178188	SH2B1	chr16	+	28866011	28867033	28863756	28863945	28867373	28867432	7263	13,1,4	3,0,4	7,2,8	0,1,0	198	99	0.00025735	0.0165542	0.684,1.0,0.333	1.0,0.5,1.0	-0.161
20962	ENSG00000172046	USP19	chr3	-	49117058	49117361	49116726	49116943	49117436	49117570	20962	37,9,17	5,0,4	35,4,10	1,0,0	198	99	0.000118231	0.00966571	0.787,1.0,0.68	0.946,1.0,1.0	-0.16
38914	ENSG00000112855	HARS2	chr5	+	140696028	140696201	140695737	140695845	140696520	140696614	38914	50,20,19	4,2,2	32,6,17	0,0,0	198	99	0.000221383	0.0149854	0.862,0.833,0.826	1.0,1.0,1.0	-0.16
57470	ENSG00000119487	MAPKAP1	chr9	-	125506309	125506417	125484442	125484583	125543058	125543168	57470	110,63,42	31,22,9	99,55,122	15,10,6	198	99	0.000931935	0.0399539	0.64,0.589,0.7	0.767,0.733,0.91	-0.16
573	ENSG00000182944	EWSR1	chr22	+	29291561	29291599	29288605	29288786	29292136	29292169	573	76,60,28	28,10,0	55,24,17	2,0,0	137	99	3.79823e-06	0.000918228	0.662,0.813,1.0	0.952,1.0,1.0	-0.159
55940	ENSG00000147364	FBXO25	chr8	+	432885	432935	431340	431444	435614	435700	55940	48,33,17	4,4,3	22,4,11	0,0,0	149	99	3.26095e-05	0.00392365	0.889,0.846,0.79	1.0,1.0,1.0	-0.158
4153	ENSG00000141644	MBD1	chr18	-	50273333	50273426	50272823	50272955	50273563	50273863	4153	95,48,21	9,5,3	76,23,16	3,0,0	192	99	0.000402993	0.0225933	0.845,0.832,0.783	0.929,1.0,1.0	-0.156
14324	ENSG00000179476	C14orf28	chr14	+	44903206	44903296	44900413	44900959	44904394	44904529	14324	17,22,18	4,4,0	17,4,16	1,0,0	189	99	0.000365148	0.0212543	0.69,0.742,1.0	0.899,1.0,1.0	-0.156
44521	ENSG00000141013	GAS8	chr16	+	90035632	90035687	90032717	90032924	90036380	90036586	44521	27,17,16	2,1,4	26,18,9	0,0,0	154	99	0.000736472	0.0338777	0.897,0.916,0.72	1.0,1.0,1.0	-0.156
60226	ENSG00000126705	AHDC1	chr1	-	27558304	27558530	27553073	27553185	27558705	27558883	60226	59,16,24	2,1,5	27,15,11	0,0,0	198	99	0.000245092	0.0160444	0.937,0.889,0.706	1.0,1.0,1.0	-0.156
61698	ENSG00000100600	LGMN	chr14	-	92741061	92741179	92732648	92732815	92748488	92748627	61698	0,0,0	29,7,11	11,1,0	7,17,9	198	99	0.000524497	0.0268491	0.0,0.0,0.0	0.44,0.029,0.0	-0.156
11634	ENSG00000203485	INF2	chr14	+	104715283	104715340	104714202	104714856	104718794	104719603	11634	7,5,5	63,60,34	20,4,9	68,9,14	156	99	0.000218173	0.0148376	0.066,0.05,0.085	0.157,0.22,0.29	-0.155
23456	ENSG00000079819	EPB41L2	chr6	-	130880143	130880206	130865535	130865634	130885095	130885268	23456	27,22,10	3,4,1	26,2,17	1,0,0	162	99	0.000431115	0.0234074	0.846,0.771,0.859	0.941,1.0,1.0	-0.155
31357	ENSG00000138069	RAB1A	chr2	-	65088938	65089070	65086853	65088690	65097970	65098066	31357	224142128	8,51,1	137,86,93	1,0,1	198	99	3.79082e-06	0.000918228	0.933,0.582,0.985	0.986,1.0,0.979	-0.155
46316	ENSG00000083097	DOP1A	chr6	+	83152287	83152367	83151882	83152027	83153510	83153620	46316	23,39,20	3,8,0	24,5,38	0,0,0	179	99	8.72716e-06	0.00154569	0.809,0.729,1.0	1.0,1.0,1.0	-0.154
27305	ENSG00000169764	UGP2	chr2	+	63842538	63842599	63841856	63842204	63856305	63856433	27305	6,0,4	36,52,34	3,12,3	7,26,8	160	99	0.00011575	0.00951279	0.093,0.0,0.068	0.21,0.222,0.188	-0.153
57840	ENSG00000165802	NSMF	chr9	-	137455238	137455307	137454390	137454443	137456410	137456486	57840	21,19,7	3,6,0	18,15,5	1,0,0	168	99	0.000146982	0.0113613	0.805,0.651,1.0	0.914,1.0,1.0	-0.153
2211	ENSG00000105655	ISYNA1	chr19	-	18436972	18437105	18436683	18436877	18437859	18437988	2211	52,28,37	3,3,4	29,7,5	0,0,0	198	99	7.99398e-05	0.0074371	0.897,0.824,0.822	1.0,1.0,1.0	-0.152
17531	ENSG00000121350	PYROXD1	chr12	+	21452080	21452154	21449562	21449691	21455131	21455292	17531	28,16,7	1,6,0	7,8,5	0,0,0	173	99	0.0010009	0.0419088	0.941,0.604,1.0	1.0,1.0,1.0	-0.152
22257	ENSG00000152952	PLOD2	chr3	-	146077861	146077924	146073286	146073352	146079115	146079257	22257	37,58,14	0,29,0	11,14,7	0,0,0	162	99	0.000152287	0.0115418	1.0,0.55,1.0	1.0,1.0,1.0	-0.15
65492	ENSG00000111271	ACAD10	chr12	+	111746143	111746284	111744570	111745043	111747048	111747186	65492	54,17,20	4,4,0	35,13,32	0,0,0	198	99	0.000257896	0.0165542	0.871,0.68,1.0	1.0,1.0,1.0	-0.15
35229	ENSG00000146282	RARS2	chr6	-	87548590	87548646	87545615	87545699	87555407	87555501	35229	68,74,36	4,7,7	23,15,2	0,0,0	155	99	1.77249e-05	0.00244603	0.916,0.871,0.767	1.0,1.0,1.0	-0.149
46497	ENSG00000111670	GNPTAB	chr12	-	101756419	101756566	101753371	101753539	101757211	101757310	46497	2,1,0	22,8,8	9,3,1	12,6,6	198	99	0.000225226	0.0151616	0.043,0.059,0.0	0.273,0.2,0.077	-0.149
23274	ENSG00000138757	G3BP2	chr4	-	75653982	75654081	75648638	75648741	75655065	75655246	23274	37,7,22	123,32,43	18,28,18	19,30,29	198	99	0.000356774	0.0209139	0.131,0.099,0.204	0.321,0.318,0.237	-0.147
62630	ENSG00000138326	RPS24	chr10	+	78037438	78037441	78037193	78037304	78037964	78037982	62630	4991245382	315658371752	1053214718	20327051255	102	99	1.32815e-11	1.99947e-08	0.133,0.172,0.175	0.335,0.228,0.357	-0.147
63399	ENSG00000078403	MLLT10	chr10	+	21534644	21534804	21524674	21524775	21538832	21538912	63399	66,15,17	5,1,2	21,2,4	0,0,0	198	99	0.000517876	0.0265923	0.868,0.882,0.81	1.0,1.0,1.0	-0.147
63902	ENSG00000196151	WDSUB1	chr2	-	159257757	159257864	159256195	159256375	159279760	159279945	63902	34,30,17	5,4,0	7,2,20	0,0,0	198	99	4.16784e-05	0.00474361	0.773,0.789,1.0	1.0,1.0,1.0	-0.146
15399	ENSG00000118690	ARMC2	chr6	+	108858198	108858271	108854224	108854485	108868823	108868995	15399	27,18,16	4,8,1	25,8,11	0,2,0	172	99	0.000554596	0.0278728	0.795,0.564,0.902	1.0,0.697,1.0	-0.145
31707	ENSG00000169398	PTK2	chr8	-	140675459	140675499	140674297	140674404	140700890	140701022	31707	32,18,28	3,6,0	26,14,12	0,0,0	139	99	0.000102051	0.00868876	0.884,0.681,1.0	1.0,1.0,1.0	-0.145
4236	ENSG00000150636	CCDC102B	chr18	+	69010933	69011104	68897218	68897428	69054029	69055189	4236	19,21,12	0,8,0	27,2,4	0,0,0	198	99	0.00121839	0.0485856	1.0,0.568,1.0	1.0,1.0,1.0	-0.144
58792	ENSG00000166199	ALKBH3	chr11	+	43901515	43901725	43889761	43889828	43919037	43919042	58792	38,23,9	4,2,1	25,9,18	1,0,0	198	99	0.000906964	0.0393691	0.826,0.852,0.818	0.926,1.0,1.0	-0.143
62698	ENSG00000196531	NACA	chr12	-	56715870	56716110	56714601	56714687	56724451	56724523	62698	304238122	12181877724	258242198	819324271	198	99	2.77556e-15	1.53211e-11	0.111,0.06,0.078	0.136,0.272,0.268	-0.142
66773	ENSG00000133110	POSTN	chr13	-	37571368	37571458	37570579	37570669	37574571	37574652	66773	418680270	48,40,24	117,27,20	0,0,0	189	99	2.6473e-09	2.30733e-06	0.82,0.899,0.855	1.0,1.0,1.0	-0.142
7227	ENSG00000102897	LYRM1	chr16	+	20915555	20915714	20900770	20900889	20920121	20920214	7227	104,98,24	4,3,5	23,31,51	0,0,0	198	99	9.7564e-05	0.00848698	0.929,0.942,0.706	1.0,1.0,1.0	-0.141
52694	ENSG00000165609	NUDT5	chr10	-	12180394	12180489	12179082	12179132	12184888	12184956	52694	6,1,4	38,40,17	14,6,6	31,7,21	194	99	0.000574464	0.028689	0.075,0.013,0.107	0.187,0.304,0.127	-0.141
24829	ENSG00000114126	TFDP2	chr3	-	141995019	141995141	141978519	141978682	142005440	142005469	24829	48,38,13	4,2,3	11,13,5	0,1,0	198	99	0.000584289	0.029013	0.857,0.905,0.684	1.0,0.867,1.0	-0.14
574	ENSG00000182944	EWSR1	chr22	+	29291564	29291599	29288605	29288786	29292136	29292169	574	93,64,32	28,10,0	54,24,13	2,0,0	134	99	6.20966e-06	0.00124645	0.71,0.825,1.0	0.952,1.0,1.0	-0.139
33020	ENSG00000074964	ARHGEF10L	chr1	+	17634547	17634562	17632320	17632466	17634834	17635016	33020	2,0,2	68,26,15	7,0,4	19,11,8	114	99	0.00047705	0.0252798	0.025,0.0,0.104	0.242,0.0,0.303	-0.139
54917	ENSG00000166169	POLL	chr10	-	101585861	101586156	101583507	101583681	101587245	101587382	54917	31,35,10	7,2,0	15,4,10	0,0,0	198	99	5.16539e-05	0.00544834	0.689,0.897,1.0	1.0,1.0,1.0	-0.138
56394	ENSG00000066117	SMARCD1	chr12	+	50096849	50096972	50094436	50094572	50098713	50098815	56394	62,36,50	4,5,5	43,19,54	2,0,0	198	99	8.78875e-05	0.00792698	0.886,0.783,0.833	0.915,1.0,1.0	-0.138
22638	ENSG00000168734	PKIG	chr20	+	44582584	44582731	44531784	44531978	44589796	44589866	22638	151,240,76	33,59,18	263109180	38,11,16	198	99	0.000148533	0.0113613	0.696,0.67,0.679	0.776,0.832,0.849	-0.137
31056	ENSG00000198498	TMA16	chr4	+	163515312	163515461	163514073	163514158	163517433	163517476	31056	24,47,21	1,3,3	25,32,15	0,0,0	198	99	0.00125273	0.0494524	0.923,0.887,0.778	1.0,1.0,1.0	-0.137
38915	ENSG00000112855	HARS2	chr5	+	140696102	140696201	140695737	140695845	140696520	140696614	38915	63,22,24	4,2,2	38,11,21	0,0,0	198	99	0.00038958	0.0223234	0.887,0.846,0.857	1.0,1.0,1.0	-0.137
50852	ENSG00000003436	TFPI	chr2	-	187529363	187529485	187513615	187513646	187554199	187554349	50852	29,31,41	4,4,2	18,9,7	1,0,0	198	99	0.000413347	0.0230085	0.784,0.795,0.911	0.9,1.0,1.0	-0.137
31358	ENSG00000138069	RAB1A	chr2	-	65090982	65091078	65086853	65088690	65097970	65098066	31358	205177122	8,51,1	102,113,87	1,0,1	195	99	1.38345e-06	0.000467551	0.929,0.638,0.984	0.981,1.0,0.978	-0.136
43070	ENSG00000138399	FASTKD1	chr2	-	169569183	169569252	169563224	169563350	169571652	169572171	43070	46,33,26	8,2,5	9,9,21	1,0,0	168	99	7.23972e-05	0.00691007	0.772,0.907,0.754	0.841,1.0,1.0	-0.136
57594	ENSG00000148484	RSU1	chr10	-	16816972	16817084	16782033	16782084	16817314	16817424	57594	314259158	48,76,17	237,94,132	12,17,1	198	99	0.000711635	0.0332901	0.766,0.63,0.823	0.908,0.734,0.985	-0.136
29421	ENSG00000163374	YY1AP1	chr1	-	155668626	155668777	155660716	155661423	155670319	155670464	29421	50,60,16	13,0,1	41,29,45	1,0,0	198	99	6.37914e-05	0.00634466	0.658,1.0,0.889	0.953,1.0,1.0	-0.135
54648	ENSG00000205581	HMGN1	chr21	-	39345829	39347292	39345145	39345274	39347378	39347483	54648	53,77,27	5,5,2	94,19,30	0,0,0	198	99	1.07335e-05	0.00179717	0.841,0.885,0.871	1.0,1.0,1.0	-0.134
62672	ENSG00000181192	DHTKD1	chr10	+	12112899	12113064	12107908	12108015	12117672	12117755	62672	72,24,24	8,2,1	18,13,24	0,0,0	198	99	2.01773e-05	0.00271656	0.818,0.857,0.923	1.0,1.0,1.0	-0.134
64201	ENSG00000095794	CREM	chr10	+	35178871	35178986	35148367	35148491	35179133	35179276	64201	33,41,34	1,5,3	18,3,18	0,0,0	198	99	8.30051e-05	0.0076804	0.943,0.804,0.85	1.0,1.0,1.0	-0.134
66231	ENSG00000089248	ERP29	chr12	+	112019755	112019894	112013425	112013609	112022149	112023168	66231	321260121	51,41,15	261,77,122	31,1,4	198	99	0.000780194	0.0352044	0.759,0.76,0.801	0.808,0.975,0.938	-0.134
54646	ENSG00000205581	HMGN1	chr21	-	39345829	39345958	39345145	39345274	39347378	39347478	54646	54,77,27	5,5,2	94,19,30	0,0,0	198	99	1.11711e-05	0.00184074	0.844,0.885,0.871	1.0,1.0,1.0	-0.133
14813	ENSG00000131503	ANKHD1	chr5	+	140496519	140497278	140486957	140487060	140504820	140504966	14813	97,16,21	15,0,5	51,10,16	0,1,0	198	99	1.48298e-05	0.00222246	0.764,1.0,0.677	1.0,0.833,1.0	-0.131
4154	ENSG00000141644	MBD1	chr18	-	50273333	50273471	50272823	50272955	50273563	50273863	4154	131,64,25	9,5,3	94,33,12	3,0,0	198	99	0.000747265	0.0342413	0.879,0.865,0.806	0.94,1.0,1.0	-0.13
25028	ENSG00000121897	LIAS	chr4	+	39462195	39462289	39460789	39460962	39463524	39463605	25028	44,59,21	3,4,2	28,8,18	0,0,0	193	99	0.000321925	0.0195636	0.883,0.883,0.843	1.0,1.0,1.0	-0.13
34625	ENSG00000180182	MED14	chrX	-	40666719	40666851	40664306	40664489	40671860	40671972	34625	55,30,23	3,4,1	21,17,22	0,0,0	198	99	0.000442948	0.0238157	0.902,0.789,0.92	1.0,1.0,1.0	-0.13
63032	ENSG00000078668	VDAC3	chr8	+	42396677	42396680	42395083	42395133	42398711	42398864	63032	314246157	110,127,76	177129183	70,23,22	102	99	0.000310382	0.0191075	0.735,0.653,0.667	0.71,0.845,0.89	-0.13
8062	ENSG00000214078	CPNE1	chr20	-	35632162	35632248	35631944	35632025	35632310	35632385	8062	61,81,47	5,6,5	54,7,9	1,0,0	185	99	6.67387e-05	0.00657853	0.867,0.878,0.834	0.967,1.0,1.0	-0.129
52262	ENSG00000139436	GIT2	chr12	-	109951166	109951316	109947255	109947504	109953091	109953234	52262	60,28,24	12,1,3	19,10,11	0,1,0	198	99	6.95542e-05	0.00676515	0.714,0.933,0.8	1.0,0.833,1.0	-0.129
65491	ENSG00000111271	ACAD10	chr12	+	111729805	111729956	111727961	111728143	111733922	111734068	65491	57,18,12	11,1,1	25,10,12	2,0,0	198	99	0.000675746	0.0320182	0.722,0.9,0.857	0.862,1.0,1.0	-0.128
9326	ENSG00000047346	FAM214A	chr15	-	52600126	52600235	52593416	52593736	52601085	52601164	9326	27,15,17	5,2,0	18,8,9	1,0,0	198	99	0.00122368	0.048712	0.73,0.789,1.0	0.9,1.0,1.0	-0.127
16545	ENSG00000205678	TECRL	chr4	-	64281040	64281086	64277701	64280199	64281473	64281559	16545	327348206	89,98,22	255315252	27,30,14	145	99	4.28193e-06	0.000978467	0.715,0.708,0.865	0.866,0.878,0.925	-0.127
62701	ENSG00000196531	NACA	chr12	-	56715870	56721459	56714601	56714687	56724451	56724523	62701	462256153	12181877724	279265195	819324271	198	99	2.88533e-10	3.67546e-07	0.159,0.064,0.096	0.146,0.29,0.265	-0.127
33690	ENSG00000117523	PRRC2C	chr1	+	171587647	171587751	171587002	171587221	171588378	171588505	33690	127,39,65	17,6,0	84,52,48	3,0,0	198	99	6.9721e-05	0.00676515	0.789,0.765,1.0	0.933,1.0,1.0	-0.126
42013	ENSG00000121691	CAT	chr11	+	34453800	34453926	34453089	34453194	34456010	34456202	42013	421281121	0,0,37	195120171	0,0,0	198	99	0.000445718	0.0239257	1.0,1.0,0.621	1.0,1.0,1.0	-0.126
45228	ENSG00000093167	LRRFIP2	chr3	-	37112914	37112980	37110990	37111065	37129062	37129149	45228	61,47,26	5,3,3	32,15,21	0,0,0	165	99	8.81963e-05	0.00792698	0.88,0.904,0.839	1.0,1.0,1.0	-0.126
45656	ENSG00000135597	REPS1	chr6	-	138917554	138917646	138915857	138915976	138920214	138920316	45656	41,19,21	4,4,0	30,30,51	0,0,2	191	99	0.00105457	0.043529	0.842,0.711,1.0	1.0,1.0,0.93	-0.126
13770	ENSG00000012660	ELOVL5	chr6	-	53273219	53273344	53270592	53270727	53275089	53275261	13770	102,74,40	5,7,5	68,89,17	1,2,0	198	99	0.000221704	0.0149854	0.911,0.841,0.8	0.971,0.957,1.0	-0.125
12354	ENSG00000120697	ALG5	chr13	-	36994988	36995035	36993603	36993672	36995424	36995596	12354	24,34,25	2,6,1	36,21,17	0,0,0	146	99	8.3646e-05	0.00769543	0.891,0.793,0.944	1.0,1.0,1.0	-0.124
30586	ENSG00000135778	NTPCR	chr1	+	232955556	232955719	232950610	232950744	232956346	232956443	30586	132,81,64	3,19,1	80,30,57	1,0,0	198	99	1.58998e-05	0.00225874	0.957,0.681,0.97	0.976,1.0,1.0	-0.123
33297	ENSG00000116132	PRRX1	chr1	+	170730276	170730348	170719725	170719901	170736047	170736233	33297	48,1,13	16,0,0	10,4,3	0,0,0	171	99	3.79063e-05	0.00438971	0.635,1.0,1.0	1.0,1.0,1.0	-0.122
30541	ENSG00000196628	TCF4	chr18	-	55257314	55257391	55254496	55254700	55261465	55261533	30541	48,27,34	3,4,1	30,11,16	0,0,0	176	99	0.000731371	0.0337838	0.9,0.792,0.95	1.0,1.0,1.0	-0.119
66392	ENSG00000005379	TSPOAP1	chr17	-	58304337	58304399	58301230	58302447	58305060	58305171	66392	41,31,15	5,4,1	51,19,13	0,1,0	161	99	9.74031e-05	0.00848698	0.834,0.827,0.902	1.0,0.921,1.0	-0.119
8902	ENSG00000102858	MGRN1	chr16	+	4677462	4677572	4673497	4673657	4681549	4681776	8902	66,19,18	10,0,2	31,14,6	1,0,0	198	99	0.000150604	0.0114667	0.767,1.0,0.818	0.939,1.0,1.0	-0.118
14501	ENSG00000184349	EFNA5	chr5	-	107387234	107387315	107376893	107381376	107387705	107387771	14501	58,26,26	5,4,0	10,19,13	0,0,0	180	99	0.000127633	0.0102537	0.864,0.781,1.0	1.0,1.0,1.0	-0.118
27801	ENSG00000048740	CELF2	chr10	+	11266597	11266677	11257737	11257872	11270665	11270824	27801	88,35,29	7,4,2	31,15,5	1,0,0	179	99	0.000205064	0.0142086	0.874,0.829,0.889	0.945,1.0,1.0	-0.118
48931	ENSG00000167081	PBX3	chr9	+	125915685	125915927	125748181	125748623	125929654	125929845	48931	59,54,17	2,9,3	35,10,25	1,1,0	198	99	0.00049264	0.0256949	0.937,0.75,0.739	0.946,0.833,1.0	-0.118
32	ENSG00000215386	MIR99AHG	chr21	+	16537378	16537439	16487489	16487538	16594339	16594454	32	34,79,23	3,5,3	39,6,41	1,0,0	160	99	0.000324166	0.0196192	0.875,0.907,0.826	0.96,1.0,1.0	-0.117
4083	ENSG00000134775	FHOD3	chr18	+	36372679	36372744	36355538	36355645	36501931	36501999	4083	259,59,82	15,5,8	55,54,13	0,0,0	164	99	1.72406e-06	0.000537108	0.912,0.877,0.861	1.0,1.0,1.0	-0.117
11555	ENSG00000205683	DPF3	chr14	-	72669951	72671338	72629623	72629736	72674239	72674368	11555	74,38,7	8,4,0	14,12,4	0,0,0	198	99	2.32488e-05	0.00300781	0.822,0.826,1.0	1.0,1.0,1.0	-0.117
12376	ENSG00000100997	ABHD12	chr20	-	25338884	25339004	25323324	25323430	25339226	25339351	12376	1,2,2	21,84,21	6,0,9	13,12,14	198	99	2.16717e-05	0.00284828	0.023,0.012,0.045	0.188,0.0,0.243	-0.117
39984	ENSG00000116809	ZBTB17	chr1	-	15946934	15947123	15945845	15946294	15948290	15948497	39984	80,40,20	9,4,1	40,17,15	2,0,0	198	99	0.000425503	0.0233248	0.816,0.833,0.909	0.909,1.0,1.0	-0.117
40177	ENSG00000240849	PEDS1	chr20	-	50130855	50130947	50129545	50129690	50131019	50131132	40177	35,30,8	3,4,0	17,16,15	0,0,0	191	99	0.000846067	0.0373623	0.858,0.795,1.0	1.0,1.0,1.0	-0.116
7901	ENSG00000103194	USP10	chr16	+	84772540	84772685	84768192	84768358	84778894	84778987	7901	62,54,16	5,7,0	28,33,11	0,0,0	198	99	1.64908e-05	0.00230453	0.861,0.794,1.0	1.0,1.0,1.0	-0.115
14787	ENSG00000104497	SNX16	chr8	-	81815324	81815394	81803091	81803228	81823791	81823940	14787	34,42,23	5,4,0	19,9,5	0,0,0	169	99	0.000116866	0.00958067	0.799,0.86,1.0	1.0,1.0,1.0	-0.114
25380	ENSG00000159140	SON	chr21	+	33572550	33572630	33568970	33569087	33573307	33573455	25380	43,7,24	144,87,35	66,20,32	96,32,48	179	99	0.000632399	0.0305321	0.142,0.043,0.275	0.275,0.257,0.269	-0.114
29420	ENSG00000163374	YY1AP1	chr1	-	155668626	155668717	155661306	155661423	155670319	155670464	29420	54,43,22	13,0,1	33,31,23	1,0,0	190	99	0.000103321	0.00875192	0.684,1.0,0.92	0.945,1.0,1.0	-0.114
11331	ENSG00000171469	ZNF561	chr19	-	9617044	9617226	9614020	9614103	9618090	9618179	11331	40,28,15	8,1,1	13,2,15	1,0,0	198	99	0.000346901	0.0205167	0.714,0.933,0.882	0.867,1.0,1.0	-0.113
18912	ENSG00000197712	FAM114A1	chr4	+	38940967	38941021	38935717	38935790	38943455	38943560	18912	70,33,29	0,11,0	39,18,25	0,0,0	153	99	0.000618436	0.0300373	1.0,0.66,1.0	1.0,1.0,1.0	-0.113
26180	ENSG00000010810	FYN	chr6	-	111700103	111700268	111699514	111699670	111702884	111703034	26180	68,67,47	4,12,6	45,11,33	2,1,0	198	99	0.00049917	0.025881	0.895,0.736,0.797	0.918,0.846,1.0	-0.112
62654	ENSG00000107771	CCSER2	chr10	+	84507293	84507333	84499874	84499959	84513448	84513702	62654	10,3,5	103,37,19	7,5,15	21,16,34	139	99	0.00061293	0.0299414	0.065,0.055,0.158	0.192,0.182,0.239	-0.112
8949	ENSG00000142192	APP	chr21	-	25997359	25997416	25982343	25982477	26021839	26022042	8949	282182104	45,24,16	289,109,89	23,7,2	156	99	0.000128687	0.0102697	0.799,0.828,0.805	0.889,0.908,0.966	-0.11
13850	ENSG00000137177	KIF13A	chr6	-	17789871	17789910	17787775	17787875	17794248	17794395	13850	115,25,37	4,4,3	35,13,34	0,0,0	138	99	0.00033896	0.0201967	0.954,0.818,0.898	1.0,1.0,1.0	-0.11
62890	ENSG00000183605	SFXN4	chr10	-	119161054	119161081	119160914	119160969	119162339	119162414	62890	80,90,30	17,3,5	39,45,43	0,4,0	126	99	0.000400491	0.02252	0.787,0.959,0.825	1.0,0.898,1.0	-0.109
62157	ENSG00000237463	LRRC52-AS1	chr1	-	165501430	165501627	165476832	165477115	165527589	165527670	62157	54,41,14	2,7,0	3,1,2	0,0,0	198	99	0.000208417	0.0143808	0.931,0.745,1.0	1.0,1.0,1.0	-0.108
55727	ENSG00000104763	ASAH1	chr8	-	18064456	18064468	18063184	18063230	18067219	18067298	55727	48,51,38	7,5,3	31,41,27	0,0,0	111	99	6.41259e-06	0.00125672	0.859,0.901,0.919	1.0,1.0,1.0	-0.107
63727	ENSG00000139620	KANSL2	chr12	-	48679035	48679150	48671798	48671962	48679654	48679833	63727	129,53,41	9,1,4	47,22,25	0,0,0	198	99	3.26971e-05	0.00392365	0.878,0.964,0.837	1.0,1.0,1.0	-0.107
17549	ENSG00000198707	CEP290	chr12	-	88054339	88054413	88053651	88053746	88055575	88055717	17549	28,70,31	6,17,1	31,8,19	0,2,0	173	99	0.000218857	0.0148536	0.728,0.702,0.947	1.0,0.696,1.0	-0.106
18090	ENSG00000129116	PALLD	chr4	+	168877722	168878394	168711580	168711923	168890921	168891057	18090	128,37,61	7,3,4	54,36,22	1,0,0	198	99	0.000128991	0.0102697	0.901,0.86,0.884	0.964,1.0,1.0	-0.106
31708	ENSG00000169398	PTK2	chr8	-	140686631	140686694	140674297	140674404	140700890	140701022	31708	41,37,41	3,6,0	42,4,7	0,0,0	162	99	0.000282087	0.0178296	0.893,0.79,1.0	1.0,1.0,1.0	-0.106
47720	ENSG00000137831	UACA	chr15	-	70691298	70691363	70690453	70690511	70695016	70695105	47720	129,24,76	5,4,2	31,3,3	0,0,0	164	99	0.000933337	0.0399539	0.94,0.784,0.958	1.0,1.0,1.0	-0.106
13830	ENSG00000175727	MLXIP	chr12	+	122132291	122132383	122130843	122130933	122133347	122133987	13830	42,18,24	3,6,3	29,16,3	0,0,1	191	99	0.000167849	0.0124088	0.879,0.609,0.806	1.0,1.0,0.609	-0.105
28553	ENSG00000099622	CIRBP	chr19	+	1270866	1271036	1269265	1269410	1271328	1271467	28553	18,39,8	0,9,0	47,7,16	0,0,0	198	99	0.000133979	0.0104903	1.0,0.684,1.0	1.0,1.0,1.0	-0.105
29914	ENSG00000172197	MBOAT1	chr6	-	20118436	20118540	20115287	20115352	20124407	20124600	29914	122,44,32	10,5,1	26,1,9	1,0,0	198	99	0.000377857	0.021852	0.859,0.815,0.941	0.929,1.0,1.0	-0.105
43118	ENSG00000059588	TARBP1	chr1	-	234398381	234398553	234393645	234393837	234401180	234401216	43118	28,55,17	1,4,4	58,8,52	0,1,0	198	99	0.000289135	0.0182056	0.933,0.873,0.68	1.0,0.8,1.0	-0.105
44314	ENSG00000178053	MLF1	chr3	+	158593381	158593426	158592433	158592581	158596861	158596945	44314	62,62,58	354570182	66,43,85	210,74,220	144	99	1.24329e-06	0.000428937	0.107,0.07,0.18	0.178,0.285,0.21	-0.105
45660	ENSG00000135597	REPS1	chr6	-	138943512	138943576	138941334	138941489	138943852	138943926	45660	47,30,36	4,8,0	13,1,13	1,0,0	163	99	0.000805796	0.0360648	0.877,0.695,1.0	0.888,1.0,1.0	-0.105
53370	ENSG00000046651	OFD1	chrX	+	13763744	13763855	13762343	13762444	13767126	13767284	53370	40,40,40	3,3,2	48,21,39	1,0,0	198	99	0.000998084	0.0418437	0.87,0.87,0.909	0.96,1.0,1.0	-0.104
7903	ENSG00000103194	USP10	chr16	+	84775159	84775225	84772540	84772685	84778894	84779015	7903	86,53,36	1,13,0	47,36,36	0,0,0	165	99	7.67482e-05	0.00720085	0.981,0.71,1.0	1.0,1.0,1.0	-0.103
16543	ENSG00000205678	TECRL	chr4	-	64281040	64281086	64275256	64277051	64281473	64281559	16543	182336157	55,122,41	351242236	60,37,51	145	99	6.72951e-05	0.00661369	0.693,0.653,0.723	0.8,0.817,0.76	-0.103
32875	ENSG00000173575	CHD2	chr15	+	92944414	92944515	92942842	92943068	92945820	92945865	32875	38,26,27	6,2,0	29,8,12	1,0,0	198	99	0.000842782	0.037267	0.76,0.867,1.0	0.935,1.0,1.0	-0.103
41826	ENSG00000109805	NCAPG	chr4	+	17840606	17840693	17840070	17840209	17842309	17842379	41826	42,47,33	1,9,0	6,1,6	0,0,0	186	99	0.000320582	0.0195178	0.957,0.735,1.0	1.0,1.0,1.0	-0.103
51129	ENSG00000136243	NUP42	chr7	+	23195838	23195915	23187051	23187146	23196679	23196766	51129	45,54,26	6,4,0	30,4,32	0,0,0	176	99	9.08304e-05	0.00808684	0.808,0.884,1.0	1.0,1.0,1.0	-0.103
62523	ENSG00000136770	DNAJC1	chr10	-	21928505	21928552	21920797	21920963	21929039	21929141	62523	39,68,17	7,1,1	16,10,8	0,0,0	146	99	0.00060022	0.0295823	0.791,0.979,0.92	1.0,1.0,1.0	-0.103
48740	ENSG00000178605	GTPBP6	chrX	-	315228	315299	314889	315020	316913	317051	48740	33,86,53	7,2,0	99,40,59	0,0,0	170	99	0.00123063	0.0489298	0.733,0.962,1.0	1.0,1.0,1.0	-0.102
23371	ENSG00000166352	IFTAP	chr11	+	36633283	36633438	36610080	36610239	36636050	36636117	23371	188,387,60	2,6,14	58,57,81	0,2,0	198	99	0.000749458	0.0342846	0.979,0.97,0.682	1.0,0.934,1.0	-0.101
59438	ENSG00000025434	NR1H3	chr11	+	47260408	47260675	47259785	47259979	47261240	47261280	59438	24,9,21	1,0,0	36,2,3	11,0,0	198	99	0.000164559	0.0122201	0.923,1.0,1.0	0.621,1.0,1.0	0.101
65778	ENSG00000123349	PFDN5	chr12	+	53295838	53295941	53295290	53295639	53297849	53297924	65778	8531899550	62,151,31	794183415	91,41,43	198	99	0.000259094	0.016566	0.873,0.863,0.899	0.814,0.691,0.828	0.101
33337	ENSG00000116586	LAMTOR2	chr1	+	156057977	156058067	156055084	156055425	156058314	156058506	33337	249241118	7,6,4	255,73,159	19,15,5	189	99	0.000772157	0.0350807	0.949,0.955,0.939	0.875,0.718,0.943	0.102
62704	ENSG00000196531	NACA	chr12	-	56719536	56719596	56715870	56716110	56724451	56724523	62704	6,5,0	15,13,2	1,0,0	7,2,9	159	99	0.000168374	0.0124199	0.199,0.193,0.0	0.082,0.0,0.0	0.103
65454	ENSG00000174099	MSRB3	chr12	+	65306862	65307026	65278741	65278865	65308528	65308655	65454	5,7,4	36,14,25	1,0,0	16,7,4	198	99	0.00026682	0.0169618	0.065,0.2,0.074	0.03,0.0,0.0	0.103
5470	ENSG00000129197	RPAIN	chr17	+	5428070	5428211	5422768	5422829	5432541	5432876	5470	73,102,41	102,133,49	46,17,30	114,50,56	198	99	0.000531202	0.027046	0.264,0.277,0.295	0.168,0.145,0.211	0.104
29093	ENSG00000173209	AHSA2P	chr2	+	61183546	61183662	61181319	61181405	61184711	61184800	29093	4,6,34	86,111,31	3,2,2	123,17,59	198	99	0.000178387	0.0128718	0.023,0.026,0.354	0.012,0.056,0.017	0.106
18681	ENSG00000164039	BDH2	chr4	-	103098643	103098802	103096182	103096274	103099782	103099870	18681	3,5,1	8,23,7	0,0,0	13,1,8	198	99	0.00072505	0.0336326	0.158,0.098,0.067	0.0,0.0,0.0	0.108
35052	ENSG00000213930	GALT	chr9	+	34647831	34647961	34647088	34647258	34648114	34648171	35052	100,92,44	0,0,0	79,24,52	2,2,4	198	99	0.00111068	0.0452468	1.0,1.0,1.0	0.952,0.857,0.867	0.108
17447	ENSG00000121064	SCPEP1	chr17	+	56998373	56998498	56996961	56997055	57000854	57000992	17447	41,60,32	0,0,0	69,16,42	2,0,8	198	99	5.33028e-05	0.00556905	1.0,1.0,1.0	0.945,1.0,0.724	0.11
2781	ENSG00000161249	DMKN	chr19	-	35507457	35507511	35505938	35505986	35509910	35509961	2781	1,9,3	16,34,11	0,0,0	1,17,12	153	99	3.5459e-05	0.00419429	0.039,0.146,0.15	0.0,0.0,0.0	0.112
45057	ENSG00000224078	SNHG14	chr15	+	25067411	25067531	25064714	25064855	25070119	25070259	45057	6,0,4	23,1,7	0,0,0	11,3,4	198	99	0.000100693	0.00861861	0.115,0.0,0.222	0.0,0.0,0.0	0.112
54348	ENSG00000165949	IFI27	chr14	+	94111624	94111773	94110735	94110797	94114850	94114880	54348	11,43,19	0,0,0	163,42,129	21,1,6	198	99	4.55161e-06	0.000982776	1.0,1.0,1.0	0.795,0.955,0.915	0.112
58312	ENSG00000165283	STOML2	chr9	-	35102685	35102823	35102094	35102194	35103049	35103131	58312	138,130,60	0,2,0	88,74,43	10,1,4	198	99	4.00921e-06	0.000948464	1.0,0.97,1.0	0.815,0.974,0.843	0.113
3949	ENSG00000088826	SMOX	chr20	+	4186742	4186832	4183493	4183654	4187269	4187746	3949	1,7,2	14,16,6	1,0,0	19,10,6	189	99	0.000211554	0.014532	0.036,0.186,0.149	0.027,0.0,0.0	0.115
43530	ENSG00000108639	SYNGR2	chr17	+	78171509	78171649	78170816	78171054	78171738	78171942	43530	544316194	20,7,4	197130207	14,21,15	198	99	4.38772e-06	0.000978467	0.932,0.958,0.96	0.876,0.756,0.873	0.115
16606	ENSG00000237125	HAND2-AS1	chr4	+	173530799	173530850	173530473	173530539	173530966	173531078	16606	1,7,2	13,22,7	1,0,0	19,2,4	150	99	0.000316101	0.0193875	0.048,0.174,0.159	0.034,0.0,0.0	0.116
23453	ENSG00000079819	EPB41L2	chr6	-	130876673	130876775	130869658	130870126	130878103	130878250	23453	20,11,8	40,35,18	6,3,0	49,12,34	198	99	1.54149e-05	0.00225874	0.2,0.136,0.182	0.058,0.111,0.0	0.116
41583	ENSG00000168958	MFF	chr2	+	227352513	227352573	227342744	227342819	227355676	227355761	41583	149,190,50	0,3,2	84,94,86	20,8,2	159	99	3.32143e-07	0.000148657	1.0,0.975,0.94	0.723,0.88,0.964	0.116
12704	ENSG00000134900	TPP2	chr13	+	102616955	102617051	102616395	102616500	102618721	102618846	12704	7,5,2	30,7,9	3,0,0	11,16,12	195	99	0.00123902	0.0491452	0.106,0.266,0.101	0.122,0.0,0.0	0.117
22111	ENSG00000100151	PICK1	chr22	+	38073772	38073823	38072999	38073092	38074306	38074451	22111	76,55,26	1,0,0	69,19,28	7,4,0	150	99	6.46736e-05	0.006394	0.98,1.0,1.0	0.867,0.758,1.0	0.118
33964	ENSG00000114354	TFG	chr3	+	100710970	100711068	100709461	100709721	100713642	100713869	33964	3,4,3	35,8,12	0,0,0	26,36,22	197	99	0.000356166	0.0209139	0.041,0.201,0.112	0.0,0.0,0.0	0.118
2399	ENSG00000161677	JOSD2	chr19	-	50510285	50510448	50507573	50507699	50511116	50511191	2399	86,57,24	0,0,0	72,24,32	0,0,9	198	99	0.00110516	0.0450926	1.0,1.0,1.0	1.0,1.0,0.64	0.12
2777	ENSG00000161249	DMKN	chr19	-	35506125	35506185	35505938	35505986	35509910	35509961	2777	4,5,3	16,34,11	0,0,0	1,17,12	159	99	0.000109066	0.00914497	0.135,0.084,0.145	0.0,0.0,0.0	0.121
6313	ENSG00000087157	PGS1	chr17	+	78382663	78382785	78378648	78378808	78392475	78392665	6313	7,2,0	8,7,3	0,0,1	11,2,7	198	99	0.000243021	0.0160444	0.304,0.125,0.0	0.0,0.0,0.067	0.121
9921	ENSG00000134152	KATNBL1	chr15	-	34177820	34177999	34163559	34163690	34209950	34210079	9921	10,4,3	20,13,8	1,2,0	10,12,5	198	99	0.00126689	0.0497509	0.2,0.133,0.158	0.048,0.077,0.0	0.122
21870	ENSG00000103064	SLC7A6	chr16	+	68273821	68273904	68266601	68266721	68274690	68275001	21870	6,4,0	17,6,5	1,0,0	9,4,1	182	99	0.000426309	0.0233248	0.161,0.266,0.0	0.057,0.0,0.0	0.123
31566	ENSG00000139636	LMBR1L	chr12	-	49106544	49106746	49105923	49105957	49106960	49107045	31566	6,4,0	14,6,4	2,0,0	17,10,3	198	99	0.000536178	0.0271532	0.176,0.25,0.0	0.056,0.0,0.0	0.123
60607	ENSG00000110628	SLC22A18	chr11	+	2918905	2919008	2917987	2918095	2919306	2919407	60607	24,15,1	57,22,5	9,2,0	64,11,23	198	99	4.13041e-05	0.00473353	0.174,0.254,0.091	0.066,0.083,0.0	0.123
22461	ENSG00000154556	SORBS2	chr4	-	185638876	185639035	185635354	185635411	185646667	185646782	22461	844234269	33,17,28	97,91,59	13,16,11	198	99	8.70804e-05	0.00790165	0.927,0.873,0.828	0.789,0.74,0.728	0.124
54349	ENSG00000165949	IFI27	chr14	+	94111658	94111773	94110677	94110797	94114850	94114880	54349	15,39,16	0,0,0	155,32,107	21,1,6	198	99	2.26553e-06	0.000646847	1.0,1.0,1.0	0.787,0.941,0.899	0.124
23916	ENSG00000143337	TOR1AIP1	chr1	+	179913997	179914054	179908604	179908673	179917451	179917725	23916	97,37,45	0,0,1	59,19,34	26,0,0	156	99	5.83636e-05	0.00597355	1.0,1.0,0.966	0.59,1.0,1.0	0.125
10922	ENSG00000165795	NDRG2	chr14	-	21024029	21024139	21023240	21023321	21025028	21025061	10922	74,55,23	2,2,1	77,30,36	14,4,2	198	99	0.000678044	0.0320811	0.949,0.932,0.92	0.733,0.789,0.9	0.126
41620	ENSG00000171720	HDAC3	chr5	-	141634810	141634953	141629859	141630125	141636547	141636630	41620	90,55,47	2,1,0	51,29,34	5,0,7	198	99	0.000236759	0.0157345	0.957,0.965,1.0	0.836,1.0,0.708	0.126
9250	ENSG00000140400	MAN2C1	chr15	-	75363998	75364188	75362641	75362748	75364487	75364665	9250	168,140,58	2,6,0	121,16,52	5,1,11	198	99	0.00101951	0.0425265	0.977,0.921,1.0	0.924,0.889,0.703	0.127
53501	ENSG00000101955	SRPX	chrX	-	38178284	38178344	38174159	38174351	38220695	38220871	53501	77,102,26	0,3,0	62,38,26	9,0,5	159	99	5.57453e-05	0.00576964	1.0,0.955,1.0	0.811,1.0,0.764	0.127
59066	ENSG00000165269	AQP7	chr9	-	33386968	33387092	33386403	33386541	33395077	33395195	59066	2,3,3	0,0,0	15,6,48	2,0,5	198	99	0.000747477	0.0342413	1.0,1.0,1.0	0.789,1.0,0.828	0.128
14704	ENSG00000147044	CASK	chrX	-	41557031	41557100	41555599	41555635	41559778	41559847	14704	5,0,7	30,19,7	1,0,0	8,6,7	168	99	0.000873836	0.0382994	0.089,0.0,0.371	0.069,0.0,0.0	0.13
65298	ENSG00000259431	THTPA	chr14	+	23556742	23557034	23556270	23556343	23558694	23558898	65298	4,3,2	18,11,4	1,0,0	17,5,6	198	99	0.000918839	0.0397352	0.1,0.12,0.2	0.029,0.0,0.0	0.13
768	ENSG00000239900	ADSL	chr22	+	40364879	40365056	40364275	40364365	40366435	40366489	768	288304136	17,28,6	195119106	25,16,25	198	99	0.000234392	0.0156198	0.894,0.844,0.919	0.796,0.788,0.679	0.131
19644	ENSG00000144741	SLC25A26	chr3	+	66304452	66305514	66263331	66263379	66346363	66346408	19644	3,2,4	9,33,7	0,0,0	28,11,16	198	99	0.00107995	0.0443773	0.143,0.029,0.222	0.0,0.0,0.0	0.131
63419	ENSG00000120616	EPC1	chr10	-	32273921	32274038	32273162	32273281	32284697	32285050	63419	14,4,1	27,19,3	3,0,0	28,3,6	198	99	0.000254375	0.0165519	0.206,0.095,0.143	0.051,0.0,0.0	0.131
2398	ENSG00000161677	JOSD2	chr19	-	50510285	50510445	50507573	50507699	50511116	50511162	2398	77,46,19	0,0,0	50,18,27	0,0,9	198	99	0.000927211	0.0399539	1.0,1.0,1.0	1.0,1.0,0.6	0.133
15009	ENSG00000205309	NT5M	chr17	+	17304363	17304477	17303677	17303817	17306542	17306643	15009	2,4,3	10,7,7	0,1,0	1,5,14	198	99	0.000469081	0.0248974	0.091,0.222,0.176	0.0,0.091,0.0	0.133
15829	ENSG00000082397	EPB41L3	chr18	-	5407700	5407736	5406776	5406968	5410565	5410619	15829	17,0,2	35,11,7	1,0,0	20,4,9	135	99	2.15783e-05	0.00284731	0.263,0.0,0.173	0.035,0.0,0.0	0.134
65485	ENSG00000111271	ACAD10	chr12	+	111710272	111710365	111709525	111709684	111712497	111712657	65485	5,1,2	16,5,5	0,0,0	9,4,2	192	99	0.000565956	0.0283577	0.139,0.093,0.171	0.0,0.0,0.0	0.134
34881	ENSG00000148660	CAMK2G	chr10	-	73839538	73839601	73837467	73837511	73842168	73842211	34881	10,1,4	16,8,14	2,0,0	12,1,14	162	99	0.000175295	0.0127041	0.276,0.071,0.149	0.092,0.0,0.0	0.135
31179	ENSG00000175581	MRPL48	chr11	+	73808312	73808350	73805026	73805079	73825707	73825796	31179	55,138,37	2,6,1	49,23,33	6,3,8	137	99	0.000674318	0.0319963	0.952,0.943,0.964	0.855,0.847,0.749	0.136
15371	ENSG00000105223	PLD3	chr19	+	40365552	40365930	40348671	40348724	40366418	40366464	15371	45,57,20	0,0,0	74,14,25	4,1,3	198	99	0.000337513	0.0201967	1.0,1.0,1.0	0.902,0.875,0.806	0.139
15374	ENSG00000105223	PLD3	chr19	+	40365717	40365930	40348506	40348724	40366418	40366464	15374	46,60,17	0,0,0	73,14,25	4,1,3	198	99	0.00031799	0.0194673	1.0,1.0,1.0	0.901,0.875,0.806	0.139
51221	ENSG00000197965	MPZL1	chr1	+	167776063	167776166	167773235	167773368	167787819	167788012	51221	50,37,36	2,0,1	50,23,29	8,5,0	198	99	0.000929482	0.0399539	0.926,1.0,0.947	0.758,0.697,1.0	0.139
38943	ENSG00000166986	MARS1	chr12	+	57512302	57512353	57512007	57512103	57512750	57512964	38943	49,31,22	2,0,0	28,30,24	14,1,0	150	99	0.000525918	0.0268802	0.942,1.0,1.0	0.569,0.952,1.0	0.14
14528	ENSG00000079215	SLC1A3	chr5	+	36607172	36607311	36606530	36606735	36608328	36608534	14528	2,8,4	8,40,7	0,0,0	1,3,6	198	99	0.000133617	0.0104867	0.111,0.091,0.222	0.0,0.0,0.0	0.141
20572	ENSG00000183873	SCN5A	chr3	-	38613974	38614066	38613742	38613834	38620842	38620971	20572	18,2,1	45,5,3	1,0,0	7,5,7	191	99	1.96145e-05	0.00266847	0.172,0.172,0.147	0.069,0.0,0.0	0.141
4700	ENSG00000154889	MPPE1	chr18	-	11905737	11905953	11896983	11897356	11906202	11906309	4700	8,7,5	13,23,8	1,0,1	24,3,3	198	99	2.47846e-05	0.00318166	0.235,0.132,0.238	0.02,0.0,0.143	0.147
3991	ENSG00000177337	DLGAP1-AS1	chr18	+	3596578	3596675	3594419	3594484	3597175	3597372	3991	24,23,11	0,2,0	37,29,19	7,7,0	196	99	0.000359906	0.0210277	1.0,0.853,1.0	0.728,0.677,1.0	0.149
7865	ENSG00000167526	RPL13	chr16	+	89561226	89561368	89560710	89561063	89561595	89561751	7865	220131111569	94,177,57	663993985	168,89,132	198	99	1.81447e-11	2.50397e-08	0.921,0.898,0.932	0.664,0.848,0.789	0.15
56884	ENSG00000245910	SNHG6	chr8	-	66922323	66922392	66921817	66922114	66922613	66922725	56884	346990270	20,68,20	205109168	63,23,17	168	99	1.09564e-06	0.00039019	0.911,0.896,0.888	0.657,0.736,0.853	0.15
13289	ENSG00000126214	KLC1	chr14	+	103687080	103687211	103679308	103679545	103700654	103700727	13289	160,238,55	4,4,2	140,57,106	21,6,13	198	99	1.73495e-08	1.10503e-05	0.952,0.967,0.932	0.769,0.826,0.803	0.151
41514	ENSG00000168385	SEPTIN2	chr2	+	241320202	241320287	241315354	241315610	241324215	241324241	41514	3,3,2	14,10,4	0,0,0	3,7,1	184	99	0.000777065	0.035159	0.103,0.139,0.212	0.0,0.0,0.0	0.151
19969	ENSG00000163703	CRELD1	chr3	+	9938014	9938106	9937561	9937672	9940849	9941016	19969	153,54,25	0,1,0	139,20,43	5,2,8	191	99	2.97289e-06	0.00078366	1.0,0.966,1.0	0.935,0.838,0.736	0.152
60842	ENSG00000115414	FN1	chr2	-	215392930	215393203	215391631	215391814	215394527	215394719	60842	350239137	405228132	91,111,56	361189119	198	99	3.22282e-10	3.95332e-07	0.302,0.344,0.342	0.112,0.227,0.19	0.153
63302	ENSG00000176986	SEC24C	chr10	+	73746629	73746716	73744390	73744437	73746804	73747004	63302	8,2,3	14,10,3	0,1,0	11,2,3	186	99	8.40717e-05	0.00771189	0.233,0.096,0.347	0.0,0.21,0.0	0.155
4694	ENSG00000154889	MPPE1	chr18	-	11897525	11897620	11896982	11897356	11906202	11906309	4694	6,7,4	13,23,8	3,0,0	24,3,3	194	99	0.000666769	0.0318205	0.191,0.134,0.203	0.06,0.0,0.0	0.156
30894	ENSG00000153922	CHD1	chr5	-	98863407	98863586	98859971	98860068	98868494	98868629	30894	28,39,16	0,1,0	19,9,19	2,0,5	198	99	0.000378479	0.021852	1.0,0.951,1.0	0.826,1.0,0.655	0.157
51647	ENSG00000107897	ACBD5	chr10	-	27223206	27223239	27219722	27219857	27223337	27223452	51647	6,8,4	53,36,9	0,0,0	9,8,3	132	99	3.71599e-05	0.00431837	0.078,0.143,0.25	0.0,0.0,0.0	0.157
5354	ENSG00000030582	GRN	chr17	+	44345530	44345605	44345301	44345334	44349157	44349302	5354	2,3,4	6,4,6	1,1,0	14,2,5	174	99	0.000578654	0.0287763	0.159,0.299,0.275	0.039,0.221,0.0	0.158
6328	ENSG00000154265	ABCA5	chr17	-	69251746	69251866	69250471	69250621	69253572	69253667	6328	34,45,24	1,0,0	21,10,36	3,1,3	198	99	0.000430763	0.0234074	0.944,1.0,1.0	0.778,0.833,0.857	0.159
47356	ENSG00000137500	CCDC90B	chr11	-	83280140	83280260	83273950	83274740	83285872	83285964	47356	78,75,25	0,2,0	34,14,32	2,2,4	198	99	0.000393046	0.0223836	1.0,0.949,1.0	0.895,0.778,0.8	0.159
1626	ENSG00000270011	ZNF559-ZNF177	chr19	+	9333014	9333113	9324694	9324780	9337795	9338017	1626	7,1,0	9,2,8	0,0,0	5,2,2	198	99	0.00048559	0.0255688	0.28,0.2,0.0	0.0,0.0,0.0	0.16
56669	ENSG00000168743	NPNT	chr4	+	105912187	105912238	105897900	105898001	105927335	105927428	56669	25,3,7	79,11,13	2,0,0	11,16,5	150	99	1.85094e-05	0.0025437	0.173,0.153,0.262	0.107,0.0,0.0	0.16
60382	ENSG00000166532	RIMKLB	chr12	+	8699784	8700614	8697921	8698297	8713810	8714041	60382	15,0,2	12,4,4	2,0,0	9,1,1	198	99	0.000967663	0.0409834	0.385,0.0,0.2	0.1,0.0,0.0	0.162
61880	ENSG00000100263	RHBDD3	chr22	-	29260701	29260868	29260325	29260613	29261199	29261425	61880	23,10,10	0,0,0	34,10,16	1,0,6	198	99	0.00115627	0.0467021	1.0,1.0,1.0	0.944,1.0,0.571	0.162
30094	ENSG00000169299	PGM2	chr4	+	37855607	37855741	37850183	37850373	37861509	37861720	30094	46,50,33	0,0,0	23,21,19	11,0,0	198	99	0.000623161	0.0301851	1.0,1.0,1.0	0.511,1.0,1.0	0.163
11691	ENSG00000129538	RNASE1	chr14	-	20802248	20802319	20801345	20802093	20802796	20802855	11691	19,32,19	14,45,32	44,2,17	222,8,27	170	99	0.000874226	0.0382994	0.441,0.293,0.257	0.103,0.127,0.268	0.164
48343	ENSG00000169919	GUSB	chr7	-	65979398	65979541	65976014	65976202	65980223	65980409	48343	81,32,18	2,1,0	27,14,24	4,1,4	198	99	0.00105537	0.043529	0.953,0.941,1.0	0.771,0.875,0.75	0.166
63391	ENSG00000136754	ABI1	chr10	-	26759061	26759238	26751597	26751783	26765217	26765318	63391	50,24,19	0,0,0	20,10,17	1,0,6	198	99	0.000508686	0.026161	1.0,1.0,1.0	0.909,1.0,0.586	0.168
45225	ENSG00000093167	LRRFIP2	chr3	-	37110990	37111065	37096615	37096660	37129062	37129149	45225	5,3,4	11,19,8	0,0,0	19,4,14	174	99	6.36375e-06	0.0012562	0.205,0.082,0.221	0.0,0.0,0.0	0.169
33313	ENSG00000104723	TUSC3	chr8	+	15757790	15757855	15748374	15748465	15764202	15766638	33313	190304149	131,169,74	59,26,56	67,33,61	164	99	1.38265e-05	0.00211029	0.467,0.521,0.549	0.347,0.322,0.357	0.17
60625	ENSG00000102781	KATNAL1	chr13	-	30255446	30255615	30240958	30241086	30280062	30280223	60625	72,48,15	0,0,0	32,31,13	0,6,2	198	99	0.000110195	0.0091931	1.0,1.0,1.0	1.0,0.721,0.765	0.171
52354	ENSG00000122367	LDB3	chr10	+	86706530	86706719	86692534	86692571	86709904	86710050	52354	505,42,130	281,21,56	142,70,24	122,57,37	198	99	0.000422799	0.0233248	0.473,0.5,0.537	0.368,0.38,0.245	0.172
38530	ENSG00000162959	MEMO1	chr2	-	31891991	31892134	31869850	31869952	31917925	31918037	38530	75,85,25	3,0,0	21,17,16	4,4,0	198	99	0.000449915	0.0240351	0.926,1.0,1.0	0.724,0.68,1.0	0.174
43871	ENSG00000205531	NAP1L4	chr11	-	2989128	2989271	2979206	2979237	2992253	2992377	43871	9,8,11	28,25,12	3,1,0	38,16,17	198	99	1.55884e-06	0.000511176	0.138,0.138,0.314	0.038,0.03,0.0	0.174
34187	ENSG00000172965	MIR4435-2HG	chr2	-	111479906	111480061	111367486	111367575	111494884	111495029	34187	2,5,1	5,9,3	0,0,0	4,3,2	198	99	0.000224037	0.0151122	0.167,0.217,0.143	0.0,0.0,0.0	0.176
24132	ENSG00000005893	LAMP2	chrX	-	120439075	120439293	120431247	120431462	120441729	120441894	24132	60,44,28	41,37,20	17,21,23	41,31,34	198	99	0.000118487	0.00966571	0.423,0.373,0.412	0.172,0.253,0.253	0.177
31567	ENSG00000139636	LMBR1L	chr12	-	49106653	49106746	49105923	49105957	49106960	49107045	31567	4,4,2	14,6,4	2,0,0	17,10,3	192	99	0.000260548	0.0165949	0.128,0.256,0.205	0.057,0.0,0.0	0.177
41247	ENSG00000196295	GARS1-DT	chr7	-	30584710	30584808	30579230	30579314	30585329	30585459	41247	7,3,2	14,4,9	1,0,0	12,3,4	197	99	6.05103e-05	0.0061374	0.201,0.274,0.1	0.04,0.0,0.0	0.178
62525	ENSG00000155659	VSIG4	chrX	-	66032467	66032749	66028049	66028112	66033473	66033664	62525	6,1,9	1,0,0	8,3,20	4,0,4	198	99	0.000147271	0.0113613	0.75,1.0,1.0	0.5,1.0,0.714	0.179
1015	ENSG00000228315	GUSBP11	chr22	-	23686837	23686995	23683724	23683867	23690231	23690293	1015	5,8,1	13,8,3	3,0,1	19,3,20	198	99	0.000430513	0.0234074	0.161,0.333,0.143	0.073,0.0,0.024	0.18
29638	ENSG00000144824	PHLDB2	chr3	+	111958274	111958295	111953929	111954029	111962107	111962312	29638	29,10,6	67,27,21	4,0,0	19,8,26	120	99	1.59828e-05	0.00225874	0.263,0.234,0.191	0.148,0.0,0.0	0.18
63388	ENSG00000136754	ABI1	chr10	-	26759061	26759235	26751597	26751783	26765217	26765318	63388	37,21,16	0,0,0	16,1,16	1,0,6	198	99	0.000214659	0.0146587	1.0,1.0,1.0	0.889,1.0,0.571	0.18
51196	ENSG00000049540	ELN	chr7	+	74065693	74065732	74063620	74063695	74066731	74066776	51196	131136103	0,0,0	398,22,137	340,0,0	138	99	0.000339052	0.0201967	1.0,1.0,1.0	0.456,1.0,1.0	0.181
52344	ENSG00000122367	LDB3	chr10	+	86681435	86681803	86680081	86680157	86685677	86685700	52344	836186213	19,4,4	342341177	35,19,57	198	99	7.55036e-09	5.43626e-06	0.957,0.959,0.964	0.83,0.9,0.608	0.181
19643	ENSG00000144741	SLC25A26	chr3	+	66304452	66304537	66263331	66263379	66346363	66346408	19643	6,3,4	9,33,7	0,0,0	28,11,16	184	99	5.18843e-06	0.00108076	0.264,0.047,0.235	0.0,0.0,0.0	0.182
25435	ENSG00000169641	LUZP1	chr1	-	23109584	23109650	23109021	23109127	23168765	23168845	25435	6,2,2	12,7,1	1,0,0	1,2,1	165	99	0.00113264	0.0458596	0.231,0.146,0.545	0.375,0.0,0.0	0.182
59376	ENSG00000197563	PIGN	chr18	-	62162252	62162329	62161132	62161385	62186843	62186975	59376	3,7,1	20,3,4	0,1,0	5,2,6	176	99	0.000426777	0.0233248	0.078,0.568,0.123	0.0,0.22,0.0	0.183
58583	ENSG00000137094	DNAJB5	chr9	+	34990498	34990611	34989744	34989831	34993199	34993444	58583	4,1,3	10,10,2	0,1,0	15,5,4	198	99	0.00118128	0.0475381	0.167,0.048,0.429	0.0,0.091,0.0	0.184
14836	ENSG00000135074	ADAM19	chr5	-	157564372	157564443	157537912	157537991	157570894	157570980	14836	23,10,13	0,0,0	15,9,7	11,0,0	170	99	0.00105898	0.0436238	1.0,1.0,1.0	0.443,1.0,1.0	0.186
65558	ENSG00000187109	NAP1L1	chr12	-	76057743	76057776	76056032	76056158	76059797	76059878	65558	11,11,0	14,24,7	2,0,0	24,12,2	132	99	1.7633e-05	0.00244354	0.371,0.256,0.0	0.059,0.0,0.0	0.189
9464	ENSG00000137871	ZNF280D	chr15	-	56667996	56668241	56666678	56666986	56668822	56668957	9464	8,7,4	27,15,5	1,0,0	14,3,10	198	99	6.93086e-06	0.0013424	0.129,0.189,0.286	0.034,0.0,0.0	0.19
12348	ENSG00000120697	ALG5	chr13	-	36967671	36967807	36965574	36965726	36971976	36972036	12348	5,8,2	4,17,15	1,0,0	7,2,10	198	99	6.1389e-05	0.00617995	0.385,0.19,0.062	0.067,0.0,0.0	0.19
24357	ENSG00000080822	CLDND1	chr3	-	98516799	98516879	98515483	98515832	98517051	98517160	24357	131,156,82	5,14,4	76,42,53	18,7,14	179	99	4.90847e-06	0.00104503	0.935,0.86,0.919	0.7,0.768,0.677	0.19
41378	ENSG00000111907	TPD52L1	chr6	+	125257097	125257180	125253716	125253755	125262833	125263062	41378	5,3,2	10,5,8	0,0,0	1,4,3	182	99	2.86964e-05	0.00355964	0.214,0.246,0.12	0.0,0.0,0.0	0.193
21956	ENSG00000140262	TCF12	chr15	+	57252420	57252492	57251168	57251423	57253261	57253468	21956	37,16,5	56,17,16	2,1,0	11,5,3	171	99	0.000226535	0.0152187	0.277,0.353,0.153	0.095,0.104,0.0	0.195
39775	ENSG00000147526	TACC1	chr8	+	38742350	38742451	38728587	38728671	38744894	38745493	39775	4,1,4	0,1,0	26,3,2	19,3,0	198	99	0.000200454	0.013971	1.0,0.333,1.0	0.406,0.333,1.0	0.198
24212	ENSG00000203667	COX20	chr1	+	244841943	244842058	244835657	244835756	244842194	244842258	24212	178292100	59,77,29	124,82,87	120,37,60	198	99	1.0744e-05	0.00179717	0.601,0.655,0.633	0.341,0.526,0.42	0.201
51157	ENSG00000074800	ENO1	chr1	-	8870451	8870510	8867987	8868057	8870824	8870883	51157	6011062168	244,314,64	139,278,48	94,191,64	158	99	1.36685e-06	0.0004667	0.607,0.679,0.622	0.481,0.477,0.32	0.21
33143	ENSG00000139793	MBNL2	chr13	+	97356795	97356849	97346803	97347067	97357481	97357635	33143	7,6,4	9,10,10	3,1,0	20,6,4	153	99	0.000932475	0.0399539	0.335,0.28,0.206	0.088,0.097,0.0	0.212
27216	ENSG00000247828	TMEM161B-DT	chr5	+	88283009	88283086	88282714	88282866	88285743	88285851	27216	1,2,6	2,4,6	2,0,0	6,2,14	176	99	0.000211926	0.014532	0.22,0.22,0.36	0.158,0.0,0.0	0.214
51198	ENSG00000049540	ELN	chr7	+	74065943	74065997	74063620	74063695	74066731	74066776	51198	42,43,28	0,0,0	283,9,46	340,0,0	153	99	0.000891923	0.0389266	1.0,1.0,1.0	0.35,1.0,1.0	0.217
56882	ENSG00000245910	SNHG6	chr8	-	66922323	66922385	66921933	66922114	66922613	66922725	56882	185525162	20,68,20	106,50,94	63,23,17	161	99	2.74245e-05	0.00342754	0.85,0.826,0.833	0.509,0.572,0.773	0.218
64062	ENSG00000026103	FAS	chr10	+	89010752	89010815	89010538	89010600	89011998	89012081	64062	11,6,6	0,0,0	8,13,2	3,3,0	162	99	0.000501962	0.025936	1.0,1.0,1.0	0.62,0.726,1.0	0.218
65817	ENSG00000111725	PRKAB1	chr12	+	119671494	119671668	119668149	119668403	119672300	119672427	65817	4,1,5	6,5,4	2,0,0	13,2,3	198	99	0.000324446	0.0196192	0.25,0.091,0.385	0.071,0.0,0.0	0.218
14529	ENSG00000079215	SLC1A3	chr5	+	36607223	36607311	36606438	36606735	36608328	36608604	14529	2,23,6	8,40,7	0,0,0	1,3,6	187	99	1.92922e-06	0.000580869	0.117,0.233,0.312	0.0,0.0,0.0	0.221
40088	ENSG00000087884	AAMDC	chr11	+	77841018	77841060	77821186	77821237	77842478	77842628	40088	9,12,17	0,0,0	16,5,13	5,2,0	141	99	0.000301326	0.018724	1.0,1.0,1.0	0.692,0.637,1.0	0.224
60252	ENSG00000168060	NAALADL1	chr11	-	65046188	65046362	65046026	65046114	65047646	65047732	60252	17,17,9	1,0,0	28,1,5	7,0,2	198	99	8.33891e-05	0.00769317	0.895,1.0,1.0	0.667,1.0,0.556	0.224
24328	ENSG00000143486	EIF2D	chr1	-	206599732	206599836	206599002	206599092	206600262	206600308	24328	95,84,43	8,7,8	60,17,28	20,3,19	198	99	0.000639454	0.0308278	0.856,0.857,0.729	0.6,0.739,0.424	0.226
52768	ENSG00000113845	TIMMDC1	chr3	+	119503953	119504021	119498580	119498927	119517204	119517315	52768	0,1,1	1,0,0	2,0,4	0,3,5	167	99	0.0007018	0.032923	0.0,1.0,1.0	1.0,0.0,0.322	0.226
54688	ENSG00000147485	PXDNL	chr8	-	51413149	51413258	51411249	51411407	51423574	51423731	54688	15,9,4	1,0,0	88,12,2	13,8,0	198	99	5.8123e-05	0.00597355	0.882,1.0,1.0	0.772,0.429,1.0	0.227
5167	ENSG00000167549	CORO6	chr17	-	29617499	29617619	29616701	29616847	29618789	29618971	5167	76,23,27	0,1,0	46,5,20	0,2,5	198	99	0.00104489	0.0432584	1.0,0.92,1.0	1.0,0.556,0.667	0.232
55087	ENSG00000170153	RNF150	chr4	-	141053665	141053731	140967622	140967873	141132324	141133469	55087	19,12,9	52,34,8	0,1,0	15,9,3	165	99	7.85298e-07	0.000302431	0.18,0.175,0.403	0.0,0.062,0.0	0.232
65707	ENSG00000139428	MMAB	chr12	-	109561242	109561329	109561039	109561104	109561419	109561517	65707	37,21,7	20,14,14	3,11,0	25,9,19	186	99	0.000735212	0.0338668	0.496,0.444,0.21	0.06,0.394,0.0	0.232
38627	ENSG00000130595	TNNT3	chr11	+	1926694	1926709	1926469	1926481	1929809	1929828	38627	86,238,81	165,206,99	21,29,6	104,52,89	114	99	9.92093e-06	0.00168503	0.312,0.501,0.415	0.149,0.326,0.055	0.233
4079	ENSG00000060069	CTDP1	chr18	+	79728906	79729069	79717809	79718016	79736354	79736521	4079	26,6,9	1,0,1	24,12,20	5,6,2	198	99	0.000172812	0.0126347	0.929,1.0,0.818	0.706,0.5,0.833	0.236
9656	ENSG00000086666	ZFAND6	chr15	+	80098415	80098578	80059675	80059809	80120327	80120405	9656	68,53,23	63,48,9	16,11,14	38,24,28	198	99	0.00021336	0.0146002	0.351,0.356,0.561	0.174,0.186,0.2	0.236
24573	ENSG00000084636	COL16A1	chr1	-	31679803	31679851	31679631	31679685	31680041	31680101	24573	34,28,18	1,2,0	39,3,2	14,2,0	147	99	0.000598691	0.0295684	0.958,0.904,1.0	0.652,0.503,1.0	0.236
66834	ENSG00000111452	ADGRD1	chr12	+	130981883	130982063	130966462	130971580	130987094	130987349	66834	8,11,6	0,0,0	42,17,5	6,8,0	198	99	2.33991e-06	0.0006522	1.0,1.0,1.0	0.778,0.515,1.0	0.236
50804	ENSG00000106077	ABHD11	chr7	-	73737220	73737391	73736928	73737110	73737561	73737735	50804	108,56,24	4,1,2	42,19,12	4,5,5	198	99	0.000548494	0.0276501	0.931,0.966,0.857	0.84,0.655,0.545	0.238
31591	ENSG00000077782	FGFR1	chr8	-	38429681	38429948	38427920	38428435	38457355	38457446	31591	64,42,21	23,11,8	40,14,15	51,13,9	198	99	0.000102702	0.00872175	0.582,0.656,0.568	0.282,0.35,0.455	0.24
50993	ENSG00000175274	TP53I11	chr11	-	44939165	44939281	44938206	44938366	44950676	44950894	50993	9,9,4	13,8,8	1,0,0	5,3,5	198	99	4.10447e-06	0.000963141	0.257,0.36,0.2	0.091,0.0,0.0	0.242
23603	ENSG00000137507	LRRC32	chr11	-	76659582	76661508	76657526	76658034	76665870	76665958	23603	20,11,7	0,2,0	35,3,4	9,3,0	198	99	0.000979995	0.0412945	1.0,0.733,1.0	0.66,0.333,1.0	0.247
38852	ENSG00000122481	RWDD3	chr1	+	95246541	95246657	95234209	95234315	95246755	95247217	38852	18,17,22	0,0,0	24,10,25	6,1,4	198	99	3.7619e-07	0.000166125	1.0,1.0,1.0	0.667,0.833,0.758	0.247
28125	ENSG00000160908	ZNF394	chr7	-	99498715	99498842	99493239	99494631	99499637	99499871	28125	23,18,12	0,0,0	24,6,8	1,0,8	198	99	0.000654515	0.0313712	1.0,1.0,1.0	0.923,1.0,0.333	0.248
62834	ENSG00000166321	NUDT13	chr10	+	73119450	73119522	73114356	73114448	73120017	73120157	62834	4,3,2	7,6,3	0,0,0	2,3,1	171	99	4.32003e-05	0.00488326	0.249,0.224,0.278	0.0,0.0,0.0	0.25
20053	ENSG00000163702	IL17RC	chr3	+	9928579	9928630	9928304	9928486	9929851	9929880	20053	46,37,20	6,3,0	41,10,22	12,5,6	150	99	0.00109534	0.0447874	0.835,0.891,1.0	0.693,0.569,0.708	0.252
24860	ENSG00000067113	PLPP1	chr5	-	55475298	55475450	55467868	55468149	55490959	55491114	24860	87,168,27	17,15,6	107,56,47	23,37,40	198	99	0.000344181	0.0203923	0.719,0.848,0.692	0.699,0.431,0.37	0.253
59068	ENSG00000165269	AQP7	chr9	-	33394126	33394277	33386403	33386541	33395077	33395195	59068	1,1,1	0,0,0	13,1,9	2,0,5	198	99	4.37833e-05	0.00493233	1.0,1.0,1.0	0.765,1.0,0.474	0.254
13276	ENSG00000198399	ITSN2	chr2	-	24284762	24284843	24275712	24275849	24286211	24286351	13276	43,21,14	37,26,15	3,1,0	13,3,4	180	99	4.91171e-05	0.00526459	0.39,0.308,0.339	0.113,0.155,0.0	0.256
48332	ENSG00000128581	IFT22	chr7	-	101318123	101319032	101316339	101316542	101321670	101321790	48332	106,63,33	6,3,0	70,18,23	5,8,7	198	99	0.000700313	0.032923	0.898,0.913,1.0	0.875,0.529,0.622	0.262
19971	ENSG00000163703	CRELD1	chr3	+	9938018	9938106	9937561	9937672	9940849	9941026	19971	103,39,12	0,1,0	78,13,15	5,2,8	187	99	4.80501e-07	0.00020158	1.0,0.954,1.0	0.892,0.775,0.498	0.263
54035	ENSG00000089472	HEPH	chrX	+	66200539	66200752	66195097	66195229	66203363	66203577	54035	166,39,28	21,7,5	10,14,5	6,8,2	198	99	0.000775594	0.035159	0.798,0.736,0.737	0.455,0.467,0.556	0.264
20552	ENSG00000157601	MX1	chr21	+	41451190	41451243	41449136	41449295	41452620	41452869	20552	4,1,4	0,0,0	5,1,6	1,0,5	152	99	0.000611806	0.0299414	1.0,1.0,1.0	0.765,1.0,0.439	0.265
7797	ENSG00000179044	EXOC3L1	chr16	-	67186758	67186884	67186556	67186657	67187020	67187138	7797	24,19,20	1,0,0	11,4,5	2,0,4	198	99	0.000507171	0.0261237	0.923,1.0,1.0	0.733,1.0,0.385	0.268
41377	ENSG00000111907	TPD52L1	chr6	+	125257097	125257158	125253716	125253755	125262833	125263044	41377	5,4,4	10,5,8	0,0,0	1,4,3	160	99	2.95623e-06	0.00078366	0.236,0.331,0.236	0.0,0.0,0.0	0.268
51614	ENSG00000234520	HRAT17	chr7	-	112986535	112986664	112956521	112956642	112995567	112995596	51614	13,47,10	0,0,0	32,6,6	3,0,6	198	99	4.74234e-05	0.00513289	1.0,1.0,1.0	0.842,1.0,0.333	0.275
3186	ENSG00000244687	UBE2V1	chr20	-	50096482	50096820	50084128	50084254	50113106	50113133	3186	46,49,13	0,0,0	35,8,6	2,2,2	198	99	0.00120975	0.04839	1.0,1.0,1.0	0.897,0.667,0.6	0.279
27069	ENSG00000122417	ODF2L	chr1	-	86382241	86382358	86376232	86376418	86382930	86383002	27069	29,38,31	0,0,2	14,3,1	3,3,0	198	99	0.00081646	0.0364928	1.0,1.0,0.886	0.7,0.333,1.0	0.284
49742	ENSG00000165238	WNK2	chr9	+	93256298	93256454	93252882	93253082	93256947	93257139	49742	26,12,27	1,0,0	11,12,11	2,4,2	198	99	9.05947e-06	0.00159601	0.929,1.0,1.0	0.733,0.6,0.733	0.288
33517	ENSG00000124588	NQO2	chr6	+	3004494	3004651	3003668	3003789	3006467	3006559	33517	9,7,6	0,1,0	11,3,8	4,3,0	198	99	0.000112605	0.00930314	1.0,0.778,1.0	0.579,0.333,1.0	0.289
4795	ENSG00000186594	MIR22HG	chr17	-	1714370	1714453	1711502	1714014	1716129	1716211	4795	8,1,1	0,0,0	5,56,10	5,9,0	182	99	2.01233e-05	0.00271656	1.0,1.0,1.0	0.352,0.772,1.0	0.292
61902	ENSG00000131620	ANO1	chr11	+	70111125	70111191	70108352	70108404	70111706	70111762	61902	6,9,3	14,6,6	1,0,0	17,4,6	165	99	4.86909e-07	0.00020158	0.205,0.474,0.231	0.034,0.0,0.0	0.292
40080	ENSG00000137817	PARP6	chr15	-	72250844	72250957	72250019	72250092	72251206	72251255	40080	83,61,28	11,5,2	62,19,24	19,4,29	198	99	0.000496544	0.0258214	0.79,0.859,0.875	0.62,0.704,0.293	0.302
46909	ENSG00000187630	DHRS4L2	chr14	+	24001383	24001517	23995031	23995133	24004336	24004392	46909	22,20,4	6,11,7	3,1,1	3,12,8	198	99	0.000158833	0.0119287	0.647,0.476,0.222	0.333,0.04,0.059	0.304
36927	ENSG00000179335	CLK3	chr15	+	74606242	74606415	74604932	74605733	74608276	74608727	36927	25,6,12	0,0,0	14,4,4	1,0,8	198	99	0.00083119	0.0370165	1.0,1.0,1.0	0.875,1.0,0.2	0.308
11816	ENSG00000213983	AP1G2	chr14	-	23566561	23566686	23566277	23566419	23567110	23567315	11816	16,7,10	1,1,0	17,1,0	3,0,7	198	99	0.00060738	0.0298394	0.889,0.778,1.0	0.739,1.0,0.0	0.309
48331	ENSG00000128581	IFT22	chr7	-	101318123	101318213	101315824	101316542	101321670	101321764	48331	80,45,29	6,3,0	49,20,10	5,8,7	189	99	0.000754984	0.0344897	0.875,0.887,1.0	0.837,0.567,0.428	0.31
36450	ENSG00000169855	ROBO1	chr3	-	78647628	78647655	78646147	78646190	78651731	78651929	36450	18,2,8	11,6,9	3,0,0	10,1,3	126	99	0.000670066	0.0319318	0.562,0.208,0.411	0.191,0.0,0.0	0.33
43480	ENSG00000129158	SERGEF	chr11	-	17999493	17999572	17995795	17995909	18000496	18000557	43480	9,9,3	12,6,5	0,0,0	16,5,3	178	99	4.58608e-09	3.79728e-06	0.294,0.455,0.25	0.0,0.0,0.0	0.333
53375	ENSG00000147133	TAF1	chrX	+	71459149	71459251	71458240	71458366	71459551	71459708	53375	19,14,6	13,14,2	7,2,0	15,5,17	198	99	8.42906e-05	0.00771189	0.422,0.333,0.6	0.189,0.167,0.0	0.333
54213	ENSG00000104361	NIPAL2	chr8	-	98194727	98194822	98189825	98193090	98195941	98196005	54213	4,5,4	0,0,1	4,0,3	1,7,0	194	99	0.000535734	0.0271532	1.0,1.0,0.671	0.671,0.0,1.0	0.333
63393	ENSG00000136754	ABI1	chr10	-	26763879	26763960	26751597	26751783	26765217	26765318	63393	30,22,10	0,0,0	6,5,3	1,0,6	180	99	0.00065634	0.0314133	1.0,1.0,1.0	0.767,1.0,0.216	0.339
22125	ENSG00000185507	IRF7	chr11	-	614173	614399	613950	614037	614475	614534	22125	16,15,3	1,0,0	13,5,4	4,0,6	198	99	4.15499e-05	0.00474361	0.889,1.0,1.0	0.619,1.0,0.25	0.34
3791	ENSG00000101391	CDK5RAP1	chr20	-	33394031	33394066	33392141	33392242	33401427	33401479	3791	7,8,7	2,0,0	9,2,3	0,2,6	134	99	0.00111925	0.0454842	0.721,1.0,1.0	1.0,0.425,0.27	0.342
13237	ENSG00000085511	MAP3K4	chr6	+	161098277	161098427	161097079	161097176	161101891	161101992	13237	15,5,2	6,4,6	2,0,0	16,6,7	198	99	4.82455e-07	0.00020158	0.556,0.385,0.143	0.059,0.0,0.0	0.342
22311	ENSG00000155657	TTN	chr2	-	178735510	178736074	178727089	178727371	178738081	178738360	22311	38,27,18	1,0,2	8,9,21	0,8,18	198	99	8.76501e-05	0.00792698	0.95,1.0,0.818	1.0,0.36,0.368	0.347
27686	ENSG00000164136	IL15	chr4	+	141688821	141689035	141656185	141656307	141719365	141719476	27686	4,5,0	2,2,1	0,0,0	1,1,1	198	99	1.40405e-05	0.00213312	0.5,0.556,0.0	0.0,0.0,0.0	0.352
51474	ENSG00000189212	DPY19L2P1	chr7	-	35132309	35132369	35123997	35124078	35141032	35141119	51474	10,11,12	21,5,3	1,2,0	7,2,6	159	99	0.000244362	0.0160444	0.229,0.578,0.714	0.082,0.384,0.0	0.352
518	ENSG00000099949	LZTR1	chr22	+	20987503	20987583	20985840	20985897	20988009	20988113	518	55,21,21	1,0,2	28,13,1	3,1,12	179	99	0.000311271	0.0191267	0.968,1.0,0.853	0.838,0.878,0.044	0.354
36875	ENSG00000173744	AGFG1	chr2	+	227532137	227532209	227531090	227531210	227533548	227533758	36875	67,33,23	12,25,7	4,12,7	10,14,12	171	99	0.000174762	0.0126939	0.764,0.433,0.655	0.188,0.332,0.252	0.36
64195	ENSG00000095794	CREM	chr10	+	35137781	35137879	35127456	35127567	35148367	35148491	64195	3,4,1	4,1,3	0,0,0	1,1,7	197	99	2.21513e-05	0.00288839	0.274,0.668,0.143	0.0,0.0,0.0	0.362
4107	ENSG00000101605	MYOM1	chr18	-	3129231	3129519	3126700	3126897	3131374	3131496	4107	673175213	101,96,70	48,77,38	120,64,71	198	99	2.4296e-08	1.49015e-05	0.769,0.477,0.603	0.167,0.376,0.211	0.365
40514	ENSG00000170906	NDUFA3	chr19	+	54106352	54106446	54105933	54106011	54106763	54106961	40514	11,9,10	0,0,0	9,2,4	2,4,0	193	99	0.000249056	0.0162376	1.0,1.0,1.0	0.698,0.204,1.0	0.366
4799	ENSG00000214176	PLEKHM1P1	chr17	-	64814862	64815245	64804829	64805100	64821766	64822052	4799	0,5,5	14,2,2	0,0,0	18,5,2	198	99	3.62917e-05	0.00426234	0.0,0.556,0.556	0.0,0.0,0.0	0.371
9880	ENSG00000138592	USP8	chr15	+	50432337	50432499	50424379	50424514	50439008	50439177	9880	7,2,2	9,1,2	0,0,0	1,1,3	198	99	1.72722e-06	0.000537108	0.28,0.5,0.333	0.0,0.0,0.0	0.371
64740	ENSG00000067798	NAV3	chr12	+	78177619	78177685	78177140	78177313	78179528	78179682	64740	15,0,3	5,1,2	0,0,0	2,1,6	165	99	1.64773e-06	0.000529835	0.643,0.0,0.474	0.0,0.0,0.0	0.372
1183	ENSG00000269834	ZNF528-AS1	chr19	-	52396315	52396499	52393880	52395750	52397461	52397783	1183	9,5,2	1,1,0	2,2,7	1,3,2	198	99	0.000130846	0.0103924	0.818,0.714,1.0	0.5,0.25,0.636	0.382
34216	ENSG00000102098	SCML2	chrX	-	18242438	18242590	18239312	18241379	18246576	18246755	34216	8,4,2	6,2,3	0,0,0	2,1,1	198	99	2.22845e-07	0.000103329	0.4,0.5,0.25	0.0,0.0,0.0	0.383
27818	ENSG00000148019	CEP78	chr9	+	78265858	78265906	78265371	78265543	78266441	78266564	27818	13,9,10	3,11,4	0,1,3	7,1,10	147	99	0.00012633	0.010205	0.745,0.355,0.627	0.0,0.402,0.168	0.386
45322	ENSG00000215375	MYL5	chr4	+	677921	678029	676072	676209	678657	678765	45322	3,5,5	4,2,5	0,0,0	4,1,4	198	99	1.34316e-07	6.63961e-05	0.273,0.556,0.333	0.0,0.0,0.0	0.387
37310	ENSG00000137496	IL18BP	chr11	+	71999227	71999662	71998908	71999019	71999926	71999938	37310	1,2,1	0,1,0	2,2,0	0,2,5	198	99	1.64575e-05	0.00230453	1.0,0.5,1.0	1.0,0.333,0.0	0.389
30726	ENSG00000043514	TRIT1	chr1	-	39847219	39847297	39844530	39844640	39883317	39883480	30726	14,10,7	1,0,0	17,7,0	1,1,4	177	99	0.000589153	0.0292107	0.887,1.0,1.0	0.905,0.797,0.0	0.395
61797	ENSG00000175224	ATG13	chr11	+	46663996	46664095	46659391	46659485	46664848	46664959	61797	52,23,17	11,2,1	16,6,21	8,8,11	198	99	0.000304536	0.0188528	0.703,0.852,0.895	0.5,0.273,0.488	0.396
43078	ENSG00000139531	SUOX	chr12	+	55999332	55999458	55997295	55997339	56002211	56002271	43078	9,2,4	1,0,0	4,2,1	3,0,2	198	99	0.00042675	0.0233248	0.818,1.0,1.0	0.4,1.0,0.2	0.406
58502	ENSG00000130714	POMT1	chr9	+	131504188	131504340	131502788	131503073	131506113	131506220	58502	25,15,16	0,0,1	12,4,2	3,1,2	198	99	7.52665e-05	0.00710207	1.0,1.0,0.889	0.667,0.667,0.333	0.407
27722	ENSG00000134369	NAV1	chr1	+	201804488	201804497	201803592	201803714	201807952	201808149	27722	122,13,39	54,20,23	0,0,12	12,3,15	108	99	0.000944113	0.0402433	0.674,0.373,0.609	0.0,0.0,0.423	0.411
13293	ENSG00000126214	KLC1	chr14	+	103692358	103692425	103679397	103679545	103700654	103700727	13293	6,13,4	4,4,2	7,3,1	21,6,13	166	99	1.57245e-05	0.00225874	0.472,0.66,0.544	0.166,0.23,0.044	0.412
42601	ENSG00000231584	FAHD2CP	chr2	+	96019200	96019700	96010531	96010732	96021124	96021233	42601	22,19,6	0,0,0	10,1,8	0,1,6	198	99	0.000729217	0.0337314	1.0,1.0,1.0	1.0,0.333,0.4	0.422
42612	ENSG00000231584	FAHD2CP	chr2	+	96019627	96019700	96010592	96010732	96021124	96021233	42612	19,16,6	0,0,0	9,1,6	0,1,6	172	99	0.000614757	0.029967	1.0,1.0,1.0	1.0,0.365,0.365	0.423
23038	ENSG00000163681	SLMAP	chr3	+	57864806	57864857	57864547	57864716	57890040	57890100	23038	9,10,3	3,4,3	2,0,1	5,6,4	150	99	7.59068e-06	0.00139669	0.664,0.623,0.398	0.209,0.0,0.142	0.445
42605	ENSG00000231584	FAHD2CP	chr2	+	96019480	96019700	96010552	96010732	96021124	96021233	42605	19,16,6	0,0,0	9,1,6	0,1,6	198	99	0.00053161	0.027046	1.0,1.0,1.0	1.0,0.333,0.333	0.445
14760	ENSG00000196670	ZFP62	chr5	-	180851987	180852060	180847614	180851493	180861218	180861276	14760	1,8,1	0,0,0	4,1,5	3,2,0	172	99	0.000853613	0.0375953	1.0,1.0,1.0	0.434,0.223,1.0	0.448
32080	ENSG00000138347	MYPN	chr10	+	68121437	68122340	68087896	68087992	68142939	68143115	32080	53,24,9	0,2,0	15,10,0	1,3,2	198	99	0.000480059	0.0253842	1.0,0.857,1.0	0.882,0.625,0.0	0.45
44588	ENSG00000140398	NEIL1	chr15	+	75353738	75353866	75352601	75352701	75354249	75354277	44588	10,8,4	0,0,0	6,2,2	3,0,6	198	99	2.0859e-06	0.000613283	1.0,1.0,1.0	0.5,1.0,0.143	0.452
35805	ENSG00000127472	PLA2G5	chr1	+	20089788	20089895	20086082	20086227	20090567	20090780	35805	33,26,22	0,2,0	166,13,24	100,5,13	198	99	1.36224e-13	3.47058e-10	1.0,0.867,1.0	0.454,0.565,0.48	0.456
11023	ENSG00000100429	HDAC10	chr22	-	50249102	50249168	50248830	50248859	50249327	50249454	11023	9,5,4	0,1,0	0,3,1	3,3,0	165	99	6.37202e-06	0.0012562	1.0,0.75,1.0	0.0,0.375,1.0	0.458
39771	ENSG00000144366	GULP1	chr2	+	188582340	188582565	188570082	188570120	188584264	188584403	39771	31,10,14	7,13,8	0,0,1	6,8,8	198	99	4.70916e-10	5.37818e-07	0.689,0.278,0.467	0.0,0.0,0.059	0.458
66775	ENSG00000133110	POSTN	chr13	-	37574571	37574652	37570579	37570669	37577752	37577798	66775	158232140	72,83,10	10,6,2	21,11,4	180	99	7.88106e-08	4.21001e-05	0.547,0.606,0.885	0.208,0.231,0.216	0.461
63608	ENSG00000122376	SHLD2	chr10	+	87175888	87176095	87170839	87170974	87180074	87180303	63608	11,10,9	1,5,1	13,1,3	6,2,26	198	99	0.000440474	0.0237211	0.846,0.5,0.818	0.52,0.2,0.055	0.463
22661	ENSG00000136104	RNASEH2B	chr13	+	50912994	50913131	50910142	50910438	50927406	50927478	22661	2,3,2	0,2,0	1,0,0	0,1,1	198	99	0.000247725	0.0161827	1.0,0.429,1.0	1.0,0.0,0.0	0.476
40144	ENSG00000239556	NA	chr7	-	43986191	43986312	43984994	43985103	43986600	43986677	40144	4,2,4	1,0,0	4,1,8	3,1,4	198	99	2.06455e-05	0.00276252	0.667,1.0,1.0	0.4,0.333,0.5	0.478
52884	ENSG00000131381	RBSN	chr3	-	15098118	15098274	15096534	15096710	15099034	15099133	52884	5,1,4	1,1,0	3,0,0	1,1,1	198	99	4.41501e-05	0.00495678	0.714,0.333,1.0	0.6,0.0,0.0	0.482
67052	ENSG00000166529	ZSCAN21	chr7	+	100051477	100051610	100049793	100049841	100056910	100057405	67052	12,7,3	0,1,0	4,2,0	4,0,2	198	99	6.4001e-05	0.00634645	1.0,0.778,1.0	0.333,1.0,0.0	0.482
21247	ENSG00000175193	PARL	chr3	-	183856431	183856551	183844230	183844326	183862696	183862801	21247	8,5,1	10,5,0	1,0,0	3,2,6	198	99	0.000185031	0.0131507	0.286,0.333,1.0	0.143,0.0,0.0	0.492
25964	ENSG00000181555	SETD2	chr3	-	47079511	47079611	47067069	47067118	47080800	47081083	25964	5,5,1	3,4,0	1,1,0	2,3,7	198	99	0.000256826	0.0165542	0.455,0.385,1.0	0.2,0.143,0.0	0.499
22292	ENSG00000155657	TTN	chr2	-	178672634	178672703	178670217	178670295	178673632	178673710	22292	3,1,1	0,0,0	4,0,4	3,4,0	168	99	9.13637e-06	0.00160104	1.0,1.0,1.0	0.44,0.0,1.0	0.52
65021	ENSG00000102225	CDK16	chrX	+	47222260	47222380	47218412	47218664	47223551	47223759	65021	1,5,2	5,0,0	2,0,0	1,2,2	198	99	0.000360619	0.0210277	0.091,1.0,1.0	0.5,0.0,0.0	0.53
19599	ENSG00000164081	TEX264	chr3	+	51672209	51672301	51671174	51671288	51674270	51674562	19599	4,4,1	6,4,0	0,0,0	9,1,7	191	99	0.000188648	0.0133505	0.257,0.341,1.0	0.0,0.0,0.0	0.533
47039	ENSG00000119630	PGF	chr14	-	74946212	74946275	74941833	74942733	74946378	74946408	47039	20,53,11	3,3,2	14,0,3	7,2,4	162	99	0.000181909	0.0129934	0.803,0.915,0.771	0.55,0.0,0.314	0.542
37868	ENSG00000198400	NTRK1	chr1	+	156837725	156837865	156815670	156815838	156842080	156842193	37868	1,2,1	0,0,0	1,0,1	1,3,0	198	99	1.09962e-05	0.00182218	1.0,1.0,1.0	0.333,0.0,1.0	0.556
58391	ENSG00000115459	ELMOD3	chr2	+	85355075	85355170	85354393	85354829	85355554	85355598	58391	10,4,3	0,0,0	9,1,1	3,1,1	194	99	0.000293305	0.0183982	1.0,1.0,1.0	0.605,0.338,0.338	0.573
3131	ENSG00000132819	RBM38	chr20	+	57392396	57392492	57391452	57391795	57392653	57392777	3131	15,5,11	0,0,8	4,0,0	1,4,3	195	99	0.00010812	0.00908869	1.0,1.0,0.411	0.67,0.0,0.0	0.58
24893	ENSG00000233396	LINC01719	chr1	+	146058312	146058461	146057693	146057988	146058557	146059662	24893	9,6,6	0,2,2	3,0,0	2,5,2	198	99	1.30065e-05	0.00206113	1.0,0.6,0.6	0.429,0.0,0.0	0.59
38849	ENSG00000122481	RWDD3	chr1	+	95244210	95244698	95234209	95234315	95246755	95247217	38849	9,14,1	0,0,0	14,4,0	6,1,4	198	99	6.65833e-09	4.90053e-06	1.0,1.0,1.0	0.538,0.667,0.0	0.598
38851	ENSG00000122481	RWDD3	chr1	+	95244210	95244715	95234210	95234315	95246755	95247223	38851	13,14,2	0,0,0	14,4,0	6,1,4	198	99	6.13357e-09	4.72427e-06	1.0,1.0,1.0	0.538,0.667,0.0	0.598
4173	ENSG00000233527	ZNF529-AS1	chr19	+	36594155	36594299	36593845	36593931	36594441	36594694	4173	3,19,2	3,7,0	1,0,0	4,3,1	198	99	3.49742e-06	0.000877535	0.333,0.576,1.0	0.111,0.0,0.0	0.599
44238	ENSG00000072163	LIMS2	chr2	-	127674313	127674421	127673677	127673743	127675013	127675286	44238	5,4,3	1,1,1	0,0,1	1,3,6	198	99	2.08409e-08	1.30236e-05	0.714,0.667,0.6	0.0,0.0,0.077	0.635
47604	ENSG00000165568	AKR1E2	chr10	+	4833349	4833466	4830674	4830842	4835674	4835809	47604	20,3,6	0,0,0	8,0,0	0,2,4	198	99	6.46254e-07	0.000254809	1.0,1.0,1.0	1.0,0.0,0.0	0.667
15367	ENSG00000105223	PLD3	chr19	+	40365552	40365585	40348583	40348724	40366418	40366510	15367	6,3,4	0,0,0	3,2,0	4,1,3	132	99	1.51606e-09	1.43463e-06	1.0,1.0,1.0	0.36,0.6,0.0	0.68
58103	ENSG00000196597	ZNF782	chr9	-	96852852	96853069	96851946	96852005	96854087	96854514	58103	4,3,1	0,0,0	2,1,0	1,1,2	198	99	1.32007e-05	0.00207156	1.0,1.0,1.0	0.5,0.333,0.0	0.722
58512	ENSG00000130714	POMT1	chr9	+	131504188	131504649	131503009	131503073	131506113	131506220	58512	16,7,10	0,0,1	5,0,0	3,1,2	198	99	5.39844e-08	2.97994e-05	1.0,1.0,0.833	0.455,0.0,0.0	0.793
25098	ENSG00000204954	C12orf73	chr12	-	103954874	103954968	103953413	103953534	103956630	103956748	25098	5,2,3	0,0,0	5,0,0	6,1,4	193	99	2.78666e-14	1.05409e-10	1.0,1.0,1.0	0.299,0.0,0.0	0.9

## Sheet: SE_neonate_olderMidAge
ID	GeneID	geneSymbol	chr	strand	exonStart_0base	exonEnd	upstreamES	upstreamEE	downstreamES	downstreamEE	ID	IJC_SAMPLE_1	SJC_SAMPLE_1	IJC_SAMPLE_2	SJC_SAMPLE_2	IncFormLen	SkipFormLen	PValue	FDR	IncLevel1	IncLevel2	IncLevelDifference
123	ENSG00000155313	USP25	chr21	+	15847662	15847776	15842397	15842540	15849776	15849872	123	7,21,9	0,0,0	2	3	198	99	5.51683e-06	0.000548022	1.0,1.0,1.0	0.25	0.75
273	ENSG00000166979	EVA1C	chr21	+	32503925	32504015	32495116	32495170	32514813	32514880	273	19,21,4	0,0,0	39	4	189	99	0.000805594	0.0226353	1.0,1.0,1.0	0.836	0.164
404	ENSG00000100211	CBY1	chr22	+	38665545	38665685	38656650	38656750	38670883	38670989	404	2,1,1	1,0,0	0	1	198	99	6.54382e-06	0.000622862	0.5,1.0,1.0	0	0.833
426	ENSG00000251322	SHANK3	chr22	+	50683339	50683417	50679311	50679428	50684584	50684651	426	55,12,16	0,0,0	67	12	177	99	4.34535e-08	1.14768e-05	1.0,1.0,1.0	0.757	0.243
481	ENSG00000254413	CHKB-CPT1B	chr22	-	50578548	50578659	50577774	50577934	50579035	50579255	481	26,7,26	1,0,0	8	9	198	99	1.45345e-10	6.65919e-08	0.929,1.0,1.0	0.308	0.668
498	ENSG00000100033	PRODH	chr22	-	18923114	18923179	18922816	18922933	18925050	18925200	498	2,12,3	0,0,0	3	2	164	99	0.00162448	0.0381881	1.0,1.0,1.0	0.475	0.525
588	ENSG00000138867	GUCD1	chr22	-	24554948	24555136	24548916	24549001	24555614	24555859	588	0,11,6	2,0,0	0	2	198	99	3.03405e-05	0.00194613	0.0,1.0,1.0	0	0.667
644	ENSG00000100209	HSCB	chr22	+	28745863	28746008	28744614	28744709	28751240	28751288	644	14,17,1	0,1,0	22	3	198	99	0.00232589	0.0492945	1.0,0.895,1.0	0.786	0.179
675	ENSG00000243156	MICAL3	chr22	-	17793728	17793794	17791263	17791301	17808843	17808937	675	10,2,8	14,2,2	0	9	165	99	7.78367e-05	0.00396243	0.3,0.375,0.706	0	0.46
676	ENSG00000243156	MICAL3	chr22	-	17803810	17803861	17791201	17791301	17808843	17808937	676	37,15,9	14,2,2	4	9	150	99	0.000668389	0.0197179	0.636,0.832,0.748	0.227	0.512
1328	ENSG00000089335	ZNF302	chr19	+	34679827	34679959	34678736	34678813	34682776	34682897	1328	9,10,9	12,1,6	0	5	198	99	0.000189144	0.00785301	0.273,0.833,0.429	0	0.512
1346	ENSG00000007047	MARK4	chr19	+	45298142	45298222	45297675	45297954	45299810	45299855	1346	26,17,22	15,10,4	1	16	179	99	2.36414e-07	4.69689e-05	0.489,0.485,0.753	0.033	0.543
1504	ENSG00000167614	TTYH1	chr19	+	54435827	54435873	54435541	54435684	54436090	54436171	1504	10,1,4	1,0,0	5	2	145	99	0.00204653	0.0448241	0.872,1.0,1.0	0.631	0.326
1656	ENSG00000130208	APOC1	chr19	+	44916189	44916359	44914868	44914949	44919172	44919346	1656	6,14,1	0,0,0	53	6	198	99	3.30341e-05	0.00209496	1.0,1.0,1.0	0.815	0.185
1657	ENSG00000130208	APOC1	chr19	+	44916189	44916470	44914871	44914949	44919172	44919344	1657	6,14,1	0,0,0	53	6	198	99	3.30341e-05	0.00209496	1.0,1.0,1.0	0.815	0.185
1687	ENSG00000099875	MKNK2	chr19	-	2039630	2039856	2037464	2037829	2040133	2040177	1687	33,21,35	46,16,47	11	46	198	99	0.000573749	0.0177027	0.264,0.396,0.271	0.107	0.203
1873	ENSG00000129353	SLC44A2	chr19	+	10642896	10643021	10642366	10642451	10643278	10644130	1873	117,23,42	69,14,40	9	65	198	99	6.91258e-12	4.08388e-09	0.459,0.451,0.344	0.065	0.353
1952	ENSG00000090674	MCOLN1	chr19	+	7527519	7527628	7526760	7526926	7527863	7527960	1952	22,11,15	0,0,1	5	3	198	99	7.32256e-05	0.00375323	1.0,1.0,0.882	0.455	0.506
2057	ENSG00000196724	ZNF418	chr19	-	57923191	57923289	57921881	57922629	57925622	57928047	2057	13,12,20	2,0,0	8	5	197	99	1.84047e-05	0.00129933	0.766,1.0,1.0	0.446	0.476
2135	ENSG00000121417	ZNF211	chr19	+	57639911	57640067	57634628	57634755	57640703	57642279	2135	31,5,13	2,0,0	3	3	198	99	6.3135e-05	0.00337472	0.886,1.0,1.0	0.333	0.629
2220	ENSG00000142453	CARM1	chr19	+	10921374	10921443	10921049	10921127	10921614	10921900	2220	70,35,21	15,1,1	9	9	168	99	0.000167733	0.0071726	0.733,0.954,0.925	0.371	0.5
2533	ENSG00000213753	CENPBD1P1	chr19	+	58581244	58583172	58575437	58575588	58598966	58605223	2533	17,7,6	0,0,0	4	2	198	99	0.00191417	0.0427169	1.0,1.0,1.0	0.5	0.5
2745	ENSG00000167460	TPM4	chr19	+	16095263	16095357	16093683	16093753	16101263	16102875	2745	150162118	246196135	13	253	193	99	0	0	0.238,0.298,0.31	0.026	0.256
2746	ENSG00000167460	TPM4	chr19	+	16095263	16095893	16093683	16093753	16101263	16102948	2746	150162118	246196135	13	253	198	99	0	0	0.234,0.292,0.304	0.025	0.252
2860	ENSG00000196756	SNHG17	chr20	-	38422086	38422241	38420591	38421098	38425934	38426048	2860	4,13,1	2,0,0	2	4	198	99	4.80252e-05	0.00279876	0.5,1.0,1.0	0.2	0.633
3065	ENSG00000087460	GNAS	chr20	+	58898940	58898985	58893094	58895684	58903527	58903585	3065	609168182	443232208	100	196	144	99	0.00145833	0.0355478	0.486,0.332,0.376	0.26	0.138
3241	ENSG00000124214	STAU1	chr20	-	49165996	49166285	49153932	49154071	49174194	49174269	3241	9,47,9	12,24,8	2	17	198	99	6.54688e-05	0.00343945	0.273,0.495,0.36	0.056	0.32
3361	ENSG00000118705	RPN2	chr20	+	37238401	37238449	37236579	37236709	37241302	37241619	3361	130,87,75	160,72,62	41	131	147	99	1.86001e-07	3.72832e-05	0.354,0.449,0.449	0.174	0.243
3495	ENSG00000198276	UCKL1	chr20	-	63942469	63942492	63941109	63941208	63943652	63943669	3495	33,6,5	5,1,1	5	12	122	99	2.8033e-06	0.000318138	0.843,0.83,0.802	0.253	0.572
3496	ENSG00000198276	UCKL1	chr20	-	63942469	63942492	63941109	63941208	63944396	63944458	3496	33,5,4	0,0,0	5	4	122	99	4.62895e-06	0.000483057	1.0,1.0,1.0	0.504	0.496
3497	ENSG00000198276	UCKL1	chr20	-	63943652	63943669	63941109	63941208	63944396	63944458	3497	11,2,2	0,0,0	15	4	116	99	0.000247167	0.00960017	1.0,1.0,1.0	0.762	0.238
3562	ENSG00000101391	CDK5RAP1	chr20	-	33395012	33395116	33394031	33394066	33401427	33401505	3562	9,1,15	1,0,0	2	2	198	99	0.000102499	0.0048902	0.818,1.0,1.0	0.333	0.606
3671	ENSG00000131069	ACSS2	chr20	+	34915217	34915256	34914322	34914437	34919434	34919572	3671	24,28,10	9,9,2	5	11	138	99	0.000523767	0.0165614	0.657,0.691,0.782	0.246	0.464
3724	ENSG00000263753	LINC00667	chr18	+	5240647	5240708	5238073	5239049	5241698	5241889	3724	3,5,3	0,0,1	1	2	160	99	2.41105e-05	0.00162151	1.0,1.0,0.65	0.236	0.647
3725	ENSG00000263753	LINC00667	chr18	+	5240647	5240819	5238099	5239049	5241698	5241889	3725	8,11,3	0,0,1	3	2	198	99	0.000274842	0.0103008	1.0,1.0,0.6	0.429	0.438
3727	ENSG00000263753	LINC00667	chr18	+	5240647	5240964	5238911	5239049	5241698	5241889	3727	7,9,8	0,0,1	3	2	198	99	0.000267305	0.0101197	1.0,1.0,0.8	0.429	0.504
3728	ENSG00000263753	LINC00667	chr18	+	5240647	5241255	5238080	5239049	5241698	5241812	3728	8,9,4	0,0,1	4	2	198	99	0.000519428	0.0164473	1.0,1.0,0.667	0.5	0.389
3741	ENSG00000177337	DLGAP1-AS1	chr18	+	3594419	3594484	3594069	3594240	3596578	3596675	3741	28,15,20	0,0,1	11	3	164	99	0.00070028	0.0204102	1.0,1.0,0.924	0.689	0.286
3851	ENSG00000101605	MYOM1	chr18	-	3129231	3129519	3126700	3126897	3131374	3131496	3851	48,77,38	120,64,71	1	16	198	99	0.000428875	0.0143705	0.167,0.376,0.211	0.03	0.221
3966	ENSG00000150636	CCDC102B	chr18	+	69010933	69011104	68897218	68897428	69054029	69055189	3966	27,2,4	0,0,0	3	2	198	99	0.000984797	0.0263916	1.0,1.0,1.0	0.429	0.571
3977	ENSG00000101654	RNMT	chr18	+	13759941	13760208	13754113	13754147	13762038	13762344	3977	12,6,4	0,3,2	0	1	198	99	0.000937918	0.0257097	1.0,0.5,0.5	0	0.667
4049	ENSG00000154655	L3MBTL4	chr18	-	6080880	6080951	5969392	5969562	6093354	6093528	4049	23,11,1	2,0,0	2	3	170	99	5.16935e-05	0.00293802	0.87,1.0,1.0	0.28	0.677
4059	ENSG00000173482	PTPRM	chr18	+	8371759	8371810	8370932	8371006	8376045	8376200	4059	2,1,11	13,24,23	0	28	150	99	0.00152827	0.0367342	0.092,0.027,0.24	0	0.12
4272	ENSG00000101782	RIOK3	chr18	+	23467398	23467526	23466132	23466276	23473428	23473483	4272	48,78,50	2,1,0	23	4	198	99	0.000916618	0.0252492	0.923,0.975,1.0	0.742	0.224
4491	ENSG00000214176	PLEKHM1P1	chr17	-	64824624	64824872	64821766	64822393	64829160	64829208	4491	17,5,1	0,0,0	5	3	198	99	3.05765e-05	0.00195568	1.0,1.0,1.0	0.455	0.545
4639	ENSG00000196535	MYO18A	chr17	-	29079726	29081000	29074747	29074914	29082315	29082438	4639	301,137,89	13,2,5	26	20	198	99	5.4956e-14	6.16882e-11	0.92,0.972,0.899	0.394	0.536
4653	ENSG00000176974	SHMT1	chr17	-	18335558	18335675	18333165	18333288	18340042	18340255	4653	4,7,4	0,0,2	6	6	198	99	0.000179778	0.00755458	1.0,1.0,0.5	0.333	0.5
4874	ENSG00000170412	GPRC5C	chr17	+	74448822	74448915	74446848	74446998	74449334	74450580	4874	10,3,1	0,0,0	0	1	192	99	8.55809e-06	0.000738958	1.0,1.0,1.0	0	1
4905	ENSG00000182534	MXRA7	chr17	-	76683846	76683927	76679568	76680879	76685071	76685165	4905	314219147	309108101	52	87	180	99	0.00033195	0.0119236	0.359,0.527,0.445	0.247	0.197
5189	ENSG00000108799	EZH1	chr17	-	42724304	42724424	42722794	42722915	42727661	42727763	5189	21,5,19	1,0,0	19	3	198	99	0.00149923	0.0363866	0.913,1.0,1.0	0.76	0.211
5232	ENSG00000184009	ACTG1	chr17	-	81511762	81511803	81511187	81511626	81511902	81512142	5232	176,30,90	471111194	7	416	140	99	0	0	0.209,0.16,0.247	0.012	0.193
5367	ENSG00000067191	CACNB1	chr17	-	39185949	39186104	39184783	39184864	39186495	39186572	5367	17,1,1	1,0,0	0	2	198	99	5.19851e-08	1.31131e-05	0.895,1.0,1.0	0	0.965
5509	ENSG00000109083	IFT20	chr17	-	28332145	28332382	28331401	28331987	28335339	28335435	5509	44,12,17	20,0,6	3	14	198	99	2.29031e-05	0.00156284	0.524,1.0,0.586	0.097	0.606
6019	ENSG00000108510	MED13	chr17	-	62035462	62035608	62033786	62033984	62052536	62052705	6019	15,7,9	0,0,0	4	2	198	99	0.00191911	0.042742	1.0,1.0,1.0	0.5	0.5
6060	ENSG00000006282	SPATA20	chr17	+	50547664	50547767	50547067	50547285	50548282	50548453	6060	47,5,4	1,0,1	4	2	198	99	0.00232703	0.0492945	0.959,1.0,0.667	0.5	0.375
6076	ENSG00000189050	RNFT1	chr17	-	59960067	59960168	59958290	59958444	59962539	59962599	6076	3,4,2	0,0,0	0	2	198	99	2.71814e-07	5.2424e-05	1.0,1.0,1.0	0	1
6339	ENSG00000275832	ARHGAP23	chr17	+	38498931	38498954	38498413	38498510	38500596	38500628	6339	35,16,9	13,4,6	1	12	122	99	2.05496e-06	0.000252098	0.686,0.764,0.549	0.063	0.603
6622	ENSG00000103197	TSC2	chr16	+	2077597	2077726	2076490	2076585	2079031	2079196	6622	14,3,4	9,2,9	0	5	198	99	0.000782387	0.0222056	0.438,0.429,0.182	0	0.35
6785	ENSG00000138834	MAPK8IP3	chr16	+	1758977	1758995	1758147	1758159	1759957	1760015	6785	10,9,2	16,10,5	0	15	117	99	3.50653e-05	0.00217866	0.346,0.432,0.253	0	0.344
6797	ENSG00000172530	BANP	chr16	+	87975047	87975207	87951434	87951515	87981035	87981127	6797	7,1,5	0,0,0	0	1	198	99	8.21158e-06	0.000730568	1.0,1.0,1.0	0	1
7209	ENSG00000217555	CKLF	chr16	+	66563121	66563217	66558189	66558348	66565885	66566068	7209	66,5,28	1,0,0	34	4	195	99	0.00061757	0.018635	0.971,1.0,1.0	0.812	0.178
7356	ENSG00000205336	ADGRG1	chr16	+	57641586	57641708	57628604	57628802	57650252	57650351	7356	8,3,1	2,0,0	15	6	198	99	0.00170771	0.0396876	0.667,1.0,1.0	0.556	0.333
7364	ENSG00000205336	ADGRG1	chr16	+	57641590	57641708	57628605	57628802	57650252	57650306	7364	11,7,1	2,0,0	23	6	198	99	0.00156697	0.0373841	0.733,1.0,1.0	0.657	0.254
7494	ENSG00000188559	RALGAPA2	chr20	-	20598678	20598819	20591176	20591314	20601681	20601846	7494	6,3,5	3,0,8	0	11	198	99	9.37534e-05	0.00456565	0.5,1.0,0.238	0	0.579
7555	ENSG00000214078	CPNE1	chr20	-	35632162	35632234	35631944	35632025	35632310	35632385	7555	159,35,40	1,0,0	39	5	171	99	7.76765e-05	0.00396243	0.989,1.0,1.0	0.819	0.177
7556	ENSG00000214078	CPNE1	chr20	-	35632162	35632248	35631944	35632025	35632310	35632385	7556	54,7,9	1,0,0	12	5	185	99	2.83178e-06	0.000318138	0.967,1.0,1.0	0.562	0.427
7567	ENSG00000007384	RHBDF1	chr16	-	59298	59349	58973	59093	59418	59494	7567	33,7,14	0,0,0	10	3	150	99	0.00149819	0.0363866	1.0,1.0,1.0	0.688	0.312
7612	ENSG00000090857	PDPR	chr16	+	70153390	70153573	70148463	70148553	70156474	70156614	7612	9,3,3	1,0,0	6	2	198	99	0.0010979	0.0284617	0.818,1.0,1.0	0.6	0.339
7629	ENSG00000196712	NF1	chr17	+	31367224	31367278	31360486	31360703	31374012	31374433	7629	21,5,26	17,11,11	0	10	153	99	1.88037e-05	0.00132333	0.444,0.227,0.605	0	0.425
7926	ENSG00000181019	NQO1	chr16	-	69713027	69713129	69709400	69711281	69714963	69715077	7926	28,4,2	0,0,0	66	6	198	99	7.89728e-05	0.00398469	1.0,1.0,1.0	0.846	0.154
8032	ENSG00000074755	ZZEF1	chr17	-	4071338	4071446	4070778	4070924	4072607	4072756	8032	6,3,4	2,1,2	0	1	198	99	0.00169914	0.0395396	0.6,0.6,0.5	0	0.567
8059	ENSG00000167508	MVD	chr16	-	88660747	88660841	88660519	88660637	88663010	88663148	8059	5,0,4	0,1,0	1	1	193	99	0.000558484	0.0174421	1.0,0.0,1.0	0.339	0.328
8299	ENSG00000090905	TNRC6A	chr16	+	24804704	24804851	24804176	24804319	24805013	24805151	8299	12,4,11	9,4,7	0	14	198	99	1.31148e-06	0.000177366	0.4,0.333,0.44	0	0.391
8425	ENSG00000168096	ANKS3	chr16	-	4729979	4730151	4724749	4724831	4734155	4734192	8425	4,3,1	1,0,0	2	1	198	99	0.00137402	0.0340848	0.667,1.0,1.0	0.5	0.389
8644	ENSG00000138606	SHF	chr15	-	45172146	45172318	45171593	45172002	45175218	45175425	8644	22,8,19	0,0,0	5	7	198	99	3.33282e-11	1.62656e-08	1.0,1.0,1.0	0.263	0.737
8646	ENSG00000138606	SHF	chr15	-	45172148	45172318	45170665	45172002	45175218	45175425	8646	21,4,5	0,0,0	3	7	198	99	1.71867e-11	9.1867e-09	1.0,1.0,1.0	0.176	0.824
8655	ENSG00000068305	MEF2A	chr15	+	99703361	99703385	99690240	99690428	99706728	99706855	8655	43,36,77	37,3,11	3	18	123	99	3.37149e-07	6.05519e-05	0.483,0.906,0.849	0.118	0.628
8841	ENSG00000185596	WASH3P	chr15	+	101975923	101975992	101975012	101975165	101976132	101976266	8841	32,3,1	0,0,0	43	4	168	99	0.0016195	0.0381881	1.0,1.0,1.0	0.864	0.136
8862	ENSG00000140463	BBS4	chr15	+	72727939	72727994	72724527	72724655	72731304	72731457	8862	10,2,5	2,0,0	0	1	154	99	9.53214e-06	0.000792579	0.763,1.0,1.0	0	0.921
8981	ENSG00000140264	SERF2	chr15	+	43798943	43799107	43792974	43793083	43799618	43799850	8981	1,2,1	1,0,0	1	4	198	99	6.44929e-05	0.00341478	0.333,1.0,1.0	0.111	0.667
9094	ENSG00000182718	ANXA2	chr15	-	60397257	60397338	60395644	60396427	60397942	60397964	9094	6,4,10	1,1,0	6	3	180	99	0.00133279	0.0332088	0.767,0.688,1.0	0.524	0.294
9130	ENSG00000166783	MARF1	chr16	-	15625371	15625797	15625015	15625173	15630331	15630504	9130	5,1,7	1,0,0	2	4	198	99	1.12517e-06	0.000157875	0.714,1.0,1.0	0.2	0.705
9232	ENSG00000114062	UBE3A	chr15	-	25409087	25409207	25405460	25405502	25438488	25438999	9232	5,2,4	1,1,1	0	1	198	99	0.000434405	0.0145341	0.714,0.5,0.667	0	0.627
9329	ENSG00000170776	AKAP13	chr15	+	85658536	85658590	85655416	85655787	85664562	85664755	9329	12,2,6	2,0,0	0	3	153	99	1.15386e-07	2.53963e-05	0.795,1.0,1.0	0	0.932
9330	ENSG00000170776	AKAP13	chr15	+	85662387	85662453	85655416	85655787	85664562	85664755	9330	3,1,4	2,0,0	0	3	165	99	1.04073e-06	0.000148818	0.474,1.0,1.0	0	0.825
9600	ENSG00000255769	GOLGA2P10	chr15	-	82477202	82477298	82477032	82477123	82477393	82477582	9600	16,7,3	0,0,0	1	3	195	99	5.25349e-07	8.42435e-05	1.0,1.0,1.0	0.145	0.855
9694	ENSG00000137764	MAP2K5	chr15	+	67580753	67580823	67563282	67563350	67585889	67585930	9694	9,5,14	0,0,0	4	3	169	99	4.99579e-05	0.00286111	1.0,1.0,1.0	0.439	0.561
10127	ENSG00000136305	CIDEB	chr14	-	24305946	24306137	24305186	24305765	24306373	24306523	10127	22,3,31	1,0,0	42	6	198	99	7.17649e-05	0.00368678	0.917,1.0,1.0	0.778	0.194
10274	ENSG00000126804	ZBTB1	chr14	+	64516599	64516751	64511248	64511384	64521486	64521606	10274	11,5,2	1,0,0	4	2	198	99	0.000491336	0.0158484	0.846,1.0,1.0	0.5	0.449
10436	ENSG00000092036	HAUS4	chr14	-	22950313	22950410	22947600	22947731	22952327	22952459	10436	2,1,2	0,0,0	1	2	196	99	0.000204305	0.00829413	1.0,1.0,1.0	0.202	0.798
10464	ENSG00000063180	CA11	chr19	-	48638239	48638293	48638021	48638144	48638887	48639053	10464	13,1,3	21,2,4	0	27	153	99	5.97703e-06	0.000585958	0.286,0.244,0.327	0	0.286
10576	ENSG00000129467	ADCY4	chr14	-	24334493	24334678	24332790	24332988	24334884	24335071	10576	9,1,1	0,0,0	24	3	198	99	0.00219472	0.0473309	1.0,1.0,1.0	0.8	0.2
10692	ENSG00000075413	MARK3	chr14	+	103500155	103500200	103487180	103492034	103502881	103503071	10692	63,19,35	5,1,0	35	9	144	99	0.000985131	0.0263916	0.897,0.929,1.0	0.728	0.214
10693	ENSG00000075413	MARK3	chr14	+	103500155	103500200	103498501	103498528	103502881	103503071	10693	132,64,76	7,3,1	70	16	144	99	1.40901e-05	0.00104053	0.928,0.936,0.981	0.75	0.198
10821	ENSG00000166685	COG1	chr17	+	73207701	73207739	73207180	73207256	73208313	73208420	10821	36,15,45	19,3,14	24	28	137	99	0.00193702	0.0430655	0.578,0.783,0.699	0.382	0.305
11078	ENSG00000131966	ACTR10	chr14	+	58219693	58219729	58215204	58215284	58230398	58230480	11078	52,24,33	0,0,0	6	3	135	99	0.000274207	0.0102942	1.0,1.0,1.0	0.595	0.405
11206	ENSG00000167705	RILP	chr17	-	1646905	1646989	1646149	1646619	1647834	1647957	11206	111124139	8,2,11	65	13	183	99	0.00182531	0.0413086	0.882,0.971,0.872	0.73	0.178
11416	ENSG00000073712	FERMT2	chr14	-	52861013	52861034	52860340	52860465	52864400	52864622	11416	32,37,26	28,17,15	2	52	120	99	1.84297e-14	2.17761e-11	0.485,0.642,0.588	0.031	0.541
11418	ENSG00000073712	FERMT2	chr14	-	52881795	52881828	52881243	52881469	52893292	52893333	11418	13,42,21	54,24,51	1	34	132	99	2.57645e-05	0.00169623	0.153,0.568,0.236	0.022	0.297
11424	ENSG00000165501	LRR1	chr14	+	49607399	49608121	49602369	49602468	49614255	49614671	11424	3,3,4	1,0,0	3	3	198	99	2.4124e-05	0.00162151	0.6,1.0,1.0	0.333	0.534
11721	ENSG00000136098	NEK3	chr13	-	52141019	52141069	52136799	52136902	52143914	52143980	11721	29,1,13	0,1,0	9	3	149	99	0.00196777	0.0434808	1.0,0.399,1.0	0.666	0.134
11798	ENSG00000083544	TDRD3	chr13	+	60444682	60444748	60439687	60439772	60460379	60460540	11798	11,7,3	1,0,0	6	2	165	99	0.00223396	0.0476281	0.868,1.0,1.0	0.643	0.313
11799	ENSG00000083544	TDRD3	chr13	+	60444686	60444748	60439687	60439772	60460379	60460540	11799	8,4,1	1,0,0	5	2	161	99	0.00128552	0.0322458	0.831,1.0,1.0	0.606	0.338
11830	ENSG00000139746	RBM26	chr13	-	79353152	79353224	79344668	79344794	79354438	79354561	11830	22,7,10	6,0,0	4	5	171	99	0.00184582	0.0416383	0.68,1.0,1.0	0.317	0.576
12067	ENSG00000213066	CEP43	chr6	+	167013507	167013567	167010812	167010893	167022408	167022635	12067	11,5,7	5,0,1	0	4	159	99	1.30299e-05	0.00100179	0.578,1.0,0.813	0	0.797
12505	ENSG00000185250	PPIL6	chr6	-	109436103	109436199	109431156	109431345	109440455	109440623	12505	1,4,4	0,2,0	2	2	195	99	0.00123375	0.0312822	1.0,0.504,1.0	0.337	0.498
12629	ENSG00000126777	KTN1	chr14	+	55663954	55664041	55661273	55661612	55667240	55667330	12629	153,68,92	73,37,58	41	51	186	99	0.00103016	0.0272403	0.527,0.494,0.458	0.3	0.193
12789	ENSG00000137221	TJAP1	chr6	+	43478136	43478232	43477568	43477628	43497880	43497977	12789	24,3,2	0,1,0	1	1	195	99	0.00164297	0.0385017	1.0,0.604,1.0	0.337	0.531
13053	ENSG00000127603	MACF1	chr1	+	39465094	39465112	39463611	39463686	39468614	39468732	13053	71,22,41	13,7,4	8	13	117	99	1.35563e-05	0.00102698	0.822,0.727,0.897	0.342	0.473
13054	ENSG00000127603	MACF1	chr1	+	39469546	39469615	39468614	39468732	39479797	39479994	13054	115,28,58	55,10,31	7	24	168	99	1.56119e-06	0.000202033	0.552,0.623,0.524	0.147	0.419
13187	ENSG00000166788	SAAL1	chr11	-	18083534	18083731	18081410	18081503	18086865	18087054	13187	20,5,14	1,0,0	21	6	198	99	8.61708e-06	0.000739737	0.909,1.0,1.0	0.636	0.334
13300	ENSG00000160293	VAV2	chr9	-	133769416	133769503	133768441	133768596	133770377	133770501	13300	13,2,15	15,4,7	0	3	186	99	0.00152634	0.036727	0.316,0.21,0.533	0	0.353
13350	ENSG00000145730	PAM	chr5	+	102974115	102974436	102961157	102961229	102990271	102990401	13350	2804319295	30,2,7	40	10	198	99	5.26167e-09	1.76305e-06	0.979,0.988,0.955	0.667	0.307
13358	ENSG00000145730	PAM	chr5	+	103028181	103028238	103025130	103025334	103028886	103029192	13358	3312361479	48,6,20	116	13	156	99	1.35555e-05	0.00102698	0.978,0.974,0.938	0.85	0.113
13626	ENSG00000145604	SKP2	chr5	+	36178597	36178810	36177184	36177292	36183839	36183974	13626	3,4,3	4,0,0	0	2	198	99	5.65107e-05	0.00314805	0.273,1.0,1.0	0	0.758
13704	ENSG00000153113	CAST	chr5	+	96729152	96729209	96727488	96727530	96729611	96729691	13704	108,96,72	11,7,7	31	11	156	99	0.00230348	0.0490172	0.862,0.897,0.867	0.641	0.234
13747	ENSG00000196670	ZFP62	chr5	-	180851987	180852060	180847614	180851493	180860527	180860663	13747	5,1,5	5,0,0	0	1	172	99	0.000141521	0.00626656	0.365,1.0,1.0	0	0.788
13800	ENSG00000116991	SIPA1L2	chr1	-	232404124	232404178	232403447	232403571	232415493	232415625	13800	17,2,15	52,10,38	0	13	153	99	0.000791654	0.0224119	0.175,0.115,0.203	0	0.164
13971	ENSG00000112983	BRD8	chr5	-	138159554	138159599	138156881	138157267	138160068	138160129	13971	86,11,26	5,0,1	34	9	144	99	0.000517163	0.0163987	0.922,1.0,0.947	0.722	0.234
14104	ENSG00000184584	STING1	chr5	-	139477328	139477515	139475532	139476454	139477744	139477908	14104	52,26,6	0,0,0	27	4	198	99	0.000167182	0.00716266	1.0,1.0,1.0	0.771	0.229
14115	ENSG00000214357	NEURL1B	chr5	+	172683418	172684138	172669784	172670330	172686170	172686296	14115	3,2,6	0,0,0	11	3	198	99	0.000298258	0.0108699	1.0,1.0,1.0	0.647	0.353
14131	ENSG00000058799	YIPF1	chr1	-	53855000	53855051	53851718	53852270	53860055	53860153	14131	4,8,11	2,0,0	4	3	150	99	0.000968054	0.0261526	0.569,1.0,1.0	0.468	0.388
14210	ENSG00000197321	SVIL	chr10	-	29508341	29508389	29499115	29499263	29512734	29512861	14210	92,32,28	34,7,11	1	5	147	99	0.00137089	0.0340802	0.646,0.755,0.632	0.119	0.559
14240	ENSG00000170144	HNRNPA3	chr2	+	177219407	177221976	177219246	177219314	177222059	177223919	14240	268165159	14,9,3	144	25	198	99	1.12506e-05	0.000905288	0.905,0.902,0.964	0.742	0.182
14275	ENSG00000204120	GIGYF2	chr2	+	232724573	232724691	232703423	232703489	232735154	232735237	14275	10,2,2	3,1,2	0	4	198	99	0.000236788	0.0093098	0.625,0.5,0.333	0	0.486
14288	ENSG00000187720	THSD4	chr15	+	71731120	71731217	71728548	71728724	71737731	71738007	14288	10,21,6	0,0,0	3	2	196	99	0.00102511	0.0271389	1.0,1.0,1.0	0.431	0.569
14335	ENSG00000087470	DNM1L	chr12	+	32737864	32737942	32737104	32737161	32738263	32738296	14335	43,20,21	8,2,0	8	8	177	99	0.000255616	0.00980954	0.75,0.848,1.0	0.359	0.507
14387	ENSG00000056277	ZNF280C	chrX	-	130227681	130227782	130220348	130220480	130228976	130229134	14387	0,3,3	1,0,0	0	1	198	99	7.59582e-06	0.000704654	0.0,1.0,1.0	0	0.667
14612	ENSG00000138640	FAM13A	chr4	-	88805010	88805052	88790585	88790627	88822975	88823201	14612	6,1,2	1,0,0	3	2	141	99	0.000502227	0.0160613	0.808,1.0,1.0	0.513	0.423
14626	ENSG00000183621	ZNF438	chr10	-	30875330	30875509	30848530	30850367	30876997	30877065	14626	2,2,5	9,0,0	0	3	198	99	0.000217578	0.00871537	0.1,1.0,1.0	0	0.7
14888	ENSG00000113391	FAM172A	chr5	-	94050730	94050831	93964457	93964523	94053125	94053227	14888	6,10,5	1,0,0	4	2	198	99	0.000486535	0.0157388	0.75,1.0,1.0	0.5	0.417
15099	ENSG00000143776	CDC42BPA	chr1	-	227010877	227011063	227004993	227005111	227016079	227016197	15099	13,10,7	9,2,12	1	9	198	99	0.00188912	0.0424531	0.419,0.714,0.226	0.053	0.4
15158	ENSG00000048028	USP28	chr11	-	113806488	113806584	113804867	113805046	113808297	113808437	15158	60,34,35	11,0,2	2	5	195	99	5.0507e-05	0.00288054	0.735,1.0,0.899	0.169	0.709
15159	ENSG00000048028	USP28	chr11	-	113808022	113808136	113806488	113806584	113808297	113808437	15159	34,27,26	8,5,0	0	2	198	99	0.000153838	0.00671917	0.68,0.73,1.0	0	0.803
15238	ENSG00000138303	ASCC1	chr10	-	72102333	72102412	72096520	72097450	72102849	72102967	15238	2,3,2	1,0,0	0	1	178	99	4.20381e-08	1.12352e-05	0.527,1.0,1.0	0	0.842
15479	ENSG00000009307	CSDE1	chr1	-	114741526	114741615	114739691	114739890	114749820	114750207	15479	66,114,97	70,14,19	12	94	188	99	2.54703e-11	1.32979e-08	0.332,0.811,0.729	0.063	0.561
15481	ENSG00000009307	CSDE1	chr1	-	114741526	114741673	114739691	114739890	114749820	114750207	15481	86149130	70,14,19	17	94	198	99	7.17071e-12	4.12775e-09	0.381,0.842,0.774	0.083	0.583
15653	ENSG00000132466	ANKRD17	chr4	-	73139530	73140283	73135116	73135265	73141740	73141792	15653	21,4,10	1,0,0	2	2	198	99	0.00112761	0.0290976	0.913,1.0,1.0	0.333	0.638
15728	ENSG00000145362	ANK2	chr4	+	113323758	113323794	113318516	113318620	113330245	113330470	15728	18,25,12	5,8,0	0	4	135	99	1.15207e-05	0.000923715	0.725,0.696,1.0	0	0.807
15734	ENSG00000145362	ANK2	chr4	+	113372532	113372625	113369513	113369805	113373089	113373173	15734	132,92,81	10,4,0	12	5	192	99	0.00184729	0.0416383	0.872,0.922,1.0	0.553	0.378
15742	ENSG00000145362	ANK2	chr4	+	113378089	113378181	113374763	113374946	113381456	113381516	15742	36,67,60	42,34,28	1	9	191	99	0.000282279	0.0104746	0.308,0.505,0.526	0.054	0.392
15978	ENSG00000154553	PDLIM3	chr4	-	185514702	185514890	185512093	185514337	185523361	185523446	15978	332,63,11	12,3,0	38	11	198	99	1.37342e-05	0.00102778	0.933,0.913,1.0	0.633	0.316
16430	ENSG00000204842	ATXN2	chr12	-	111516153	111516363	111512472	111513539	111518248	111518427	16430	33,12,9	1,0,0	5	4	198	99	2.47696e-06	0.000285168	0.943,1.0,1.0	0.385	0.596
16553	ENSG00000058063	ATP11B	chr3	+	182902480	182902566	182898606	182898772	182905793	182905919	16553	5,4,1	0,0,0	0	1	185	99	8.66596e-06	0.000739737	1.0,1.0,1.0	0	1
16559	ENSG00000002586	CD99	chrX	+	2727292	2727343	2726259	2726373	2733356	2733667	16559	4,2,7	0,0,0	3	3	150	99	2.14426e-05	0.00147213	1.0,1.0,1.0	0.398	0.602
16566	ENSG00000158163	DZIP1L	chr3	-	138071642	138071835	138068150	138068367	138077498	138077632	16566	7,3,7	4,5,0	0	2	198	99	0.000966238	0.0261526	0.467,0.231,1.0	0	0.566
16794	ENSG00000129116	PALLD	chr4	+	168925232	168925278	168924944	168925078	168926212	168928441	16794	112224148	103,37,14	12	25	145	99	2.92949e-05	0.00188985	0.426,0.805,0.878	0.247	0.456
16830	ENSG00000151388	ADAMTS12	chr5	-	33881118	33881480	33751197	33751548	33891729	33891941	16830	46,1,2	0,0,0	14	4	198	99	2.39277e-05	0.00162151	1.0,1.0,1.0	0.636	0.364
16999	ENSG00000203875	SNHG5	chr6	-	85677423	85677492	85664937	85666147	85678135	85678188	16999	32,9,13	1,0,0	13	4	168	99	7.9614e-05	0.00399866	0.95,1.0,1.0	0.657	0.326
17325	ENSG00000020577	SAMD4A	chr14	+	54737023	54737287	54702061	54702580	54748814	54748924	17325	51,59,29	6,2,8	6	7	198	99	0.000374228	0.0128757	0.81,0.937,0.644	0.3	0.497
17525	ENSG00000125375	DMAC2L	chr14	+	50323944	50324116	50322510	50322719	50325608	50325645	17525	4,15,13	0,0,0	15	3	198	99	0.00127765	0.0321595	1.0,1.0,1.0	0.714	0.286
17565	ENSG00000064042	LIMCH1	chr4	+	41605893	41606004	41598919	41599026	41613465	41613534	17565	14,3,8	0,0,0	0	1	198	99	9.03891e-06	0.000765749	1.0,1.0,1.0	0	1
17645	ENSG00000017260	ATP2C1	chr3	+	130894589	130894775	130894014	130894337	130930415	130930526	17645	11,3,3	1,0,0	6	2	198	99	0.00122228	0.0311112	0.846,1.0,1.0	0.6	0.349
17646	ENSG00000017260	ATP2C1	chr3	+	130894707	130894775	130893990	130894337	130930415	130930526	17646	10,3,3	1,0,0	5	2	167	99	0.00132462	0.0330418	0.856,1.0,1.0	0.597	0.355
17647	ENSG00000017260	ATP2C1	chr3	+	130894730	130894775	130894181	130894337	130930415	130930526	17647	7,3,1	1,0,0	3	2	144	99	0.000530626	0.0167311	0.828,1.0,1.0	0.508	0.435
17679	ENSG00000113504	SLC12A7	chr5	-	1056581	1056596	1053348	1053482	1057470	1057649	17679	58,46,143	8,5,4	9	9	114	99	4.15834e-06	0.000438285	0.863,0.889,0.969	0.465	0.442
18000	ENSG00000204463	BAG6	chr6	-	31639499	31639646	31639027	31639226	31640198	31640306	18000	565271298	59,43,32	314	84	198	99	2.80631e-05	0.00182086	0.827,0.759,0.823	0.651	0.152
18183	ENSG00000182983	ZNF662	chr3	+	42913200	42913302	42908792	42908909	42914326	42919334	18183	11,1,7	0,4,0	1	3	198	99	0.00231549	0.0492262	1.0,0.111,1.0	0.143	0.561
18188	ENSG00000196428	TSC22D2	chr3	+	150423048	150423120	150408297	150411308	150457075	150457127	18188	17,14,14	6,5,3	0	3	171	99	0.000117617	0.00542507	0.621,0.618,0.73	0	0.656
18310	ENSG00000173226	IQCB1	chr3	-	121788283	121788432	121781742	121781874	121790072	121790215	18310	26,26,18	2,0,0	11	7	198	99	3.07922e-07	5.71149e-05	0.867,1.0,1.0	0.44	0.516
18361	ENSG00000151967	SCHIP1	chr3	+	159886206	159888943	159866162	159866281	159892096	159894723	18361	533482312	4,7,2	88	6	198	99	0.00181437	0.0411951	0.985,0.972,0.987	0.88	0.101
18369	ENSG00000118855	MFSD1	chr3	+	158805340	158805474	158804318	158804371	158807039	158807082	18369	8,3,7	0,0,0	16	4	198	99	4.84306e-05	0.00280278	1.0,1.0,1.0	0.667	0.333
18370	ENSG00000118855	MFSD1	chr3	+	158805361	158805474	158804230	158804371	158807039	158807082	18370	17,4,7	0,0,0	25	4	198	99	0.000189469	0.00785301	1.0,1.0,1.0	0.758	0.242
18430	ENSG00000082805	ERC1	chr12	+	1204500	1204512	1189858	1190052	1236768	1236904	18430	3,1,2	2,3,2	0	5	111	99	0.00144491	0.035413	0.572,0.229,0.471	0	0.424
18479	ENSG00000047849	MAP4	chr3	-	47909037	47912421	47877416	47877523	47914816	47914939	18479	29,68,37	110,61,78	4	37	198	99	0.000709663	0.0205308	0.116,0.358,0.192	0.051	0.171
18539	ENSG00000278259	MYO19	chr17	-	36501851	36501901	36501068	36501235	36503096	36503200	18539	7,8,3	4,0,1	1	10	149	99	1.80648e-05	0.00128306	0.538,1.0,0.666	0.062	0.673
18540	ENSG00000278259	MYO19	chr17	-	36501851	36501961	36501068	36501235	36503096	36503200	18540	14,17,9	4,0,1	3	10	198	99	1.42779e-06	0.000189669	0.636,1.0,0.818	0.13	0.688
18565	ENSG00000137502	RAB30	chr11	-	83034171	83034272	82997223	82997324	83071690	83071866	18565	0,2,2	1,0,0	2	1	198	99	0.00169154	0.0394448	0.0,1.0,1.0	0.5	0.167
18606	ENSG00000142798	HSPG2	chr1	-	21832874	21832892	21832494	21832606	21833267	21833384	18606	82,20,37	177,31,34	1	100	117	99	7.10543e-15	8.86205e-12	0.282,0.353,0.479	0.008	0.363
18936	ENSG00000080823	MOK	chr14	-	102265822	102265912	102263545	102263616	102283477	102283592	18936	8,5,0	0,0,2	1	3	189	99	0.00221649	0.0474359	1.0,1.0,0.0	0.149	0.518
18990	ENSG00000072756	TRNT1	chr3	+	3146415	3146623	3144583	3144710	3147449	3147703	18990	6,2,3	0,0,0	9	3	198	99	0.000174608	0.00736831	1.0,1.0,1.0	0.6	0.4
18992	ENSG00000072756	TRNT1	chr3	+	3146429	3146623	3144583	3144710	3147449	3147703	18992	8,3,3	0,0,0	10	3	198	99	0.000225428	0.00894146	1.0,1.0,1.0	0.625	0.375
19338	ENSG00000187742	SECISBP2	chr9	+	89334024	89334155	89332916	89332986	89334635	89334730	19338	0,3,4	3,0,0	0	1	198	99	0.000381653	0.0130611	0.0,1.0,1.0	0	0.667
19384	ENSG00000156976	EIF4A2	chr3	+	186784961	186785101	186784563	186784696	186785882	186785913	19384	507396431	29,20,2	197	29	198	99	1.88053e-06	0.000231966	0.897,0.908,0.991	0.773	0.159
19662	ENSG00000114859	CLCN2	chr3	-	184346934	184347021	184346184	184346800	184352292	184352331	19662	2,3,11	0,0,0	2	2	186	99	0.000440699	0.0146698	1.0,1.0,1.0	0.347	0.653
19675	ENSG00000159147	DONSON	chr21	-	33582164	33582246	33581950	33582055	33584589	33584768	19675	12,12,9	0,0,0	3	2	181	99	0.00128044	0.0321903	1.0,1.0,1.0	0.451	0.549
19717	ENSG00000154175	ABI3BP	chr3	-	100825784	100825844	100824857	100824941	100828392	100828452	19717	9,4,1	0,0,0	8	3	159	99	0.000236032	0.00929634	1.0,1.0,1.0	0.624	0.376
20535	ENSG00000182606	TRAK1	chr3	+	42220498	42220591	42219493	42219596	42222941	42225148	20535	35,29,20	8,0,11	1	12	192	99	1.68615e-07	3.47284e-05	0.693,1.0,0.484	0.041	0.685
20536	ENSG00000120685	PROSER1	chr13	-	39034130	39034196	39031562	39031631	39037197	39037294	20536	4,2,2	0,0,0	1	2	165	99	0.000367309	0.0127255	1.0,1.0,1.0	0.231	0.769
20657	ENSG00000143612	C1orf43	chr1	-	154219835	154219937	154214456	154214574	154220341	154220533	20657	138134174	8,13,4	75	15	198	99	0.000944948	0.0258393	0.896,0.837,0.956	0.714	0.182
20742	ENSG00000155657	TTN	chr2	-	178683210	178683291	178682696	178682903	178685252	178685330	20742	3,3,4	2,0,0	0	1	180	99	2.83419e-06	0.000318138	0.452,1.0,1.0	0	0.817
20755	ENSG00000155657	TTN	chr2	-	178790707	178790845	178789977	178790115	178792071	178792197	20755	37,31,32	0,2,4	0	1	198	99	0.00118608	0.0302929	1.0,0.886,0.8	0	0.895
20805	ENSG00000114416	FXR1	chr3	+	180971074	180971155	180970157	180970358	180976121	180976282	20805	103,47,75	23,10,4	19	20	180	99	3.48718e-06	0.000378199	0.711,0.721,0.912	0.343	0.438
20806	ENSG00000114416	FXR1	chr3	+	180975312	180975404	180970157	180970358	180976121	180976282	20806	144,75,99	23,10,4	42	20	191	99	7.9795e-05	0.00399866	0.764,0.795,0.928	0.521	0.308
20849	ENSG00000169715	MT1E	chr16	+	56626465	56626531	56625474	56625879	56626879	56627112	20849	63,23,34	2,0,0	144	12	165	99	0.000107012	0.00501785	0.95,1.0,1.0	0.878	0.105
20876	ENSG00000154556	SORBS2	chr4	-	185635354	185635411	185630548	185630598	185646667	185646782	20876	96,90,96	9,2,0	15	9	156	99	1.18003e-06	0.000163529	0.871,0.966,1.0	0.514	0.432
20877	ENSG00000154556	SORBS2	chr4	-	185638078	185638162	185630548	185630583	185638876	185639035	20877	18,59,42	6,0,1	0	2	183	99	4.86251e-05	0.00280626	0.619,1.0,0.958	0	0.859
20885	ENSG00000154556	SORBS2	chr4	-	185676996	185677638	185662103	185662242	185678422	185678478	20885	76119112	35,23,37	3	8	198	99	0.000571254	0.0176892	0.521,0.721,0.602	0.158	0.457
21363	ENSG00000075826	SEC31B	chr10	-	100497134	100497280	100496257	100496431	100497666	100497793	21363	27,4,9	0,0,0	4	2	198	99	0.00196664	0.0434808	1.0,1.0,1.0	0.5	0.5
21432	ENSG00000163681	SLMAP	chr3	+	57871635	57871698	57865241	57865292	57890040	57890100	21432	5,6,4	0,0,0	2	2	162	99	0.000665565	0.0196604	1.0,1.0,1.0	0.379	0.621
21860	ENSG00000164023	SGMS2	chr4	+	107908564	107908731	107903232	107903386	107910349	107910953	21860	3,2,5	0,0,1	1	1	198	99	0.000298008	0.0108699	1.0,1.0,0.714	0.333	0.572
21865	ENSG00000118194	TNNT2	chr1	-	201369815	201369845	201368161	201368222	201372026	201372041	21865	194,108,18	78,16,37	5	26	129	99	9.64882e-05	0.00465841	0.656,0.838,0.272	0.129	0.46
21892	ENSG00000143164	DCAF6	chr1	+	168022987	168023047	168004532	168004793	168038370	168038488	21892	44,56,79	13,7,20	5	11	159	99	2.63254e-05	0.00172304	0.678,0.833,0.711	0.221	0.52
21896	ENSG00000143164	DCAF6	chr1	+	168050891	168050933	168044899	168045227	168063620	168063759	21896	40,54,37	99,68,88	5	42	141	99	0.000482204	0.0156438	0.221,0.358,0.228	0.077	0.192
22185	ENSG00000117569	PTBP2	chr1	+	96806418	96806452	96804784	96804939	96806865	96806958	22185	5,8,2	4,1,0	1	5	133	99	0.00161755	0.0381881	0.482,0.856,1.0	0.13	0.649
22284	ENSG00000214548	MEG3	chr14	+	100835735	100835879	100831420	100831534	100836166	100836300	22284	40,7,34	1,0,0	127	14	198	99	6.20555e-06	0.000601857	0.952,1.0,1.0	0.819	0.165
22286	ENSG00000214548	MEG3	chr14	+	100835738	100835879	100829033	100831534	100836166	100836212	22286	42,11,34	1,0,0	127	14	198	99	4.64768e-06	0.000483057	0.955,1.0,1.0	0.819	0.166
22650	ENSG00000115239	ASB3	chr2	-	53765376	53765585	53750782	53750941	53786820	53786849	22650	6,3,4	0,0,1	1	2	198	99	1.27646e-05	0.000991573	1.0,1.0,0.667	0.2	0.689
22702	ENSG00000163166	IWS1	chr2	-	127485873	127486033	127480809	127481175	127486552	127486664	22702	75,45,56	42,14,18	15	52	198	99	1.10794e-10	5.18194e-08	0.472,0.616,0.609	0.126	0.44
22961	ENSG00000087903	RFX2	chr19	-	6026162	6026237	6016089	6016271	6110392	6110482	22961	1,0,6	0,1,0	1	1	174	99	0.000737362	0.0211685	1.0,0.0,1.0	0.363	0.304
23114	ENSG00000135776	ABCB10	chr1	-	229531635	229531731	229530198	229530408	229539455	229539591	23114	28,3,10	0,0,0	3	2	195	99	0.00105202	0.027591	1.0,1.0,1.0	0.432	0.568
23203	ENSG00000168255	POLR2J3	chr7	-	102566581	102566736	102541500	102541662	102566996	102567083	23203	7,1,5	0,0,0	7	5	198	99	1.3026e-07	2.7588e-05	1.0,1.0,1.0	0.412	0.588
23418	ENSG00000105483	CARD8	chr19	-	48249522	48249633	48242539	48242644	48249750	48249810	23418	13,7,6	0,0,0	8	3	198	99	0.00013649	0.00607978	1.0,1.0,1.0	0.571	0.429
23436	ENSG00000245060	LINC00847	chr5	+	180831735	180831941	180831171	180831229	180834311	180835730	23436	3,2,2	4,0,0	0	2	198	99	0.000180031	0.00755458	0.273,1.0,1.0	0	0.758
23438	ENSG00000245060	LINC00847	chr5	+	180831758	180831941	180830956	180831229	180834311	180835726	23438	4,2,1	4,0,0	0	2	198	99	0.000437527	0.0146168	0.333,1.0,1.0	0	0.778
23598	ENSG00000131778	CHD1L	chr1	+	147272170	147272630	147268781	147268878	147275353	147275468	23598	3,5,1	0,1,0	0	2	198	99	2.7273e-08	7.84972e-06	1.0,0.714,1.0	0	0.905
23742	ENSG00000169155	ZBTB43	chr9	+	126808792	126808915	126805039	126805132	126832486	126838210	23742	3,3,1	2,0,0	1	1	198	99	0.0019467	0.0431852	0.429,1.0,1.0	0.333	0.477
23774	ENSG00000072736	NFATC3	chr16	+	68126447	68126610	68085445	68085784	68157868	68158068	23774	9,3,2	0,1,0	1	1	198	99	0.000463813	0.0152677	1.0,0.6,1.0	0.333	0.534
23923	ENSG00000183814	LIN9	chr1	-	226265532	226265634	226250838	226250919	226266212	226266332	23923	13,4,27	0,0,0	0	1	198	99	1.09164e-05	0.000891179	1.0,1.0,1.0	0	1
23940	ENSG00000286104	NA	chr19	+	58586154	58586356	58575444	58575588	58598966	58599575	23940	5,3,2	0,0,0	2	2	198	99	0.00106741	0.0278319	1.0,1.0,1.0	0.333	0.667
24414	ENSG00000114544	SLC41A3	chr3	-	126050897	126051050	126033606	126033678	126067946	126068246	24414	19,8,3	1,1,0	15	5	198	99	0.00035216	0.0123918	0.905,0.8,1.0	0.6	0.302
24415	ENSG00000114544	SLC41A3	chr3	-	126050942	126051050	126033603	126033678	126067946	126068180	24415	50,11,14	1,1,0	28	5	198	99	0.000308025	0.0111896	0.962,0.846,1.0	0.737	0.199
24443	ENSG00000197746	PSAP	chr10	-	71823887	71823896	71821875	71822007	71825836	71825893	24443	472228187	123,7,32	113	96	108	99	3.1386e-13	2.71006e-10	0.779,0.968,0.843	0.519	0.344
24454	ENSG00000089682	RBM41	chrX	-	107116150	107116244	107115861	107116054	107116649	107116768	24454	1,2,3	4,0,0	0	5	193	99	0.000133838	0.00603345	0.114,1.0,1.0	0	0.705
24648	ENSG00000243406	MRPS31P5	chr13	-	52183975	52184114	52180581	52180654	52186682	52186823	24648	12,7,8	0,0,0	4	2	198	99	0.00189999	0.0425408	1.0,1.0,1.0	0.5	0.5
24730	ENSG00000248333	CDK11B	chr1	-	1642385	1642508	1641905	1642001	1649498	1649637	24730	1,2,5	1,0,0	1	1	198	99	0.000217348	0.00871537	0.333,1.0,1.0	0.333	0.445
24810	ENSG00000155287	SLC25A28	chr10	-	99613695	99613924	99612542	99612599	99620044	99620439	24810	40,11,6	1,0,0	18	4	198	99	0.000135561	0.00606963	0.952,1.0,1.0	0.692	0.292
25004	ENSG00000163491	NEK10	chr3	-	27290616	27290754	27287697	27287743	27291261	27291390	25004	3,8,1	0,0,0	0	1	198	99	8.15514e-06	0.000729414	1.0,1.0,1.0	0	1
25061	ENSG00000058668	ATP2B4	chr1	+	203733222	203733400	203727394	203727571	203739545	203739644	25061	47,178,50	37,3,1	8	14	198	99	8.76375e-06	0.000745251	0.388,0.967,0.962	0.222	0.55
25076	ENSG00000145287	PLAC8	chr4	-	83107803	83107950	83104895	83105020	83114665	83114715	25076	1,1,1	0,0,0	0	1	198	99	7.74918e-06	0.000713392	1.0,1.0,1.0	0	1
25095	ENSG00000054392	HHAT	chr1	+	210362851	210362919	210348932	210349066	210387467	210387581	25095	2,2,4	1,0,0	0	1	167	99	3.51453e-08	9.86266e-06	0.542,1.0,1.0	0	0.847
25195	ENSG00000138674	SEC31A	chr4	-	82861630	82861708	82857688	82857764	82862533	82862572	25195	99,26,59	1,0,0	19	6	177	99	3.34768e-07	6.05519e-05	0.982,1.0,1.0	0.639	0.355
25309	ENSG00000247828	TMEM161B-DT	chr5	+	88410072	88410194	88269467	88270585	88436272	88436672	25309	2,8,5	1,3,0	0	1	198	99	0.000478689	0.0155747	0.5,0.571,1.0	0	0.69
25464	ENSG00000172456	FGGY	chr1	+	59638227	59638375	59625987	59626049	59660218	59660293	25464	26,20,20	0,0,1	13	3	198	99	0.00071858	0.0207216	1.0,1.0,0.909	0.684	0.286
25689	ENSG00000154380	ENAH	chr1	-	225504990	225505053	225500991	225501070	225507950	225508017	25689	25,14,25	26,7,9	5	19	162	99	0.000427286	0.0143387	0.37,0.55,0.629	0.139	0.377
25690	ENSG00000154380	ENAH	chr1	-	225517195	225517306	225514595	225514900	225519197	225519565	25690	38,5,23	0,0,0	16	6	198	99	1.0503e-07	2.38173e-05	1.0,1.0,1.0	0.571	0.429
25691	ENSG00000154380	ENAH	chr1	-	225517195	225517990	225514595	225514900	225519197	225519565	25691	27,6,13	0,0,0	7	6	198	99	3.25871e-09	1.17403e-06	1.0,1.0,1.0	0.368	0.632
26025	ENSG00000198380	GFPT1	chr2	-	69354258	69354312	69350077	69350183	69354488	69354568	26025	7,10,11	16,6,0	0	6	153	99	0.000101575	0.00486735	0.221,0.519,1.0	0	0.58
26040	ENSG00000178425	NT5DC1	chr6	+	116237458	116237639	116236965	116237084	116238186	116238348	26040	10,1,2	12,6,15	0	15	198	99	0.00215053	0.046512	0.294,0.077,0.062	0	0.144
26077	ENSG00000138768	USO1	chr4	+	75757496	75757573	75752539	75752604	75770438	75770539	26077	23,15,22	0,0,0	19	4	176	99	8.90476e-05	0.00436399	1.0,1.0,1.0	0.728	0.272
26107	ENSG00000088854	DNAAF9	chr20	-	3290128	3290217	3287631	3287790	3294138	3294256	26107	10,1,3	0,0,0	2	2	188	99	0.000425512	0.0143305	1.0,1.0,1.0	0.345	0.655
26171	ENSG00000182473	EXOC7	chr17	-	76091142	76091235	76089174	76089320	76094413	76094581	26171	38,20,30	17,2,0	6	18	192	99	3.70099e-07	6.39133e-05	0.535,0.838,1.0	0.147	0.644
26172	ENSG00000182473	EXOC7	chr17	-	76091142	76091235	76090328	76090397	76094413	76094581	26172	15,9,6	1,0,0	3	2	192	99	0.000393829	0.0134369	0.886,1.0,1.0	0.436	0.526
26331	ENSG00000079308	TNS1	chr2	-	217829843	217829882	217821739	217821938	217831454	217831547	26331	13,6,15	11,3,2	0	10	138	99	9.73498e-07	0.000140096	0.459,0.589,0.843	0	0.63
26458	ENSG00000139372	TDG	chr12	+	103976917	103977060	103965871	103966060	103979830	103980072	26458	12,18,3	1,0,0	6	2	198	99	0.00152238	0.0367105	0.857,1.0,1.0	0.6	0.352
26560	ENSG00000095261	PSMD5	chr9	-	120829098	120829208	120826764	120826907	120831330	120831459	26560	16,18,3	0,1,0	4	2	198	99	0.000795642	0.0224399	1.0,0.9,1.0	0.5	0.467
26615	ENSG00000149532	CPSF7	chr11	-	61419921	61420094	61416104	61416519	61421389	61421608	26615	23,3,9	0,0,0	4	2	198	99	0.00193938	0.0430655	1.0,1.0,1.0	0.5	0.5
26675	ENSG00000084112	SSH1	chr12	-	108802321	108802368	108800779	108800926	108805055	108805184	26675	4,7,4	4,0,0	1	6	146	99	0.000133807	0.00603345	0.404,1.0,1.0	0.102	0.699
26739	ENSG00000023902	PLEKHO1	chr1	+	150157371	150157486	150156928	150157015	150158818	150159324	26739	61,53,40	0,1,0	37	5	198	99	5.87773e-05	0.00323419	1.0,0.964,1.0	0.787	0.201
26745	ENSG00000164056	SPRY1	chr4	+	123397610	123397856	123396794	123396932	123401536	123401793	26745	63,14,25	4,3,0	35	13	198	99	0.000590077	0.017999	0.887,0.7,1.0	0.574	0.288
27090	ENSG00000100280	AP1B1	chr22	-	29339753	29339774	29338989	29339133	29340655	29340857	27090	19,15,10	14,3,3	3	15	120	99	4.26693e-05	0.00254767	0.528,0.805,0.733	0.142	0.547
27152	ENSG00000120029	ARMH3	chr10	-	102009976	102010023	102009373	102009449	102011722	102011783	27152	4,5,2	0,0,0	1	2	146	99	0.00018887	0.00785301	1.0,1.0,1.0	0.253	0.747
27188	ENSG00000003756	RBM5	chr3	+	50100531	50100605	50099981	50100051	50103082	50103107	27188	17,5,16	15,1,0	4	15	173	99	0.000157605	0.00685705	0.393,0.741,1.0	0.132	0.579
27279	ENSG00000138386	NAB1	chr2	+	190655976	190656153	190649082	190649360	190659157	190659362	27279	9,4,3	8,0,1	0	1	198	99	0.00141165	0.0347113	0.36,1.0,0.6	0	0.653
27280	ENSG00000138386	NAB1	chr2	+	190655976	190656153	190649845	190649982	190659157	190659362	27280	14,3,5	2,2,0	0	1	198	99	0.000386056	0.0131917	0.778,0.429,1.0	0	0.736
27281	ENSG00000138386	NAB1	chr2	+	190655976	190656153	190653724	190653780	190659157	190659362	27281	12,2,3	0,0,0	0	1	198	99	8.45411e-06	0.000735558	1.0,1.0,1.0	0	1
27353	ENSG00000188157	AGRN	chr1	+	1051031	1051043	1050725	1050837	1051252	1051369	27353	10,0,2	41,1,9	0	33	111	99	0.000929556	0.0255429	0.179,0.0,0.165	0	0.115
27378	ENSG00000163374	YY1AP1	chr1	-	155668626	155668717	155661306	155661423	155670319	155670464	27378	33,31,23	1,0,0	36	4	190	99	0.000763604	0.0217618	0.945,1.0,1.0	0.824	0.158
27379	ENSG00000163374	YY1AP1	chr1	-	155668626	155668777	155660716	155661423	155670319	155670464	27379	41,29,45	1,0,0	34	4	198	99	0.000447956	0.0148328	0.953,1.0,1.0	0.81	0.174
27386	ENSG00000163374	YY1AP1	chr1	-	155680381	155680456	155679408	155679512	155688070	155688201	27386	5,1,1	0,2,0	0	2	174	99	1.35079e-05	0.00102698	1.0,0.221,1.0	0	0.74
27721	ENSG00000183023	SLC8A1	chr2	-	40178386	40178493	40177751	40177855	40428472	40430271	27721	68,175,60	10,3,0	0	1	198	99	0.00126069	0.0318721	0.773,0.967,1.0	0	0.913
27759	ENSG00000007237	GAS7	chr17	-	9969676	9969762	9959201	9959255	9981803	9981884	27759	47,46,43	2,0,0	25	5	185	99	6.29276e-05	0.00337166	0.926,1.0,1.0	0.728	0.247
27841	ENSG00000122705	CLTA	chr9	+	36210624	36210660	36204067	36204179	36211602	36211784	27841	48,28,46	208,53,104	4	149	135	99	3.29377e-11	1.62656e-08	0.145,0.279,0.245	0.019	0.204
27854	ENSG00000203761	MSTO2P	chr1	+	155747976	155748127	155747761	155747896	155748399	155748531	27854	2,1,3	0,0,0	0	1	198	99	7.86469e-06	0.000715542	1.0,1.0,1.0	0	1
28093	ENSG00000134255	CEPT1	chr1	+	111174878	111174963	111161154	111161296	111182186	111182318	28093	7,1,6	0,0,0	14	3	184	99	0.000670294	0.0197482	1.0,1.0,1.0	0.715	0.285
28271	ENSG00000078246	TULP3	chr12	+	2920762	2920922	2909528	2909580	2922261	2922402	28271	36,9,9	3,0,0	4	3	198	99	0.00094411	0.0258393	0.857,1.0,1.0	0.4	0.552
28301	ENSG00000077549	CAPZB	chr1	-	19342751	19342864	19338822	19339617	19344357	19344434	28301	331253245	59,20,28	50	95	198	99	0	0	0.737,0.863,0.814	0.208	0.597
28779	ENSG00000143258	USP21	chr1	+	161160328	161160506	161159520	161159678	161160619	161160992	28779	3,1,2	2,1,0	0	1	198	99	0.00220878	0.0474359	0.429,0.333,1.0	0	0.587
28947	ENSG00000164294	GPX8	chr5	+	55161051	55161255	55160329	55160396	55164054	55164131	28947	27,1,8	2,0,0	8	3	198	99	0.000969353	0.0261562	0.871,1.0,1.0	0.571	0.386
28988	ENSG00000183426	NPIPA1	chr16	+	14925100	14925189	14924504	14924638	14925732	14925876	28988	10,2,3	0,0,0	4	2	188	99	0.00213039	0.0461652	1.0,1.0,1.0	0.513	0.487
29085	ENSG00000197312	DDI2	chr1	+	15656616	15656679	15651705	15651895	15659836	15661057	29085	1,3,3	0,0,0	0	2	162	99	4.07513e-07	6.77678e-05	1.0,1.0,1.0	0	1
29255	ENSG00000165671	NSD1	chr5	+	177209635	177212195	177204119	177204292	177235820	177235945	29255	14,3,3	0,0,0	0	1	198	99	8.6576e-06	0.000739737	1.0,1.0,1.0	0	1
29289	ENSG00000196961	AP2A1	chr19	+	49802533	49802599	49801980	49802141	49802948	49803005	29289	17,18,31	20,1,8	2	13	165	99	6.26973e-05	0.00337003	0.338,0.915,0.699	0.085	0.566
29325	ENSG00000064225	ST3GAL6	chr3	+	98756368	98756540	98732235	98732532	98768429	98768529	29325	6,7,2	1,8,0	0	2	198	99	0.00064134	0.019121	0.75,0.304,1.0	0	0.685
29465	ENSG00000130939	UBE4B	chr1	+	10106196	10106583	10105515	10105744	10117458	10117600	29465	13,5,8	3,2,2	0	2	198	99	0.000364075	0.0126541	0.684,0.556,0.667	0	0.636
29603	ENSG00000071054	MAP4K4	chr2	+	101863820	101864051	101860824	101860986	101864929	101865003	29603	27,36,18	5,0,3	2	4	198	99	0.000558613	0.0174421	0.73,1.0,0.75	0.2	0.627
29604	ENSG00000071054	MAP4K4	chr2	+	101868028	101868037	101867211	101867309	101869621	101869797	29604	11,24,26	24,8,4	1	12	108	99	0.000131613	0.00600551	0.296,0.733,0.856	0.071	0.557
29723	ENSG00000144357	UBR3	chr2	+	169896506	169896735	169895180	169895311	169905113	169905293	29723	13,4,5	0,0,0	0	2	198	99	1.01055e-07	2.32222e-05	1.0,1.0,1.0	0	1
29983	ENSG00000204054	LINC00963	chr9	+	129502396	129503139	129493418	129493595	129503322	129503672	29983	24,8,9	10,3,8	3	12	198	99	0.000964159	0.0261417	0.545,0.571,0.36	0.111	0.381
29998	ENSG00000156381	ANKRD9	chr14	-	102508640	102508846	102508474	102508549	102509528	102509776	29998	95128139	6,2,0	22	12	198	99	4.35125e-10	1.80899e-07	0.888,0.97,1.0	0.478	0.475
30095	ENSG00000138101	DTNB	chr2	-	25419514	25419535	25388201	25388361	25427534	25427631	30095	5,2,5	4,0,0	1	7	120	99	0.000133267	0.00603345	0.508,1.0,1.0	0.105	0.731
30187	ENSG00000159023	EPB41	chr1	+	29068732	29068783	29064981	29065158	29097806	29097935	30187	3,4,8	4,2,0	0	5	150	99	6.70946e-05	0.00349484	0.331,0.569,1.0	0	0.633
30247	ENSG00000120948	TARDBP	chr1	+	11024301	11024335	11022817	11023329	11025109	11025207	30247	3,0,4	0,1,0	0	2	133	99	1.69529e-06	0.00021144	1.0,0.0,1.0	0	0.667
30406	ENSG00000197989	SNHG12	chr1	-	28581093	28581229	28580334	28580646	28581589	28581623	30406	14,15,2	0,1,0	15	3	198	99	0.000997832	0.0265733	1.0,0.882,1.0	0.714	0.247
30486	ENSG00000070961	ATP2B1	chr12	-	89598589	89598743	89588048	89591295	89599116	89599299	30486	7,9,6	10,5,7	0	10	198	99	6.81524e-05	0.00353334	0.259,0.474,0.3	0	0.344
30487	ENSG00000070961	ATP2B1	chr12	-	89598656	89598743	89590527	89591295	89599116	89599299	30487	19,10,6	10,5,7	0	10	186	99	4.87755e-06	0.000502298	0.503,0.516,0.313	0	0.444
30714	ENSG00000072110	ACTN1	chr14	-	68878457	68878520	68877081	68877240	68878988	68879069	30714	59,32,5	64,27,27	6	69	162	99	1.03621e-05	0.000852125	0.36,0.42,0.102	0.05	0.244
30716	ENSG00000072110	ACTN1	chr14	-	68878457	68878523	68877081	68877240	68878988	68879069	30716	57,34,5	64,27,27	6	69	165	99	1.0748e-05	0.00088063	0.348,0.43,0.1	0.05	0.243
30982	ENSG00000162929	SANBR	chr2	+	61073457	61073551	61071605	61071792	61076919	61077158	30982	7,4,3	1,0,0	1	1	193	99	0.000745905	0.0213592	0.782,1.0,1.0	0.339	0.588
30990	ENSG00000205423	CNEP1R1	chr16	+	50025650	50025701	50024409	50025340	50026395	50026467	30990	3,4,2	4,1,1	0	1	150	99	0.00203253	0.044648	0.331,0.725,0.569	0	0.542
31130	ENSG00000182179	UBA7	chr3	-	49809389	49809464	49808975	49809159	49809541	49809725	31130	45,4,23	0,0,0	64	10	174	99	3.93318e-07	6.68939e-05	1.0,1.0,1.0	0.785	0.215
31138	ENSG00000124588	NQO2	chr6	+	3003668	3003789	2999893	3000085	3004494	3004651	31138	1,1,2	1,0,0	0	1	198	99	8.30394e-06	0.000730568	0.333,1.0,1.0	0	0.778
31225	ENSG00000144381	HSPD1	chr2	-	197490526	197490664	197490196	197490296	197490937	197491042	31225	2,2,3	0,0,0	0	1	198	99	7.90789e-06	0.000715856	1.0,1.0,1.0	0	1
31268	ENSG00000178498	DTX3	chr12	+	57605570	57605731	57604823	57604858	57605988	57606252	31268	2,3,3	1,0,0	1	1	198	99	0.000198729	0.00811174	0.5,1.0,1.0	0.333	0.5
31332	ENSG00000161835	TAMALIN	chr12	+	52009189	52009239	52006945	52007265	52010880	52010935	31332	36,10,16	0,0,0	57	5	149	99	0.000763844	0.0217618	1.0,1.0,1.0	0.883	0.117
31340	ENSG00000144283	PKP4	chr2	+	158676738	158676867	158673882	158674000	158678580	158678654	31340	117,65,133	25,17,31	66	59	198	99	4.80095e-08	1.23085e-05	0.701,0.657,0.682	0.359	0.321
31400	ENSG00000151276	MAGI1	chr3	-	65359063	65359152	65353524	65357132	65361198	65361337	31400	11,1,2	6,0,0	0	10	188	99	1.4177e-05	0.00104352	0.491,1.0,1.0	0	0.83
31441	ENSG00000165689	ENTR1	chr9	-	136408998	136409067	136407825	136407938	136410089	136410239	31441	2,0,1	0,1,0	1	2	168	99	0.000879017	0.0244535	1.0,0.0,1.0	0.228	0.439
31467	ENSG00000134313	KIDINS220	chr2	-	8727188	8727267	8726886	8726943	8733443	8733680	31467	3,5,5	2,2,5	0	2	178	99	0.00197005	0.0434884	0.455,0.582,0.357	0	0.465
31473	ENSG00000134313	KIDINS220	chr2	-	8747144	8747201	8736867	8736999	8747886	8748000	31473	9,8,2	2,0,0	0	3	156	99	1.32837e-07	2.78709e-05	0.741,1.0,1.0	0	0.914
31619	ENSG00000135899	SP110	chr2	-	230202578	230202722	230200884	230200965	230207990	230208059	31619	19,7,5	1,0,0	15	4	198	99	0.000117926	0.00542507	0.905,1.0,1.0	0.652	0.316
31620	ENSG00000135899	SP110	chr2	-	230202578	230202728	230200467	230200965	230207990	230208059	31620	37,13,19	1,0,0	20	4	198	99	0.00015602	0.00680126	0.949,1.0,1.0	0.714	0.269
31974	ENSG00000182552	RWDD4	chr4	-	183655880	183655961	183651217	183651323	183658928	183659178	31974	11,6,2	1,0,0	0	2	180	99	4.82473e-08	1.23085e-05	0.858,1.0,1.0	0	0.953
32013	ENSG00000234127	TRIM26	chr6	-	30201034	30201138	30198737	30199147	30204655	30204765	32013	4,6,5	0,0,0	0	1	198	99	8.33076e-06	0.000730568	1.0,1.0,1.0	0	1
32014	ENSG00000234127	TRIM26	chr6	-	30204655	30204765	30201034	30201138	30213304	30213365	32014	10,8,9	2,0,0	0	1	198	99	2.05458e-05	0.00142362	0.714,1.0,1.0	0	0.905
32288	ENSG00000119004	CYP20A1	chr2	+	203272645	203272748	203266513	203266681	203278572	203278688	32288	7,5,5	2,0,0	3	5	198	99	2.12554e-05	0.00146375	0.636,1.0,1.0	0.231	0.648
32289	ENSG00000119004	CYP20A1	chr2	+	203272669	203272748	203266513	203266681	203278572	203278688	32289	13,9,9	2,0,0	8	5	178	99	5.36655e-05	0.00301953	0.783,1.0,1.0	0.471	0.457
32414	ENSG00000148660	CAMK2G	chr10	-	73828088	73828121	73824039	73824084	73837467	73837511	32414	3,1,3	0,0,0	0	1	132	99	1.22212e-05	0.000965633	1.0,1.0,1.0	0	1
32489	ENSG00000138279	ANXA7	chr10	-	73396043	73396109	73388311	73388414	73396518	73396583	32489	110,66,78	49,16,10	10	70	165	99	0	0	0.574,0.712,0.824	0.079	0.624
32510	ENSG00000179912	R3HDM2	chr12	-	57272452	57272554	57269751	57269994	57280357	57280530	32510	10,11,8	18,14,1	0	12	198	99	6.40321e-05	0.00340645	0.217,0.282,0.8	0	0.433
32616	ENSG00000155542	SETD9	chr5	+	56911168	56911502	56909623	56909743	56913010	56913116	32616	7,5,3	2,1,1	0	2	198	99	0.000277375	0.0103507	0.636,0.714,0.6	0	0.65
32617	ENSG00000155542	SETD9	chr5	+	56911168	56911536	56909351	56909743	56913010	56913134	32617	9,7,18	2,1,1	0	2	198	99	6.19441e-05	0.00335904	0.692,0.778,0.9	0	0.79
32635	ENSG00000162174	ASRGL1	chr11	+	62356324	62356467	62337889	62338167	62356986	62357132	32635	6,10,10	0,0,1	9	3	198	99	0.000332628	0.0119289	1.0,1.0,0.833	0.6	0.344
32781	ENSG00000072210	ALDH3A2	chr17	+	19673150	19673275	19671720	19671956	19675557	19675741	32781	14,2,6	0,0,0	7	15	198	99	1.69753e-13	1.53734e-10	1.0,1.0,1.0	0.189	0.811
33493	ENSG00000102710	SUPT20H	chr13	-	37010551	37010655	37009311	37009809	37012191	37012297	33493	75,24,41	16,4,8	20	21	198	99	1.36413e-05	0.00102698	0.701,0.75,0.719	0.323	0.4
33679	ENSG00000132170	PPARG	chr3	+	12416703	12417154	12405307	12406081	12433897	12433903	33679	24,13,5	0,0,0	84	5	198	99	0.00127778	0.0321595	1.0,1.0,1.0	0.894	0.106
34102	ENSG00000041982	TNC	chr9	-	115046409	115046682	115042218	115042341	115057152	115057425	34102	5,57,1	0,1,0	0	1	198	99	1.27558e-05	0.000991573	1.0,0.966,1.0	0	0.989
34413	ENSG00000160050	CCDC28B	chr1	+	32204185	32204379	32201912	32204045	32204597	32204620	34413	154,60,80	11,3,2	60	14	198	99	0.000283785	0.0105132	0.875,0.909,0.952	0.682	0.23
34414	ENSG00000160050	CCDC28B	chr1	+	32204232	32204379	32203878	32204045	32204597	32204620	34414	85,28,50	11,3,2	28	14	198	99	0.000146769	0.00648613	0.794,0.824,0.926	0.5	0.348
34543	ENSG00000091127	PUS7	chr7	-	105502419	105502564	105495141	105495253	105505954	105506056	34543	8,6,1	1,0,0	6	2	198	99	0.00106703	0.0278319	0.8,1.0,1.0	0.6	0.333
34548	ENSG00000094975	SUCO	chr1	+	172577538	172577559	172575517	172575623	172577763	172577819	34548	3,3,3	1,0,0	0	1	120	99	4.58161e-08	1.19601e-05	0.712,1.0,1.0	0	0.904
34568	ENSG00000103168	TAF1C	chr16	-	84185479	84185583	84184850	84184989	84186900	84186989	34568	21,3,1	5,2,3	0	4	198	99	0.000538814	0.0168944	0.677,0.429,0.143	0	0.416
34634	ENSG00000136450	SRSF1	chr17	-	58005397	58005600	58004922	58005041	58005800	58005973	34634	91,42,63	3,0,0	49	6	198	99	0.000253714	0.00976993	0.938,1.0,1.0	0.803	0.176
34635	ENSG00000136450	SRSF1	chr17	-	58005413	58005600	58004587	58005041	58005800	58005973	34635	101,44,65	3,0,0	53	6	198	99	0.00026525	0.0100589	0.944,1.0,1.0	0.815	0.166
34696	ENSG00000154065	ANKRD29	chr18	-	23634050	23634149	23629851	23629951	23638848	23638947	34696	8,5,7	0,0,0	38	5	198	99	7.8635e-05	0.00398469	1.0,1.0,1.0	0.792	0.208
34870	ENSG00000119185	ITGB1BP1	chr2	-	9419989	9420100	9418625	9418732	9422801	9423228	34870	8,3,9	1,0,0	12	3	198	99	0.000703822	0.0204608	0.8,1.0,1.0	0.667	0.266
34917	ENSG00000164615	CAMLG	chr5	+	134741062	134741523	134738512	134738792	134743986	134744052	34917	37,15,18	5,2,0	19	12	198	99	0.000225367	0.00894146	0.787,0.789,1.0	0.442	0.417
35030	ENSG00000122786	CALD1	chr7	+	134935687	134935765	134932987	134933390	134941091	134941237	35030	57,25,16	66,10,59	6	39	177	99	0.00163849	0.0384368	0.326,0.583,0.132	0.079	0.268
35031	ENSG00000122786	CALD1	chr7	+	134962819	134962934	134960532	134960628	134965305	134965386	35031	97,29,47	104,32,66	6	92	198	99	6.91669e-14	7.39427e-11	0.318,0.312,0.263	0.032	0.266
35085	ENSG00000121940	CLCC1	chr1	-	108954369	108954472	108950308	108950448	108963360	108963484	35085	2,1,6	2,0,0	0	1	198	99	5.39033e-06	0.000542659	0.333,1.0,1.0	0	0.778
35280	ENSG00000130779	CLIP1	chr12	-	122276438	122276444	122274037	122274162	122278153	122278203	35280	5,8,19	16,14,14	0	8	105	99	0.000329246	0.0118455	0.228,0.35,0.561	0	0.38
35281	ENSG00000130779	CLIP1	chr12	-	122322113	122324381	122319231	122319348	122327946	122328162	35281	6,7,12	20,12,5	0	10	198	99	0.000354628	0.0124559	0.13,0.226,0.545	0	0.3
35315	ENSG00000275052	PPP4R3B	chr2	-	55598415	55599039	55588878	55588956	55603977	55604076	35315	27,15,4	1,0,0	9	3	198	99	0.000238465	0.00934299	0.931,1.0,1.0	0.6	0.377
35470	ENSG00000183963	SMTN	chr22	+	31093783	31093876	31091674	31091847	31095302	31095455	35470	99,24,79	91,8,22	21	58	192	99	2.37665e-06	0.000276455	0.359,0.607,0.649	0.157	0.381
35539	ENSG00000107738	VSIR	chr10	-	71760867	71760924	71755358	71755466	71773357	71773520	35539	26,7,24	0,0,0	43	4	156	99	0.0017725	0.0406878	1.0,1.0,1.0	0.872	0.128
36293	ENSG00000219626	FAM228B	chr2	+	24167626	24167683	24164197	24164335	24169355	24169496	36293	88,6,32	17,4,18	11	28	156	99	1.49977e-05	0.00109674	0.767,0.488,0.53	0.2	0.395
36750	ENSG00000141367	CLTC	chr17	+	59687000	59687021	59685586	59685808	59690635	59690711	36750	83,95,50	29,16,34	20	45	120	99	3.1038e-07	5.71149e-05	0.702,0.83,0.548	0.268	0.425
36839	ENSG00000064651	SLC12A2	chr5	+	128138823	128138908	128138596	128138724	128141829	128141981	36839	11,4,5	1,0,0	1	1	184	99	0.00210729	0.0457531	0.855,1.0,1.0	0.35	0.602
37312	ENSG00000149716	LTO1	chr11	-	69673215	69673321	69671377	69671819	69675189	69675247	37312	15,1,8	1,0,0	5	2	198	99	0.00105813	0.0277189	0.882,1.0,1.0	0.556	0.405
37463	ENSG00000084623	EIF3I	chr1	+	32226170	32226283	32224409	32224475	32228498	32228609	37463	125,108,72	2,0,0	82	6	198	99	0.000190078	0.00785867	0.969,1.0,1.0	0.872	0.118
37466	ENSG00000084623	EIF3I	chr1	+	32226170	32226320	32224033	32224475	32228498	32228609	37466	126,109,72	2,0,0	82	6	198	99	0.000187559	0.00783314	0.969,1.0,1.0	0.872	0.118
37468	ENSG00000084623	EIF3I	chr1	+	32226402	32226530	32224409	32224475	32228498	32228609	37468	157,79,117	2,0,0	94	6	198	99	0.000257379	0.00982681	0.975,1.0,1.0	0.887	0.105
37548	ENSG00000205485	NA	chr7	+	76615493	76615663	76551463	76551522	76621115	76621388	37548	14,2,3	0,0,0	4	2	198	99	0.0018656	0.0420088	1.0,1.0,1.0	0.5	0.5
37654	ENSG00000204681	GABBR1	chr6	-	29609228	29609379	29608600	29608733	29610923	29611001	37654	38,15,24	30,4,5	1	45	198	99	1.33338e-13	1.35134e-10	0.388,0.652,0.706	0.011	0.571
38038	ENSG00000213341	CHUK	chr10	-	100202087	100202149	100200670	100200780	100204505	100204657	38038	11,7,8	0,0,0	0	1	161	99	1.18953e-05	0.000946988	1.0,1.0,1.0	0	1
38059	ENSG00000020922	MRE11	chr11	-	94456275	94456338	94447218	94447438	94459407	94459581	38059	25,2,15	0,0,0	5	4	162	99	1.66467e-06	0.000210377	1.0,1.0,1.0	0.433	0.567
38113	ENSG00000122085	MTERF4	chr2	-	241094276	241094429	241089979	241090044	241097242	241097427	38113	16,1,9	0,1,0	11	6	198	99	3.66176e-05	0.00225223	1.0,0.333,1.0	0.478	0.3
38114	ENSG00000122085	MTERF4	chr2	-	241094276	241094432	241089979	241090044	241097242	241097427	38114	17,1,9	0,1,0	11	6	198	99	3.52499e-05	0.00217866	1.0,0.333,1.0	0.478	0.3
38605	ENSG00000112367	FIG4	chr6	+	109727157	109727265	109716444	109716568	109732636	109732687	38605	1,1,2	0,0,0	0	1	198	99	7.78534e-06	0.000713392	1.0,1.0,1.0	0	1
38627	ENSG00000168958	MFF	chr2	+	227342744	227342819	227340291	227340380	227355676	227355761	38627	48,38,53	23,16,16	20	26	174	99	0.000719025	0.0207216	0.543,0.575,0.653	0.304	0.286
38633	ENSG00000168958	MFF	chr2	+	227352513	227352573	227340291	227340380	227355676	227355761	38633	88122114	23,16,16	48	26	159	99	0.000310437	0.0112408	0.704,0.826,0.816	0.535	0.247
38685	ENSG00000135636	DYSF	chr2	+	71549349	71549391	71539156	71539239	71551040	71551156	38685	4,3,5	4,1,0	0	8	141	99	9.20204e-06	0.000776638	0.413,0.678,1.0	0	0.697
38702	ENSG00000132912	DCTN4	chr5	-	150742113	150742157	150733367	150733475	150753478	150753657	38702	28,18,3	1,0,0	6	3	143	99	0.000196286	0.008056	0.951,1.0,1.0	0.581	0.403
39053	ENSG00000105953	OGDH	chr7	+	44656317	44656362	44647656	44647759	44666735	44666851	39053	18,31,15	58,128,32	0	10	144	99	0.00176374	0.0405287	0.176,0.143,0.244	0	0.188
39149	ENSG00000133059	DSTYK	chr1	-	205150679	205150794	205142504	205147745	205157272	205157386	39149	6,1,8	0,0,0	2	2	198	99	0.000364122	0.0126541	1.0,1.0,1.0	0.333	0.667
39183	ENSG00000166704	ZNF606	chr19	-	57999807	57999896	57988594	57988721	58000682	58000739	39183	13,5,4	0,0,0	3	2	188	99	0.00111609	0.0288334	1.0,1.0,1.0	0.441	0.559
39232	ENSG00000022840	RNF10	chr12	+	120571190	120571291	120566824	120566980	120575630	120575688	39232	454399316	23,11,5	185	21	198	99	0.000114393	0.00530604	0.908,0.948,0.969	0.815	0.127
39330	ENSG00000174915	PTDSS2	chr11	+	473894	473977	458673	460288	479084	479090	39330	51,10,14	1,2,0	11	5	182	99	0.00016711	0.00716266	0.965,0.731,1.0	0.545	0.354
39706	ENSG00000145349	CAMK2D	chr4	-	113502935	113502977	113500462	113500508	113509637	113509675	39706	3,7,5	3,0,1	0	3	141	99	4.48237e-05	0.00266215	0.412,1.0,0.778	0	0.73
39905	ENSG00000074054	CLASP1	chr2	-	121409023	121409047	121407470	121407715	121410865	121410969	39905	8,7,0	2,0,3	0	3	123	99	0.000356865	0.0124791	0.763,1.0,0.0	0	0.588
39958	ENSG00000197635	DPP4	chr2	-	162039131	162039184	162038944	162039021	162045531	162045612	39958	1,1,2	0,0,1	3	3	152	99	8.29997e-05	0.00412244	1.0,1.0,0.566	0.394	0.461
40272	ENSG00000146147	MLIP	chr6	+	54189869	54189914	54124472	54124865	54230713	54230802	40272	3,7,3	2,0,0	0	4	144	99	1.27478e-07	2.7256e-05	0.508,1.0,1.0	0	0.836
40273	ENSG00000146147	MLIP	chr6	+	54202104	54202233	54124472	54124865	54230713	54230802	40273	206276229	2,0,0	37	4	198	99	0.000883387	0.0245095	0.981,1.0,1.0	0.822	0.172
40423	ENSG00000124831	LRRFIP1	chr2	+	237751199	237751271	237749198	237749324	237753308	237753479	40423	118,125,59	40,7,12	11	44	171	99	3.33067e-15	4.39844e-12	0.631,0.912,0.74	0.126	0.635
40425	ENSG00000124831	LRRFIP1	chr2	+	237757455	237757548	237756094	237756187	237760063	237760205	40425	109,120,65	40,10,10	9	26	192	99	2.65184e-10	1.14488e-07	0.584,0.861,0.77	0.151	0.587
40426	ENSG00000124831	LRRFIP1	chr2	+	237758728	237758821	237756094	237756187	237760063	237760205	40426	80,71,82	40,10,10	2	26	192	99	5.86531e-13	4.70272e-10	0.508,0.785,0.809	0.038	0.663
40549	ENSG00000175198	PCCA	chr13	+	100257594	100257673	100235841	100235878	100262728	100262831	40549	35,16,13	0,0,0	12	3	178	99	0.00145086	0.0354814	1.0,1.0,1.0	0.69	0.31
40788	ENSG00000240344	PPIL3	chr2	-	200885261	200885367	200881420	200881488	200885697	200885772	40788	14,3,10	3,1,0	1	6	198	99	1.4253e-05	0.00104569	0.7,0.6,1.0	0.077	0.69
40908	ENSG00000170919	TPT1-AS1	chr13	+	45390713	45390858	45389734	45389820	45391031	45391548	40908	8,5,13	6,0,0	3	10	198	99	8.84016e-05	0.00435223	0.4,1.0,1.0	0.13	0.67
40909	ENSG00000170919	TPT1-AS1	chr13	+	45390713	45390902	45387584	45389820	45391031	45391676	40909	49,13,41	6,0,0	24	10	198	99	0.000106549	0.00501471	0.803,1.0,1.0	0.545	0.389
40910	ENSG00000170919	TPT1-AS1	chr13	+	45390757	45390902	45389734	45389820	45391031	45391619	40910	48,11,31	6,0,0	26	10	198	99	0.000379603	0.0130108	0.8,1.0,1.0	0.565	0.368
41095	ENSG00000120896	SORBS3	chr8	+	22566344	22566484	22565677	22565872	22566660	22566694	41095	100,18,37	1,0,1	56	5	198	99	0.000774526	0.0220382	0.98,1.0,0.949	0.848	0.128
41151	ENSG00000085978	ATG16L1	chr2	+	233273990	233274041	233273720	233273777	233274675	233274738	41151	3,8,6	2,0,6	0	2	150	99	0.000589966	0.017999	0.497,1.0,0.398	0	0.632
41189	ENSG00000123297	TSFM	chr12	+	57792985	57793073	57787039	57787162	57796176	57796261	41189	78,56,78	5,1,0	29	6	187	99	0.000992652	0.0265298	0.892,0.967,1.0	0.719	0.234
41195	ENSG00000166762	CATSPER2	chr15	-	43632716	43632928	43632198	43632363	43635359	43635416	41195	5,1,2	1,0,0	6	4	198	99	4.09124e-05	0.00246904	0.714,1.0,1.0	0.429	0.476
41196	ENSG00000166762	CATSPER2	chr15	-	43632716	43632934	43632198	43632363	43635359	43635416	41196	6,1,2	1,0,0	4	4	198	99	1.35369e-05	0.00102698	0.75,1.0,1.0	0.333	0.584
41440	ENSG00000138100	TRIM54	chr2	+	27304958	27305054	27299244	27299416	27305583	27305817	41440	147,84,170	23,2,2	67	29	195	99	2.48861e-08	7.25574e-06	0.764,0.955,0.977	0.54	0.359
41578	ENSG00000115295	CLIP4	chr2	+	29174372	29174445	29167241	29167540	29181571	29181697	41578	12,7,17	2,0,0	1	2	172	99	0.000264799	0.0100589	0.775,1.0,1.0	0.223	0.702
41580	ENSG00000115295	CLIP4	chr2	+	29174379	29174445	29167475	29167540	29181571	29183783	41580	5,7,9	2,0,0	1	2	165	99	0.00037791	0.0129726	0.6,1.0,1.0	0.231	0.636
41630	ENSG00000167393	PPP2R3B	chrX	-	362254	362332	361404	361590	386367	386955	41630	3,3,5	1,0,0	0	4	177	99	3.29462e-09	1.17403e-06	0.627,1.0,1.0	0	0.876
41700	ENSG00000225830	ERCC6	chr10	-	49524032	49524777	49515197	49517121	49528416	49528525	41700	1,2,5	0,0,7	0	1	198	99	0.00114516	0.0294152	1.0,1.0,0.263	0	0.754
41716	ENSG00000111224	PARP11	chr12	-	3828909	3829030	3826157	3826233	3829889	3830018	41716	3,3,1	2,0,0	1	2	198	99	0.000656047	0.0195076	0.429,1.0,1.0	0.2	0.61
42026	ENSG00000093167	LRRFIP2	chr3	-	37066223	37066325	37065809	37065942	37075023	37075116	42026	90,7,27	6,1,6	13	9	198	99	0.000718705	0.0207216	0.882,0.778,0.692	0.419	0.365
42027	ENSG00000093167	LRRFIP2	chr3	-	37072789	37072882	37065809	37065942	37075023	37075116	42027	41,37,39	6,1,6	11	9	192	99	0.000264051	0.0100589	0.779,0.95,0.77	0.387	0.446
42461	ENSG00000090097	PCBP4	chr3	-	51961940	51962088	51961159	51961304	51967325	51967454	42461	14,3,15	2,1,4	4	7	198	99	0.00176377	0.0405287	0.778,0.6,0.652	0.222	0.455
42491	ENSG00000156256	USP16	chr21	+	29025708	29025771	29024650	29024777	29027872	29027974	42491	10,16,4	13,4,6	0	5	162	99	0.000349348	0.0123122	0.32,0.71,0.289	0	0.44
42537	ENSG00000184916	JAG2	chr14	-	105144929	105145061	105143481	105143638	105145730	105145973	42537	43,7,5	0,0,0	49	4	198	99	0.00134146	0.0333877	1.0,1.0,1.0	0.86	0.14
42637	ENSG00000118418	HMGN3	chr6	-	79202062	79202155	79201248	79201726	79202275	79202389	42637	265103252	78,37,56	71	77	192	99	1.97548e-09	7.27042e-07	0.637,0.589,0.699	0.322	0.32
42679	ENSG00000221838	AP4M1	chr7	+	100105044	100105098	100104091	100104154	100105239	100105346	42679	12,6,3	2,0,0	3	3	153	99	0.000315128	0.0113923	0.795,1.0,1.0	0.393	0.539
42705	ENSG00000152894	PTPRK	chr6	-	128003196	128003232	127998719	127998904	128005083	128005244	42705	7,2,7	5,4,6	0	3	135	99	0.00151618	0.0366396	0.507,0.268,0.461	0	0.412
42848	ENSG00000118873	RAB3GAP2	chr1	-	220159385	220159421	220157801	220157876	220162197	220162268	42848	9,5,2	0,0,0	2	2	135	99	0.0011402	0.0293212	1.0,1.0,1.0	0.423	0.577
43012	ENSG00000153291	SLC25A27	chr6	+	46676646	46676743	46671125	46671228	46677610	46677917	43012	30,14,11	0,0,0	37	4	196	99	0.000574055	0.0177027	1.0,1.0,1.0	0.824	0.176
43039	ENSG00000138162	TACC2	chr10	+	122229345	122229486	122227836	122228008	122237394	122237538	43039	126,27,63	9,4,5	14	9	198	99	0.000127742	0.00584077	0.875,0.771,0.863	0.438	0.398
43052	ENSG00000269313	MAGIX	chrX	+	49164862	49165090	49164706	49164789	49165189	49165361	43052	4,1,7	7,0,0	0	2	198	99	0.000166562	0.00716266	0.222,1.0,1.0	0	0.741
43118	ENSG00000198492	YTHDF2	chr1	+	28742402	28743986	28738258	28738338	28768928	28769125	43118	66,72,43	5,0,0	51	7	198	99	0.00205784	0.0450049	0.868,1.0,1.0	0.785	0.171
43152	ENSG00000153406	NMRAL1	chr16	-	4471313	4471449	4469629	4469698	4474092	4474166	43152	5,1,8	0,0,0	1	2	198	99	0.000205128	0.00831252	1.0,1.0,1.0	0.2	0.8
43254	ENSG00000168036	CTNNB1	chr3	+	41224189	41224321	41224020	41224081	41224525	41224711	43254	9,18,6	80,31,20	0	18	198	99	0.00115022	0.0295113	0.053,0.225,0.13	0	0.136
43310	ENSG00000112578	BYSL	chr6	+	41930131	41930270	41927373	41927536	41930634	41930768	43310	21,27,6	1,0,0	13	3	198	99	0.000636023	0.0190383	0.913,1.0,1.0	0.684	0.287
43438	ENSG00000151914	DST	chr6	-	56464684	56464756	56463564	56463764	56466077	56466195	43438	136,87,207	34,6,9	49	68	171	99	2.22045e-16	3.56064e-13	0.698,0.894,0.93	0.294	0.547
43452	ENSG00000196586	MYO6	chr6	+	75867430	75867523	75866931	75867105	75870646	75870685	43452	1,2,3	0,0,0	0	5	192	99	6.16607e-12	3.84523e-09	1.0,1.0,1.0	0	1
43490	ENSG00000112530	PACRG	chr6	+	163312778	163312895	163089258	163089408	163314826	163315491	43490	4,7,20	5,4,6	0	5	198	99	0.000109692	0.00510912	0.286,0.467,0.625	0	0.459
43517	ENSG00000147419	CCDC25	chr8	-	27756718	27756770	27752511	27752587	27762418	27762458	43517	13,4,4	0,1,0	13	4	151	99	0.000233174	0.00919993	1.0,0.724,1.0	0.681	0.227
43770	ENSG00000225791	TRAM2-AS1	chr6	+	52578501	52578594	52577306	52578393	52579374	52579609	43770	3,2,9	2,0,0	1	2	192	99	0.000479723	0.0155858	0.436,1.0,1.0	0.205	0.607
43854	ENSG00000137601	NEK1	chr4	-	169508768	169508852	169508247	169508331	169537808	169537911	43854	12,1,12	0,1,0	0	1	183	99	1.21647e-07	2.62593e-05	1.0,0.351,1.0	0	0.784
44263	ENSG00000108352	RAPGEFL1	chr17	+	40181298	40181373	40178248	40178381	40181615	40181694	44263	1,3,2	1,0,0	0	1	174	99	1.01371e-07	2.32222e-05	0.363,1.0,1.0	0	0.788
44431	ENSG00000164818	DNAAF5	chr7	+	779952	780144	775005	775162	785516	786031	44431	60,35,21	0,0,0	13	3	198	99	0.00139245	0.0343144	1.0,1.0,1.0	0.684	0.316
44468	ENSG00000106100	NOD1	chr7	-	30446140	30446224	30424526	30425710	30447014	30447148	44468	5,1,1	1,0,0	0	1	183	99	6.93107e-08	1.63792e-05	0.73,1.0,1.0	0	0.91
44492	ENSG00000164972	C9orf24	chr9	-	34381055	34381131	34379645	34379732	34381368	34381538	44492	28,7,12	0,0,0	0	1	175	99	1.36778e-05	0.00102698	1.0,1.0,1.0	0	1
44822	ENSG00000058404	CAMK2B	chr7	-	44232821	44232866	44231005	44231054	44234389	44234461	44822	122,52,49	6,1,0	0	1	144	99	0.00106571	0.0278319	0.933,0.973,1.0	0	0.969
44859	ENSG00000183696	UPP1	chr7	+	48103296	48103411	48101823	48101870	48106872	48107082	44859	6,19,1	1,0,0	5	4	198	99	5.62646e-06	0.00055645	0.75,1.0,1.0	0.385	0.532
45268	ENSG00000223705	NSUN5P1	chr7	+	75414639	75414798	75412788	75412932	75414884	75415024	45268	14,6,10	3,2,0	4	6	198	99	0.00184628	0.0416383	0.7,0.6,1.0	0.25	0.517
45343	ENSG00000125388	GRK4	chr4	+	3019640	3019831	3013687	3013828	3022413	3022451	45343	6,2,12	0,0,0	9	4	198	99	7.15635e-06	0.000672218	1.0,1.0,1.0	0.529	0.471
45379	ENSG00000145725	PPIP5K2	chr5	+	103187313	103187376	103186319	103186439	103190841	103190982	45379	5,4,7	1,0,1	4	4	162	99	0.000171608	0.00726907	0.753,1.0,0.811	0.379	0.476
45449	ENSG00000167081	PBX3	chr9	+	125915685	125915927	125748181	125748623	125929654	125929845	45449	35,10,25	1,1,0	13	3	198	99	0.00178624	0.0409195	0.946,0.833,1.0	0.684	0.242
45749	ENSG00000019144	PHLDB1	chr11	+	118613293	118613450	118610426	118610526	118613815	118613896	45749	6,3,2	1,1,0	4	6	198	99	0.000140616	0.00624315	0.75,0.6,1.0	0.25	0.533
45773	ENSG00000197694	SPTAN1	chr9	+	128629124	128629187	128627924	128627942	128630320	128630375	45773	228,54,101	86,15,38	29	128	162	99	0	0	0.618,0.687,0.619	0.122	0.519
45896	ENSG00000179818	PCBP1-AS1	chr2	-	70083506	70083687	70059642	70059680	70085546	70085554	45896	14,3,4	1,0,0	4	3	198	99	3.45069e-05	0.0021582	0.875,1.0,1.0	0.4	0.558
45900	ENSG00000179818	PCBP1-AS1	chr2	-	70083537	70083687	70059642	70059680	70085546	70085573	45900	17,3,4	1,0,0	6	3	198	99	8.9007e-05	0.00436399	0.895,1.0,1.0	0.5	0.465
45948	ENSG00000085514	PILRA	chr7	+	100389887	100390106	100374043	100374433	100397878	100397912	45948	3,1,3	1,1,0	0	1	198	99	1.26618e-05	0.000990442	0.6,0.333,1.0	0	0.644
46029	ENSG00000126883	NUP214	chr9	+	131201646	131201717	131197215	131199015	131215211	131215368	46029	50,9,8	0,0,0	42	5	170	99	0.000149337	0.00658666	1.0,1.0,1.0	0.83	0.17
46268	ENSG00000075624	ACTB	chr7	-	5529018	5529059	5528280	5528719	5529160	5529400	46268	883,28,135	865357390	24	1309	140	99	3.33067e-16	4.9849e-13	0.419,0.053,0.197	0.013	0.21
46358	ENSG00000106477	CEP41	chr7	-	130426628	130426759	130416918	130416966	130427954	130428018	46358	0,2,7	4,0,0	0	2	198	99	0.000471978	0.0153787	0.0,1.0,1.0	0	0.667
46359	ENSG00000106477	CEP41	chr7	-	130426645	130426759	130416918	130416966	130427954	130428018	46359	0,2,7	4,0,0	0	2	198	99	0.000471978	0.0153787	0.0,1.0,1.0	0	0.667
46414	ENSG00000132256	TRIM5	chr11	-	5665980	5666081	5663616	5665682	5667688	5667711	46414	13,1,2	0,2,0	2	6	198	99	0.000194643	0.00800316	1.0,0.2,1.0	0.143	0.59
46488	ENSG00000105793	GTPBP10	chr7	+	90354457	90354549	90352815	90353009	90355085	90355230	46488	11,6,2	0,0,0	4	2	191	99	0.0020588	0.0450049	1.0,1.0,1.0	0.509	0.491
46489	ENSG00000105793	GTPBP10	chr7	+	90354457	90354549	90352815	90353009	90372154	90372228	46489	5,5,2	0,0,0	0	1	191	99	8.48595e-06	0.000735558	1.0,1.0,1.0	0	1
46590	ENSG00000051825	MPHOSPH9	chr12	-	123203249	123203375	123202623	123203084	123210055	123210162	46590	3,3,9	1,1,0	0	1	198	99	5.10436e-06	0.00051852	0.6,0.6,1.0	0	0.733
46645	ENSG00000188002	NA	chr5	-	1632643	1632751	1628515	1629630	1632844	1632906	46645	9,11,4	2,2,3	0	3	198	99	0.000133816	0.00603345	0.692,0.733,0.4	0	0.608
46677	ENSG00000146872	TLK2	chr17	+	62552301	62552397	62536169	62536337	62560015	62560126	46677	9,3,2	2,0,0	1	2	195	99	0.00034264	0.0121713	0.696,1.0,1.0	0.202	0.697
46830	ENSG00000067182	TNFRSF1A	chr12	-	6333844	6333865	6333366	6333451	6334090	6334244	46830	26,18,13	2,2,0	11	8	120	99	4.59901e-05	0.00270991	0.915,0.881,1.0	0.531	0.401
46943	ENSG00000127914	AKAP9	chr7	+	92063461	92063500	92062273	92062486	92065230	92065463	46943	8,2,1	4,0,0	0	3	138	99	3.13596e-05	0.00200007	0.589,1.0,1.0	0	0.863
47264	ENSG00000087274	ADD1	chr4	+	2909338	2909431	2908514	2908604	2914883	2915040	47264	36,31,50	98,52,76	2	46	192	99	6.16163e-07	9.60615e-05	0.159,0.235,0.253	0.022	0.194
47332	ENSG00000161203	AP2M1	chr3	+	184180644	184180650	184180063	184180251	184180848	184180881	47332	312374272	32,7,7	111	34	105	99	6.21508e-11	2.96869e-08	0.902,0.981,0.973	0.755	0.197
47333	ENSG00000161203	AP2M1	chr3	+	184180644	184180741	184180168	184180251	184180848	184180984	47333	23,18,13	32,7,7	6	34	196	99	3.89199e-05	0.00237433	0.266,0.565,0.484	0.082	0.356
47522	ENSG00000074800	ENO1	chr1	-	8870824	8870883	8870451	8870510	8871890	8871986	47522	38,43,9	103,203,32	1	64	158	99	1.15611e-06	0.00016121	0.188,0.117,0.15	0.01	0.142
47530	ENSG00000081803	CADPS2	chr7	-	122436359	122436380	122416060	122416164	122438340	122438376	47530	4,1,5	6,2,6	0	5	120	99	0.00138001	0.0341955	0.355,0.292,0.407	0	0.351
47828	ENSG00000189212	DPY19L2P1	chr7	-	35162000	35162094	35150087	35150274	35179017	35179155	47828	9,7,1	0,2,0	0	1	193	99	4.95972e-06	0.000508428	1.0,0.642,1.0	0	0.881
47926	ENSG00000234520	HRAT17	chr7	-	112973604	112973672	112956521	112956711	112980045	112980164	47926	20,1,7	0,0,0	1	2	167	99	0.000125474	0.00574877	1.0,1.0,1.0	0.229	0.771
47954	ENSG00000234520	HRAT17	chr7	-	112982986	112983141	112956521	112956711	112986535	112986664	47954	23,0,10	29,4,15	0	7	198	99	0.00128237	0.0322028	0.284,0.0,0.25	0	0.178
48589	ENSG00000101901	ALG13	chrX	+	111708026	111708393	111689086	111689197	111708964	111708998	48589	6,6,2	0,0,0	0	1	198	99	8.27012e-06	0.000730568	1.0,1.0,1.0	0	1
48662	ENSG00000122367	LDB3	chr10	+	86687068	86687272	86685677	86685700	86691895	86692065	48662	45,31,64	0,2,0	59	5	198	99	0.00113654	0.0292608	1.0,0.886,1.0	0.855	0.107
48682	ENSG00000162669	HFM1	chr1	-	91266016	91266107	91262480	91262592	91267744	91267855	48682	5,4,4	3,0,0	0	2	190	99	1.60191e-05	0.00116009	0.465,1.0,1.0	0	0.822
49002	ENSG00000156313	RPGR	chrX	-	38287864	38288041	38276586	38276772	38290958	38291024	49002	4,3,2	0,1,0	2	1	198	99	0.00165797	0.0387722	1.0,0.6,1.0	0.5	0.367
49508	ENSG00000143850	PLEKHA6	chr1	-	204243113	204243263	204241684	204241814	204244863	204245003	49508	72,1,16	15,0,0	2	6	198	99	6.05248e-05	0.00329802	0.706,1.0,1.0	0.143	0.759
49641	ENSG00000046651	OFD1	chrX	+	13763744	13763855	13762343	13762444	13767126	13767284	49641	48,21,39	1,0,0	41	9	198	99	1.41783e-07	2.94725e-05	0.96,1.0,1.0	0.695	0.292
50057	ENSG00000130988	RGN	chrX	+	47089775	47089991	47084417	47084600	47091677	47091809	50057	19,53,12	6,0,5	4	13	198	99	2.8288e-06	0.000318138	0.613,1.0,0.545	0.133	0.586
50076	ENSG00000029363	BCLAF1	chr6	-	136276467	136276508	136275842	136275989	136277864	136278103	50076	13,18,11	3,0,0	4	4	140	99	0.000278768	0.0103787	0.754,1.0,1.0	0.414	0.504
50112	ENSG00000094631	HDAC6	chrX	+	48818219	48818412	48818040	48818109	48822619	48822794	50112	18,8,8	0,0,2	8	4	198	99	0.000257104	0.00982681	1.0,1.0,0.667	0.5	0.389
50281	ENSG00000179630	LACC1	chr13	+	43890113	43890274	43888756	43888982	43891448	43893931	50281	5,5,4	0,0,0	0	1	198	99	8.27064e-06	0.000730568	1.0,1.0,1.0	0	1
50322	ENSG00000223773	CD99P1	chrX	+	2615815	2615969	2612149	2612218	2618739	2618784	50322	11,4,6	0,0,0	12	3	198	99	0.000349146	0.0123122	1.0,1.0,1.0	0.667	0.333
50457	ENSG00000132793	LPIN3	chr20	+	41357881	41358034	41357360	41357447	41358236	41358351	50457	20,2,10	0,0,0	2	2	198	99	0.000374445	0.0128757	1.0,1.0,1.0	0.333	0.667
50764	ENSG00000254109	RBPMS-AS1	chr8	-	30383127	30383362	30382123	30382615	30383543	30383697	50764	1,0,4	0,1,0	2	2	198	99	0.000970689	0.0261608	1.0,0.0,1.0	0.333	0.334
51602	ENSG00000070081	NUCB2	chr11	+	17291239	17291365	17286633	17286713	17295323	17295441	51602	7,1,2	2,0,0	0	3	198	99	7.4038e-07	0.000111554	0.636,1.0,1.0	0	0.879
51849	ENSG00000182325	FBXL6	chr8	-	144357438	144357502	144356989	144357121	144357627	144357786	51849	6,3,2	0,0,0	5	3	163	99	6.54962e-05	0.00343945	1.0,1.0,1.0	0.503	0.497
51993	ENSG00000116604	MEF2D	chr1	-	156476493	156476514	156475107	156475237	156477011	156477202	51993	16,14,22	29,14,19	0	6	120	99	0.000310298	0.0112408	0.313,0.452,0.489	0	0.418
52012	ENSG00000147364	FBXO25	chr8	+	467719	467746	463006	463150	468714	477967	52012	20,2,25	23,2,10	4	20	126	99	0.000607612	0.0184336	0.406,0.44,0.663	0.136	0.367
52018	ENSG00000171055	FEZ2	chr2	-	36560784	36560865	36558437	36558513	36578596	36578865	52018	11,25,6	16,8,26	0	34	180	99	1.20362e-06	0.000165775	0.274,0.632,0.113	0	0.34
52144	ENSG00000224597	SVIL-AS1	chr10	+	29458273	29458520	29415356	29415412	29482832	29483432	52144	4,2,3	0,0,0	0	6	198	99	6.37379e-13	4.93419e-10	1.0,1.0,1.0	0	1
52345	ENSG00000104518	GSDMD	chr8	+	143560602	143560771	143559331	143559969	143561369	143561423	52345	44,5,31	0,0,0	26	4	198	99	0.000151325	0.00664822	1.0,1.0,1.0	0.765	0.235
52450	ENSG00000091879	ANGPT2	chr8	-	6532331	6532487	6527554	6527676	6562646	6563245	52450	7,34,6	0,3,0	12	6	198	99	0.000217998	0.00871537	1.0,0.85,1.0	0.5	0.45
52486	ENSG00000172269	DPAGT1	chr11	-	119101017	119101047	119100629	119100843	119101494	119101832	52486	3,6,1	0,0,0	0	1	129	99	1.29235e-05	0.000997017	1.0,1.0,1.0	0	1
52599	ENSG00000178209	PLEC	chr8	-	143938400	143938415	143938150	143938240	143938630	143938692	52599	7,9,5	4,0,0	0	6	114	99	1.80143e-07	3.66256e-05	0.603,1.0,1.0	0	0.868
52621	ENSG00000154589	LY96	chr8	+	74004795	74004885	73991391	73991554	74010000	74010129	52621	7,10,6	0,0,0	49	4	189	99	0.00181479	0.0411951	1.0,1.0,1.0	0.865	0.135
52786	ENSG00000110841	PPFIBP1	chr12	+	27655142	27655235	27654721	27654814	27656615	27656730	52786	21,28,29	15,2,0	2	21	192	99	4.25089e-09	1.44595e-06	0.419,0.878,1.0	0.047	0.719
53095	ENSG00000134996	OSTF1	chr9	+	75140833	75140932	75137537	75137616	75146682	75147265	53095	85,18,46	0,0,0	86	5	198	99	0.000884308	0.0245095	1.0,1.0,1.0	0.896	0.104
53385	ENSG00000148175	STOM	chr9	-	121353219	121353302	121349119	121349323	121356052	121356156	53385	178141102	3,0,0	143	11	182	99	2.63179e-06	0.000301448	0.97,1.0,1.0	0.876	0.114
53414	ENSG00000106771	TMEM245	chr9	-	109085996	109086020	109080838	109080943	109087172	109087342	53414	2,4,3	3,0,3	0	2	123	99	0.000614111	0.0185796	0.349,1.0,0.446	0	0.598
53429	ENSG00000196422	PPP1R26	chr9	+	135483351	135483553	135482682	135482815	135483949	135484082	53429	3,6,0	1,0,1	0	2	198	99	0.000115702	0.00535567	0.6,1.0,0.0	0	0.533
53464	ENSG00000187239	FNBP1	chr9	-	129915965	129915980	129908889	129908999	129923843	129923939	53464	6,9,7	10,1,0	0	1	114	99	0.000997587	0.0265733	0.343,0.887,1.0	0	0.743
53558	ENSG00000136869	TLR4	chr9	+	117708562	117708729	117704402	117704565	117712388	117715775	53558	11,16,2	2,0,0	12	4	198	99	0.00081236	0.0227968	0.733,1.0,1.0	0.6	0.311
53600	ENSG00000184465	WDR27	chr6	-	169663562	169663878	169662303	169662424	169664165	169664286	53600	5,1,3	0,0,0	2	8	198	99	2.51865e-12	1.71345e-09	1.0,1.0,1.0	0.111	0.889
53667	ENSG00000122435	TRMT13	chr1	+	100140181	100140251	100139648	100139711	100140407	100140514	53667	3,3,1	1,0,0	2	1	169	99	0.00234911	0.0496672	0.637,1.0,1.0	0.54	0.339
53703	ENSG00000198467	TPM2	chr9	-	35684731	35684807	35684487	35684550	35685063	35685139	53703	763306258	445,90,45	342	385	175	99	3.66769e-07	6.38292e-05	0.492,0.658,0.764	0.334	0.304
53821	ENSG00000069431	ABCC9	chr12	-	21805135	21805311	21797388	21801181	21805997	21806060	53821	25,27,35	22,13,23	4	35	198	99	1.52835e-08	4.57485e-06	0.362,0.509,0.432	0.054	0.38
53906	ENSG00000096746	HNRNPH3	chr10	+	68337857	68337996	68337198	68337333	68338502	68338642	53906	297161227	26,11,12	121	22	198	99	0.00235963	0.0498342	0.851,0.88,0.904	0.733	0.145
53963	ENSG00000107077	KDM4C	chr9	+	7049091	7049200	7046861	7046917	7103684	7103870	53963	22,22,18	0,0,0	6	5	198	99	3.88769e-08	1.05155e-05	1.0,1.0,1.0	0.375	0.625
54040	ENSG00000107186	MPDZ	chr9	-	13143465	13143564	13139986	13140149	13147547	13147658	54040	18,14,7	7,0,4	0	4	198	99	2.98911e-05	0.00192279	0.563,1.0,0.467	0	0.677
54106	ENSG00000266714	MYO15B	chr17	+	75592463	75592541	75592237	75592301	75592678	75592840	54106	43,8,1	4,0,1	5	6	177	99	0.000790455	0.0224062	0.857,1.0,0.359	0.318	0.421
54154	ENSG00000060237	WNK1	chr12	+	880720	880999	878211	878361	881691	881789	54154	11,14,11	13,4,1	0	12	198	99	8.74111e-07	0.000129104	0.297,0.636,0.846	0	0.593
54155	ENSG00000060237	WNK1	chr12	+	880720	880999	879572	880031	881691	881789	54155	21,20,12	4,0,0	0	1	198	99	0.000697051	0.0203495	0.724,1.0,1.0	0	0.908
54481	ENSG00000132589	FLOT2	chr17	-	28885856	28885947	28883107	28883231	28888944	28889026	54481	4,9,5	1,0,0	7	3	190	99	0.000243207	0.00949563	0.676,1.0,1.0	0.549	0.343
54557	ENSG00000107263	RAPGEF1	chr9	-	131604930	131605188	131602113	131602149	131619050	131619206	54557	25,10,18	2,0,0	0	1	198	99	3.83655e-05	0.00234688	0.862,1.0,1.0	0	0.954
54754	ENSG00000147862	NFIB	chr9	-	14102421	14102510	14081842	14088326	14112998	14113081	54754	10,1,5	2,0,0	2	2	188	99	0.00151815	0.0366478	0.725,1.0,1.0	0.345	0.563
55041	ENSG00000159445	THEM4	chr1	-	151889982	151890214	151889213	151889373	151895007	151895194	55041	10,11,12	2,1,1	0	3	198	99	6.24644e-06	0.000601857	0.714,0.846,0.857	0	0.806
55057	ENSG00000149294	NCAM1	chr11	+	113236300	113236315	113235032	113235164	113255876	113256001	55057	15,22,7	3,0,0	0	5	114	99	3.48226e-09	1.20272e-06	0.813,1.0,1.0	0	0.938
55060	ENSG00000149294	NCAM1	chr11	+	113246367	113246370	113235032	113235164	113255876	113256001	55060	23,10,4	3,0,0	2	5	102	99	8.00501e-06	0.000721737	0.882,1.0,1.0	0.28	0.681
55211	ENSG00000110514	MADD	chr11	+	47284177	47284281	47282812	47282969	47284374	47284565	55211	35,5,12	0,0,0	10	5	198	99	3.28919e-07	6.00344e-05	1.0,1.0,1.0	0.5	0.5
55216	ENSG00000110514	MADD	chr11	+	47308979	47309042	47308590	47308699	47309280	47309401	55216	10,8,27	8,4,5	0	6	162	99	1.22586e-05	0.000965633	0.433,0.55,0.767	0	0.583
55314	ENSG00000198561	CTNND1	chr11	+	57806460	57806478	57805881	57806035	57806914	57806983	55314	18,14,9	58,11,28	0	42	117	99	6.46628e-07	0.000100116	0.208,0.519,0.214	0	0.314
55633	ENSG00000073921	PICALM	chr11	-	85960674	85960777	85958754	85959060	85974707	85974812	55633	41,24,22	77,48,36	4	90	198	99	4.49424e-10	1.83447e-07	0.21,0.2,0.234	0.022	0.193
55681	ENSG00000116747	RO60	chr1	+	193069033	193069634	193059611	193059776	193075819	193076040	55681	4,1,1	1,0,0	2	2	198	99	4.49913e-05	0.00266505	0.667,1.0,1.0	0.333	0.556
55801	ENSG00000189164	ZNF527	chr19	+	37380047	37380372	37379119	37379246	37388305	37393066	55801	4,1,3	0,0,0	0	2	198	99	2.71396e-07	5.2424e-05	1.0,1.0,1.0	0	1
55802	ENSG00000189164	ZNF527	chr19	+	37380276	37380372	37379119	37379246	37388305	37388783	55802	8,1,3	0,0,0	0	2	195	99	2.82053e-07	5.32108e-05	1.0,1.0,1.0	0	1
56087	ENSG00000168067	MAP4K2	chr11	-	64790393	64790462	64790187	64790274	64791908	64792086	56087	25,1,16	0,0,0	28	4	168	99	0.000414018	0.0140403	1.0,1.0,1.0	0.805	0.195
56526	ENSG00000149136	SSRP1	chr11	-	57330732	57330741	57330290	57330429	57330854	57330927	56526	22,18,26	35,30,15	3	41	108	99	2.9224e-06	0.000324792	0.366,0.355,0.614	0.063	0.382
56830	ENSG00000131626	PPFIA1	chr11	+	70333021	70333096	70331959	70332094	70333469	70333553	56830	8,12,2	8,3,3	0	11	174	99	1.81171e-05	0.00128306	0.363,0.695,0.275	0	0.444
56842	ENSG00000054965	FAM168A	chr11	-	73425021	73425048	73419873	73419999	73430689	73430770	56842	3,4,1	2,0,0	1	3	126	99	0.000160922	0.00697431	0.541,1.0,1.0	0.208	0.639
57095	ENSG00000118894	EEF2KMT	chr16	-	5091793	5091895	5090083	5090565	5095451	5095514	57095	1,8,1	0,0,0	0	1	198	99	8.04897e-06	0.000722798	1.0,1.0,1.0	0	1
57241	ENSG00000173933	RBM4	chr11	+	66643449	66644140	66638934	66640123	66646026	66646452	57241	177113121	16,7,12	63	18	198	99	0.000547473	0.0171419	0.847,0.89,0.834	0.636	0.221
57403	ENSG00000143429	LSP1P4	chr2	-	91654919	91654997	91617775	91618154	91655367	91655378	57403	6,5,0	3,3,2	0	9	177	99	0.000700947	0.0204102	0.528,0.482,0.0	0	0.337
57453	ENSG00000175224	ATG13	chr11	+	46664848	46664959	46659391	46659485	46665382	46665519	57453	19,13,27	12,6,2	1	7	198	99	0.000198568	0.00811174	0.442,0.52,0.871	0.067	0.544
57819	ENSG00000167283	ATP5MG	chr11	+	118405656	118405709	118403923	118403985	118406936	118407097	57819	2,3,5	0,1,1	0	3	152	99	3.89527e-07	6.67547e-05	1.0,0.661,0.765	0	0.809
57907	ENSG00000154258	ABCA9	chr17	-	68984884	68984979	68984055	68984175	68985052	68985128	57907	106,1,46	0,0,0	87	5	194	99	0.000972975	0.026191	1.0,1.0,1.0	0.899	0.101
57945	ENSG00000086598	TMED2	chr12	+	123587610	123587631	123586746	123586939	123590341	123590446	57945	88,75,72	92,43,44	3	49	120	99	1.24245e-12	8.71657e-10	0.441,0.59,0.574	0.048	0.487
57958	ENSG00000065665	SEC61A2	chr10	+	12155777	12155931	12149851	12149961	12156906	12157067	57958	17,16,16	2,0,0	0	3	198	99	3.19073e-08	9.06733e-06	0.81,1.0,1.0	0	0.937
58006	ENSG00000134470	IL15RA	chr10	-	5963742	5963838	5960394	5960567	5966144	5966339	58006	4,4,6	2,0,0	10	9	195	99	0.00019392	0.0079881	0.504,1.0,1.0	0.361	0.474
58007	ENSG00000134470	IL15RA	chr10	-	5963742	5963841	5960366	5960567	5966144	5966339	58007	6,7,9	2,0,0	23	9	198	99	0.000374514	0.0128757	0.6,1.0,1.0	0.561	0.306
58078	ENSG00000172671	ZFAND4	chr10	-	45624582	45624637	45618139	45618260	45625950	45627105	58078	4,1,3	2,0,0	0	1	154	99	1.48024e-06	0.000194336	0.562,1.0,1.0	0	0.854
58175	ENSG00000173210	ABLIM3	chr5	+	149237447	149237603	149233228	149233300	149239758	149239888	58175	27,5,5	48,2,16	1	79	198	99	3.41418e-07	6.08319e-05	0.22,0.556,0.135	0.006	0.298
58217	ENSG00000151150	ANK3	chr10	-	60137341	60137353	60134270	60134373	60138963	60139087	58217	6,3,3	3,2,0	0	2	111	99	0.000277555	0.0103507	0.641,0.572,1.0	0	0.738
58248	ENSG00000138326	RPS24	chr10	+	78037438	78040225	78037193	78037304	78040614	78040716	58248	264,83,190	14,51,9	84	45	198	99	0.00137232	0.0340802	0.904,0.449,0.913	0.483	0.272
58249	ENSG00000138326	RPS24	chr10	+	78037964	78037982	78037193	78037304	78040203	78040225	58249	24668011610	1483306803	421	2014	117	99	0	0	0.585,0.689,0.629	0.15	0.484
58250	ENSG00000138326	RPS24	chr10	+	78037964	78037982	78037438	78037441	78040203	78040225	58250	14753181058	28,3,0	354	51	117	99	0	0	0.978,0.989,1.0	0.855	0.134
58251	ENSG00000138326	RPS24	chr10	+	78037964	78037993	78037193	78037304	78040203	78040225	58251	242,68,159	1483306803	71	2014	128	99	0	0	0.112,0.147,0.133	0.027	0.104
58252	ENSG00000138326	RPS24	chr10	+	78040200	78040225	78037193	78037304	78040614	78040713	58252	215,71,168	14,51,9	53	45	124	99	4.39765e-05	0.00261876	0.925,0.526,0.937	0.485	0.311
58269	ENSG00000107771	CCSER2	chr10	+	84499874	84499959	84477574	84477664	84513448	84518517	58269	41,30,51	9,4,3	11	8	184	99	0.00221401	0.0474359	0.71,0.801,0.901	0.425	0.379
58316	ENSG00000196531	NACA	chr12	-	56715870	56716110	56714601	56714687	56724451	56724523	58316	258242198	819324271	81	589	198	99	1.08435e-12	7.85283e-10	0.136,0.272,0.268	0.064	0.161
58318	ENSG00000196531	NACA	chr12	-	56715870	56721459	56714601	56714687	56724451	56724523	58318	279265195	819324271	81	589	198	99	1.38445e-13	1.35134e-10	0.146,0.29,0.265	0.064	0.17
58488	ENSG00000183605	SFXN4	chr10	-	119161054	119161081	119160914	119160969	119162339	119162414	58488	39,45,43	0,4,0	9	4	126	99	0.00069138	0.0202103	1.0,0.898,1.0	0.639	0.327
58608	ENSG00000105287	PRKD2	chr19	-	46685424	46685521	46681649	46681748	46689536	46689698	58608	4,1,6	13,9,11	0	38	196	99	0.000360613	0.012571	0.135,0.053,0.216	0	0.135
58627	ENSG00000078668	VDAC3	chr8	+	42396677	42396680	42395083	42395133	42398711	42398864	58627	177129183	70,23,22	22	21	102	99	7.89839e-05	0.00398469	0.71,0.845,0.89	0.504	0.311
58831	ENSG00000157625	TAB3	chrX	-	30842965	30843049	30834050	30834152	30846550	30846644	58831	7,9,4	0,0,0	3	2	183	99	0.00120033	0.0306221	1.0,1.0,1.0	0.448	0.552
58929	ENSG00000150093	ITGB1	chr10	-	32907062	32907143	32900276	32901635	32908367	32908534	58929	375474413	373180308	40	273	180	99	0	0	0.356,0.592,0.424	0.075	0.382
58948	ENSG00000136754	ABI1	chr10	-	26763879	26763960	26751597	26751783	26765217	26765318	58948	6,5,3	1,0,6	0	1	180	99	0.000704507	0.0204608	0.767,1.0,0.216	0	0.661
59197	ENSG00000108001	EBF3	chr10	-	129840843	129841032	129840244	129840334	129842115	129842293	59197	42,1,12	1,0,0	22	3	198	99	0.00200303	0.0440864	0.955,1.0,1.0	0.786	0.199
59324	ENSG00000095637	SORBS1	chr10	-	95322745	95322805	95321962	95322021	95339132	95339327	59324	22,18,36	23,7,6	5	29	159	99	2.10395e-06	0.000254526	0.373,0.616,0.789	0.097	0.496
59327	ENSG00000095637	SORBS1	chr10	-	95336520	95336805	95321962	95322021	95339132	95339327	59327	13,9,14	23,7,6	0	29	198	99	3.62907e-08	1.00583e-05	0.22,0.391,0.538	0	0.383
59328	ENSG00000095637	SORBS1	chr10	-	95336520	95337294	95321962	95322021	95339132	95339327	59328	84,87,71	23,7,6	5	29	198	99	5.55112e-16	7.78891e-13	0.646,0.861,0.855	0.079	0.708
59338	ENSG00000095637	SORBS1	chr10	-	95375972	95376056	95367649	95367699	95381684	95381799	59338	82,79,48	16,1,0	15	7	183	99	0.00130837	0.0327457	0.735,0.977,1.0	0.537	0.367
59340	ENSG00000095637	SORBS1	chr10	-	95394610	95394673	95384237	95384285	95395000	95395075	59340	10,25,17	2,26,24	0	2	162	99	0.00220273	0.0473672	0.753,0.37,0.302	0	0.475
59341	ENSG00000095637	SORBS1	chr10	-	95394610	95394673	95384237	95384285	95397219	95397283	59341	5,15,10	13,15,6	0	15	162	99	1.38358e-05	0.00103038	0.19,0.379,0.505	0	0.358
59342	ENSG00000095637	SORBS1	chr10	-	95395000	95395075	95384237	95384285	95397219	95397283	59342	16,60,74	13,15,6	6	15	174	99	9.50674e-05	0.0046119	0.412,0.695,0.875	0.185	0.476
59349	ENSG00000095637	SORBS1	chr10	-	95415468	95416185	95414493	95414862	95421960	95422073	59349	17,5,12	15,4,13	0	6	198	99	0.000224659	0.00894146	0.362,0.385,0.316	0	0.354
59512	ENSG00000142920	AZIN2	chr1	+	33083953	33084127	33081147	33081508	33092049	33092210	59512	3,1,4	1,0,0	0	1	198	99	5.72126e-08	1.39611e-05	0.6,1.0,1.0	0	0.867
59601	ENSG00000108094	CUL2	chr10	-	35089895	35090001	35071198	35071339	35090178	35090198	59601	2,4,2	1,0,0	2	1	198	99	0.00152444	0.0367208	0.5,1.0,1.0	0.5	0.333
60098	ENSG00000139624	CERS5	chr12	-	50135432	50135652	50134545	50134702	50135731	50135838	60098	44,13,7	25,11,9	1	21	198	99	4.04638e-07	6.77678e-05	0.468,0.371,0.28	0.023	0.35
60319	ENSG00000049130	KITLG	chr12	-	88515533	88515617	88507027	88507137	88516333	88516490	60319	9,7,5	1,1,0	4	6	183	99	5.26439e-06	0.000532367	0.83,0.791,1.0	0.265	0.609
60471	ENSG00000137955	RABGGTB	chr1	+	75789951	75790057	75789158	75789356	75790151	75790274	60471	18,28,26	0,0,0	13	3	198	99	0.00130471	0.0326906	1.0,1.0,1.0	0.684	0.316
60754	ENSG00000136111	TBC1D4	chr13	-	75324236	75324401	75312737	75312898	75326196	75326250	60754	19,10,21	6,2,0	1	4	198	99	0.000408558	0.0138972	0.613,0.714,1.0	0.111	0.665
60777	ENSG00000078674	PCM1	chr8	+	17983232	17983289	17980590	17980755	17985446	17985619	60777	28,26,43	10,6,4	0	15	156	99	3.52918e-12	2.33029e-09	0.64,0.733,0.872	0	0.748
60790	ENSG00000173442	EHBP1L1	chr11	+	65580927	65580963	65580336	65580479	65581057	65581126	60790	26,9,1	23,10,3	0	20	135	99	1.27761e-06	0.000173833	0.453,0.398,0.196	0	0.349
60793	ENSG00000173442	EHBP1L1	chr11	+	65583591	65583765	65581210	65581251	65584240	65584398	60793	33,7,5	2,0,0	9	3	198	99	0.000963609	0.0261417	0.892,1.0,1.0	0.6	0.364
60814	ENSG00000123329	ARHGAP9	chr12	-	57473602	57473691	57472265	57472688	57474041	57474176	60814	4,1,2	0,0,0	5	5	188	99	5.31343e-08	1.32541e-05	1.0,1.0,1.0	0.345	0.655
60815	ENSG00000123329	ARHGAP9	chr12	-	57473602	57473708	57472263	57472688	57474041	57474176	60815	7,1,3	0,0,0	25	5	198	99	1.72257e-05	0.00123948	1.0,1.0,1.0	0.714	0.286
60878	ENSG00000111271	ACAD10	chr12	+	111712497	111712657	111709525	111709684	111715820	111715962	60878	22,13,8	2,0,0	0	2	198	99	7.74733e-07	0.000115184	0.846,1.0,1.0	0	0.949
61051	ENSG00000130396	AFDN	chr6	+	167947852	167947944	167946706	167946901	167948292	167948478	61051	40,31,22	0,0,2	18	4	191	99	0.000347023	0.0122881	1.0,1.0,0.851	0.7	0.25
61300	ENSG00000050426	LETMD1	chr12	+	51052091	51052207	51048342	51049185	51053777	51053860	61300	17,2,13	0,0,0	8	3	198	99	0.000193005	0.00796499	1.0,1.0,1.0	0.571	0.429
61305	ENSG00000050426	LETMD1	chr12	+	51052091	51052246	51049033	51049185	51053777	51053860	61305	8,2,11	0,0,0	3	3	198	99	7.47455e-06	0.000696281	1.0,1.0,1.0	0.333	0.667
61322	ENSG00000050426	LETMD1	chr12	+	51056143	51056245	51053777	51053860	51056349	51056428	61322	28,16,17	0,0,0	18	4	198	99	5.05539e-05	0.00288054	1.0,1.0,1.0	0.692	0.308
61324	ENSG00000050426	LETMD1	chr12	+	51056149	51056245	51053777	51053860	51056349	51056502	61324	28,16,17	0,0,0	18	4	195	99	5.31227e-05	0.0029965	1.0,1.0,1.0	0.696	0.304
61563	ENSG00000111300	NAA25	chr12	-	112093050	112093136	112090725	112090864	112108715	112108783	61563	11,4,4	0,0,0	0	1	185	99	9.30352e-06	0.000779375	1.0,1.0,1.0	0	1
61685	ENSG00000007392	LUC7L	chr16	-	227241	227336	208077	208188	229278	229449	61685	3,4,3	1,0,0	3	2	194	99	0.000187716	0.00783314	0.605,1.0,1.0	0.434	0.434
61706	ENSG00000005379	TSPOAP1	chr17	-	58304337	58304399	58301230	58302447	58305060	58305171	61706	51,19,13	0,1,0	4	2	161	99	0.00177929	0.040802	1.0,0.921,1.0	0.552	0.422
61977	ENSG00000234608	MAPKAPK5-AS1	chr12	-	111840332	111840477	111839762	111840003	111841326	111841470	61977	53,19,55	7,1,0	24	8	198	99	0.0017433	0.0402231	0.791,0.905,1.0	0.6	0.299
62155	ENSG00000136153	LMO7	chr13	+	75838139	75838196	75836396	75836457	75838346	75838388	62155	57,29,51	8,7,4	0	1	156	99	0.00187714	0.0422263	0.819,0.724,0.89	0	0.811
62156	ENSG00000136153	LMO7	chr13	+	75838139	75838196	75836396	75836457	75840084	75840110	62156	27,9,12	9,5,0	0	1	156	99	0.0020645	0.0450856	0.656,0.533,1.0	0	0.73
46	ENSG00000215386	MIR99AHG	chr21	+	16596384	16596402	16594339	16594454	16606993	16607141	46	0,0,0	24,9,19	12	19	117	99	8.06909e-10	3.23484e-07	0.0,0.0,0.0	0.348	-0.348
383	ENSG00000235954	TTC28-AS1	chr22	+	27940019	27940171	27935150	27935230	27985691	27986392	383	0,3,3	2,3,2	1	0	198	99	2.56949e-05	0.00169623	0.0,0.333,0.429	1	-0.746
411	ENSG00000100242	SUN2	chr22	-	38754641	38754706	38752506	38752665	38755762	38756000	411	7,0,3	4,3,1	1	0	164	99	0.000369056	0.0127663	0.514,0.0,0.644	1	-0.614
494	ENSG00000099949	LZTR1	chr22	+	20987503	20987583	20985840	20985897	20988009	20988113	494	28,13,1	3,1,12	9	0	179	99	0.00160346	0.0380526	0.838,0.878,0.044	1	-0.413
537	ENSG00000186575	NF2	chr22	+	29654974	29655080	29654656	29654725	29655593	29655676	537	0,0,0	8,6,2	1	0	198	99	5.30092e-05	0.0029965	0.0,0.0,0.0	1	-1
951	ENSG00000228315	GUSBP11	chr22	-	23686837	23686995	23683724	23683867	23690231	23690293	951	3,0,1	19,3,20	10	21	198	99	0.000633375	0.0189844	0.073,0.0,0.024	0.192	-0.16
1325	ENSG00000204514	ZNF814	chr19	-	57876915	57877042	57850314	57850561	57888766	57888780	1325	14,2,5	5,1,3	7	0	198	99	0.00106605	0.0278319	0.583,0.5,0.455	1	-0.487
1609	ENSG00000079805	DNM2	chr19	+	10808568	10808580	10805915	10805967	10812263	10812377	1609	16,2,2	47,45,36	27	7	111	99	6.94889e-13	5.20008e-10	0.233,0.038,0.047	0.775	-0.669
1980	ENSG00000104852	SNRNP70	chr19	+	49102113	49102173	49101389	49101471	49104633	49104735	1980	183,17,29	215,142,82	107	44	159	99	3.42988e-10	1.45284e-07	0.346,0.069,0.18	0.602	-0.404
1981	ENSG00000104852	SNRNP70	chr19	+	49102113	49102185	49101389	49101471	49104633	49104735	1981	138,9,26	215,142,82	59	44	171	99	2.81211e-07	5.32108e-05	0.271,0.035,0.155	0.437	-0.283
1982	ENSG00000104852	SNRNP70	chr19	+	49102113	49103587	49101389	49101471	49104633	49104735	1982	148,10,26	215,142,82	66	44	198	99	3.83237e-08	1.04923e-05	0.256,0.034,0.137	0.429	-0.287
2068	ENSG00000115268	RPS15	chr19	+	1439605	1439826	1438806	1438892	1440025	1440049	2068	7,0,1	3,1,1	5	0	198	99	0.000107743	0.00503436	0.538,0.0,0.333	1	-0.71
2180	ENSG00000063241	ISOC2	chr19	-	55455635	55455845	55455259	55455330	55456348	55456489	2180	152,16,39	39,3,20	76	1	198	99	3.9716e-07	6.70394e-05	0.661,0.727,0.494	0.974	-0.347
2181	ENSG00000063241	ISOC2	chr19	-	55455635	55455845	55455259	55455378	55456348	55456489	2181	87,10,17	8,5,5	37	0	198	99	0.000170852	0.00725071	0.845,0.5,0.63	1	-0.342
2212	ENSG00000105552	BCAT2	chr19	-	48807755	48808236	48806999	48807074	48810808	48810921	2212	2,0,2	1,1,8	1	0	198	99	1.38608e-05	0.00103038	0.5,0.0,0.111	1	-0.796
2213	ENSG00000105552	BCAT2	chr19	-	48807755	48808236	48806999	48807074	48810983	48811027	2213	2,0,2	6,7,2	1	0	198	99	0.00111143	0.028746	0.143,0.0,0.333	1	-0.841
2648	ENSG00000064607	SUGP2	chr19	-	18993637	18993740	18990887	18991149	18994365	18994486	2648	9,1,7	42,14,16	22	23	198	99	0.000411155	0.0139644	0.097,0.034,0.179	0.324	-0.221
2649	ENSG00000064607	SUGP2	chr19	-	18993647	18993740	18990889	18991149	18994365	18995280	2649	8,1,7	42,14,16	27	23	192	99	1.88813e-05	0.00132464	0.089,0.036,0.184	0.377	-0.274
2858	ENSG00000196756	SNHG17	chr20	-	38422011	38422241	38421005	38421098	38426418	38426503	2858	4,7,0	20,7,8	12	3	198	99	9.5114e-05	0.0046119	0.091,0.333,0.0	0.667	-0.526
2861	ENSG00000196756	SNHG17	chr20	-	38422086	38422241	38420591	38421098	38426418	38426503	2861	5,11,1	20,7,8	14	3	198	99	0.000442844	0.0147069	0.111,0.44,0.059	0.7	-0.497
2864	ENSG00000196756	SNHG17	chr20	-	38422091	38422241	38420587	38421098	38426418	38426503	2864	8,13,0	20,7,8	17	3	198	99	0.000328121	0.0118239	0.167,0.481,0.0	0.739	-0.523
2867	ENSG00000196756	SNHG17	chr20	-	38422095	38422241	38421005	38421098	38426418	38426503	2867	6,7,0	20,7,8	16	3	198	99	1.73205e-05	0.00124232	0.13,0.333,0.0	0.727	-0.573
2872	ENSG00000196756	SNHG17	chr20	-	38425934	38426052	38421005	38421098	38426418	38426503	2872	3,0,0	20,7,8	4	3	198	99	0.00077985	0.0221616	0.07,0.0,0.0	0.4	-0.377
2940	ENSG00000132819	RBM38	chr20	+	57392396	57392492	57391452	57391795	57392653	57392777	2940	4,0,0	1,4,3	1	0	195	99	3.76121e-06	0.000402091	0.67,0.0,0.0	1	-0.777
3125	ENSG00000101347	SAMHD1	chr20	-	36935340	36935403	36935028	36935189	36941038	36941111	3125	0,0,0	25,5,10	4	12	162	99	0.00104036	0.0274455	0.0,0.0,0.0	0.169	-0.169
3227	ENSG00000088367	EPB41L1	chr20	+	36173763	36173954	36154739	36154896	36175550	36175715	3227	9,0,4	4,2,0	9	0	198	99	0.00193872	0.0430655	0.529,0.0,1.0	1	-0.49
3343	ENSG00000078747	ITCH	chr20	+	34397207	34397321	34393790	34393881	34408650	34408792	3343	0,1,0	2,3,6	1	0	198	99	3.6514e-06	0.00039222	0.0,0.143,0.0	1	-0.952
3365	ENSG00000126005	MMP24OS	chr20	-	35277389	35277932	35272004	35272145	35278008	35278027	3365	5,1,3	4,2,1	5	0	198	99	9.69771e-05	0.00466196	0.385,0.2,0.6	1	-0.605
3520	ENSG00000101365	IDH3B	chr20	-	2658637	2658837	2658394	2658522	2659524	2659585	3520	69,14,14	223148126	62	143	198	99	0.000135942	0.00606963	0.134,0.045,0.053	0.178	-0.101
3521	ENSG00000101365	IDH3B	chr20	-	2658758	2658837	2658394	2658522	2659524	2659585	3521	69,19,17	223148126	70	143	178	99	4.87601e-05	0.0028064	0.147,0.067,0.07	0.214	-0.119
3694	ENSG00000088876	ZNF343	chr20	-	2486640	2486763	2481822	2484656	2492698	2492825	3694	4,2,2	2,1,4	3	0	198	99	8.69193e-05	0.00428866	0.5,0.5,0.2	1	-0.6
3833	ENSG00000134775	FHOD3	chr18	+	36653341	36653416	36652569	36652929	36658074	36658188	3833	49,44,50	27,27,11	5	0	174	99	0.00173275	0.040126	0.508,0.481,0.721	1	-0.43
3905	ENSG00000233527	ZNF529-AS1	chr19	+	36594155	36594299	36593845	36593931	36594441	36594694	3905	1,0,0	4,3,1	1	0	198	99	2.20509e-06	0.000261928	0.111,0.0,0.0	1	-0.963
4015	ENSG00000124155	PIGT	chr20	+	45421382	45421533	45420527	45420693	45424215	45424381	4015	103,83,71	10,38,11	56	1	198	99	0.000303659	0.0110489	0.837,0.522,0.763	0.966	-0.259
4016	ENSG00000124155	PIGT	chr20	+	45421382	45421583	45420507	45420693	45424215	45424262	4016	193142125	10,38,11	99	1	198	99	0.000135796	0.00606963	0.906,0.651,0.85	0.98	-0.178
4017	ENSG00000124155	PIGT	chr20	+	45421382	45421664	45420527	45420693	45424215	45424381	4017	96,82,68	10,38,11	56	1	198	99	0.000225092	0.00894146	0.828,0.519,0.756	0.966	-0.265
4043	ENSG00000134444	RELCH	chr18	+	62280359	62280442	62279773	62279856	62280645	62280709	4043	0,0,0	27,1,1	8	3	182	99	8.88722e-10	3.43997e-07	0.0,0.0,0.0	0.592	-0.592
4490	ENSG00000214176	PLEKHM1P1	chr17	-	64814862	64815245	64804829	64805100	64821766	64822052	4490	0,0,0	18,5,2	12	6	198	99	1.82944e-10	8.21419e-08	0.0,0.0,0.0	0.5	-0.5
5011	ENSG00000030582	GRN	chr17	+	44346088	44346228	44345301	44345605	44349157	44349275	5011	0,0,0	1,1,1	2	0	198	99	1.6774e-06	0.000210377	0.0,0.0,0.0	1	-1
5102	ENSG00000129197	RPAIN	chr17	+	5425970	5426082	5422768	5422829	5432541	5432608	5102	42,8,31	114,50,56	29	25	198	99	0.000514165	0.0163499	0.156,0.074,0.217	0.367	-0.218
5104	ENSG00000129197	RPAIN	chr17	+	5425970	5426299	5422768	5422829	5432541	5432876	5104	49,11,30	114,50,56	31	25	198	99	0.000527547	0.0166574	0.177,0.099,0.211	0.383	-0.221
5105	ENSG00000129197	RPAIN	chr17	+	5425970	5428211	5422768	5422829	5432541	5432704	5105	79,24,56	114,50,56	53	25	198	99	0.000218176	0.00871537	0.257,0.194,0.333	0.515	-0.254
5167	ENSG00000073536	NLE1	chr17	-	35134942	35135059	35133338	35133498	35135248	35135451	5167	1,0,0	9,13,6	2	0	198	99	2.0846e-06	0.000254343	0.053,0.0,0.0	1	-0.982
5604	ENSG00000161526	SAP30BP	chr17	+	75705610	75705693	75704755	75704814	75706007	75706092	5604	2,1,0	80,81,106	21	71	182	99	1.27884e-11	7.00245e-09	0.013,0.007,0.0	0.139	-0.132
5853	ENSG00000273018	FAM106A	chr17	-	18523776	18523877	18519481	18519674	18532505	18532597	5853	3,6,0	2,3,7	1	0	198	99	0.00162099	0.0381881	0.429,0.5,0.0	1	-0.69
6006	ENSG00000185813	PCYT2	chr17	-	81905381	81905447	81905065	81905154	81905669	81905735	6006	80,104,93	5,13,6	46	0	165	99	0.00145459	0.0355072	0.906,0.828,0.903	1	-0.121
6244	ENSG00000141698	NT5C3B	chr17	-	41835587	41835642	41835202	41835272	41835858	41836227	6244	3,0,0	24,11,8	5	9	154	99	0.00100517	0.0267371	0.074,0.0,0.0	0.263	-0.238
6319	ENSG00000006042	TMEM98	chr17	+	32931326	32931402	32928152	32928237	32931474	32931659	6319	71,18,24	15,2,1	24	0	175	99	0.00173831	0.0401493	0.728,0.836,0.931	1	-0.168
6528	ENSG00000121413	ZSCAN18	chr19	-	58093227	58093398	58089864	58090386	58098114	58098214	6528	0,0,7	3,1,1	2	0	198	99	7.76472e-06	0.000713392	0.0,0.0,0.778	1	-0.741
6771	ENSG00000102897	LYRM1	chr16	+	20911182	20911264	20902485	20902717	20915555	20915714	6771	1,0,0	1,3,2	3	1	181	99	8.08751e-05	0.00403659	0.354,0.0,0.0	0.621	-0.503
6869	ENSG00000172824	CES4A	chr16	+	67004792	67004873	67004083	67004224	67005239	67005393	6869	4,0,0	1,2,5	1	0	180	99	2.13139e-06	0.00025588	0.688,0.0,0.0	1	-0.771
6968	ENSG00000166747	AP1G1	chr16	-	71808014	71808150	71789278	71789482	71808762	71809150	6968	2,0,0	1,1,2	1	0	198	99	2.73212e-07	5.2424e-05	0.5,0.0,0.0	1	-0.833
7250	ENSG00000226686	LINC01535	chr19	+	37256398	37256519	37255898	37255982	37256726	37256814	7250	3,2,3	3,2,0	1	0	198	99	0.00123596	0.0312822	0.333,0.333,1.0	1	-0.445
7318	ENSG00000103051	COG4	chr16	-	70515867	70516040	70514334	70514509	70517625	70517740	7318	6,0,0	27,3,26	7	11	198	99	0.00232749	0.0492945	0.1,0.0,0.0	0.241	-0.208
7335	ENSG00000141002	TCF25	chr16	+	89878460	89878627	89873643	89873859	89883350	89883512	7335	3,5,0	52,12,19	10	22	198	99	0.00222107	0.0474629	0.028,0.172,0.0	0.185	-0.118
7753	ENSG00000176476	SGF29	chr16	+	28588609	28588691	28585647	28585720	28589099	28589164	7753	0,0,0	16,4,17	4	9	181	99	0.000678577	0.0199138	0.0,0.0,0.0	0.196	-0.196
8246	ENSG00000102893	PHKB	chr16	+	47463881	47463993	47461294	47461426	47497398	47497488	8246	4,0,0	13,5,3	4	1	198	99	0.000923982	0.0254208	0.133,0.0,0.0	0.667	-0.623
8331	ENSG00000130731	METTL26	chr16	-	634888	635063	634718	634797	636093	636239	8331	92,19,29	4,3,6	91	0	198	99	0.000256351	0.00982097	0.92,0.76,0.707	1	-0.204
8334	ENSG00000130731	METTL26	chr16	-	635280	635340	634663	634797	636093	636278	8334	20,2,16	4,3,6	10	0	159	99	0.00103367	0.0273009	0.757,0.293,0.624	1	-0.442
8337	ENSG00000130731	METTL26	chr16	-	635517	635774	634736	634797	636093	636260	8337	33,10,27	4,3,6	33	0	198	99	0.00033909	0.012102	0.805,0.625,0.692	1	-0.293
8338	ENSG00000130731	METTL26	chr16	-	635517	635774	635280	635340	636093	636260	8338	32,11,27	4,2,10	33	0	198	99	0.000134328	0.00604341	0.8,0.733,0.574	1	-0.298
8339	ENSG00000130731	METTL26	chr16	-	635611	635774	634718	634797	636093	636235	8339	45,13,33	4,3,6	38	0	198	99	0.000618803	0.0186471	0.849,0.684,0.733	1	-0.245
8340	ENSG00000130731	METTL26	chr16	-	635611	635774	635280	635340	636093	636235	8340	101,21,51	4,2,10	70	0	198	99	0.000467038	0.0153289	0.927,0.84,0.718	1	-0.172
8482	ENSG00000140374	ETFA	chr15	-	76309931	76310062	76295590	76295737	76311349	76311418	8482	3,0,2	104,169,95	6	21	198	99	0.000162124	0.00701289	0.014,0.0,0.01	0.125	-0.117
8483	ENSG00000140374	ETFA	chr15	-	76309931	76310064	76295590	76295737	76311349	76311439	8483	4,0,2	104,169,95	7	21	198	99	1.5277e-05	0.00111354	0.019,0.0,0.01	0.143	-0.133
8487	ENSG00000248508	SRP14-DT	chr15	+	40060096	40060263	40045960	40046069	40064295	40064601	8487	0,0,3	4,4,0	1	0	198	99	6.41374e-06	0.000615335	0.0,0.0,1.0	1	-0.667
8514	ENSG00000206149	HERC2P9	chr15	+	28655494	28655691	28655272	28655420	28655795	28656026	8514	2,1,5	8,1,5	3	0	198	99	0.000348267	0.0123122	0.111,0.333,0.333	1	-0.741
8596	ENSG00000198125	MB	chr22	-	35621965	35622096	35617162	35617265	35622477	35622524	8596	50,19,16	30,6,17	8	0	198	99	0.000254162	0.00977042	0.455,0.613,0.32	1	-0.537
8618	ENSG00000153902	LGI4	chr19	-	35133317	35133444	35131970	35132042	35133692	35133764	8618	1,0,1	28,13,4	30	57	198	99	5.45646e-08	1.34613e-05	0.018,0.0,0.111	0.208	-0.165
8677	ENSG00000140400	MAN2C1	chr15	-	75363209	75363290	75362641	75362748	75363998	75364188	8677	4,0,0	38,6,23	10	34	180	99	0.000486189	0.0157388	0.055,0.0,0.0	0.139	-0.121
8700	ENSG00000104177	MYEF2	chr15	-	48152233	48152284	48151873	48151942	48153791	48153893	8700	5,2,5	4,1,5	6	0	150	99	0.000346512	0.0122881	0.452,0.569,0.398	1	-0.527
8963	ENSG00000140545	MFGE8	chr15	-	88903936	88904162	88902182	88902231	88905756	88905901	8963	3,0,1	3,3,0	1	0	198	99	4.78692e-05	0.00279876	0.333,0.0,1.0	1	-0.556
9023	ENSG00000128989	ARPP19	chr15	-	52564189	52564246	52557099	52557222	52568847	52568902	9023	2,1,0	64,37,35	5	21	156	99	0.000742288	0.0212827	0.019,0.017,0.0	0.131	-0.119
9260	ENSG00000138592	USP8	chr15	+	50424595	50424654	50424447	50424514	50439008	50439177	9260	0,1,0	1,1,3	1	0	158	99	1.10944e-09	4.2215e-07	0.0,0.385,0.0	1	-0.872
9261	ENSG00000138592	USP8	chr15	+	50432337	50432499	50424379	50424514	50439008	50439177	9261	0,0,0	1,1,3	1	0	198	99	3.53243e-05	0.00217866	0.0,0.0,0.0	1	-1
9331	ENSG00000170776	AKAP13	chr15	+	85662387	85662453	85658536	85658590	85664562	85664755	9331	4,1,4	6,0,2	2	0	165	99	0.00138976	0.0342997	0.286,1.0,0.545	1	-0.39
9387	ENSG00000130590	SAMD10	chr20	-	63978244	63978361	63977224	63977406	63979853	63979984	9387	2,0,1	2,2,0	1	0	198	99	4.23085e-05	0.00253287	0.333,0.0,1.0	1	-0.556
9391	ENSG00000267640	NA	chr19	+	37823810	37823906	37820223	37820306	37826171	37826211	9391	4,2,0	2,4,6	1	0	195	99	0.00104702	0.0275565	0.504,0.202,0.0	1	-0.765
9756	ENSG00000166233	ARIH1	chr15	+	72496790	72496858	72474935	72475014	72518066	72518134	9756	1,1,0	16,14,5	4	9	167	99	0.00123301	0.0312822	0.036,0.041,0.0	0.209	-0.183
10171	ENSG00000015133	CCDC88C	chr14	-	91281161	91281308	91279237	91279306	91281456	91281525	10171	2,0,0	14,2,5	5	5	198	99	0.000169256	0.00722397	0.067,0.0,0.0	0.333	-0.311
10223	ENSG00000256053	COA8	chr14	+	103581568	103581656	103574106	103574170	103587273	103587364	10223	0,0,0	46,36,95	5	22	187	99	0.0015444	0.0370029	0.0,0.0,0.0	0.107	-0.107
10295	ENSG00000100429	HDAC10	chr22	-	50249102	50249168	50248830	50248859	50249327	50249454	10295	0,3,1	3,3,0	2	0	165	99	0.000101683	0.00486735	0.0,0.375,1.0	1	-0.542
10409	ENSG00000131943	C19orf12	chr19	-	29708253	29708423	29698936	29702977	29715124	29715224	10409	1,0,2	1,3,0	2	0	198	99	0.000209942	0.00847697	0.333,0.0,1.0	1	-0.556
10462	ENSG00000126787	DLGAP5	chr14	-	55148593	55148684	55148111	55148473	55150798	55150848	10462	0,0,7	1,4,0	1	0	190	99	9.23022e-05	0.00450475	0.0,0.0,1.0	1	-0.667
10523	ENSG00000133983	COX16	chr14	-	70342657	70342729	70329173	70329236	70359518	70359683	10523	183148189	19,5,19	161	1	171	99	2.73306e-05	0.00177847	0.848,0.945,0.852	0.989	-0.107
10756	ENSG00000165506	DNAAF2	chr14	-	49628011	49628155	49625173	49626048	49633286	49635244	10756	15,11,7	9,6,6	4	0	198	99	0.00127529	0.0321595	0.455,0.478,0.368	1	-0.566
10872	ENSG00000203485	INF2	chr14	+	104715283	104715340	104714202	104714856	104718794	104719603	10872	20,4,9	68,9,14	36	17	156	99	2.4075e-06	0.0002786	0.157,0.22,0.29	0.573	-0.351
10873	ENSG00000203485	INF2	chr14	+	104715832	104716017	104715283	104715340	104717562	104717646	10873	2,0,0	0,1,5	1	0	198	99	5.4231e-06	0.00054352	1.0,0.0,0.0	1	-0.667
11050	ENSG00000100461	RBM23	chr14	-	22908332	22908380	22906027	22906368	22918998	22919129	11050	1,4,0	0,2,3	1	0	147	99	0.0013222	0.0330418	1.0,0.574,0.0	1	-0.475
11528	ENSG00000120699	EXOSC8	chr13	+	37001748	37001801	37000785	37000822	37002272	37002309	11528	0,0,0	8,1,1	3	3	152	99	0.000751652	0.0214963	0.0,0.0,0.0	0.394	-0.394
11532	ENSG00000120699	EXOSC8	chr13	+	37003494	37003517	37002933	37003007	37004515	37004561	11532	1,0,0	33,37,31	4	16	122	99	0.000909284	0.0251318	0.024,0.0,0.0	0.169	-0.161
11732	ENSG00000073910	FRY	chr13	+	31941307	31941366	31846840	31846939	31946008	31946181	11732	1,0,0	6,1,2	1	0	158	99	4.09765e-06	0.000433926	0.095,0.0,0.0	1	-0.968
12392	ENSG00000126214	KLC1	chr14	+	103692358	103692425	103686862	103687211	103700654	103700727	12392	11,5,12	110,53,83	29	68	166	99	2.19556e-05	0.00150275	0.056,0.053,0.079	0.203	-0.14
12449	ENSG00000127990	SGCE	chr7	-	94639340	94639448	94629718	94629841	94644605	94644667	12449	0,0,2	2,1,0	3	0	198	99	5.72614e-05	0.00318198	0.0,0.0,1.0	1	-0.667
12631	ENSG00000126777	KTN1	chr14	+	55673171	55673255	55672928	55673012	55675834	55675918	12631	42,30,47	283187397	63	117	183	99	8.74362e-10	3.43997e-07	0.074,0.08,0.06	0.226	-0.155
12783	ENSG00000189091	SF3B3	chr16	+	70550649	70550678	70548369	70548442	70554445	70554597	12783	5,2,0	25,36,29	6	6	128	99	0.00025031	0.0096786	0.134,0.041,0.0	0.436	-0.378
12964	ENSG00000140455	USP3	chr15	+	63533802	63533918	63532646	63532707	63537024	63537156	12964	2,0,0	2,1,2	4	2	198	99	0.0010971	0.0284617	0.333,0.0,0.0	0.5	-0.389
13150	ENSG00000158683	PKD1L1	chr7	-	47787336	47787372	47774613	47775166	47792626	47792797	13150	3,0,0	4,3,14	6	7	135	99	0.00162229	0.0381881	0.355,0.0,0.0	0.386	-0.268
13319	ENSG00000131844	MCCC2	chr5	+	71626639	71626753	71604355	71604468	71632120	71632185	13319	38,43,48	4,16,6	22	0	198	99	0.000629327	0.0189135	0.826,0.573,0.8	1	-0.267
13592	ENSG00000050767	COL23A1	chr5	-	178288323	178288350	178270336	178270363	178290361	178290369	13592	1,0,0	7,4,4	1	0	126	99	5.05196e-06	0.00051553	0.101,0.0,0.0	1	-0.966
13756	ENSG00000233334	FAM53B-AS1	chr10	+	124707850	124707990	124704183	124704331	124713433	124713703	13756	0,1,2	3,2,0	1	0	198	99	3.94945e-05	0.00239636	0.0,0.2,1.0	1	-0.6
13774	ENSG00000104497	SNX16	chr8	-	81840197	81840443	81839611	81840082	81842121	81842217	13774	1,0,8	2,2,1	2	0	198	99	4.16821e-05	0.00250875	0.2,0.0,0.8	1	-0.667
13804	ENSG00000116991	SIPA1L2	chr1	-	232533489	232533583	232513856	232515608	232574173	232574222	13804	6,0,0	4,4,1	1	0	193	99	6.01552e-05	0.00328585	0.435,0.0,0.0	1	-0.855
13964	ENSG00000205309	NT5M	chr17	+	17304363	17304477	17303677	17303817	17306542	17306643	13964	0,1,0	1,5,14	1	0	198	99	2.68366e-05	0.0017514	0.0,0.091,0.0	1	-0.97
13980	ENSG00000112983	BRD8	chr5	-	138168469	138168688	138167933	138168078	138169221	138169349	13980	32,6,14	10,6,3	17	0	198	99	0.000152838	0.00668851	0.615,0.333,0.7	1	-0.451
14106	ENSG00000184584	STING1	chr5	-	139477744	139477908	139476069	139476454	139478269	139478508	14106	1,2,1	25,8,7	7	6	198	99	0.000117742	0.00542507	0.02,0.111,0.067	0.368	-0.302
14112	ENSG00000184584	STING1	chr5	-	139481477	139481550	139481158	139481342	139482209	139482302	14112	51,54,2	18,1,3	21	0	172	99	0.00198093	0.0436428	0.62,0.969,0.277	1	-0.378
14113	ENSG00000184584	STING1	chr5	-	139481477	139481704	139481158	139481342	139482209	139482299	14113	118,123,16	18,1,3	68	0	198	99	0.000957158	0.0260779	0.766,0.984,0.727	1	-0.174
14291	ENSG00000105223	PLD3	chr19	+	40365552	40365585	40348583	40348724	40366418	40366510	14291	3,2,0	4,1,3	3	0	132	99	5.56771e-05	0.00310933	0.36,0.6,0.0	1	-0.68
14338	ENSG00000087470	DNM1L	chr12	+	32738263	32738296	32737864	32737942	32740063	32740240	14338	12,4,3	3,1,11	3	0	132	99	0.00219903	0.0473672	0.75,0.75,0.17	1	-0.443
14397	ENSG00000164576	SAP30L	chr5	+	154452455	154452499	154451090	154451213	154453401	154453485	14397	1,0,0	42,30,15	4	18	143	99	0.00221502	0.0474359	0.016,0.0,0.0	0.133	-0.128
14603	ENSG00000160783	PMF1	chr1	+	156225556	156225668	156213005	156213176	156232319	156232425	14603	2,1,0	92,70,80	8	31	198	99	1.25955e-05	0.000988705	0.011,0.007,0.0	0.114	-0.108
14683	ENSG00000112992	NNT	chr5	+	43647923	43648182	43645356	43645510	43649146	43649308	14683	8,0,0	34,69,41	5	1	198	99	4.82855e-06	0.000499544	0.105,0.0,0.0	0.714	-0.679
14684	ENSG00000112992	NNT	chr5	+	43647923	43648440	43645356	43645510	43649146	43649308	14684	9,0,0	34,69,41	4	1	198	99	0.000132256	0.00602263	0.117,0.0,0.0	0.667	-0.628
14741	ENSG00000103540	CCP110	chr16	+	19548514	19548600	19546848	19548014	19551195	19551622	14741	6,4,0	6,6,2	3	0	185	99	0.000496657	0.0159285	0.349,0.263,0.0	1	-0.796
15272	ENSG00000132952	USPL1	chr13	+	30621072	30621239	30617919	30618056	30621763	30621892	15272	3,0,1	0,3,1	1	0	198	99	0.000586101	0.0179508	1.0,0.0,0.333	1	-0.556
15781	ENSG00000160685	ZBTB7B	chr1	+	155014014	155014093	155002844	155002943	155014654	155014719	15781	2,0,0	5,6,1	4	1	178	99	6.27472e-05	0.00337003	0.182,0.0,0.0	0.69	-0.629
15976	ENSG00000154553	PDLIM3	chr4	-	185508298	185508562	185506521	185506652	185514269	185514337	15976	0,0,0	3,1,4	4	5	198	99	0.000204061	0.00829413	0.0,0.0,0.0	0.286	-0.286
16059	ENSG00000285458	NA	chr4	-	86932221	86932319	86926227	86926326	86933394	86933542	16059	7,8,5	5,1,2	5	0	197	99	0.00180833	0.0411735	0.413,0.801,0.557	1	-0.41
16171	ENSG00000083896	YTHDC1	chr4	-	68332793	68332847	68332102	68332197	68333307	68333397	16171	39,26,24	4,4,7	19	0	153	99	0.00203886	0.0447434	0.863,0.808,0.689	1	-0.213
16272	ENSG00000125386	FAM193A	chr4	+	2708145	2708268	2699679	2700544	2716022	2716104	16272	0,0,0	7,7,10	4	13	198	99	0.00220163	0.0473672	0.0,0.0,0.0	0.133	-0.133
16364	ENSG00000138443	ABI2	chr2	+	203394699	203394846	203391043	203391143	203395655	203395780	16364	48,14,14	7,9,8	18	0	198	99	0.00013261	0.0060265	0.774,0.438,0.467	1	-0.44
16424	ENSG00000204842	ATXN2	chr12	-	111479069	111479102	111470557	111470742	111485270	111485331	16424	1,0,0	7,2,8	3	3	132	99	0.000401833	0.0136891	0.097,0.0,0.0	0.429	-0.397
16493	ENSG00000169062	UPF3A	chr13	+	114298839	114299000	114291604	114291792	114301730	114301756	16493	51,16,51	24,3,24	69	4	198	99	5.89313e-05	0.00323474	0.515,0.727,0.515	0.896	-0.31
17116	ENSG00000129187	DCTD	chr4	-	182916418	182916539	182915460	182915575	182916672	182916857	17116	6,4,0	6,1,5	1	0	198	99	0.000911445	0.0251375	0.333,0.667,0.0	1	-0.667
17297	ENSG00000178104	PDE4DIP	chr1	+	148929196	148929273	148889462	148889894	148931799	148931810	17297	85,38,19	53,9,5	5	0	176	99	0.00212907	0.0461652	0.474,0.704,0.681	1	-0.38
17486	ENSG00000170502	NUDT9	chr4	+	87445321	87445507	87441870	87441915	87449141	87449253	17486	2,0,0	21,3,37	4	10	198	99	0.00143898	0.035306	0.045,0.0,0.0	0.167	-0.152
17561	ENSG00000197976	AKAP17A	chrX	+	1600137	1600207	1599191	1599432	1600658	1602502	17561	4,1,0	27,12,1	7	7	169	99	0.000493523	0.0158676	0.08,0.047,0.0	0.369	-0.327
17940	ENSG00000185619	PCGF3	chr4	+	732399	732498	730969	731110	733671	733789	17940	19,4,11	18,11,8	14	2	198	99	0.00176291	0.0405287	0.345,0.154,0.407	0.778	-0.476
17941	ENSG00000185619	PCGF3	chr4	+	732443	732498	730969	731110	733671	733789	17941	9,1,5	18,11,8	9	2	154	99	0.000596689	0.0181513	0.243,0.055,0.287	0.743	-0.548
18003	ENSG00000204463	BAG6	chr6	-	31644306	31644414	31644081	31644194	31644524	31644602	18003	31,30,11	78,102,89	16	8	198	99	1.29204e-05	0.000997017	0.166,0.128,0.058	0.5	-0.383
18053	ENSG00000241684	ADAMTS9-AS2	chr3	+	64809794	64809851	64799464	64799745	64867167	64867257	18053	5,0,6	8,1,5	4	0	156	99	0.000295931	0.010858	0.284,0.0,0.432	1	-0.761
18054	ENSG00000241684	ADAMTS9-AS2	chr3	+	64809794	64809897	64799464	64799745	64867167	64867257	18054	5,0,6	8,1,5	4	0	198	99	0.000287338	0.0106264	0.238,0.0,0.375	1	-0.796
18190	ENSG00000196428	TSC22D2	chr3	+	150438197	150438354	150423048	150423120	150457075	150457127	18190	4,0,0	8,6,9	1	0	198	99	0.00209152	0.0454987	0.2,0.0,0.0	1	-0.933
18233	ENSG00000147854	UHRF2	chr9	+	6492302	6492401	6486820	6486925	6493825	6493932	18233	7,0,0	19,6,12	5	1	198	99	0.000365259	0.012674	0.156,0.0,0.0	0.714	-0.662
18319	ENSG00000145431	PDGFC	chr4	-	156861428	156861489	156850220	156850416	156970785	156971315	18319	3,2,0	4,4,6	1	0	160	99	0.0015874	0.0378018	0.317,0.236,0.0	1	-0.816
18409	ENSG00000163913	IFT122	chr3	+	129506717	129506836	129506408	129506549	129507664	129507762	18409	0,0,0	3,1,1	4	0	198	99	1.03694e-08	3.27877e-06	0.0,0.0,0.0	1	-1
18516	ENSG00000112701	SENP6	chr6	+	75640683	75640704	75634706	75634811	75647730	75647801	18516	11,5,0	9,5,4	3	0	120	99	0.000664199	0.0196604	0.502,0.452,0.0	1	-0.682
18552	ENSG00000163703	CRELD1	chr3	+	9938018	9938106	9937561	9937672	9940849	9941026	18552	78,13,15	5,2,8	23	0	187	99	0.00150823	0.0365656	0.892,0.775,0.498	1	-0.278
18884	ENSG00000144597	EAF1	chr3	+	15432086	15432223	15429912	15430007	15434347	15434538	18884	1,5,4	1,7,2	5	0	198	99	0.00021201	0.0085451	0.333,0.263,0.5	1	-0.635
19110	ENSG00000147799	ARHGAP39	chr8	-	144537720	144537813	144534128	144534202	144545248	144545810	19110	5,4,3	5,4,6	2	0	192	99	0.00189776	0.0425408	0.34,0.34,0.205	1	-0.705
19285	ENSG00000221978	CCNL2	chr1	-	1392789	1392803	1390765	1390865	1393395	1393460	19285	2,1,1	9,6,10	6	4	113	99	0.000951343	0.025951	0.163,0.127,0.081	0.568	-0.444
19292	ENSG00000023330	ALAS1	chr3	+	52198671	52198848	52198093	52198255	52199220	52199440	19292	6,11,0	3,7,4	3	0	198	99	0.000963053	0.0261417	0.5,0.44,0.0	1	-0.687
19484	ENSG00000128513	POT1	chr7	-	124829253	124829342	124827200	124827305	124835278	124835414	19484	14,2,5	10,3,4	15	1	188	99	0.000962011	0.0261417	0.424,0.26,0.397	0.888	-0.528
19561	ENSG00000132153	DHX30	chr3	+	47815962	47816128	47810656	47810711	47818021	47818117	19561	2,0,3	16,4,11	5	3	198	99	0.00222885	0.0475643	0.059,0.0,0.12	0.455	-0.395
19712	ENSG00000154175	ABI3BP	chr3	-	100792690	100792768	100789453	100789516	100794922	100795003	19712	39,8,21	4,3,8	38	0	177	99	0.000103759	0.00492507	0.845,0.599,0.595	1	-0.32
19716	ENSG00000154175	ABI3BP	chr3	-	100824857	100824941	100808160	100808235	100832263	100832314	19716	0,0,2	7,3,0	1	0	183	99	2.30806e-06	0.000271076	0.0,0.0,1.0	1	-0.667
19743	ENSG00000163660	CCNL1	chr3	-	157149286	157149385	157147552	157148589	157149484	157149596	19743	141,161,70	14,18,0	204	0	198	99	2.17216e-06	0.000259388	0.834,0.817,1.0	1	-0.116
19758	ENSG00000175193	PARL	chr3	-	183856431	183856551	183844230	183844326	183862696	183862801	19758	1,0,0	3,2,6	3	3	198	99	0.001692	0.0394448	0.143,0.0,0.0	0.333	-0.285
19759	ENSG00000175193	PARL	chr3	-	183856431	183856551	183844230	183844326	183862752	183862801	19759	1,0,0	30,22,37	5	14	198	99	0.000281603	0.0104668	0.016,0.0,0.0	0.152	-0.147
19848	ENSG00000157020	SEC13	chr3	-	10319138	10319172	10318049	10318094	10320508	10321060	19848	2,1,0	7,1,3	2	0	133	99	8.39547e-06	0.000733379	0.175,0.427,0.0	1	-0.799
20022	ENSG00000116350	SRSF4	chr1	-	29159863	29160058	29159373	29159486	29160374	29160517	20022	5,0,0	53,17,22	9	31	198	99	0.000562536	0.0175159	0.045,0.0,0.0	0.127	-0.112
20023	ENSG00000116350	SRSF4	chr1	-	29159863	29160091	29159373	29159486	29160374	29160517	20023	2,0,0	53,17,22	8	31	198	99	6.18614e-05	0.00335904	0.019,0.0,0.0	0.114	-0.108
20246	ENSG00000109390	NDUFC1	chr4	-	139297384	139297443	139296331	139296367	139300601	139301210	20246	0,3,0	1,0,6	4	0	158	99	2.51642e-05	0.00166648	0.0,1.0,0.0	1	-0.667
20291	ENSG00000158411	MITD1	chr2	-	99173413	99173502	99171509	99171646	99173914	99174016	20291	2,0,0	10,27,14	4	11	188	99	0.00213335	0.0461849	0.095,0.0,0.0	0.161	-0.129
20354	ENSG00000103064	SLC7A6	chr16	+	68273821	68273904	68266601	68266721	68274690	68275001	20354	1,0,0	9,4,1	5	5	182	99	4.80021e-05	0.00279876	0.057,0.0,0.0	0.352	-0.333
20640	ENSG00000123130	ACOT9	chrX	-	23734340	23734367	23733171	23733217	23735918	23736016	20640	16,13,6	20,14,15	21	1	126	99	3.56559e-07	6.25371e-05	0.386,0.422,0.239	0.943	-0.594
20738	ENSG00000155657	TTN	chr2	-	178672634	178672703	178670217	178670295	178673632	178673710	20738	4,0,4	3,4,0	1	0	168	99	0.00101836	0.0270238	0.44,0.0,1.0	1	-0.52
20810	ENSG00000131263	RLIM	chrX	-	74612581	74612643	74595808	74596000	74614421	74614617	20810	0,1,0	3,0,1	1	0	161	99	1.40521e-06	0.00018778	0.0,1.0,0.0	1	-0.667
20860	ENSG00000258301	VASH1-AS1	chr14	-	76783692	76783851	76782134	76782776	76786084	76786154	20860	1,2,0	20,6,7	5	9	198	99	0.00181851	0.0412379	0.024,0.143,0.0	0.217	-0.161
20889	ENSG00000154556	SORBS2	chr4	-	185684753	185684846	185678795	185678822	185734098	185734154	20889	6,2,3	2,1,6	1	0	192	99	0.00126402	0.0319204	0.607,0.508,0.205	1	-0.56
21066	ENSG00000136104	RNASEH2B	chr13	+	50912994	50913131	50910142	50910438	50927406	50927478	21066	1,0,0	0,1,1	2	0	198	99	0.000271374	0.010222	1.0,0.0,0.0	1	-0.667
21370	ENSG00000173706	HEG1	chr3	-	125014712	125015012	125012622	125013990	125019261	125019412	21370	34,0,0	1,1,2	3	0	198	99	0.000815385	0.0228532	0.944,0.0,0.0	1	-0.685
21427	ENSG00000163681	SLMAP	chr3	+	57865241	57865292	57864547	57864716	57890040	57890100	21427	0,2,0	5,6,4	2	0	150	99	3.3832e-06	0.000368703	0.0,0.18,0.0	1	-0.94
21686	ENSG00000138757	G3BP2	chr4	-	75694797	75694929	75661930	75662049	75724275	75724377	21686	0,1,0	1,0,4	1	0	198	99	4.7151e-07	7.67057e-05	0.0,1.0,0.0	1	-0.667
21861	ENSG00000118194	TNNT2	chr1	-	201362385	201362391	201361912	201362022	201363295	201363406	21861	18977001106	1356428486	700	5	105	99	0	0	0.569,0.607,0.682	0.992	-0.373
22189	ENSG00000114796	KLHL24	chr3	+	183636220	183636311	183635622	183635793	183643479	183643542	22189	8,11,9	13,16,1	8	0	190	99	0.000244472	0.00951194	0.243,0.264,0.824	1	-0.556
22545	ENSG00000182923	CEP63	chr3	+	134559149	134559305	134551925	134552012	134561376	134561539	22545	2,0,0	22,11,43	5	12	198	99	0.00025048	0.0096786	0.043,0.0,0.0	0.172	-0.158
22546	ENSG00000182923	CEP63	chr3	+	134559149	134559429	134551925	134552012	134561376	134561749	22546	3,0,0	22,11,43	7	12	198	99	1.81049e-05	0.00128306	0.064,0.0,0.0	0.226	-0.205
22584	ENSG00000170791	CHCHD7	chr8	+	56216679	56216754	56216388	56216506	56217330	56217412	22584	0,2,0	1,0,2	1	0	174	99	0.000103766	0.00492507	0.0,1.0,0.0	1	-0.667
22812	ENSG00000197530	MIB2	chr1	+	1625557	1625653	1625285	1625428	1626649	1626754	22812	27,7,10	5,2,5	12	0	195	99	0.0011733	0.0300404	0.733,0.64,0.504	1	-0.374
22861	ENSG00000084636	COL16A1	chr1	-	31670555	31670646	31668801	31668855	31671614	31671659	22861	25,4,5	48,2,1	8	0	190	99	0.00017021	0.00723716	0.213,0.51,0.723	1	-0.518
22862	ENSG00000084636	COL16A1	chr1	-	31670601	31670646	31668801	31668855	31671614	31671659	22862	64,3,6	48,2,1	23	0	144	99	1.36696e-05	0.00102698	0.478,0.508,0.805	1	-0.403
22863	ENSG00000084636	COL16A1	chr1	-	31675006	31675039	31672723	31672840	31675257	31675311	22863	140,7,39	36,0,8	38	0	132	99	0.000107062	0.00501785	0.745,1.0,0.785	1	-0.157
23109	ENSG00000114126	TFDP2	chr3	-	142054114	142054149	142005440	142005544	142093060	142093127	23109	0,0,0	2,1,3	1	0	134	99	2.3199e-05	0.00157824	0.0,0.0,0.0	1	-1
23131	ENSG00000067113	PLPP1	chr5	-	55475298	55475450	55467868	55468149	55490959	55491114	23131	107,56,47	23,37,40	93	11	198	99	0.000497942	0.0159469	0.699,0.431,0.37	0.809	-0.309
23222	ENSG00000160584	SIK3	chr11	-	116867945	116868089	116863667	116863818	116870330	116870401	23222	24,1,0	3,2,1	12	0	198	99	0.000371267	0.012823	0.8,0.2,0.0	1	-0.667
23226	ENSG00000040275	SPDL1	chr5	+	169587198	169587372	169583635	169583889	169588393	169588575	23226	0,0,0	9,4,3	2	0	198	99	1.65749e-06	0.000210377	0.0,0.0,0.0	1	-1
23227	ENSG00000040275	SPDL1	chr5	+	169587260	169587372	169583737	169583889	169588393	169588575	23227	0,0,0	9,4,3	2	0	198	99	1.65749e-06	0.000210377	0.0,0.0,0.0	1	-1
23310	ENSG00000121753	ADGRB2	chr1	-	31735182	31735281	31732971	31733143	31735579	31735665	23310	7,1,0	3,0,5	1	0	198	99	0.000277477	0.0103507	0.538,1.0,0.0	1	-0.487
23492	ENSG00000180098	TRNAU1AP	chr1	+	28561112	28561260	28560632	28560732	28561345	28561398	23492	14,1,2	30,24,32	14	16	198	99	0.000897793	0.0248526	0.189,0.02,0.03	0.304	-0.224
23494	ENSG00000165801	ARHGEF40	chr14	+	21075622	21075765	21075331	21075499	21076359	21076456	23494	13,2,9	4,5,0	13	0	198	99	0.0019006	0.0425408	0.619,0.167,1.0	1	-0.405
23497	ENSG00000165801	ARHGEF40	chr14	+	21087319	21087463	21087000	21087105	21087967	21088098	23497	33,11,7	6,5,9	53	2	198	99	0.000243945	0.00950794	0.733,0.524,0.28	0.93	-0.418
23546	ENSG00000004487	KDM1A	chr1	+	23044426	23044486	23030468	23030634	23050386	23050520	23546	25,14,16	11,12,10	6	0	159	99	0.000614905	0.0185796	0.586,0.421,0.499	1	-0.498
23595	ENSG00000131778	CHD1L	chr1	+	147270931	147271113	147268781	147268878	147272170	147272281	23595	4,0,2	2,5,1	5	0	198	99	2.43969e-05	0.00163009	0.5,0.0,0.5	1	-0.667
23596	ENSG00000131778	CHD1L	chr1	+	147270931	147271195	147268781	147268878	147272170	147272281	23596	4,0,2	2,5,1	5	0	198	99	2.43969e-05	0.00163009	0.5,0.0,0.5	1	-0.667
23636	ENSG00000148399	DPH7	chr9	-	137575708	137575892	137574751	137574843	137576079	137576167	23636	6,2,1	4,2,1	2	0	198	99	0.000967836	0.0261526	0.429,0.333,0.333	1	-0.635
23673	ENSG00000165113	GKAP1	chr9	-	83792950	83793017	83788600	83788678	83799184	83799328	23673	0,0,0	28,16,53	4	2	166	99	7.87255e-06	0.000715542	0.0,0.0,0.0	0.544	-0.544
23792	ENSG00000067066	SP100	chr2	+	230417590	230417665	230415941	230416328	230442936	230443099	23792	54,17,11	14,8,4	30	0	174	99	1.40014e-05	0.0010374	0.687,0.547,0.61	1	-0.385
23980	ENSG00000144559	TAMM41	chr3	-	11833002	11833151	11829713	11829864	11839221	11839314	23980	1,1,3	17,3,3	4	0	198	99	1.11435e-05	0.000905288	0.029,0.143,0.333	1	-0.832
24046	ENSG00000010322	NISCH	chr3	+	52480878	52481109	52480138	52480295	52484512	52484637	24046	3,3,0	13,12,7	5	1	198	99	0.000325641	0.0117535	0.103,0.111,0.0	0.714	-0.643
24153	ENSG00000132581	SDF2	chr17	-	28651485	28651577	28648924	28649276	28655286	28655483	24153	2,1,0	60,15,17	6	21	191	99	0.000417328	0.0141312	0.017,0.033,0.0	0.129	-0.112
24256	ENSG00000271723	MROH7-TTC4	chr1	+	54709013	54709076	54706434	54706537	54715522	54715610	24256	17,0,4	6,2,1	13	0	162	99	0.000449856	0.0148519	0.634,0.0,0.71	1	-0.552
24357	ENSG00000095321	CRAT	chr9	-	129108898	129109277	129107813	129108077	129110482	129110747	24357	2,3,11	12,21,16	10	3	198	99	0.000296963	0.010858	0.077,0.067,0.256	0.625	-0.492
24358	ENSG00000095321	CRAT	chr9	-	129109102	129109277	129107813	129108077	129110482	129110710	24358	2,3,11	12,21,16	10	3	198	99	0.000296963	0.010858	0.077,0.067,0.256	0.625	-0.492
24359	ENSG00000095321	CRAT	chr9	-	129109178	129109277	129107813	129108077	129110482	129110545	24359	6,5,14	12,21,16	19	3	198	99	7.31462e-06	0.000684222	0.2,0.106,0.304	0.76	-0.557
24512	ENSG00000184432	COPB2	chr3	-	139385003	139385429	139383297	139383435	139389547	139389680	24512	0,2,0	23,10,3	4	4	198	99	0.00027372	0.0102931	0.0,0.091,0.0	0.333	-0.303
24963	ENSG00000092841	MYL6	chr12	+	56160625	56160670	56160242	56160320	56161386	56161550	24963	2285344836	951276151	1626	267	144	99	0.00161854	0.0381881	0.623,0.461,0.792	0.807	-0.182
25059	ENSG00000058668	ATP2B4	chr1	+	203702043	203702079	203700797	203700923	203703651	203703813	25059	37,13,7	8,36,4	7	0	135	99	0.000426522	0.0143345	0.772,0.209,0.562	1	-0.486
25072	ENSG00000071282	LMCD1	chr3	+	8514924	8514995	8501822	8501980	8532736	8532825	25072	0,1,0	20,19,6	9	20	170	99	1.76333e-06	0.000218711	0.0,0.03,0.0	0.208	-0.198
25091	ENSG00000068120	COASY	chr17	+	42562295	42562487	42562150	42562219	42562611	42562919	25091	0,0,0	3,2,2	1	0	198	99	3.75112e-05	0.00230089	0.0,0.0,0.0	1	-1
25092	ENSG00000068120	COASY	chr17	+	42562355	42562487	42562150	42562219	42562611	42563322	25092	0,1,0	3,2,2	1	0	198	99	1.21321e-08	3.78285e-06	0.0,0.2,0.0	1	-0.933
25150	ENSG00000122417	ODF2L	chr1	-	86355344	86355383	86354773	86354859	86356443	86356602	25150	1,0,0	6,1,1	4	9	138	99	0.000753787	0.0215299	0.107,0.0,0.0	0.242	-0.206
25187	ENSG00000138674	SEC31A	chr4	-	82830936	82830975	82828999	82829058	82842139	82842481	25187	0,0,0	18,7,1	6	11	138	99	4.26429e-06	0.000447352	0.0,0.0,0.0	0.281	-0.281
25188	ENSG00000138674	SEC31A	chr4	-	82830936	82830975	82828999	82829058	82842184	82842481	25188	0,0,0	40,13,13	4	11	138	99	0.000612753	0.0185645	0.0,0.0,0.0	0.207	-0.207
25223	ENSG00000126106	TMEM53	chr1	-	44654939	44655209	44645359	44645464	44660173	44660295	25223	7,1,0	2,1,3	6	0	198	99	2.11806e-05	0.00146309	0.636,0.333,0.0	1	-0.677
25592	ENSG00000197343	ZNF655	chr7	+	99561887	99562494	99560532	99560695	99563862	99564705	25592	3,6,0	1,6,1	9	0	198	99	6.8306e-05	0.00353334	0.6,0.333,0.0	1	-0.689
25594	ENSG00000197343	ZNF655	chr7	+	99562367	99562494	99560532	99560695	99563862	99564705	25594	1,4,0	1,6,1	7	0	198	99	3.50989e-06	0.000378832	0.333,0.25,0.0	1	-0.806
25738	ENSG00000116001	TIA1	chr2	-	70228343	70228462	70227734	70227822	70229263	70229318	25738	2,0,0	12,2,7	6	1	198	99	4.3002e-07	7.04667e-05	0.077,0.0,0.0	0.75	-0.724
25743	ENSG00000164136	IL15	chr4	+	141688821	141689035	141656185	141656307	141719365	141719476	25743	0,0,0	1,1,1	3	1	198	99	8.92237e-05	0.00436399	0.0,0.0,0.0	0.6	-0.6
25856	ENSG00000110172	CHORDC1	chr11	-	90206747	90206810	90206201	90206272	90210535	90210594	25856	0,0,0	22,33,32	6	7	162	99	4.29627e-07	7.04667e-05	0.0,0.0,0.0	0.344	-0.344
25959	ENSG00000228878	SEPTIN7-DT	chr7	-	35763764	35763909	35758178	35758273	35781208	35781345	25959	1,0,0	1,1,1	2	0	198	99	1.0656e-06	0.000151409	0.333,0.0,0.0	1	-0.889
26059	ENSG00000188004	SNHG28	chr1	-	159837092	159837219	159834531	159836155	159837916	159838027	26059	0,0,0	5,2,2	1	0	198	99	4.01266e-05	0.00242815	0.0,0.0,0.0	1	-1
26333	ENSG00000079308	TNS1	chr2	-	217830366	217830390	217829843	217829882	217831454	217831547	26333	14,3,4	9,4,12	2	0	123	99	0.00180512	0.0411735	0.556,0.376,0.212	1	-0.619
26754	ENSG00000117616	RSRP1	chr1	-	25244453	25244498	25243549	25243633	25245149	25245301	26754	4,2,0	134,36,242	9	19	144	99	1.495e-08	4.5355e-06	0.02,0.037,0.0	0.246	-0.227
26782	ENSG00000178585	CTNNBIP1	chr1	-	9883704	9883738	9877904	9877989	9910094	9910269	26782	0,0,0	4,1,1	2	0	133	99	7.47132e-07	0.000111821	0.0,0.0,0.0	1	-1
26961	ENSG00000116688	MFN2	chr1	+	11981809	11981853	11980298	11980484	11981969	11982114	26961	0,0,0	5,1,7	2	1	143	99	0.001965	0.0434808	0.0,0.0,0.0	0.581	-0.581
27078	ENSG00000272888	CHASERR	chr15	+	92883584	92883778	92882873	92883186	92885514	92885584	27078	26,8,14	38,19,23	40	17	198	99	5.8716e-05	0.00323419	0.255,0.174,0.233	0.541	-0.32
27120	ENSG00000093183	SEC22C	chr3	-	42563764	42563980	42563522	42563686	42568864	42569073	27120	0,1,0	16,8,2	5	10	198	99	0.000232482	0.00918878	0.0,0.059,0.0	0.2	-0.18
27192	ENSG00000003756	RBM5	chr3	+	50107017	50107087	50106766	50106864	50107481	50107569	27192	0,0,0	40,4,9	5	20	169	99	0.000465953	0.0153157	0.0,0.0,0.0	0.128	-0.128
27544	ENSG00000183479	TREX2	chrX	-	153454876	153455053	153454393	153454508	153455541	153455766	27544	15,2,2	34,9,10	28	10	198	99	1.10375e-06	0.000155844	0.181,0.1,0.091	0.583	-0.459
27769	ENSG00000116455	WDR77	chr1	-	111441498	111441604	111441297	111441389	111442024	111442093	27769	1,0,0	64,50,24	6	22	198	99	0.000164213	0.00707599	0.008,0.0,0.0	0.12	-0.117
28437	ENSG00000081760	AACS	chr12	+	125136661	125136864	125134793	125134852	125142091	125142177	28437	10,8,5	5,4,0	15	0	198	99	0.00122649	0.0311832	0.5,0.5,1.0	1	-0.333
28453	ENSG00000169255	B3GALNT1	chr3	-	161104784	161104895	161103426	161104406	161105234	161105261	28453	17,19,4	6,7,11	6	0	198	99	0.000595837	0.01815	0.586,0.576,0.154	1	-0.561
28457	ENSG00000159592	GPBP1L1	chr1	-	45633488	45633647	45630481	45630606	45634095	45634236	28457	141,83,89	19,12,8	98	0	198	99	2.29188e-06	0.000270804	0.788,0.776,0.848	1	-0.196
28483	ENSG00000158006	PAFAH2	chr1	-	25988230	25988327	25984459	25984528	25990726	25990863	28483	3,1,3	1,4,1	2	0	196	99	8.6664e-05	0.00428548	0.602,0.112,0.602	1	-0.561
28565	ENSG00000160271	RALGDS	chr9	-	133104447	133104551	133104262	133104331	133105931	133106016	28565	2,1,0	55,14,23	7	22	198	99	0.00012342	0.00566621	0.018,0.034,0.0	0.137	-0.12
28641	ENSG00000132716	DCAF8	chr1	-	160220458	160220691	160218848	160218968	160222650	160222781	28641	6,0,2	63,1,17	9	15	198	99	0.000587873	0.0179806	0.045,0.0,0.056	0.231	-0.197
28822	ENSG00000188732	FAM221A	chr7	+	23692182	23692253	23691389	23691596	23698191	23698299	28822	1,2,0	1,4,3	2	0	170	99	1.36717e-06	0.000183791	0.368,0.226,0.0	1	-0.802
28824	ENSG00000188732	FAM221A	chr7	+	23692182	23694913	23691389	23691596	23698191	23698299	28824	1,2,0	1,4,3	3	0	198	99	5.55812e-07	8.72585e-05	0.333,0.2,0.0	1	-0.822
28929	ENSG00000113569	NUP155	chr5	-	37309403	37309572	37309128	37309267	37310551	37310668	28929	0,0,0	4,7,14	1	0	198	99	7.97634e-05	0.00399866	0.0,0.0,0.0	1	-1
29014	ENSG00000175581	MRPL48	chr11	+	73843246	73843367	73825707	73825796	73844806	73844934	29014	4,3,1	64,36,63	7	21	198	99	0.00110733	0.0286732	0.03,0.04,0.008	0.143	-0.117
29080	ENSG00000171735	CAMTA1	chr1	+	6886239	6886346	6871756	6871840	6887653	6887842	29080	5,1,0	16,4,19	20	12	198	99	7.09131e-07	0.000107568	0.135,0.111,0.0	0.455	-0.373
29253	ENSG00000165671	NSD1	chr5	+	177169393	177169644	177135940	177136030	177191883	177192019	29253	0,0,0	10,5,2	1	0	198	99	5.53202e-05	0.00310485	0.0,0.0,0.0	1	-1
29368	ENSG00000139636	LMBR1L	chr12	-	49106510	49106746	49105923	49105957	49106960	49107011	29368	2,0,0	17,10,3	4	7	198	99	0.00132454	0.0330418	0.056,0.0,0.0	0.222	-0.203
29369	ENSG00000139636	LMBR1L	chr12	-	49106544	49106746	49105923	49105957	49106960	49107045	29369	2,0,0	17,10,3	5	7	198	99	0.000241854	0.00945929	0.056,0.0,0.0	0.263	-0.244
29408	ENSG00000197111	PCBP2	chr12	+	53464759	53464852	53462480	53462567	53467220	53467285	29408	394254248	92,68,56	194	14	192	99	9.73238e-06	0.000806243	0.688,0.658,0.695	0.877	-0.197
29409	ENSG00000197111	PCBP2	chr12	+	53465931	53465973	53462480	53462567	53467220	53467293	29409	453243229	92,68,56	225	14	141	99	7.02021e-07	0.000107213	0.776,0.715,0.742	0.919	-0.175
29542	ENSG00000078114	NEBL	chr10	-	20818703	20818834	20817597	20817692	20819423	20819480	29542	84,35,27	113449175	26	19	198	99	1.52475e-06	0.000199015	0.271,0.038,0.072	0.406	-0.279
29600	ENSG00000071054	MAP4K4	chr2	+	101860824	101860986	101859642	101859864	101863820	101864051	29600	7,11,5	12,12,3	3	0	198	99	0.000996148	0.0265733	0.226,0.314,0.455	1	-0.668
29609	ENSG00000123636	BAZ2B	chr2	-	159430862	159431156	159429199	159429260	159432756	159433363	29609	17,1,0	3,0,5	2	0	198	99	0.00207877	0.0453231	0.739,1.0,0.0	1	-0.42
29652	ENSG00000171574	ZNF584	chr19	+	58409940	58410091	58408648	58409165	58415523	58415646	29652	2,4,0	1,5,3	2	0	198	99	7.89349e-05	0.00398469	0.5,0.286,0.0	1	-0.738
29653	ENSG00000171574	ZNF584	chr19	+	58409964	58410091	58408776	58409165	58415523	58415646	29653	5,5,0	1,5,3	1	0	198	99	0.00033961	0.012102	0.714,0.333,0.0	1	-0.651
29654	ENSG00000171574	ZNF584	chr19	+	58410005	58410091	58408687	58409165	58415523	58415646	29654	2,4,0	1,5,3	2	0	185	99	8.46988e-05	0.00419755	0.517,0.3,0.0	1	-0.728
29658	ENSG00000164306	PRIMPOL	chr4	+	184657081	184657320	184652022	184652100	184659339	184659437	29658	11,9,1	3,2,4	5	0	198	99	0.00113436	0.0292381	0.647,0.692,0.111	1	-0.517
29659	ENSG00000164306	PRIMPOL	chr4	+	184657084	184657320	184652022	184652100	184659339	184659437	29659	4,7,1	3,2,4	2	0	198	99	0.000868117	0.0242102	0.4,0.636,0.111	1	-0.618
29807	ENSG00000138347	MYPN	chr10	+	68121437	68122340	68087896	68087992	68142939	68143115	29807	15,10,0	1,3,2	2	0	198	99	0.00169959	0.0395396	0.882,0.625,0.0	1	-0.498
30439	ENSG00000183137	CEP57L1	chr6	+	109158599	109158718	109155790	109155877	109159024	109159102	30439	1,0,0	3,2,12	4	3	198	99	0.000102596	0.0048902	0.143,0.0,0.0	0.4	-0.352
30683	ENSG00000074964	ARHGEF10L	chr1	+	17634547	17634562	17632320	17632466	17634834	17635016	30683	7,0,4	19,11,8	6	1	114	99	0.000356431	0.0124791	0.242,0.0,0.303	0.839	-0.657
31417	ENSG00000107643	MAPK8	chr10	+	48325896	48325965	48308094	48308288	48401611	48401782	31417	1,2,0	1,3,4	1	0	168	99	3.07452e-06	0.000340014	0.371,0.282,0.0	1	-0.782
31561	ENSG00000118007	STAG1	chr3	-	136518247	136518415	136502627	136502779	136521212	136521417	31561	0,4,0	13,4,13	6	3	198	99	0.000287916	0.0106264	0.0,0.333,0.0	0.5	-0.389
31581	ENSG00000070610	GBA2	chr9	-	35743275	35743326	35741319	35741890	35744296	35744391	31581	4,0,3	37,20,30	7	4	150	99	1.01884e-05	0.000840919	0.067,0.0,0.062	0.536	-0.493
31795	ENSG00000102098	SCML2	chrX	-	18242438	18242590	18239312	18241379	18246576	18246755	31795	0,0,0	2,1,1	1	0	198	99	3.44077e-05	0.0021582	0.0,0.0,0.0	1	-1
31811	ENSG00000104946	TBC1D17	chr19	+	49879322	49879504	49878497	49878572	49880278	49880402	31811	17,2,10	36,10,29	20	12	198	99	0.000503814	0.0160723	0.191,0.091,0.147	0.455	-0.312
31956	ENSG00000164828	SUN1	chr7	+	848417	848615	843340	843520	849922	850033	31956	30,11,10	2,12,1	14	0	198	99	0.00232646	0.0492945	0.882,0.314,0.833	1	-0.324
31963	ENSG00000164828	SUN1	chr7	+	849922	850033	849519	849603	851383	851481	31963	41,15,28	10,11,14	29	1	198	99	0.000270627	0.010211	0.672,0.405,0.5	0.935	-0.409
31998	ENSG00000143393	PI4KB	chr1	-	151326171	151326373	151324744	151324917	151327270	151327416	31998	6,1,0	1,2,5	2	0	198	99	3.93133e-05	0.00239183	0.75,0.2,0.0	1	-0.683
32239	ENSG00000224081	SLC44A3-AS1	chr1	-	94732257	94732437	94679424	94679607	94819955	94820266	32239	0,0,1	1,4,1	1	0	198	99	2.04329e-10	8.99449e-08	0.0,0.0,0.333	1	-0.889
32334	ENSG00000094963	FMO2	chr1	+	171207717	171207790	171205278	171205634	171208793	171209196	32334	129,8,66	6,3,5	96	0	172	99	0.00107344	0.0279569	0.925,0.606,0.884	1	-0.195
32683	ENSG00000152683	SLC30A6	chr2	+	32177476	32177596	32175318	32175361	32184272	32184338	32683	2,1,0	2,5,2	1	0	198	99	9.3039e-06	0.000779375	0.333,0.091,0.0	1	-0.859
32940	ENSG00000115875	SRSF7	chr2	-	38748897	38749346	38748578	38748653	38749528	38749705	32940	123,16,39	53,71,75	139	53	198	99	0.000672069	0.0197745	0.537,0.101,0.206	0.567	-0.286
32985	ENSG00000196440	ARMCX4	chrX	+	101488443	101489315	101488007	101488099	101498144	101498335	32985	13,1,0	2,0,6	3	0	198	99	0.00207941	0.0453231	0.765,1.0,0.0	1	-0.412
33058	ENSG00000070814	TCOF1	chr5	+	150383061	150383172	150379531	150379732	150387901	150388088	33058	4,2,0	11,6,6	7	3	198	99	0.00141068	0.0347113	0.154,0.143,0.0	0.538	-0.439
33121	ENSG00000147099	HDAC8	chrX	-	72330657	72330768	72329537	72330076	72351732	72351838	33121	2,0,0	15,1,7	5	10	198	99	0.000978203	0.0263002	0.062,0.0,0.0	0.2	-0.179
33340	ENSG00000237298	TTN-AS1	chr2	+	178538697	178539890	178537360	178537691	178540106	178540169	33340	1,3,1	30,4,13	2	0	198	99	0.000213621	0.0085946	0.016,0.273,0.037	1	-0.891
33724	ENSG00000117335	CD46	chr1	+	207767778	207767823	207767012	207767195	207770320	207770362	33724	57,20,50	27,20,37	56	2	144	99	7.38713e-09	2.40349e-06	0.592,0.407,0.482	0.951	-0.457
33809	ENSG00000131791	PRKAB2	chr1	-	147160796	147160833	147159218	147159642	147161711	147161780	33809	0,0,0	13,3,14	1	0	136	99	4.58622e-05	0.00270949	0.0,0.0,0.0	1	-1
33866	ENSG00000169855	ROBO1	chr3	-	78647628	78647655	78646147	78646190	78651731	78651929	33866	3,0,0	10,1,3	2	0	126	99	1.98243e-05	0.00138216	0.191,0.0,0.0	1	-0.936
33924	ENSG00000174796	THAP6	chr4	+	75521735	75521861	75516771	75516979	75539858	75539959	33924	3,0,1	3,2,0	6	0	198	99	5.95941e-05	0.00326314	0.333,0.0,1.0	1	-0.556
33956	ENSG00000134716	CYP2J2	chr1	-	59904365	59904516	59900964	59901103	59904870	59905058	33956	21,0,4	135,44,40	12	16	198	99	6.75688e-05	0.00351139	0.072,0.0,0.048	0.273	-0.233
34365	ENSG00000070882	OSBPL3	chr7	-	24849068	24849176	24842278	24842413	24852503	24852634	34365	4,0,1	4,3,2	1	0	198	99	0.000152612	0.00668851	0.333,0.0,0.2	1	-0.822
34431	ENSG00000159596	TMEM69	chr1	+	45690973	45691110	45688180	45688275	45693203	45694436	34431	43,31,21	10,2,4	20	0	198	99	0.00156051	0.0372696	0.683,0.886,0.724	1	-0.236
34534	ENSG00000087206	UIMC1	chr5	-	176919169	176919251	176911310	176911389	176943334	176943488	34534	1,0,0	39,8,13	5	18	181	99	0.000568099	0.0176158	0.014,0.0,0.0	0.132	-0.127
34571	ENSG00000071564	TCF3	chr19	-	1615284	1615515	1612206	1612433	1615685	1615821	34571	0,1,1	22,3,5	5	9	198	99	0.00050588	0.0161092	0.0,0.143,0.091	0.217	-0.139
35003	ENSG00000147324	MFHAS1	chr8	-	8790323	8790434	8785758	8786055	8797364	8797491	35003	1,2,1	3,8,20	1	0	198	99	0.00139032	0.0342997	0.143,0.111,0.024	1	-0.907
35054	ENSG00000135063	FAM189A2	chr9	+	69386558	69387683	69385794	69385947	69388157	69388450	35054	4,2,1	34,27,9	4	2	198	99	0.00180715	0.0411735	0.056,0.036,0.053	0.5	-0.452
35207	ENSG00000198400	NTRK1	chr1	+	156837725	156837865	156815670	156815838	156842080	156842193	35207	1,0,1	1,3,0	4	1	198	99	0.00156033	0.0372696	0.333,0.0,1.0	0.667	-0.223
35410	ENSG00000197548	ATG7	chr3	+	11282192	11282438	11272402	11272430	11298685	11298855	35410	0,0,0	3,1,1	1	0	198	99	3.53243e-05	0.00217866	0.0,0.0,0.0	1	-1
35500	ENSG00000131051	RBM39	chr20	-	35740524	35740597	35738967	35739017	35740823	35740887	35500	86,13,8	99,26,27	53	33	172	99	0.00144674	0.0354191	0.333,0.223,0.146	0.48	-0.246
35522	ENSG00000157181	ODR4	chr1	+	186411810	186411893	186406082	186406268	186417543	186417654	35522	0,10,0	6,10,16	17	11	182	99	0.000631428	0.0189513	0.0,0.352,0.0	0.457	-0.34
35803	ENSG00000101333	PLCB4	chr20	+	9405312	9405348	9401489	9401590	9407916	9408058	35803	5,2,0	5,2,7	5	0	135	99	4.18621e-05	0.00251285	0.423,0.423,0.0	1	-0.718
35901	ENSG00000177683	THAP5	chr7	-	108565951	108566022	108564569	108565105	108569489	108569750	35901	4,5,0	1,1,5	1	0	170	99	0.00046964	0.015347	0.7,0.744,0.0	1	-0.519
36121	ENSG00000122481	RWDD3	chr1	+	95244210	95244698	95234209	95234315	95246755	95247217	36121	14,4,0	6,1,4	4	0	198	99	0.000469028	0.015347	0.538,0.667,0.0	1	-0.598
36123	ENSG00000122481	RWDD3	chr1	+	95244210	95244715	95234210	95234315	95246755	95247223	36123	14,4,0	6,1,4	4	0	198	99	0.000469028	0.015347	0.538,0.667,0.0	1	-0.598
36124	ENSG00000122481	RWDD3	chr1	+	95246541	95246657	95234209	95234315	95246755	95247217	36124	24,10,25	6,1,4	26	0	198	99	0.00084826	0.0236859	0.667,0.833,0.758	1	-0.247
36291	ENSG00000219626	FAM228B	chr2	+	24161505	24161613	24146929	24147086	24164197	24164335	36291	10,1,4	19,4,8	20	2	198	99	5.53056e-07	8.72585e-05	0.208,0.111,0.2	0.833	-0.66
36793	ENSG00000091409	ITGA6	chr2	+	172501771	172501901	172497974	172498100	172504090	172504534	36793	26,4,11	18,4,13	72	16	198	99	0.000209285	0.00846567	0.419,0.333,0.297	0.692	-0.342
37162	ENSG00000123240	OPTN	chr10	+	13108137	13108289	13100162	13100302	13109111	13109288	37162	5,23,0	36,40,54	18	23	198	99	0.000883349	0.0245095	0.065,0.223,0.0	0.281	-0.185
37287	ENSG00000231887	PRH1	chr12	-	11121009	11121180	11047012	11047188	11171421	11171608	37287	5,0,0	8,3,4	7	0	198	99	5.44132e-07	8.66366e-05	0.238,0.0,0.0	1	-0.921
37464	ENSG00000084623	EIF3I	chr1	+	32226170	32226320	32222439	32222630	32228498	32228609	37464	1,1,0	1,2,3	1	0	198	99	6.05473e-09	1.99895e-06	0.333,0.2,0.0	1	-0.822
37476	ENSG00000005483	KMT2E	chr7	+	105038125	105038199	105014189	105014535	105040838	105041023	37476	5,0,0	1,1,3	2	0	173	99	5.73268e-06	0.000564468	0.741,0.0,0.0	1	-0.753
37554	ENSG00000031003	FAM13B	chr5	-	137946227	137946311	137945901	137945997	137948954	137949184	37554	14,7,2	1,5,3	5	0	183	99	0.00178907	0.0409424	0.883,0.431,0.265	1	-0.474
38160	ENSG00000157985	AGAP1	chr2	+	235930764	235930923	235908737	235908906	235968461	235968623	38160	13,2,0	5,2,4	2	0	198	99	0.000797868	0.0224745	0.565,0.333,0.0	1	-0.701
38188	ENSG00000101104	PABPC1L	chr20	+	44952642	44952704	44938060	44938191	44958336	44959035	38188	1,1,0	1,0,2	2	0	161	99	0.000490636	0.0158484	0.381,1.0,0.0	1	-0.54
38321	ENSG00000196295	GARS1-DT	chr7	-	30584710	30584808	30579230	30579314	30585329	30585459	38321	1,0,0	12,3,4	5	2	197	99	3.9335e-06	0.000418517	0.04,0.0,0.0	0.557	-0.544
38423	ENSG00000204611	ZNF616	chr19	-	52122359	52122457	52114789	52117024	52123922	52124049	38423	0,1,2	5,0,8	1	0	197	99	3.36764e-06	0.000368703	0.0,1.0,0.112	1	-0.629
38424	ENSG00000204611	ZNF616	chr19	-	52122407	52122457	52116912	52117024	52123922	52124049	38424	0,1,0	5,0,8	1	0	149	99	1.81089e-07	3.66256e-05	0.0,1.0,0.0	1	-0.667
38434	ENSG00000111907	TPD52L1	chr6	+	125257097	125257158	125253716	125253755	125262833	125263044	38434	0,0,0	1,4,3	7	11	160	99	2.10877e-06	0.000254526	0.0,0.0,0.0	0.283	-0.283
38449	ENSG00000180902	D2HGDH	chr2	+	241748864	241749929	241744708	241744877	241750150	241750294	38449	2,0,0	4,2,2	8	1	198	99	1.67408e-06	0.000210377	0.2,0.0,0.0	0.8	-0.733
38467	ENSG00000136536	MARCHF7	chr2	+	159764625	159764674	159762879	159762993	159767283	159767409	38467	57,58,39	14,0,17	33	0	148	99	0.000535941	0.0168514	0.731,1.0,0.605	1	-0.221
39066	ENSG00000010219	DYRK4	chr12	+	4607326	4607387	4604913	4605086	4610154	4610284	39066	24,8,2	45,11,13	10	1	160	99	7.03683e-05	0.00363165	0.248,0.31,0.087	0.861	-0.646
39176	ENSG00000144306	SCRN3	chr2	+	174397335	174397404	174395740	174395817	174398274	174398442	39176	1,3,0	3,0,1	1	0	168	99	0.00151329	0.0366376	0.164,1.0,0.0	1	-0.612
39320	ENSG00000064201	TSPAN32	chr11	+	2317343	2317525	2314484	2316667	2317862	2317924	39320	4,2,12	0,3,4	18	0	198	99	0.00151446	0.0366376	1.0,0.25,0.6	1	-0.383
39321	ENSG00000064201	TSPAN32	chr11	+	2317345	2317525	2316228	2316667	2317862	2318142	39321	1,1,3	0,3,4	9	0	198	99	9.69306e-05	0.00466196	1.0,0.143,0.273	1	-0.528
39322	ENSG00000064201	TSPAN32	chr11	+	2317426	2317525	2316635	2316667	2317862	2318142	39322	2,1,3	0,3,4	9	0	198	99	0.000251689	0.00970861	1.0,0.143,0.273	1	-0.528
39569	ENSG00000231584	FAHD2CP	chr2	+	96015108	96015325	96010531	96010732	96019200	96019260	39569	0,2,0	3,0,2	1	0	198	99	3.09013e-06	0.000340066	0.0,1.0,0.0	1	-0.667
39571	ENSG00000231584	FAHD2CP	chr2	+	96015108	96015325	96010531	96010732	96021124	96021233	39571	2,1,0	0,1,6	1	0	198	99	6.40073e-05	0.00340645	1.0,0.333,0.0	1	-0.556
39688	ENSG00000122203	KIAA1191	chr5	-	176350612	176350737	176348249	176348356	176359480	176359567	39688	82,40,64	11,5,9	23	0	198	99	0.00138686	0.0342997	0.788,0.8,0.78	1	-0.211
39784	ENSG00000145216	FIP1L1	chr4	+	53391429	53391498	53391008	53391139	53399729	53399839	39784	12,4,5	24,8,6	11	2	168	99	0.00056126	0.0175004	0.228,0.228,0.329	0.764	-0.502
39846	ENSG00000021574	SPAST	chr2	+	32098795	32098891	32089521	32089605	32114637	32114752	39846	5,1,1	0,2,2	2	0	195	99	0.00153023	0.0367419	1.0,0.202,0.202	1	-0.532
39847	ENSG00000021574	SPAST	chr2	+	32098800	32098891	32089521	32089605	32114637	32114825	39847	3,0,0	0,2,2	1	0	190	99	1.12492e-05	0.000905288	1.0,0.0,0.0	1	-0.667
39903	ENSG00000074054	CLASP1	chr2	-	121401867	121401870	121401508	121401672	121404370	121404434	39903	3,4,2	1,3,7	2	0	102	99	0.00161209	0.0381881	0.744,0.564,0.217	1	-0.492
40036	ENSG00000139531	SUOX	chr12	+	55999332	55999458	55997614	55997723	56002211	56002271	40036	7,4,1	1,2,6	2	0	198	99	0.000664328	0.0196604	0.778,0.5,0.077	1	-0.548
40037	ENSG00000139531	SUOX	chr12	+	55999332	55999590	55997614	55997723	56002211	56002271	40037	3,2,2	1,2,6	2	0	198	99	0.000228382	0.00904264	0.6,0.333,0.143	1	-0.641
40049	ENSG00000115904	SOS1	chr2	-	38989269	38989314	38987472	38987591	38995122	38995387	40049	10,8,3	2,13,8	6	0	144	99	0.000288261	0.0106264	0.775,0.297,0.205	1	-0.574
40077	ENSG00000137573	SULF1	chr8	+	69495764	69495926	69492792	69493125	69501873	69501968	40077	16,0,15	6,3,1	4	0	198	99	0.00123496	0.0312822	0.571,0.0,0.882	1	-0.516
40110	ENSG00000186635	ARAP1	chr11	-	72704151	72704334	72702904	72703079	72705804	72705890	40110	27,5,10	10,2,8	6	0	198	99	0.00100765	0.0267714	0.574,0.556,0.385	1	-0.495
40244	ENSG00000118495	PLAGL1	chr6	-	143985134	143985174	143968906	143968978	144008089	144008259	40244	3,3,0	10,0,7	1	0	139	99	0.000177426	0.00747319	0.176,1.0,0.0	1	-0.608
40267	ENSG00000146147	MLIP	chr6	+	54160739	54160799	54160366	54160432	54169527	54169572	40267	10,31,41	119106125	19	26	159	99	0.00173403	0.040126	0.05,0.154,0.17	0.313	-0.188
40282	ENSG00000034152	MAP2K3	chr17	+	21295674	21295769	21284710	21284969	21296085	21296143	40282	0,0,0	1,1,3	1	0	194	99	3.45119e-05	0.0021582	0.0,0.0,0.0	1	-1
40400	ENSG00000143479	DYRK3	chr1	+	206638924	206639042	206637649	206637761	206647387	206649193	40400	0,0,3	6,1,0	2	0	198	99	1.20044e-05	0.000952294	0.0,0.0,1.0	1	-0.667
40435	ENSG00000182732	RGS6	chr14	+	72540040	72540094	72536185	72536275	72562416	72562592	40435	0,0,0	3,5,3	4	1	153	99	1.43695e-06	0.000189761	0.0,0.0,0.0	0.721	-0.721
40533	ENSG00000198001	IRAK4	chr12	+	43771037	43771104	43768102	43768272	43771219	43771365	40533	0,0,0	3,1,2	3	1	166	99	4.88776e-05	0.0028064	0.0,0.0,0.0	0.641	-0.641
41046	ENSG00000132196	HSD17B7	chr1	+	162802831	162802949	162797827	162799937	162803430	162803535	41046	0,0,0	11,13,12	4	9	198	99	0.000989048	0.026465	0.0,0.0,0.0	0.182	-0.182
41110	ENSG00000072163	LIMS2	chr2	-	127674313	127674421	127673677	127673743	127675013	127675286	41110	0,0,1	1,3,6	6	1	198	99	3.44295e-07	6.08616e-05	0.0,0.0,0.077	0.75	-0.724
41177	ENSG00000178053	MLF1	chr3	+	158593381	158593421	158592433	158592581	158596861	158596945	41177	22,14,27	210,74,220	8	9	139	99	0.00091012	0.0251318	0.069,0.119,0.08	0.388	-0.299
41179	ENSG00000178053	MLF1	chr3	+	158593381	158593426	158592433	158592581	158596861	158596945	41179	66,43,85	210,74,220	28	9	144	99	5.80903e-08	1.40229e-05	0.178,0.285,0.21	0.681	-0.457
41227	ENSG00000244754	N4BP2L2	chr13	-	32480589	32480637	32443064	32444126	32517856	32517920	41227	14,0,5	12,1,25	6	0	147	99	1.9664e-05	0.00137526	0.44,0.0,0.119	1	-0.814
41393	ENSG00000148737	TCF7L2	chr10	+	113160618	113160691	113159919	113159992	113165554	113165972	41393	1,1,0	1,2,5	1	0	172	99	1.18705e-07	2.58732e-05	0.365,0.223,0.0	1	-0.804
41416	ENSG00000143994	ABHD1	chr2	+	27129315	27129361	27128944	27129127	27129513	27129626	41416	0,0,1	1,4,0	1	0	145	99	1.2336e-06	0.000168868	0.0,0.0,1.0	1	-0.667
41593	ENSG00000135926	TMBIM1	chr2	-	218285762	218285938	218281939	218282181	218287206	218287291	41593	4,3,3	3,2,10	2	0	198	99	0.00153613	0.0368442	0.4,0.429,0.13	1	-0.68
41882	ENSG00000224078	SNHG14	chr15	+	25086509	25086614	25085189	25085322	25087466	25087599	41882	1,3,1	11,3,0	2	0	198	99	5.77377e-05	0.00320052	0.043,0.333,1.0	1	-0.541
42670	ENSG00000204576	PRR3	chr6	+	30558149	30558212	30557294	30557450	30561327	30561508	42670	8,2,5	2,3,1	2	0	162	99	0.00191866	0.042742	0.71,0.289,0.753	1	-0.416
42729	ENSG00000139163	ETNK1	chr12	+	22668597	22668700	22661062	22661205	22671271	22671355	42729	3,0,0	3,3,6	1	0	198	99	0.000111207	0.00516893	0.333,0.0,0.0	1	-0.889
42986	ENSG00000135486	HNRNPA1	chr12	+	54285973	54286112	54284257	54284317	54286661	54286732	42986	2,1,0	39,6,14	5	16	198	99	0.00210532	0.0457531	0.025,0.077,0.0	0.135	-0.101
42991	ENSG00000007866	TEAD3	chr6	-	35480311	35480374	35480059	35480122	35484559	35484624	42991	5,10,0	22,14,20	11	0	162	99	3.41862e-09	1.19919e-06	0.122,0.304,0.0	1	-0.858
43077	ENSG00000136861	CDK5RAP2	chr9	-	120460571	120460667	120458449	120458622	120467859	120467997	43077	20,4,6	3,1,5	8	0	195	99	0.00217988	0.0471014	0.772,0.67,0.379	1	-0.393
43078	ENSG00000136861	CDK5RAP2	chr9	-	120460571	120460747	120458449	120458622	120467859	120467997	43078	4,3,4	3,1,5	4	0	198	99	0.000440718	0.0146698	0.4,0.6,0.286	1	-0.571
43405	ENSG00000197323	TRIM33	chr1	-	114420379	114420451	114410183	114410316	114421435	114421636	43405	1,0,0	6,5,3	2	1	171	99	0.00148741	0.036178	0.088,0.0,0.0	0.537	-0.508
43593	ENSG00000204248	COL11A2	chr6	-	33184144	33184324	33181110	33181170	33184991	33185054	43593	5,1,1	2,1,2	2	0	198	99	5.27256e-05	0.00298912	0.556,0.333,0.2	1	-0.637
43684	ENSG00000119630	PGF	chr14	-	74946212	74946275	74941833	74942733	74946378	74946408	43684	14,0,3	7,2,4	5	0	162	99	0.000296193	0.010858	0.55,0.0,0.314	1	-0.712
44228	ENSG00000165568	AKR1E2	chr10	+	4833349	4833466	4830674	4830842	4835674	4835809	44228	8,0,0	0,2,4	2	0	198	99	3.3547e-05	0.00211553	1.0,0.0,0.0	1	-0.667
44460	ENSG00000106100	NOD1	chr7	-	30433095	30433179	30429373	30429457	30446140	30446224	44460	27,13,11	5,2,5	27	0	183	99	0.000342621	0.0121713	0.745,0.779,0.543	1	-0.311
44462	ENSG00000106100	NOD1	chr7	-	30435997	30436081	30429373	30429457	30446140	30446224	44462	3,3,0	5,2,5	5	0	183	99	2.92099e-05	0.00188981	0.245,0.448,0.0	1	-0.769
44465	ENSG00000106100	NOD1	chr7	-	30437572	30437656	30429373	30429457	30446140	30446224	44465	3,5,0	5,2,5	3	0	183	99	0.000269103	0.0101706	0.245,0.575,0.0	1	-0.727
44918	ENSG00000169919	GUSB	chr7	-	65979385	65979541	65975851	65976202	65980223	65980409	44918	2,1,0	4,1,4	7	0	198	99	1.00298e-07	2.32222e-05	0.2,0.333,0.0	1	-0.822
45152	ENSG00000158636	EMSY	chr11	+	76454748	76454790	76453313	76453388	76458182	76458358	45152	0,2,1	2,4,0	2	0	141	99	5.5675e-05	0.00310933	0.0,0.26,1.0	1	-0.58
45203	ENSG00000169660	HEXD	chr17	+	82440262	82440334	82439630	82439713	82440996	82441075	45203	5,2,4	9,3,6	4	0	171	99	0.000182551	0.00764604	0.243,0.278,0.278	1	-0.734
45204	ENSG00000169660	HEXD	chr17	+	82440472	82440613	82439630	82439713	82440996	82441075	45204	7,0,3	9,3,6	5	0	198	99	4.81212e-05	0.00279876	0.28,0.0,0.2	1	-0.84
45318	ENSG00000231721	LINC-PINT	chr7	-	130967388	130967517	130945609	130945835	130984052	130984109	45318	1,0,0	14,1,18	5	16	198	99	0.000795618	0.0224399	0.034,0.0,0.0	0.135	-0.124
45457	ENSG00000134905	CARS2	chr13	-	110644064	110644182	110642314	110642521	110644384	110644483	45457	10,4,12	66,27,31	27	35	198	99	0.000164185	0.00707599	0.07,0.069,0.162	0.278	-0.178
45509	ENSG00000071243	ING3	chr7	+	120964741	120964838	120955558	120955624	120966625	120966697	45509	6,0,9	5,2,2	5	0	196	99	0.00029598	0.010858	0.377,0.0,0.694	1	-0.643
45726	ENSG00000156239	N6AMT1	chr21	-	28879869	28879953	28878191	28878333	28882159	28882250	45726	17,4,10	4,4,9	11	0	183	99	0.000172782	0.007305	0.697,0.351,0.375	1	-0.526
45894	ENSG00000179818	PCBP1-AS1	chr2	-	70083506	70083687	70049201	70051305	70085546	70085554	45894	15,3,4	10,3,0	5	0	198	99	0.00171822	0.0398492	0.429,0.333,1.0	1	-0.413
46190	ENSG00000176142	TMEM39A	chr3	-	119435754	119435935	119434761	119434882	119436790	119436816	46190	0,4,0	11,3,6	8	6	198	99	0.00161669	0.0381881	0.0,0.4,0.0	0.4	-0.267
46641	ENSG00000188002	NA	chr5	-	1630408	1630566	1628515	1629630	1632643	1632751	46641	0,0,0	8,9,4	1	0	198	99	6.63268e-05	0.00346288	0.0,0.0,0.0	1	-1
46674	ENSG00000146872	TLK2	chr17	+	62524235	62524331	62523133	62523177	62536169	62536337	46674	6,3,6	11,6,1	2	0	195	99	0.00175695	0.0404963	0.217,0.202,0.753	1	-0.609
46800	ENSG00000105835	NAMPT	chr7	-	106265009	106265171	106263391	106263617	106268463	106268600	46800	0,0,0	29,439,38	10	23	198	99	1.28281e-08	3.94509e-06	0.0,0.0,0.0	0.179	-0.179
46915	ENSG00000103145	HCFC1R1	chr16	-	3023473	3023530	3023232	3023361	3023846	3023942	46915	65,12,24	63,15,17	90	27	156	99	9.63172e-05	0.00465841	0.396,0.337,0.473	0.679	-0.277
47111	ENSG00000126653	NSRP1	chr17	+	30156539	30156662	30118079	30118173	30172541	30172598	47111	0,0,2	8,11,5	4	7	198	99	0.0018948	0.0425382	0.0,0.0,0.167	0.222	-0.166
47158	ENSG00000141052	MYOCD	chr17	+	12710494	12710538	12705127	12705193	12715518	12715574	47158	7,3,0	12,17,6	2	0	143	99	0.000577445	0.0177584	0.288,0.109,0.0	1	-0.868
47192	ENSG00000106077	ABHD11	chr7	-	73737220	73737360	73736928	73737110	73737561	73737735	47192	29,10,4	4,5,5	11	0	198	99	0.000605461	0.0183932	0.784,0.5,0.286	1	-0.477
47193	ENSG00000106077	ABHD11	chr7	-	73737220	73737391	73736928	73737110	73737561	73737735	47193	42,19,12	4,5,5	14	0	198	99	0.00183165	0.0414104	0.84,0.655,0.545	1	-0.32
47366	ENSG00000175274	TP53I11	chr11	-	44939165	44939281	44938206	44938366	44950676	44950894	47366	1,0,0	5,3,5	5	2	198	99	6.02009e-06	0.000587613	0.091,0.0,0.0	0.556	-0.526
47410	ENSG00000146809	ASB15	chr7	+	123608593	123608654	123604031	123604212	123612275	123612400	47410	3,0,0	1,1,3	1	0	160	99	9.52401e-07	0.000137945	0.65,0.0,0.0	1	-0.783
47448	ENSG00000196792	STRN3	chr14	-	30918965	30919106	30913523	30913657	30929200	30929311	47448	1,0,3	2,2,0	1	0	198	99	0.000107863	0.00503436	0.2,0.0,1.0	1	-0.6
47500	ENSG00000122515	ZMIZ2	chr7	+	44760150	44760228	44759280	44759460	44760424	44760593	47500	10,4,1	14,11,4	9	2	177	99	0.00191028	0.0426725	0.285,0.169,0.123	0.716	-0.524
47519	ENSG00000074800	ENO1	chr1	-	8870451	8870510	8867987	8868057	8870824	8870883	47519	139,278,48	94,191,64	79	4	158	99	3.64497e-12	2.33799e-09	0.481,0.477,0.32	0.925	-0.499
47796	ENSG00000183735	TBK1	chr12	+	64495981	64496089	64495698	64495775	64496366	64496406	47796	0,1,0	14,14,13	4	11	198	99	0.00138876	0.0342997	0.0,0.034,0.0	0.154	-0.143
47825	ENSG00000189212	DPY19L2P1	chr7	-	35132309	35132369	35123997	35124078	35141032	35141119	47825	1,2,0	7,2,6	1	0	159	99	0.00019786	0.00810578	0.082,0.384,0.0	1	-0.845
47945	ENSG00000234520	HRAT17	chr7	-	112980045	112980164	112956521	112956711	112986535	112986664	47945	0,0,3	29,4,15	6	7	198	99	5.79872e-05	0.00320643	0.0,0.0,0.091	0.3	-0.27
47948	ENSG00000234520	HRAT17	chr7	-	112980045	112980164	112973604	112973672	112986535	112986664	47948	6,1,10	3,0,5	5	0	198	99	0.00181038	0.0411783	0.5,1.0,0.5	1	-0.333
48133	ENSG00000168807	SNTB2	chr16	+	69235747	69235833	69187560	69187746	69245601	69245815	48133	1,0,0	2,1,1	2	1	185	99	0.000676586	0.0198814	0.211,0.0,0.0	0.517	-0.447
48650	ENSG00000147586	MRPS28	chr8	-	80028694	80028796	80002998	80003180	80029760	80029912	48650	0,0,0	4,1,5	6	1	198	99	2.45799e-08	7.25574e-06	0.0,0.0,0.0	0.75	-0.75
48660	ENSG00000122367	LDB3	chr10	+	86687068	86687272	86680081	86680157	86691895	86692065	48660	25,17,22	43,26,16	36	8	198	99	2.4739e-05	0.00164317	0.225,0.246,0.407	0.692	-0.399
49064	ENSG00000113845	TIMMDC1	chr3	+	119503953	119504021	119498580	119498927	119517204	119517315	49064	2,0,4	0,3,5	1	0	167	99	0.000355091	0.0124559	1.0,0.0,0.322	1	-0.559
49146	ENSG00000123562	MORF4L2	chrX	-	103678498	103678600	103675495	103677051	103685170	103685260	49146	293215147	28,12,18	126	1	198	99	6.55716e-05	0.00343945	0.84,0.9,0.803	0.984	-0.136
49148	ENSG00000123562	MORF4L2	chrX	-	103678498	103678620	103676825	103677051	103685170	103685260	49148	202175109	28,12,18	94	1	198	99	8.11471e-05	0.00403936	0.783,0.879,0.752	0.979	-0.174
49150	ENSG00000123562	MORF4L2	chrX	-	103678498	103678651	103675497	103677051	103685170	103685260	49150	232231121	28,12,18	115	1	198	99	6.25538e-05	0.00337003	0.806,0.906,0.771	0.983	-0.155
49174	ENSG00000131381	RBSN	chr3	-	15091338	15091493	15090398	15090539	15095972	15096288	49174	4,0,2	2,2,2	2	0	198	99	1.17192e-05	0.000936281	0.5,0.0,0.333	1	-0.722
49176	ENSG00000131381	RBSN	chr3	-	15098118	15098274	15096534	15096710	15099034	15099133	49176	3,0,0	1,1,1	1	0	198	99	0.00053771	0.0168833	0.6,0.0,0.0	1	-0.8
49653	ENSG00000083457	ITGAE	chr17	-	3723287	3723383	3720306	3720402	3723687	3723744	49653	4,0,0	19,12,16	6	12	195	99	0.00218739	0.0472182	0.097,0.0,0.0	0.202	-0.17
49830	ENSG00000063601	MTMR1	chrX	+	150751029	150751240	150750729	150750843	150755688	150755865	49830	0,0,1	3,6,1	3	2	198	99	0.000504005	0.0160723	0.0,0.0,0.333	0.429	-0.318
50084	ENSG00000151778	SERP2	chr13	+	44390356	44390578	44379640	44379713	44397271	44397710	50084	4,1,0	54,1,18	8	7	198	99	2.02237e-05	0.00140564	0.036,0.333,0.0	0.364	-0.241
50240	ENSG00000089472	HEPH	chrX	+	66200539	66200752	66195097	66195229	66203363	66203577	50240	10,14,5	6,8,2	6	0	198	99	0.000735128	0.0211314	0.455,0.467,0.556	1	-0.507
50408	ENSG00000104361	NIPAL2	chr8	-	98194727	98194822	98189825	98193090	98195941	98196005	50408	4,0,3	1,7,0	5	0	194	99	0.00173552	0.040126	0.671,0.0,1.0	1	-0.443
50752	ENSG00000168575	SLC20A2	chr8	-	42535171	42535335	42472305	42472654	42541537	42541581	50752	1,3,4	8,3,0	1	0	198	99	0.000535247	0.0168514	0.059,0.333,1.0	1	-0.536
50784	ENSG00000183077	AFMID	chr17	+	78205945	78206050	78190969	78191060	78206910	78207052	50784	39,9,34	10,6,6	11	0	198	99	0.00105004	0.027591	0.661,0.429,0.739	1	-0.39
50939	ENSG00000177565	TBL1XR1	chr3	-	177079826	177079945	177064919	177065022	177098465	177098541	50939	0,2,0	5,8,9	2	0	198	99	6.69419e-06	0.000634112	0.0,0.111,0.0	1	-0.963
51582	ENSG00000047249	ATP6V1H	chr8	-	53811163	53811217	53801798	53801896	53814661	53814766	51582	13,5,7	15,9,16	15	1	153	99	6.21966e-06	0.000601857	0.359,0.264,0.221	0.907	-0.626
51599	ENSG00000070081	NUCB2	chr11	+	17286633	17286713	17282788	17282943	17295323	17295467	51599	4,2,0	50,5,16	8	9	179	99	0.000105585	0.00499029	0.042,0.181,0.0	0.33	-0.256
51600	ENSG00000070081	NUCB2	chr11	+	17286633	17286717	17282788	17282943	17295323	17295425	51600	8,2,0	50,5,16	8	9	183	99	0.00169172	0.0394448	0.08,0.178,0.0	0.325	-0.239
51603	ENSG00000070081	NUCB2	chr11	+	17315385	17315475	17312027	17312120	17330126	17330297	51603	349,56,165	26,8,15	114	2	189	99	0.00222198	0.0474629	0.875,0.786,0.852	0.968	-0.13
51835	ENSG00000185728	YTHDF3	chr8	+	63172652	63172798	63169386	63169411	63175330	63175416	51835	0,1,0	5,5,5	1	0	198	99	1.53793e-05	0.00111736	0.0,0.091,0.0	1	-0.97
52297	ENSG00000133794	ARNTL	chr11	+	13355225	13355296	13354300	13354448	13356738	13356777	52297	4,0,0	13,6,9	4	2	170	99	0.00163253	0.0383371	0.152,0.0,0.0	0.538	-0.487
52596	ENSG00000092094	OSGEP	chr14	-	20451256	20451452	20449221	20449266	20451973	20452149	52596	0,2,0	38,8,17	4	6	198	99	0.000492695	0.0158676	0.0,0.111,0.0	0.25	-0.213
53165	ENSG00000130958	SLC35D2	chr9	-	96321997	96322080	96320709	96321341	96324090	96324169	53165	32,21,42	9,2,7	33	0	182	99	0.000249099	0.0096585	0.659,0.851,0.765	1	-0.242
53659	ENSG00000100296	THOC5	chr22	-	29550727	29550843	29549051	29549158	29553670	29553741	53659	6,1,0	15,3,5	2	0	198	99	0.00068261	0.020006	0.167,0.143,0.0	1	-0.897
54071	ENSG00000148180	GSN	chr9	+	121282438	121282550	121281469	121281562	121301962	121302167	54071	5,0,0	70,14,18	5	11	198	99	0.00154685	0.0370222	0.034,0.0,0.0	0.185	-0.174
54072	ENSG00000148180	GSN	chr9	+	121300055	121300126	121281469	121281562	121301962	121302149	54072	20,3,4	70,14,18	17	11	170	99	6.25053e-05	0.00337003	0.143,0.111,0.115	0.474	-0.351
54073	ENSG00000148180	GSN	chr9	+	121300055	121300126	121286122	121286185	121301962	121302149	54073	15,2,3	46,12,9	12	1	170	99	2.55323e-07	5.02807e-05	0.16,0.088,0.163	0.875	-0.738
54185	ENSG00000165028	NIPSNAP3B	chr9	+	104771233	104771316	104770848	104770998	104772821	104772908	54185	2,3,0	32,62,70	6	7	182	99	5.45183e-06	0.000543971	0.033,0.026,0.0	0.318	-0.298
54287	ENSG00000115459	ELMOD3	chr2	+	85355075	85355170	85354393	85354829	85355554	85355598	54287	9,1,1	3,1,1	7	0	194	99	0.000640463	0.0191202	0.605,0.338,0.338	1	-0.573
54342	ENSG00000167130	DOLPP1	chr9	+	129086138	129086267	129085517	129085616	129086708	129086798	54342	8,5,1	2,1,7	1	0	198	99	0.00117936	0.0301557	0.667,0.714,0.067	1	-0.517
54406	ENSG00000130714	POMT1	chr9	+	131504453	131504649	131504188	131504340	131506113	131506220	54406	0,0,0	7,4,2	1	0	198	99	4.67489e-05	0.00274742	0.0,0.0,0.0	1	-1
54549	ENSG00000141551	CSNK1D	chr17	-	82245975	82246039	82244300	82244831	82248874	82249014	54549	35,19,8	16,11,9	28	2	163	99	0.000339582	0.012102	0.571,0.512,0.351	0.895	-0.417
54614	ENSG00000255248	MIR100HG	chr11	-	122100373	122100406	122089122	122091740	122101446	122101783	54614	8,1,5	9,5,6	3	0	132	99	0.000582347	0.0178802	0.4,0.13,0.385	1	-0.695
54615	ENSG00000255248	MIR100HG	chr11	-	122100373	122101029	122089122	122091740	122101446	122101686	54615	9,1,5	9,5,6	3	0	198	99	0.00070687	0.0205029	0.333,0.091,0.294	1	-0.761
54616	ENSG00000255248	MIR100HG	chr11	-	122100373	122101167	122089102	122091740	122101446	122101687	54616	8,1,5	9,5,6	3	0	198	99	0.000637809	0.0190663	0.308,0.091,0.294	1	-0.769
54824	ENSG00000137145	DENND4C	chr9	+	19336685	19336832	19336269	19336414	19340991	19341114	54824	11,3,5	9,3,6	4	0	198	99	0.000566683	0.0175962	0.379,0.333,0.294	1	-0.665
54918	ENSG00000136811	ODF2	chr9	+	128457197	128457437	128456100	128456255	128459566	128459657	54918	2,0,0	12,2,8	4	3	198	99	0.000264994	0.0100589	0.077,0.0,0.0	0.4	-0.374
55096	ENSG00000133943	DGLUCY	chr14	+	91223678	91223795	91215404	91215556	91224683	91224822	55096	17,1,18	146,70,144	15	39	198	99	0.000582997	0.0178802	0.055,0.007,0.059	0.161	-0.121
55267	ENSG00000143549	TPM3	chr1	-	154172028	154172104	154171412	154171488	154172907	154172978	55267	44,28,6	18,26,15	59	10	175	99	0.000358289	0.0125095	0.58,0.379,0.185	0.769	-0.388
55455	ENSG00000089159	PXN	chr12	-	120216840	120217116	120216272	120216581	120219206	120220091	55455	27,3,5	10,0,3	9	0	198	99	0.00221393	0.0474359	0.574,1.0,0.455	1	-0.324
55457	ENSG00000089159	PXN	chr12	-	120219206	120220091	120215559	120215661	120221622	120221758	55457	9,4,7	10,3,0	4	0	198	99	0.0020449	0.0448241	0.31,0.4,1.0	1	-0.43
55473	ENSG00000183597	TANGO2	chr22	+	20053436	20053551	20052464	20052584	20061529	20061681	55473	1,13,12	8,6,7	7	0	198	99	0.000149809	0.00659454	0.059,0.52,0.462	1	-0.653
55475	ENSG00000183597	TANGO2	chr22	+	20055942	20056013	20052464	20052584	20061529	20061576	55475	12,26,10	8,6,7	17	0	170	99	6.4192e-05	0.00340688	0.466,0.716,0.454	1	-0.455
55675	ENSG00000135424	ITGA7	chr12	-	55700261	55700393	55699869	55699989	55700898	55701154	55675	29,4,5	73,30,30	11	3	198	99	2.44854e-05	0.00163115	0.166,0.062,0.077	0.647	-0.545
56187	ENSG00000099783	HNRNPM	chr19	+	8473663	8473708	8471325	8471427	8474166	8474244	56187	141122113	20,32,29	121	2	144	99	1.08323e-07	2.43185e-05	0.829,0.724,0.728	0.977	-0.217
56212	ENSG00000123358	NR4A1	chr12	+	52052495	52052645	52043838	52043911	52054326	52054673	56212	157,36,7	159,44,28	71	8	198	99	2.71585e-11	1.3857e-08	0.331,0.29,0.111	0.816	-0.572
56510	ENSG00000087053	MTMR2	chr11	-	95914241	95914333	95888155	95888261	95923874	95924123	56510	0,0,2	3,8,2	3	1	191	99	0.000795224	0.0224399	0.0,0.0,0.341	0.609	-0.495
56639	ENSG00000132199	ENOSF1	chr18	-	678695	678737	677742	677872	683245	683380	56639	28,3,27	21,2,26	38	9	141	99	0.00159713	0.0379424	0.484,0.513,0.422	0.748	-0.275
56840	ENSG00000131626	PPFIA1	chr11	+	70382087	70382158	70378029	70378195	70383002	70384387	56840	13,8,5	17,13,22	21	5	170	99	2.59123e-05	0.00170097	0.308,0.264,0.117	0.71	-0.48
57060	ENSG00000084234	APLP2	chr11	+	130137255	130137291	130135562	130135715	130140397	130140483	57060	45,11,27	311139226	52	79	135	99	6.63558e-12	4.02618e-09	0.096,0.055,0.081	0.326	-0.249
57098	ENSG00000118894	EEF2KMT	chr16	-	5097279	5097353	5095451	5095514	5097643	5097766	57098	0,1,1	8,0,4	3	0	173	99	9.47868e-07	0.000137945	0.0,1.0,0.125	1	-0.625
57123	ENSG00000151376	ME3	chr11	-	86457365	86457759	86450300	86450398	86465090	86465200	57123	29,11,1	7,3,16	30	2	198	99	0.00182091	0.0412507	0.674,0.647,0.03	0.882	-0.432
57199	ENSG00000137504	CREBZF	chr11	-	85661636	85661749	85660334	85660597	85662388	85662457	57199	0,0,0	14,3,4	1	0	198	99	6.60756e-05	0.0034578	0.0,0.0,0.0	1	-1
58083	ENSG00000172671	ZFAND4	chr10	-	45652983	45653059	45651965	45652033	45663541	45663842	58083	5,2,1	1,2,7	5	0	175	99	0.000135992	0.00606963	0.739,0.361,0.075	1	-0.608
58222	ENSG00000151150	ANK3	chr10	-	60196144	60196243	60186714	60186912	60196526	60196625	58222	11,1,0	15,11,2	2	0	198	99	0.000979381	0.0263004	0.268,0.043,0.0	1	-0.896
58246	ENSG00000138326	RPS24	chr10	+	78037438	78037441	78037193	78037304	78037964	78037982	58246	1053214718	20327051255	318	372	102	99	0.000140714	0.00624315	0.335,0.228,0.357	0.453	-0.146
58321	ENSG00000196531	NACA	chr12	-	56719536	56719596	56715870	56716110	56724451	56724523	58321	1,0,0	7,2,9	3	0	159	99	6.0363e-08	1.44165e-05	0.082,0.0,0.0	1	-0.973
58347	ENSG00000100109	TFIP11	chr22	-	26511118	26511153	26510616	26510702	26512098	26512175	58347	1,1,0	10,0,9	3	1	134	99	0.00062586	0.0188345	0.069,1.0,0.0	0.689	-0.333
58464	ENSG00000095574	IKZF5	chr10	-	123007025	123007176	122998226	122998671	123008693	123008795	58464	1,6,5	0,2,3	5	0	198	99	0.00208846	0.0454761	1.0,0.6,0.455	1	-0.315
58484	ENSG00000171307	ZDHHC16	chr10	+	97453798	97453846	97453529	97453663	97454713	97454799	58484	30,30,20	9,9,27	6	0	147	99	0.00105144	0.027591	0.692,0.692,0.333	1	-0.428
58789	ENSG00000180198	RCC1	chr1	+	28532673	28532757	28532170	28532350	28535049	28535146	58789	1,1,0	8,1,1	1	0	183	99	6.73393e-07	0.000103546	0.063,0.351,0.0	1	-0.862
58977	ENSG00000148634	HERC4	chr10	-	67959112	67959136	67956877	67956976	67966682	67966802	58977	0,0,0	20,7,8	3	3	123	99	0.000665097	0.0196604	0.0,0.0,0.0	0.446	-0.446
59004	ENSG00000049323	LTBP1	chr2	+	33342837	33342963	33315143	33315269	33347366	33347409	59004	179,48,51	75,35,23	47	4	198	99	6.53662e-05	0.00343945	0.544,0.407,0.526	0.855	-0.363
59087	ENSG00000153832	FBXO36	chr2	+	229932770	229932886	229922301	229922609	229976240	229976349	59087	2,1,0	2,1,2	1	0	198	99	5.116e-07	8.2629e-05	0.333,0.333,0.0	1	-0.778
59140	ENSG00000122376	SHLD2	chr10	+	87175888	87176095	87170839	87170974	87180074	87180303	59140	13,1,3	6,2,26	5	0	198	99	7.08718e-05	0.00364925	0.52,0.2,0.055	1	-0.742
59283	ENSG00000183230	CTNNA3	chr10	-	67648739	67648816	67647414	67647518	67695999	67696195	59283	8,2,1	22,12,7	2	0	176	99	0.000652684	0.0194334	0.17,0.086,0.074	1	-0.89
60451	ENSG00000102225	CDK16	chrX	+	47222260	47222380	47218412	47218664	47223551	47223759	60451	2,0,0	1,2,2	2	0	198	99	8.85925e-09	2.84129e-06	0.5,0.0,0.0	1	-0.833
60696	ENSG00000103356	EARS2	chr16	-	23553043	23553123	23552148	23552304	23557204	23557364	60696	0,0,0	4,4,1	1	0	179	99	3.52544e-05	0.00217866	0.0,0.0,0.0	1	-1
60899	ENSG00000002016	RAD52	chr12	-	936806	936882	932974	933076	949601	949641	60899	0,0,0	5,1,2	1	0	175	99	3.32458e-05	0.00210245	0.0,0.0,0.0	1	-1
60948	ENSG00000187109	NAP1L1	chr12	-	76067370	76067473	76060137	76060279	76074202	76074239	60948	406171249	47,35,38	206	11	198	99	0.000874598	0.0243607	0.812,0.71,0.766	0.904	-0.141
61193	ENSG00000138777	PPA2	chr4	-	105437949	105438036	105424195	105424322	105446382	105446502	61193	146,105,45	8,5,16	42	0	186	99	0.00108072	0.0280811	0.907,0.918,0.6	1	-0.192
61289	ENSG00000073060	SCARB1	chr12	-	124782682	124782811	124776855	124778586	124786356	124786503	61289	7,1,5	12,1,3	17	1	198	99	7.76818e-05	0.00396243	0.226,0.333,0.455	0.895	-0.557
61308	ENSG00000050426	LETMD1	chr12	+	51053777	51053860	51049033	51049185	51056349	51056428	61308	0,0,0	11,2,2	7	10	182	99	1.56587e-06	0.000202033	0.0,0.0,0.0	0.276	-0.276
61452	ENSG00000112763	BTN2A1	chr6	+	26462796	26462897	26459480	26459828	26463243	26463525	61452	7,2,0	19,6,2	12	2	198	99	1.67594e-05	0.0012098	0.156,0.143,0.0	0.75	-0.65
61696	ENSG00000198715	GLMP	chr1	-	156294675	156294758	156294364	156294565	156295525	156295653	61696	0,0,0	9,2,8	3	1	182	99	0.000203495	0.00829123	0.0,0.0,0.0	0.62	-0.62
61697	ENSG00000198715	GLMP	chr1	-	156294758	156295016	156294364	156294565	156295525	156295654	61697	21,5,2	9,2,8	16	1	198	99	0.00195399	0.0433042	0.538,0.556,0.111	0.889	-0.487
61753	ENSG00000132341	RAN	chr12	+	130872583	130872617	130872075	130872126	130872835	130872920	61753	6,0,5	7,3,1	1	0	133	99	0.000708618	0.0205271	0.39,0.0,0.788	1	-0.607
61831	ENSG00000069493	CLEC2D	chr12	+	9693033	9693115	9692827	9692931	9694759	9695129	61831	2,0,0	21,1,18	6	4	181	99	2.85651e-06	0.000319048	0.05,0.0,0.0	0.451	-0.434
61861	ENSG00000110888	CAPRIN2	chr12	-	30715453	30715503	30714958	30715081	30716507	30716676	61861	0,0,0	9,1,3	2	0	149	99	8.95077e-07	0.000131336	0.0,0.0,0.0	1	-1
62003	ENSG00000196199	MPHOSPH8	chr13	+	19670839	19670964	19670235	19670363	19671205	19671289	62003	4,0,5	17,10,22	9	9	198	99	0.00234952	0.0496672	0.105,0.0,0.102	0.333	-0.264
62187	ENSG00000105983	LMBR1	chr7	-	156688029	156688191	156677790	156684163	156724111	156724178	62187	23,17,12	9,3,7	15	0	198	99	0.000237729	0.00933043	0.561,0.739,0.462	1	-0.413
62234	ENSG00000188811	NHLRC3	chr13	+	39042104	39042305	39039563	39039711	39044089	39044181	62234	5,9,0	3,3,4	4	0	198	99	0.000448854	0.0148406	0.455,0.6,0.0	1	-0.648

## Sheet: SE_7w_8w
ID	GeneID	geneSymbol	chr	strand	longExonStart_0base	longExonEnd	shortES	shortEE	flankingES	flankingEE	ID	IJC_SAMPLE_1	SJC_SAMPLE_1	IJC_SAMPLE_2	SJC_SAMPLE_2	IncFormLen	SkipFormLen	PValue	FDR	IncLevel1	IncLevel2	IncLevelDifference
10296	ENSG00000068366	ACSL4	chrX	-	109683135	109683552	109683135	109683375	109696143	109696196	10296	0,2,4	1,6,7	7,2,10,7	4,0,1,1	198	99	5.50363e-05	0.00477522	0.0,0.143,0.222	0.467,1.0,0.833,0.778	-0.648
10297	ENSG00000068366	ACSL4	chrX	-	109683135	109683666	109683135	109683375	109696143	109696196	10297	0,2,4	1,6,7	7,2,10,7	4,0,1,1	198	99	5.50363e-05	0.00477522	0.0,0.143,0.222	0.467,1.0,0.833,0.778	-0.648
9838	ENSG00000228409	CCT6P1	chr7	+	65755757	65755952	65755779	65755952	65751057	65751278	9838	0,0,0	2,5,6	1,2,2,4	2,0,2,1	121	99	5.01026e-08	2.15045e-05	0.0,0.0,0.0	0.29,1.0,0.45,0.766	-0.627
9246	ENSG00000158636	EMSY	chr11	+	76542167	76542367	76542215	76542367	76528267	76528466	9246	6,0,0	0,2,2	4,2,10,5	1,0,1,0	147	99	3.77251e-05	0.00389737	1.0,0.0,0.0	0.729,1.0,0.871,1.0	-0.567
2293	ENSG00000140474	ULK3	chr15	-	74842279	74842449	74842279	74842420	74842538	74842676	2293	1,0,0	0,1,2	1,1,2,2	0,0,2,0	128	99	2.62924e-05	0.00329869	1.0,0.0,0.0	1.0,1.0,0.436,1.0	-0.526
1343	ENSG00000186765	FSCN2	chr17	+	81536549	81536789	81536621	81536789	81536145	81536267	1343	0,0,0	3,3,1	1,4,2,1	0,2,2,3	171	99	0.000325521	0.0147479	0.0,0.0,0.0	1.0,0.537,0.367,0.162	-0.516
12067	ENSG00000180229	HERC2P3	chr15	-	20452367	20452588	20452367	20452559	20453350	20453502	12067	4,3,1	3,1,2	3,3,6,4	0,0,0,0	128	99	1.50965e-05	0.00227985	0.508,0.699,0.279	1.0,1.0,1.0,1.0	-0.505
4206	ENSG00000163701	IL17RE	chr3	+	9914401	9914599	9914547	9914599	9913955	9914024	4206	1,0,0	0,1,2	1,4,3,1	0,4,0,0	198	99	1.19947e-05	0.00195633	1.0,0.0,0.0	1.0,0.333,1.0,1.0	-0.5
7030	ENSG00000108950	FAM20A	chr17	-	68540848	68540983	68540848	68540958	68541984	68542165	7030	0,0,2	1,7,7	1,0,6,7	1,3,3,0	124	99	0.000127044	0.0079299	0.0,0.0,0.186	0.444,0.0,0.615,1.0	-0.453
3803	ENSG00000059769	DNAJC25	chr9	+	111642838	111643094	111642856	111643094	111631359	111631743	3803	3,0,0	1,2,2	0,6,9,1	1,0,3,0	117	99	4.27102e-05	0.0041964	0.717,0.0,0.0	0.0,1.0,0.717,1.0	-0.44
2542	ENSG00000100897	DCAF11	chr14	+	24116971	24117044	24116987	24117044	24115381	24115749	2542	0,5,2	1,5,2	7,2,3,2	0,1,1,1	115	99	0.000182745	0.010138	0.0,0.463,0.463	1.0,0.633,0.721,0.633	-0.438
5563	ENSG00000164112	SMIM43	chr4	-	121762726	121762798	121762726	121762795	121763763	121763872	5563	0,1,2	1,2,6	2,0,2,1	0,1,0,1	102	99	1.76497e-05	0.00252804	0.0,0.327,0.244	1.0,0.0,1.0,0.493	-0.433
7245	ENSG00000127463	EMC1	chr1	-	19234179	19234308	19234179	19234188	19235129	19235252	7245	2,0,0	0,2,1	1,0,8,2	0,1,0,0	198	99	6.44161e-05	0.00510013	1.0,0.0,0.0	1.0,0.0,1.0,1.0	-0.417
12317	ENSG00000108094	CUL2	chr10	-	35060873	35060966	35060873	35060924	35062959	35063062	12317	1,13,12	1,8,6	14,4,9,4	2,0,1,0	141	99	5.39802e-06	0.00107368	0.413,0.533,0.584	0.831,1.0,0.863,1.0	-0.414
7682	ENSG00000155366	RHOC	chr1	-	112705099	112706252	112705099	112705168	112707077	112707127	7682	2,6,4	3,10,3	8,5,17,13	1,2,6,1	198	99	0.000364392	0.0158065	0.25,0.231,0.4	0.8,0.556,0.586,0.867	-0.409
12165	ENSG00000120049	KCNIP2	chr10	-	101828626	101828717	101828626	101828696	101829074	101829199	12165	0,0,0	2,4,4	1,5,0,3	1,2,3,3	120	99	1.05438e-05	0.00181022	0.0,0.0,0.0	0.452,0.673,0.0,0.452	-0.394
6147	ENSG00000143353	LYPLAL1	chr1	+	219210514	219210647	219210531	219210647	219179146	219179246	6147	0,0,1	1,1,1	1,4,2,4	2,4,3,0	116	99	8.8992e-05	0.00631069	0.0,0.0,0.46	0.299,0.46,0.363,1.0	-0.377
5078	ENSG00000132581	SDF2	chr17	-	28651485	28651577	28651485	28651542	28655286	28655483	5078	1,7,5	3,1,3	5,2,2,2	0,0,1,0	134	99	1.76699e-05	0.00252804	0.198,0.838,0.552	1.0,1.0,0.596,1.0	-0.37
12744	ENSG00000135297	MTO1	chr6	+	73482028	73482244	73482039	73482244	73480674	73480805	12744	0,2,0	1,18,11	5,2,6,5	10,4,7,4	110	99	1.29323e-06	0.000351543	0.0,0.091,0.0	0.31,0.31,0.435,0.529	-0.366
3555	ENSG00000077232	DNAJC10	chr2	+	182739544	182740388	182740298	182740388	182732498	182732542	3555	2,2,9	0,6,8	9,6,11,20	3,0,1,0	198	99	0.000780203	0.0267334	1.0,0.143,0.36	0.6,1.0,0.846,1.0	-0.361
3998	ENSG00000163913	IFT122	chr3	+	129515469	129515599	129515490	129515599	129514388	129514554	3998	0,1,0	3,3,1	0,6,4,1	1,1,1,8	120	99	0.000239696	0.0121411	0.0,0.216,0.0	0.0,0.832,0.767,0.093	-0.351
2271	ENSG00000196547	MAN2A2	chr15	+	90912516	90912664	90912541	90912664	90912042	90912279	2271	1,6,3	6,16,15	4,4,15,12	5,6,6,6	124	99	0.000207102	0.0110387	0.117,0.23,0.138	0.39,0.347,0.666,0.615	-0.343
12305	ENSG00000108094	CUL2	chr10	-	35031490	35031893	35031490	35031610	35032434	35032494	12305	3,2,3	0,5,1	1,3,5,3	0,0,1,0	198	99	0.000565522	0.0219611	1.0,0.167,0.6	1.0,1.0,0.714,1.0	-0.34
8884	ENSG00000135333	EPHA7	chr6	-	93259353	93260779	93259353	93259467	93263859	93263915	8884	1,11,12	0,9,7	5,3,3,8	0,0,0,1	198	99	7.32749e-07	0.000213413	1.0,0.379,0.462	1.0,1.0,1.0,0.8	-0.336
1843	ENSG00000214078	CPNE1	chr20	-	35626566	35626826	35626566	35626800	35627279	35627413	1843	31,0,8	0,58,0	8,37,41,28	0,0,0,0	125	99	0.00160456	0.0463209	1.0,0.0,1.0	1.0,1.0,1.0,1.0	-0.333
7950	ENSG00000180902	D2HGDH	chr2	+	241755044	241756014	241755848	241756014	241751245	241751388	7950	9,6,4	8,5,4	10,25,24,19	3,6,8,2	198	99	0.00149597	0.0443624	0.36,0.375,0.333	0.625,0.676,0.6,0.826	-0.326
5167	ENSG00000122644	ARL4A	chr7	+	12688165	12689176	12688168	12689176	12686907	12687043	5167	1,4,1	1,8,0	5,2,10,1	1,0,2,0	102	99	0.000440681	0.0182424	0.493,0.327,1.0	0.829,1.0,0.829,1.0	-0.308
2058	ENSG00000186654	PRR5	chr22	+	44731678	44731821	44731729	44731821	44726576	44726634	2058	8,3,3	7,35,20	8,16,6,10	4,9,7,6	150	99	0.00015172	0.00903122	0.43,0.054,0.09	0.569,0.54,0.361,0.524	-0.307
10917	ENSG00000165138	ANKS6	chr9	-	98756419	98756606	98756419	98756603	98768080	98768250	10917	1,2,2	6,9,8	2,5,9,11	3,4,8,14	102	99	0.00119701	0.0368364	0.139,0.177,0.195	0.393,0.548,0.522,0.433	-0.304
8768	ENSG00000175575	PAAF1	chr11	+	73887030	73887099	73887039	73887099	73878778	73878819	8768	1,1,0	1,4,3	3,2,7,2	4,1,6,2	108	99	0.000451614	0.0185187	0.478,0.186,0.0	0.407,0.647,0.517,0.478	-0.291
10608	ENSG00000147576	ADHFE1	chr8	+	66453709	66454157	66454058	66454157	66451952	66452105	10608	13,14,14	4,12,20	29,24,48,61	11,3,10,12	198	99	0.00177371	0.0496303	0.619,0.368,0.259	0.569,0.8,0.706,0.718	-0.283
9042	ENSG00000137601	NEK1	chr4	-	169477431	169478380	169477431	169477497	169479402	169479534	9042	1,2,1	4,23,20	4,3,3,5	5,1,8,6	198	99	0.000104173	0.00709852	0.111,0.042,0.024	0.286,0.6,0.158,0.294	-0.275
1195	ENSG00000214087	ARL16	chr17	-	81682033	81682675	81682033	81682149	81683012	81683126	1195	6,5,5	10,30,34	13,21,21,28	29,12,21,10	198	99	1.33747e-05	0.00209299	0.231,0.077,0.068	0.183,0.467,0.333,0.583	-0.266
12284	ENSG00000165626	BEND7	chr10	-	13447265	13447319	13447265	13447316	13452538	13452658	12284	1,0,1	1,7,4	2,1,2,5	1,2,5,2	102	99	0.000513814	0.0202423	0.493,0.0,0.195	0.66,0.327,0.28,0.708	-0.264
4231	ENSG00000009830	POMT2	chr14	-	77278728	77278961	77278728	77278869	77279822	77279928	4231	1,0,1	5,6,2	1,4,5,8	4,3,3,5	191	99	4.45092e-05	0.00422061	0.094,0.0,0.206	0.115,0.409,0.463,0.453	-0.26
12239	ENSG00000130803	ZNF317	chr19	+	9157833	9158075	9157979	9158075	9157267	9157394	12239	2,1,2	4,23,20	3,2,9,9	8,2,6,5	198	99	7.92794e-06	0.00143672	0.2,0.021,0.048	0.158,0.333,0.429,0.474	-0.259
6742	ENSG00000075702	WDR62	chr19	+	36102446	36102851	36102736	36102851	36102013	36102151	6742	2,1,0	3,6,3	5,5,14,10	6,5,10,7	198	99	0.000218509	0.0115403	0.25,0.077,0.0	0.294,0.333,0.412,0.417	-0.255
5506	ENSG00000116353	MECR	chr1	-	29216587	29216812	29216587	29216685	29220837	29220921	5506	5,7,9	1,3,2	6,3,4,4	0,1,0,0	198	99	8.31979e-05	0.00616799	0.714,0.538,0.692	1.0,0.6,1.0,1.0	-0.252
3075	ENSG00000065357	DGKA	chr12	+	55940251	55940433	55940313	55940433	55940081	55940170	3075	0,1,0	1,4,6	1,2,5,2	2,2,9,3	161	99	0.000158194	0.00911943	0.0,0.133,0.0	0.235,0.381,0.255,0.291	-0.246
1388	ENSG00000170037	CNTROB	chr17	+	7936237	7936482	7936365	7936482	7934988	7935145	1388	3,7,4	5,45,29	9,4,19,12	3,9,20,11	198	99	5.84432e-05	0.00491344	0.231,0.072,0.065	0.6,0.182,0.322,0.353	-0.242
3534	ENSG00000026297	RNASET2	chr6	-	166943018	166943809	166943018	166943089	166946681	166946739	3534	2,0,3	12,19,8	8,6,16,13	7,12,14,12	198	99	1.73288e-06	0.000441613	0.077,0.0,0.158	0.364,0.2,0.364,0.351	-0.241
1026	ENSG00000154889	MPPE1	chr18	-	11886712	11886781	11886712	11886778	11886916	11887025	1026	1,0,0	4,9,3	3,2,2,2	6,11,4,3	102	99	0.000272571	0.013183	0.195,0.0,0.0	0.327,0.15,0.327,0.393	-0.234
177	ENSG00000100395	L3MBTL2	chr22	+	41213850	41214026	41213892	41214026	41209695	41209933	177	0,0,0	1,22,11	1,2,5,2	14,8,5,3	141	99	2.33813e-05	0.00307163	0.0,0.0,0.0	0.048,0.149,0.413,0.319	-0.232
1170	ENSG00000108819	PPP1R9B	chr17	-	50140092	50140359	50140092	50140228	50141268	50141373	1170	6,9,9	11,53,40	11,17,26,24	22,18,28,8	198	99	3.97064e-05	0.0039923	0.214,0.078,0.101	0.2,0.321,0.317,0.6	-0.229
12318	ENSG00000108094	CUL2	chr10	-	35060873	35060968	35060873	35060924	35062959	35063062	12318	2,57,40	1,8,6	39,12,28,14	2,0,1,0	143	99	5.1377e-05	0.00470764	0.581,0.831,0.822	0.931,1.0,0.951,1.0	-0.226
4068	ENSG00000114745	GORASP1	chr3	-	39102677	39102999	39102677	39102881	39103472	39103553	4068	2,2,5	3,26,10	7,6,20,8	21,3,7,9	198	99	0.00168083	0.0479273	0.25,0.037,0.2	0.143,0.5,0.588,0.308	-0.222
8844	ENSG00000065029	ZNF76	chr6	+	35290252	35290382	35290265	35290382	35287645	35287845	8844	1,1,1	10,60,32	8,8,6,18	37,12,38,24	112	99	9.69027e-09	6.64496e-06	0.081,0.015,0.027	0.16,0.371,0.122,0.399	-0.222
3355	ENSG00000168487	BMP1	chr8	+	22201117	22201928	22201802	22201928	22197239	22197420	3355	48,40,37	11,18,23	37,72,93,102	7,14,11,12	198	99	0.000406119	0.0170717	0.686,0.526,0.446	0.725,0.72,0.809,0.81	-0.213
6070	ENSG00000162714	ZNF496	chr1	-	247329188	247329615	247329188	247329568	247329965	247330081	6070	3,33,23	1,3,3	10,9,10,10	0,0,0,0	146	99	0.000752967	0.0261664	0.67,0.882,0.839	1.0,1.0,1.0,1.0	-0.203
9570	ENSG00000177189	RPS6KA3	chrX	-	20172745	20172871	20172745	20172868	20175163	20175288	9570	5,14,30	3,4,4	10,5,10,4	1,0,1,0	102	99	0.000104454	0.00709852	0.618,0.773,0.879	0.907,1.0,0.907,1.0	-0.197
660	ENSG00000064545	TMEM161A	chr19	-	19133129	19133306	19133129	19133210	19134783	19134887	660	2,2,1	4,17,8	3,9,5,7	10,7,5,7	195	99	0.000750106	0.0261664	0.202,0.056,0.06	0.132,0.395,0.337,0.337	-0.194
4560	ENSG00000170954	ZNF415	chr19	-	53115703	53115924	53115703	53115811	53116312	53116433	4560	2,10,11	0,6,2	9,3,13,7	1,0,1,0	198	99	2.72818e-05	0.00337096	1.0,0.455,0.733	0.818,1.0,0.867,1.0	-0.192
5812	ENSG00000156873	PHKG2	chr16	+	30756354	30756520	30756366	30756520	30756181	30756272	5812	1,1,2	16,26,19	4,8,8,5	6,25,22,31	111	99	0.000273198	0.013183	0.053,0.033,0.086	0.373,0.222,0.245,0.126	-0.184
938	ENSG00000101639	CEP192	chr18	+	13116373	13116503	13116376	13116503	13114129	13114251	938	0,0,1	8,7,10	4,0,7,5	11,17,19,10	102	99	5.3275e-05	0.00477522	0.0,0.0,0.088	0.261,0.0,0.263,0.327	-0.183
8585	ENSG00000160767	FAM189B	chr1	-	155251732	155251908	155251732	155251905	155253624	155253732	8585	0,2,0	6,20,10	2,3,4,0	7,7,8,6	102	99	0.000933873	0.0305853	0.0,0.088,0.0	0.217,0.294,0.327,0.0	-0.18
5146	ENSG00000089682	RBM41	chrX	-	107069254	107070425	107069254	107069402	107088435	107088839	5146	0,1,0	2,7,18	0,5,4,2	4,3,8,6	198	99	0.000106145	0.00713483	0.0,0.067,0.0	0.0,0.455,0.2,0.143	-0.177
8810	ENSG00000124523	SIRT5	chr6	+	13600647	13600949	13600833	13600949	13599031	13599155	8810	3,1,1	8,21,16	7,9,8,19	11,12,35,16	198	99	3.78652e-05	0.00389737	0.158,0.023,0.03	0.241,0.273,0.103,0.373	-0.177
6067	ENSG00000137628	DDX60	chr4	-	168216293	168217680	168216293	168217032	168220654	168220717	6067	1,0,0	1,5,10	2,2,6,2	3,4,3,4	198	99	6.14726e-05	0.00501309	0.333,0.0,0.0	0.25,0.2,0.5,0.2	-0.176
7374	ENSG00000183963	SMTN	chr22	+	31095851	31096897	31096732	31096897	31095533	31095609	7374	39,17,21	28,59,36	56,67,115,114	50,40,74,64	198	99	0.00115284	0.0358833	0.411,0.126,0.226	0.359,0.456,0.437,0.471	-0.176
2160	ENSG00000166783	MARF1	chr16	-	15625371	15625800	15625371	15625797	15630331	15630504	2160	2,17,11	0,7,3	5,1,6,2	0,0,0,0	102	99	9.52651e-07	0.000267892	1.0,0.702,0.781	1.0,1.0,1.0,1.0	-0.172
323	ENSG00000105048	TNNT1	chr19	-	55141856	55142057	55141856	55141920	55145543	55145565	323	1,0,0	27,27,24	15,2,14,65	21,91,112,54	198	99	6.06264e-08	2.47204e-05	0.018,0.0,0.0	0.263,0.011,0.059,0.376	-0.171
7046	ENSG00000061273	HDAC7	chr12	-	47791870	47792669	47791870	47792004	47793368	47793588	7046	12,5,1	11,45,16	13,21,28,21	28,15,31,20	198	99	0.00160746	0.0463209	0.353,0.053,0.03	0.188,0.412,0.311,0.344	-0.168
12377	ENSG00000109685	NSD2	chr4	+	1952751	1953524	1953323	1953524	1952104	1952231	12377	4,8,9	5,72,44	10,12,20,16	38,9,20,12	198	99	0.000219344	0.0115403	0.286,0.053,0.093	0.116,0.4,0.333,0.4	-0.168
7641	ENSG00000151067	CACNA1C	chr12	+	2651573	2651768	2651639	2651768	2648474	2648507	7641	7,3,4	10,73,50	16,14,29,25	36,15,51,30	165	99	4.89999e-06	0.001012	0.296,0.024,0.046	0.211,0.359,0.254,0.333	-0.167
1142	ENSG00000161940	BCL6B	chr17	+	7024082	7024304	7024219	7024304	7023659	7023850	1142	6,17,12	1,4,1	9,5,11,2	0,1,0,0	198	99	0.00059042	0.022605	0.75,0.68,0.857	1.0,0.714,1.0,1.0	-0.166
5619	ENSG00000159208	CIART	chr1	+	150283207	150283633	150283461	150283633	150282542	150282618	5619	6,15,35	1,1,4	6,23,23,7	0,1,0,0	198	99	0.00136109	0.0412627	0.75,0.882,0.814	1.0,0.92,1.0,1.0	-0.165
11204	ENSG00000142396	ERVK3-1	chr19	+	58312027	58312462	58312165	58312462	58306087	58306216	11204	4,10,4	12,41,25	6,13,33,25	23,32,34,14	198	99	0.00153097	0.0449927	0.143,0.109,0.074	0.115,0.169,0.327,0.472	-0.162
7887	ENSG00000204387	SNHG32	chr6	+	31836298	31836517	31836423	31836517	31835410	31835451	7887	8,6,2	32,42,34	13,15,34,20	38,62,38,18	198	99	3.68762e-05	0.00389737	0.111,0.067,0.029	0.146,0.108,0.309,0.357	-0.161
464	ENSG00000129353	SLC44A2	chr19	+	10642896	10644557	10643278	10644557	10642366	10642451	464	23,79,56	25,75,56	62,67,96,95	42,39,51,33	198	99	0.000470936	0.019106	0.315,0.345,0.333	0.425,0.462,0.485,0.59	-0.159
1842	ENSG00000214078	CPNE1	chr20	-	35626566	35626803	35626566	35626800	35627279	35627413	1842	74,66,107	0,58,0	59145153129	0,0,0,0	102	99	0.000321807	0.0147479	1.0,0.525,1.0	1.0,1.0,1.0,1.0	-0.158
7886	ENSG00000204387	SNHG32	chr6	+	31836294	31836517	31836423	31836517	31835410	31835451	7886	9,6,3	32,42,34	14,14,33,21	38,62,38,18	198	99	0.000143373	0.00859713	0.123,0.067,0.042	0.156,0.101,0.303,0.368	-0.155
11946	ENSG00000255717	SNHG1	chr11	-	62852810	62852993	62852810	62852839	62853074	62853115	11946	61,31,19	90,88,95	62101105129	58,133,188,84	198	99	0.000109744	0.00721746	0.253,0.15,0.091	0.348,0.275,0.218,0.434	-0.154
4186	ENSG00000187742	SECISBP2	chr9	+	89325426	89325676	89325547	89325676	89319651	89319797	4186	2,41,23	0,8,5	13,5,10,7	0,0,1,0	198	99	3.5514e-06	0.000804491	1.0,0.719,0.697	1.0,1.0,0.833,1.0	-0.153
161	ENSG00000075275	CELSR1	chr22	-	46369691	46370237	46369691	46369804	46372882	46373057	161	1,0,2	11,29,16	3,4,11,6	14,11,25,7	198	99	4.96382e-06	0.001012	0.043,0.0,0.059	0.097,0.154,0.18,0.3	-0.149
742	ENSG00000105576	TNPO2	chr19	-	12705681	12705830	12705681	12705768	12706195	12706367	742	6,7,4	19,68,48	14,12,18,14	30,16,38,38	161	99	1.01354e-05	0.00179683	0.163,0.06,0.049	0.223,0.316,0.226,0.185	-0.147
8127	ENSG00000144228	SPOPL	chr2	+	138550902	138551054	138550973	138551054	138550482	138550604	8127	3,29,18	0,3,4	14,1,13,4	0,0,0,0	170	99	0.000328291	0.0147702	1.0,0.849,0.724	1.0,1.0,1.0,1.0	-0.142
11591	ENSG00000175467	SART1	chr11	+	65964005	65964131	65964073	65964131	65961728	65962093	11591	0,0,0	2,9,5	1,3,7,1	17,15,9,5	167	99	0.000132586	0.00804723	0.0,0.0,0.0	0.034,0.106,0.316,0.106	-0.141
11699	ENSG00000115368	WDR75	chr2	+	189449244	189450968	189450902	189450968	189448378	189448508	11699	0,2,4	4,46,39	7,3,8,4	23,9,26,6	198	99	0.000112383	0.00733186	0.0,0.021,0.049	0.132,0.143,0.133,0.25	-0.141
4931	ENSG00000198860	TSEN15	chr1	+	184072050	184072194	184072156	184072194	184054727	184054863	4931	4,2,4	6,44,25	10,17,26,10	39,13,27,23	198	99	0.00018168	0.010138	0.25,0.022,0.074	0.114,0.395,0.325,0.179	-0.138
9318	ENSG00000272333	KMT2B	chr19	+	35723731	35724007	35723943	35724007	35723446	35723502	9318	13,38,28	1,5,1	21,13,23,12	0,0,0,0	198	99	0.000473258	0.019106	0.867,0.792,0.933	1.0,1.0,1.0,1.0	-0.136
2320	ENSG00000127586	CHTF18	chr16	+	790006	790269	790176	790269	789546	789715	2320	0,0,0	10,8,3	1,9,6,5	14,22,38,7	198	99	2.90365e-05	0.00343523	0.0,0.0,0.0	0.034,0.17,0.073,0.263	-0.135
2374	ENSG00000100938	GMPR2	chr14	+	24237041	24237152	24237070	24237152	24235966	24236140	2374	0,3,3	17,45,48	7,13,6,5	25,29,35,30	128	99	3.82329e-05	0.00389737	0.0,0.049,0.046	0.178,0.257,0.117,0.114	-0.135
12041	ENSG00000171307	ZDHHC16	chr10	+	97452806	97452923	97452894	97452923	97452414	97452503	12041	1,6,5	8,40,40	13,9,11,8	27,19,17,25	187	99	0.000188473	0.0103601	0.062,0.074,0.062	0.203,0.2,0.255,0.145	-0.135
4818	ENSG00000197530	MIB2	chr1	+	1629033	1629311	1629132	1629311	1628488	1628722	4818	5,6,0	25,35,4	15,28,35,20	24,55,73,68	198	99	0.000908004	0.0303474	0.091,0.079,0.0	0.238,0.203,0.193,0.128	-0.134
12195	ENSG00000130640	TUBGCP2	chr10	-	133299984	133300547	133299984	133300113	133302791	133302980	12195	1,1,0	3,32,42	0,0,13,6	22,17,20,3	198	99	0.000439027	0.0182424	0.143,0.015,0.0	0.0,0.0,0.245,0.5	-0.134
7662	ENSG00000143537	ADAM15	chr1	+	155052516	155052777	155052670	155052777	155051315	155051465	7662	0,0,1	5,37,8	3,3,5,3	16,9,12,6	198	99	2.1517e-05	0.00292452	0.0,0.0,0.059	0.086,0.143,0.172,0.2	-0.131
3670	ENSG00000155229	MMS19	chr10	-	97467504	97467603	97467504	97467583	97468251	97468406	3670	0,2,0	11,69,40	3,2,7,7	30,22,21,25	119	99	1.85879e-06	0.000445836	0.0,0.024,0.0	0.077,0.07,0.217,0.189	174-78
11767	ENSG00000132254	ARFIP2	chr11	-	6479139	6479357	6479139	6479258	6479971	6480068	11767	6,0,3	8,40,26	12,9,19,17	20,24,26,20	198	99	5.74275e-05	0.00487834	0.273,0.0,0.055	0.231,0.158,0.268,0.298	-0.129
4984	ENSG00000106462	EZH2	chr7	-	148817221	148817412	148817221	148817391	148817876	148818117	4984	5,6,2	12,56,36	12,9,27,11	36,27,37,35	120	99	0.000652806	0.0244373	0.256,0.081,0.044	0.216,0.216,0.376,0.206	-0.127
9601	ENSG00000122566	HNRNPA2B1	chr7	-	26190992	26191650	26190992	26191128	26192494	26192577	9601	440216158	44,33,28	4157431016805	22,32,48,52	198	99	9.77799e-09	6.64496e-06	0.833,0.766,0.738	0.904,0.921,0.914,0.886	-0.127
619	ENSG00000105486	LIG1	chr19	-	48137521	48137759	48137521	48137688	48139970	48140143	619	2,1,0	12,26,12	3,5,7,7	18,13,21,15	170	99	6.08067e-05	0.00500887	0.088,0.022,0.0	0.088,0.183,0.163,0.214	-0.125
2928	ENSG00000205133	TRIQK	chr8	-	92885319	92886735	92885319	92886667	92891988	92892074	2928	10,50,60	2,4,6	56,5,28,11	2,0,0,1	167	99	0.000390844	0.0165553	0.748,0.881,0.856	0.943,1.0,1.0,0.867	-0.124
7663	ENSG00000143537	ADAM15	chr1	+	155052640	155052777	155052670	155052777	155051350	155051465	7663	0,0,1	5,37,8	1,3,3,2	16,9,12,6	129	99	0.000964978	0.0313522	0.0,0.0,0.088	0.046,0.204,0.161,0.204	-0.124
11906	ENSG00000187049	TMEM216	chr11	+	61397727	61397975	61397773	61397975	61393883	61393976	11906	1,0,0	6,17,10	3,5,1,2	13,10,5,11	145	99	0.000221619	0.0115853	0.102,0.0,0.0	0.136,0.254,0.12,0.11	-0.121
2853	ENSG00000154309	DISP1	chr1	+	222836922	222837384	222836995	222837384	222835118	222835215	2853	0,0,0	9,8,7	2,1,6,5	10,9,20,14	172	99	3.19205e-05	0.00356592	0.0,0.0,0.0	0.103,0.06,0.147,0.171	-0.12
12591	ENSG00000157538	VPS26C	chr21	-	37232376	37232645	37232376	37232451	37233361	37233442	12591	2,2,3	4,35,25	4,7,7,4	15,9,13,6	198	99	0.000673288	0.0246032	0.2,0.028,0.057	0.118,0.28,0.212,0.25	-0.12
12012	ENSG00000196531	NACA	chr12	-	56714601	56714703	56714601	56714675	56724451	56724523	12012	23,26,38	80199240	29,60,86,51	61168238101	127	99	1.3068e-07	4.63347e-05	0.183,0.092,0.11	0.27,0.218,0.22,0.282	-0.119
2216	ENSG00000170776	AKAP13	chr15	+	85710578	85710645	85710581	85710645	85708018	85708086	2216	3,62,53	1,5,4	24,1,14,7	0,0,1,0	102	99	0.00136061	0.0412627	0.744,0.923,0.928	1.0,1.0,0.931,1.0	-0.118
8423	ENSG00000114770	ABCC5	chr3	-	183985303	183985455	183985303	183985378	183987769	183987917	8423	50,40,36	1,5,6	47,49,89,93	1,1,1,2	176	99	0.000224885	0.0116072	0.966,0.818,0.771	0.964,0.965,0.98,0.963	-0.116
5427	ENSG00000132155	RAF1	chr3	-	12585680	12585819	12585680	12585799	12587590	12587637	5427	3,2,2	17,80,68	3,8,16,8	51,36,70,14	119	99	4.38326e-05	0.00422061	0.128,0.02,0.024	0.047,0.156,0.16,0.322	-0.114
4154	ENSG00000172053	QARS1	chr3	-	49103344	49103466	49103344	49103409	49103630	49103706	4154	9,18,7	29220201	16,26,44,36	130,79,106,50	156	99	4.39045e-08	1.98912e-05	0.165,0.049,0.022	0.072,0.173,0.209,0.314	-0.113
688	ENSG00000105355	PLIN3	chr19	-	4852015	4852301	4852015	4852265	4859589	4859672	688	11,122,58	1,23,5	50,27,45,16	1,0,3,0	135	99	2.3426e-06	0.000545827	0.89,0.795,0.895	0.973,1.0,0.917,1.0	-0.112
2933	ENSG00000124784	RIOK1	chr6	+	7395020	7395143	7395052	7395143	7393098	7393303	2933	0,1,1	5,26,18	6,2,1,2	14,11,19,10	131	99	0.00126734	0.0388539	0.0,0.028,0.04	0.245,0.121,0.038,0.131	-0.111
2897	ENSG00000079616	KIF22	chr16	+	29804575	29805026	29804813	29805026	29803997	29804065	2897	32,20,20	53,84,59	40,85,111,91	66140121104	198	99	0.000123451	0.0078042	0.232,0.106,0.145	0.233,0.233,0.314,0.304	-0.11
4494	ENSG00000166676	TVP23A	chr16	-	10766675	10769478	10766675	10769101	10770271	10770331	4494	36,44,34	0,5,5	47,83,90,86	1,1,1,1	198	99	0.000170503	0.00965591	1.0,0.815,0.773	0.959,0.976,0.978,0.977	-0.11
2455	ENSG00000100749	VRK1	chr14	+	96875994	96876120	96876032	96876120	96860556	96860735	2455	1,0,0	4,5,2	0,1,8,2	6,9,10,6	137	99	0.000451896	0.0185187	0.153,0.0,0.0	0.0,0.074,0.366,0.194	-0.108
3710	ENSG00000061918	GUCY1B1	chr4	+	155802212	155802579	155802341	155802579	155799876	155800074	3710	1,1,3	2,28,19	4,1,7,8	8,7,15,7	198	99	0.000732924	0.0261664	0.2,0.018,0.073	0.2,0.067,0.189,0.364	-0.108
9264	ENSG00000145191	EIF2B5	chr3	+	184141866	184142070	184141924	184142070	184140417	184140730	9264	1,2,2	15,52,45	10,4,7,6	24,28,39,20	157	99	2.33829e-05	0.00307163	0.04,0.024,0.027	0.208,0.083,0.102,0.159	-0.108
1810	ENSG00000197912	SPG7	chr16	+	89523482	89524247	89524005	89524247	89512947	89513037	1810	4,1,3	13,54,29	1,8,20,11	38,24,39,12	198	99	0.000281342	0.0133392	0.133,0.009,0.049	0.013,0.143,0.204,0.314	-0.105
7806	ENSG00000106636	YKT6	chr7	+	44208406	44211124	44211022	44211124	44208132	44208198	7806	5,6,1	14,118,86	13,10,25,9	62,27,46,18	198	99	5.99551e-09	4.88934e-06	0.152,0.025,0.006	0.095,0.156,0.214,0.2	-0.105
7807	ENSG00000106636	YKT6	chr7	+	44208794	44211124	44211022	44211124	44208132	44208198	7807	5,6,2	14,118,86	13,10,25,9	62,27,46,18	198	99	1.54872e-08	9.0213e-06	0.152,0.025,0.011	0.095,0.156,0.214,0.2	-0.104
4242	ENSG00000109065	NAT9	chr17	-	74771959	74772054	74771959	74772039	74772217	74772277	4242	8,32,22	1,4,2	12,22,25,17	0,1,0,0	114	99	0.00151053	0.0446318	0.874,0.874,0.905	1.0,0.95,1.0,1.0	-0.103
6730	ENSG00000115204	MPV17	chr2	-	27312993	27313154	27312993	27313109	27322447	27322522	6730	3,3,0	5,22,25	7,12,18,6	22,24,34,15	144	99	0.0010202	0.0326263	0.292,0.086,0.0	0.179,0.256,0.267,0.216	-0.103
8528	ENSG00000124920	MYRF	chr11	+	61785712	61785874	61785799	61785874	61784279	61784385	8528	6,6,7	31,69,31	7,15,27,13	19,32,43,49	186	99	0.000106738	0.00713483	0.093,0.044,0.107	0.164,0.2,0.25,0.124	-0.103
1668	ENSG00000125124	BBS2	chr16	-	56498436	56498693	56498436	56498568	56499777	56499907	1668	4,5,2	7,36,24	4,18,12,12	14,18,22,29	198	99	0.00138097	0.0417104	0.222,0.065,0.04	0.125,0.333,0.214,0.171	-0.102
3997	ENSG00000163913	IFT122	chr3	+	129515469	129515599	129515487	129515599	129514388	129514554	3997	0,1,0	15,15,7	0,6,4,1	12,12,22,19	117	99	0.000663998	0.0245872	0.0,0.053,0.0	0.0,0.297,0.133,0.043	-0.101
8584	ENSG00000160767	FAM189B	chr1	-	155250275	155250929	155250275	155250821	155251094	155251164	8584	1,0,0	3,10,8	3,1,6,4	9,10,7,17	198	99	0.000189782	0.0103601	0.143,0.0,0.0	0.143,0.048,0.3,0.105	-0.101
9588	ENSG00000087077	TRIP6	chr7	+	100867860	100867988	100867910	100867988	100867386	100867606	9588	24,84,35	1,2,0	51,65,58,37	4,5,7,5	149	99	0.000166567	0.00949897	0.941,0.965,1.0	0.894,0.896,0.846,0.831	0.102
8377	ENSG00000136699	SMPD4	chr2	-	130156584	130156675	130156584	130156626	130157250	130157396	8377	16,76,32	0,0,1	33,26,47,26	1,3,1,6	148	99	0.000363287	0.0158065	1.0,1.0,0.955	0.957,0.853,0.969,0.744	0.104
11900	ENSG00000129255	MPDU1	chr17	+	7585945	7586078	7585950	7586078	7585731	7585797	11900	16,51,43	1,3,0	37,33,40,18	5,6,8,3	104	99	0.000195279	0.0105464	0.938,0.942,1.0	0.876,0.84,0.826,0.851	0.112
7164	ENSG00000179335	CLK3	chr15	+	74622119	74622560	74622493	74622560	74620008	74620225	7164	28,43,44	0,3,0	26,47,66,47	3,6,5,4	198	99	0.000666312	0.0245872	1.0,0.878,1.0	0.812,0.797,0.868,0.855	0.126
940	ENSG00000141644	MBD1	chr18	-	50273333	50273471	50273333	50273426	50273563	50273863	940	24,55,33	2,2,1	29,33,57,37	4,4,8,12	144	99	0.000380839	0.0164325	0.892,0.95,0.958	0.833,0.85,0.83,0.679	0.135
8025	ENSG00000135775	COG2	chr1	+	230688419	230688562	230688422	230688562	230688070	230688143	8025	3,16,13	0,0,0	15,18,17,11	3,2,6,0	102	99	5.91166e-05	0.00491935	1.0,1.0,1.0	0.829,0.897,0.733,1.0	0.135
10588	ENSG00000110074	FOXRED1	chr11	+	126276421	126276523	126276452	126276523	126276058	126276219	10588	11,21,15	0,0,1	9,22,26,23	3,3,1,3	130	99	0.000670676	0.0246032	1.0,1.0,0.92	0.696,0.848,0.952,0.854	0.136
1352	ENSG00000215041	NEURL4	chr17	-	7324107	7324270	7324107	7324266	7324394	7324480	1352	6,24,18	0,2,0	12,16,29,8	3,3,3,2	103	99	0.00156956	0.0457133	1.0,0.92,1.0	0.794,0.837,0.903,0.794	0.141
8497	ENSG00000135624	CCT7	chr2	+	73243003	73243129	73243045	73243129	73239642	73239796	8497	22168145	2,19,9	93,89,81,51	21,22,24,10	141	99	1.10419e-05	0.00183768	0.885,0.861,0.919	0.757,0.74,0.703,0.782	0.143
9730	ENSG00000130305	NSUN5	chr7	-	73304229	73304408	73304229	73304404	73304746	73304862	9730	11,9,14	0,0,0	11,19,19,10	1,5,1,3	103	99	9.65819e-05	0.00678987	1.0,1.0,1.0	0.914,0.785,0.948,0.762	0.148
5251	ENSG00000155393	HEATR3	chr16	+	50102258	50102435	50102352	50102435	50100229	50100373	5251	17,37,36	1,2,1	38,25,40,24	5,4,8,5	193	99	0.000899179	0.0301761	0.897,0.905,0.949	0.796,0.762,0.719,0.711	0.17
10462	ENSG00000182196	ARL6IP4	chr12	+	122981570	122981879	122981594	122981879	122981128	122981299	10462	37,76,63	23,60,40	59,58,33,44	59,98,82,44	123	99	0.000503655	0.0199384	0.564,0.505,0.559	0.446,0.323,0.245,0.446	0.178
12587	ENSG00000139428	MMAB	chr12	-	109561039	109561329	109561039	109561104	109561419	109561517	12587	6,20,1	6,19,23	1,0,4,3	26,32,37,22	198	99	1.36025e-05	0.00209299	0.333,0.345,0.021	0.019,0.0,0.051,0.064	0.199
725	ENSG00000124224	PPP4R1L	chr20	-	58232687	58232922	58232687	58232829	58235239	58235374	725	7,6,8	1,0,0	8,9,13,12	0,3,4,4	192	99	6.94882e-05	0.00544881	0.783,1.0,1.0	1.0,0.607,0.626,0.607	0.218
255	ENSG00000232677	LINC00665	chr19	-	36322129	36322225	36322129	36322222	36330252	36330492	255	3,5,5	0,0,0	8,5,9,8	3,3,1,1	102	99	0.000280134	0.0133392	1.0,1.0,1.0	0.721,0.618,0.897,0.886	0.22
12191	ENSG00000130640	TUBGCP2	chr10	-	133295544	133296208	133295544	133295864	133297951	133298111	12191	4,6,2	0,0,0	9,15,16,8	2,1,3,1	198	99	0.000918302	0.0305261	1.0,1.0,1.0	0.692,0.882,0.727,0.8	0.225
6031	ENSG00000132781	MUTYH	chr1	-	45333412	45333561	45333412	45333497	45334390	45334511	6031	20,19,15	0,1,2	19,15,26,19	3,7,9,4	163	99	8.70776e-05	0.0062291	1.0,0.92,0.82	0.794,0.565,0.637,0.743	0.229
7792	ENSG00000135632	SMYD5	chr2	+	73219951	73220190	73220069	73220190	73218860	73218969	7792	6,7,5	0,0,1	5,9,6,11	2,2,2,1	198	99	0.000690436	0.0250245	1.0,1.0,0.714	0.556,0.692,0.6,0.846	0.231
6660	ENSG00000125633	CCDC93	chr2	-	117958364	117958481	117958364	117958478	117973907	117973994	6660	6,22,19	0,0,2	5,2,13,18	3,1,3,3	102	99	0.000323492	0.0147479	1.0,1.0,0.902	0.618,0.66,0.808,0.853	0.233
1702	ENSG00000242612	DECR2	chr16	+	406684	406833	406735	406833	406345	406397	1702	4,1,2	0,1,0	1,6,7,9	3,1,3,3	150	99	0.000318522	0.0147479	1.0,0.398,1.0	0.18,0.798,0.606,0.664	0.237
7664	ENSG00000143537	ADAM15	chr1	+	155055701	155055852	155055786	155055852	155054313	155054506	7664	8,1,4	1,0,0	5,5,17,5	2,0,3,3	184	99	5.44603e-05	0.00477522	0.811,1.0,1.0	0.574,1.0,0.753,0.473	0.237
7885	ENSG00000204387	SNHG32	chr6	+	31836294	31836517	31836298	31836517	31835410	31835451	7885	1,1,1	0,1,0	2,1,2,4	0,2,3,2	103	99	0.000927308	0.0305577	1.0,0.49,1.0	1.0,0.325,0.391,0.658	0.237
6542	ENSG00000213199	ASIC3	chr7	+	151052553	151052754	151052646	151052754	151052415	151052474	6542	14,2,4	0,0,0	5,12,13,32	1,2,4,1	192	99	0.000269005	0.0131726	1.0,1.0,1.0	0.721,0.756,0.626,0.943	0.239
8378	ENSG00000136699	SMPD4	chr2	-	130156584	130156813	130156584	130156626	130157250	130157396	8378	5,20,8	0,0,1	7,7,16,16	1,3,1,6	198	99	3.12351e-05	0.00356592	1.0,1.0,0.8	0.778,0.538,0.889,0.571	0.239
1596	ENSG00000167522	ANKRD11	chr16	-	89291680	89291799	89291680	89291777	89305205	89305344	1596	4,2,1	0,3,1	1,1,0,1	3,3,1,0	121	99	0.00103939	0.0331104	1.0,0.353,0.45	0.214,0.214,0.0,1.0	0.244
11145	ENSG00000148288	GBGT1	chr9	-	133156014	133156102	133156014	133156065	133161466	133161532	11145	2,1,4	4,3,2	2,0,0,0	2,2,2,1	136	99	0.000496123	0.019736	0.267,0.195,0.593	0.421,0.0,0.0,0.0	0.246
7031	ENSG00000108950	FAM20A	chr17	-	68543628	68543721	68543628	68543717	68551872	68551951	7031	3,2,3	0,0,1	3,4,7,2	2,1,4,1	103	99	0.000345015	0.0152086	1.0,1.0,0.742	0.59,0.794,0.627,0.658	0.247
6422	ENSG00000170271	FAXDC2	chr5	-	154834842	154835119	154834842	154834934	154838130	154838178	6422	6,12,7	1,21,19	0,2,0,2	12,5,10,2	198	99	0.000336067	0.0149761	0.75,0.222,0.156	0.0,0.167,0.0,0.333	0.251
6357	ENSG00000134574	DDB2	chr11	+	47234756	47235412	47235269	47235412	47234572	47234672	6357	9,14,17	0,2,1	20,12,25,24	5,5,9,4	198	99	0.000752334	0.0261664	1.0,0.778,0.895	0.667,0.545,0.581,0.75	0.255
349	ENSG00000142530	FAM71E1	chr19	-	50475324	50475503	50475324	50475455	50475832	50475933	349	3,3,2	1,1,0	1,1,6,4	0,2,3,8	147	99	0.00101603	0.0326208	0.669,0.669,1.0	1.0,0.252,0.574,0.252	0.26
2415	ENSG00000167646	DNAAF3	chr19	-	55159532	55159720	55159532	55159607	55159898	55160013	2415	6,12,2	1,1,0	6,9,23,6	3,7,3,1	198	99	0.000706896	0.0253953	0.75,0.857,1.0	0.5,0.391,0.793,0.75	0.261
4332	ENSG00000156709	AIFM1	chrX	-	130147751	130147935	130147751	130147870	130149468	130149568	4332	2,9,7	1,0,1	4,0,4,3	3,3,0,1	164	99	0.0017422	0.0493321	0.547,1.0,0.809	0.446,0.0,1.0,0.644	0.263
10578	ENSG00000196388	INCA1	chr17	-	4989427	4989624	4989427	4989579	4989889	4989929	10578	3,9,8	1,0,0	7,11,8,16	2,7,3,7	144	99	6.91373e-06	0.0013112	0.673,1.0,1.0	0.706,0.519,0.647,0.611	0.27
3889	ENSG00000008311	AASS	chr7	-	122077837	122079327	122077837	122078014	122079596	122079712	3889	4,0,1	0,1,0	2,4,11,8	4,3,4,7	198	99	0.00110029	0.0347784	1.0,0.0,1.0	0.2,0.4,0.579,0.364	0.281
5046	ENSG00000116514	RNF19B	chr1	-	32948221	32948366	32948221	32948363	32949568	32949774	5046	1,3,5	1,20,10	0,0,1,0	3,2,9,2	102	99	2.94869e-05	0.00343523	0.493,0.127,0.327	0.0,0.0,0.097,0.0	0.291
8478	ENSG00000166762	CATSPER2	chr15	-	43632716	43632934	43632716	43632928	43635359	43635416	8478	3,0,2	0,1,0	0,1,1,0	1,0,1,1	105	99	0.00177708	0.0496303	1.0,0.0,1.0	0.0,1.0,0.485,0.0	0.295
10203	ENSG00000148143	ZNF462	chr9	+	106932265	106932549	106932445	106932549	106930524	106930689	10203	7,14,13	2,9,9	1,3,2,1	3,2,10,3	198	99	0.000987942	0.0319709	0.636,0.438,0.419	0.143,0.429,0.091,0.143	0.296
5621	ENSG00000159208	CIART	chr1	+	150283461	150283633	150283513	150283633	150282542	150282618	5621	7,12,20	2,0,2	5,13,12,6	2,5,6,6	151	99	0.000747168	0.0261664	0.696,1.0,0.868	0.621,0.63,0.567,0.396	0.301
6034	ENSG00000132781	MUTYH	chr1	-	45333412	45333603	45333412	45333497	45334390	45334511	6034	16,14,9	0,1,2	12,12,16,13	3,7,9,4	198	99	0.00015364	0.00907921	1.0,0.875,0.692	0.667,0.462,0.471,0.619	0.301
6033	ENSG00000132781	MUTYH	chr1	-	45333412	45333594	45333412	45333497	45334390	45334511	6033	16,16,10	0,1,2	13,12,16,14	3,7,9,4	196	99	0.000104049	0.00709852	1.0,0.89,0.716	0.686,0.464,0.473,0.639	0.303
6032	ENSG00000132781	MUTYH	chr1	-	45333412	45333564	45333412	45333497	45334390	45334511	6032	15,15,10	0,1,2	10,11,15,11	3,7,9,4	166	99	3.44869e-05	0.00374987	1.0,0.899,0.749	0.665,0.484,0.498,0.621	0.316
8493	ENSG00000135838	NPL	chr1	+	182828723	182830384	182829602	182830384	182825780	182825820	8493	8,9,8	1,0,0	7,4,8,11	1,2,2,5	198	99	1.06549e-05	0.00181022	0.8,1.0,1.0	0.778,0.5,0.667,0.524	0.316
7903	ENSG00000101104	PABPC1L	chr20	+	44933056	44933185	44933071	44933185	44932681	44932713	7903	8,1,1	0,0,0	3,5,6,8	1,5,3,1	114	99	1.5335e-06	0.00040341	1.0,1.0,1.0	0.723,0.465,0.635,0.874	0.326
12190	ENSG00000130640	TUBGCP2	chr10	-	133295544	133295911	133295544	133295864	133297951	133298111	12190	1,3,2	0,0,0	2,8,7,6	2,1,3,1	146	99	0.000323741	0.0147479	1.0,1.0,1.0	0.404,0.844,0.613,0.803	0.334
6344	ENSG00000237877	LINC01473	chr2	-	186083153	186083224	186083153	186083221	186086300	186086370	6344	0,1,3	1,0,0	1,1,1,0	1,1,3,3	102	99	1.9658e-05	0.00276398	0.0,1.0,1.0	0.493,0.493,0.244,0.0	0.359
9056	ENSG00000250903	GMDS-DT	chr6	+	2398865	2399037	2398882	2399037	2398576	2398778	9056	1,8,5	0,1,0	2,3,7,1	3,2,1,1	116	99	0.000230016	0.0117236	1.0,0.872,1.0	0.363,0.561,0.857,0.46	0.397
53	ENSG00000184319	RPL23AP82	chr22	+	50788749	50789186	50788894	50789186	50785172	50785293	53	3,2,4	0,1,0	1,0,9,2	2,3,0,1	198	99	8.44286e-05	0.00620284	1.0,0.5,1.0	0.2,0.0,1.0,0.5	0.408
7901	ENSG00000101104	PABPC1L	chr20	+	44933056	44933185	44933071	44933185	44930517	44930726	7901	6,1,1	1,0,0	3,8,3,6	3,4,5,3	114	99	1.66665e-05	0.00247118	0.839,1.0,1.0	0.465,0.635,0.343,0.635	0.427
7867	ENSG00000235703	LINC00894	chrX	+	149945783	149947347	149945857	149947347	149944017	149944100	7867	2,2,2	0,0,1	0,2,5,5	2,2,1,3	173	99	5.50424e-05	0.00477522	1.0,1.0,0.534	0.0,0.364,0.741,0.488	0.446
6229	ENSG00000075151	EIF4G3	chr1	-	21001198	21001324	21001198	21001312	21002712	21002808	6229	1,5,8	0,11,5	0,0,1,1	1,1,1,3	111	99	6.27711e-05	0.0050683	1.0,0.288,0.588	0.0,0.0,0.471,0.229	0.45
5875	ENSG00000149474	KAT14	chr20	+	18161819	18162239	18161822	18162239	18159083	18159265	5875	3,6,2	1,10,3	1,0,0,0	5,1,5,1	102	99	4.8983e-07	0.000147947	0.744,0.368,0.393	0.163,0.0,0.0,0.0	0.461
4687	ENSG00000143337	TOR1AIP1	chr1	+	179889309	179889369	179889312	179889369	179884691	179884769	4687	4,34,9	0,7,16	0,2,0,2	15,3,5,1	102	99	8.6266e-05	0.00622566	1.0,0.825,0.353	0.0,0.393,0.0,0.66	0.463
7037	ENSG00000203705	TATDN3	chr1	+	212812226	212812328	212812250	212812328	212804595	212804651	7037	3,1,4	0,0,0	1,2,0,0	0,0,2,2	123	99	0.00129015	0.0394051	1.0,1.0,1.0	1.0,1.0,0.0,0.0	0.5
7835	ENSG00000186235	LINC02610	chr2	-	238225112	238226612	238225112	238225499	238227683	238227798	7835	2,1,2	0,0,0	2,6,5,3	3,5,4,1	198	99	3.87594e-11	7.90208e-08	1.0,1.0,1.0	0.25,0.375,0.385,0.6	0.598
8255	ENSG00000130414	NDUFA10	chr2	-	239987961	239989896	239987961	239988612	239990073	239990182	8255	2,3,1	0,0,0	1,0,2,0	0,2,5,2	198	99	7.41218e-12	2.01488e-08	1.0,1.0,1.0	1.0,0.0,0.167,0.0	0.708
11037	ENSG00000122490	SLC66A2	chr18	-	79949518	79949655	79949518	79949636	79950723	79951025	11037	1,1,3	0,0,1	0,4,0,0	1,1,1,1	118	99	0.000262862	0.0129917	1.0,1.0,0.716	0.0,0.77,0.0,0.0	0.713

## Sheet: SE_10w_11w
ID	GeneID	geneSymbol	chr	strand	longExonStart_0base	longExonEnd	shortES	shortEE	flankingES	flankingEE	ID	IJC_SAMPLE_1	SJC_SAMPLE_1	IJC_SAMPLE_2	SJC_SAMPLE_2	IncFormLen	SkipFormLen	PValue	FDR	IncLevel1	IncLevel2	IncLevelDifference
1415	ENSG00000169738	DCXR	chr17	-	82036190	82036322	82036190	82036308	82036543	82036643	1415	4,7,2,0	8,1,4,2	8,1,3,1	0,2,0,0	113	99	2.00573e-05	0.0145512	0.305,0.86,0.305,0.0	1.0,0.305,1.0,1.0	-0.459
7978	ENSG00000173559	NABP1	chr2	+	191683289	191683804	191683728	191683804	191682491	191682595	7978	1,2,1,5	0,4,1,2	5,1,2,3	1,0,0,0	198	99	1.46284e-05	0.0130274	1.0,0.2,0.333,0.556	0.714,1.0,1.0,1.0	-0.406
2652	ENSG00000119599	DCAF4	chr14	+	72954160	72954262	72954163	72954262	72951797	72951877	2652	0,0,0,1	3,1,1,0	8,1,1,2	3,2,0,2	102	99	1.00688e-05	0.0123954	0.0,0.0,0.0,1.0	0.721,0.327,1.0,0.493	-0.385
12011	ENSG00000248538	NA	chr8	+	9202391	9202858	9202498	9202858	9198923	9198991	12011	21,1,1,3	5,2,5,1	5,3,4,1	1,0,0,1	198	99	2.36015e-05	0.0145512	0.677,0.2,0.091,0.6	0.714,1.0,1.0,0.333	-0.37
5482	ENSG00000116353	MECR	chr1	-	29216587	29216812	29216587	29216685	29220837	29220921	5482	6,3,11,4	2,4,5,1	7,9,2,4	3,0,0,0	198	99	0.000186346	0.0466738	0.6,0.273,0.524,0.667	0.538,1.0,1.0,1.0	-0.369
12010	ENSG00000248538	NA	chr8	+	9202380	9202858	9202498	9202858	9198923	9198991	12010	21,1,2,3	5,2,5,1	4,3,4,1	1,0,0,1	198	99	4.22259e-05	0.0199083	0.677,0.2,0.167,0.6	0.667,1.0,1.0,0.333	-0.339
202	ENSG00000231933	MYO18B-AS1	chr22	-	25895110	25895370	25895110	25895268	25898383	25898441	202	11,20,19,3	1,4,4,2	23,14,2,24	0,0,0,2	198	99	7.97407e-06	0.0123954	0.846,0.714,0.704,0.429	1.0,1.0,1.0,0.857	-0.291
3307	ENSG00000001084	GCLC	chr6	-	53516108	53516240	53516108	53516217	53520777	53520960	3307	2,1,3,2	1,1,5,1	2,1,1,2	0,1,0,1	122	99	8.05768e-05	0.0302504	0.619,0.448,0.327,0.619	1.0,0.448,1.0,0.619	-0.264
7016	ENSG00000171960	PPIH	chr1	+	42675366	42676043	42675737	42676043	42667350	42667440	7016	26,7,12,6	0,3,2,3	25,7,8,7	0,1,0,0	198	99	0.000114382	0.0342735	1.0,0.538,0.75,0.5	1.0,0.778,1.0,1.0	-0.247
102	ENSG00000100241	SBF1	chr22	-	50467531	50467693	50467531	50467690	50467785	50467923	102	0,2,2,0	15,15,15,1	10,3,1,12	28,16,4,47	102	99	0.000193444	0.0469835	0.0,0.115,0.115,0.0	0.257,0.154,0.195,0.199	-0.144
4220	ENSG00000109065	NAT9	chr17	-	74771959	74772277	74771959	74772117	74772895	74773039	4220	30,13,13,2	8,2,3,0	18,7,8,25	0,2,0,0	198	99	2.20975e-05	0.0145512	0.652,0.765,0.684,1.0	1.0,0.636,1.0,1.0	-0.134
12486	ENSG00000135452	TSPAN31	chr12	+	57746588	57746720	57746592	57746720	57746175	57746256	12486	15,13,29,27	4,2,6,6	33,6,12,39	0,1,0,3	103	99	3.54373e-05	0.0177519	0.783,0.862,0.823,0.812	1.0,0.852,1.0,0.926	-0.124
6565	ENSG00000151276	MAGI1	chr3	-	65470282	65470487	65470282	65470484	65478591	65478798	6565	0,1,0,1	3,12,7,6	4,3,0,6	18,6,2,32	102	99	0.000119733	0.0342735	0.0,0.075,0.0,0.139	0.177,0.327,0.0,0.154	-0.111
1211	ENSG00000184009	ACTG1	chr17	-	81511187	81511803	81511187	81511626	81511902	81512142	1211	379,339,137,49	335,374,433,58	325,143,89,343	7404122011004	198	99	8.47636e-05	0.0302504	0.361,0.312,0.137,0.297	0.18,0.148,0.181,0.146	0.113
10395	ENSG00000035681	NSMAF	chr8	-	58589451	58589575	58589451	58589558	58590006	58590074	10395	16,17,12,45	0,0,0,2	27,16,16,20	2,2,2,5	116	99	0.000119261	0.0342735	1.0,1.0,1.0,0.951	0.92,0.872,0.872,0.773	0.128
3061	ENSG00000113396	SLC27A6	chr5	+	128965873	128966618	128965977	128966618	128965516	128965752	3061	26,25,110,8	0,0,1,0	162,59,17,143	16,1,3,10	198	99	2.34409e-07	0.000939394	1.0,1.0,0.982,1.0	0.835,0.967,0.739,0.877	0.141
7551	ENSG00000136715	SAP130	chr2	-	127986784	127986962	127986784	127986959	127989563	127989866	7551	11,5,17,4	0,0,0,0	12,12,3,28	5,2,1,5	102	99	5.34995e-07	0.00142933	1.0,1.0,1.0,1.0	0.7,0.853,0.744,0.845	0.215
3885	ENSG00000087266	SH3BP2	chr4	+	2831922	2832412	2832330	2832412	2831570	2831679	3885	20,30,9,1	0,2,1,0	31,12,3,23	8,1,2,3	198	99	0.00014587	0.0378512	1.0,0.882,0.818,1.0	0.66,0.857,0.429,0.793	0.24
5187	ENSG00000114026	OGG1	chr3	+	9759186	9759286	9759233	9759286	9756766	9756816	5187	14,6,3,5	1,0,2,0	10,8,1,5	6,2,1,5	146	99	7.45829e-05	0.0298891	0.905,1.0,0.504,1.0	0.531,0.731,0.404,0.404	0.335
7221	ENSG00000144218	AFF3	chr2	-	99554310	99554534	99554310	99554486	99554682	99554732	7221	2,1,3,2	0,0,1,0	9,1,0,15	2,1,2,5	147	99	2.30792e-06	0.0046245	1.0,1.0,0.669,1.0	0.752,0.402,0.0,0.669	0.462
2065	ENSG00000140400	MAN2C1	chr15	-	75367510	75367977	75367510	75367645	75368072	75368198	2065	4,1,1,1	2,1,0,0	0,0,0,2	1,2,1,1	198	99	5.34013e-05	0.0237784	0.5,0.333,1.0,1.0	0.0,0.0,0.0,0.5	0.583

## Sheet: SE_11w_16w
ID	GeneID	geneSymbol	chr	strand	longExonStart_0base	longExonEnd	shortES	shortEE	flankingES	flankingEE	ID	IJC_SAMPLE_1	SJC_SAMPLE_1	IJC_SAMPLE_2	SJC_SAMPLE_2	IncFormLen	SkipFormLen	PValue	FDR	IncLevel1	IncLevel2	IncLevelDifference
864	ENSG00000188785	ZNF548	chr19	+	57394042	57394223	57394187	57394223	57389874	57390114	864	1,1,0,2	9,3,3,11	4,1,2	5,0,0	198	99	0.000779917	0.0461831	0.053,0.143,0.0,0.083	0.286,1.0,1.0	-0.692
8733	ENSG00000175575	PAAF1	chr11	+	73887030	73887099	73887039	73887099	73878778	73878819	8733	3,0,0,8	5,8,2,6	2,1,3	0,0,1	108	99	1.0451e-06	0.000473245	0.355,0.0,0.0,0.55	1.0,1.0,0.733	-0.685
7443	ENSG00000013573	DDX11	chr12	+	31102935	31103020	31102974	31103020	31102426	31102527	7443	6,6,1,2	5,1,2,5	3,3,2	0,0,0	138	99	3.5146e-09	3.86506e-06	0.463,0.811,0.264,0.223	1.0,1.0,1.0	-0.56
9134	ENSG00000169490	TM2D2	chr8	-	38995317	38995794	38995317	38995405	38996212	38996509	9134	5,3,0,10	11,6,1,11	6,8,26	8,0,1	198	99	0.000751011	0.0451663	0.185,0.2,0.0,0.312	0.273,1.0,0.929	-0.56
11981	ENSG00000166321	NUDT13	chr10	+	73126634	73126827	73126672	73126827	73125397	73125509	11981	3,0,2,1	2,2,0,2	1,1,2	0,0,0	137	99	4.68811e-05	0.00668317	0.52,0.0,1.0,0.265	1.0,1.0,1.0	-0.554
9272	ENSG00000106638	TBL2	chr7	-	73574382	73574571	73574382	73574513	73578419	73578576	9272	1,0,0,2	13,6,1,14	0,4,3	1,0,1	157	99	2.00235e-05	0.00358467	0.046,0.0,0.0,0.083	0.0,1.0,0.654	-0.519
138	ENSG00000242259	C22orf39	chr22	-	19440885	19444390	19440885	19441694	19447377	19447545	138	45,24,13,44	36,22,12,30	11,41,46	3,0,0	198	99	2.9706e-11	5.71692e-08	0.385,0.353,0.351,0.423	0.647,1.0,1.0	-0.504
8732	ENSG00000175575	PAAF1	chr11	+	73886928	73887099	73887039	73887099	73878778	73878819	8732	11,7,4,12	5,8,2,6	10,13,11	0,0,1	198	99	1.12995e-08	7.90762e-06	0.524,0.304,0.5,0.5	1.0,1.0,0.846	-0.492
2592	ENSG00000119689	DLST	chr14	+	74891055	74891167	74891067	74891167	74889276	74889349	2592	16,5,0,24	10,5,3,11	7,10,38	0,2,4	111	99	0.000192618	0.0176521	0.588,0.471,0.0,0.661	1.0,0.817,0.894	-0.474
5545	ENSG00000178026	LRRC75B	chr22	-	24588213	24589393	24588213	24588329	24589820	24589949	5545	12,5,3,6	4,1,3,3	2,5,2	0,0,0	198	99	1.1142e-08	7.90762e-06	0.6,0.714,0.333,0.5	1.0,1.0,1.0	-0.463
7201	ENSG00000189077	TMEM120A	chr7	-	75987359	75987428	75987359	75987419	75987717	75987810	7201	4,0,1,8	1,7,1,4	7,1,1	2,0,0	108	99	0.000396744	0.0288126	0.786,0.0,0.478,0.647	0.762,1.0,1.0	-0.443
12433	ENSG00000144061	NPHP1	chr2	-	110163047	110163135	110163047	110163132	110164687	110164730	12433	1,1,0,1	2,4,4,2	1,0,4	0,1,1	102	99	0.00028545	0.0233765	0.327,0.195,0.0,0.327	1.0,0.0,0.795	-0.386
5188	ENSG00000114026	OGG1	chr3	+	9759186	9759286	9759233	9759286	9756766	9756816	5188	10,8,1,5	6,2,1,5	3,5,9	1,0,0	146	99	7.90243e-06	0.00173808	0.531,0.731,0.404,0.404	0.67,1.0,1.0	-0.373
12173	ENSG00000107443	CCNJ	chr10	+	96057087	96057247	96057123	96057247	96056700	96057000	12173	9,4,1,10	5,1,1,2	3,10,9	0,0,1	135	99	1.96093e-05	0.00358467	0.569,0.746,0.423,0.786	1.0,1.0,0.868	-0.325
3885	ENSG00000087266	SH3BP2	chr4	+	2831922	2832412	2832330	2832412	2831570	2831679	3885	31,12,3,23	8,1,2,3	8,11,4	0,0,0	198	99	1.49989e-06	0.000577306	0.66,0.857,0.429,0.793	1.0,1.0,1.0	-0.315
10109	ENSG00000068438	FTSJ1	chrX	+	48482402	48482506	48482408	48482506	48481631	48481715	10109	12,4,4,31	4,6,2,12	8,8,4	2,0,0	105	99	8.95695e-05	0.0112056	0.739,0.386,0.653,0.709	0.79,1.0,1.0	-0.308
773	ENSG00000000419	DPM1	chr20	-	50940864	50940955	50940864	50940933	50941104	50941209	773	0,2,0,1	6,5,1,3	3,2,2	1,5,6	121	99	0.000443839	0.0314592	0.0,0.247,0.0,0.214	0.711,0.247,0.214	-0.275
11027	ENSG00000155636	RBM45	chr2	+	178121173	178121359	178121179	178121359	178120286	178120409	11027	2,1,0,0	9,4,3,10	1,6,7	1,12,16	105	99	6.02838e-05	0.00814149	0.173,0.191,0.0,0.0	0.485,0.32,0.292	-0.275
10540	ENSG00000196388	INCA1	chr17	-	4989427	4989624	4989427	4989579	4989889	4989929	10540	5,7,6,8	2,1,1,3	8,3,1	0,0,0	144	99	0.000393318	0.0288126	0.632,0.828,0.805,0.647	1.0,1.0,1.0	-0.272
3079	ENSG00000127022	CANX	chr5	+	179726659	179726759	179726682	179726759	179724656	179724783	3079	37,9,4,22	26,14,2,10	21,33,36	4,5,11	122	99	0.000841378	0.0479773	0.536,0.343,0.619,0.641	0.81,0.843,0.726	-0.258
2525	ENSG00000100897	DCAF11	chr14	+	24115514	24115726	24115542	24115726	24114776	24114924	2525	14,13,3,25	6,2,1,12	6,17,16	1,0,0	127	99	6.67185e-07	0.000366856	0.645,0.835,0.7,0.619	0.824,1.0,1.0	-0.242
10098	ENSG00000111203	ITFG2	chr12	+	2830216	2830885	2830833	2830885	2824089	2824252	10098	9,5,1,8	4,4,0,4	4,3,2	0,0,1	198	99	9.26662e-05	0.0113229	0.529,0.385,1.0,0.5	1.0,1.0,0.5	-0.23
3984	ENSG00000163913	IFT122	chr3	+	129515487	129515599	129515490	129515599	129514388	129514554	3984	14,6,8,24	3,3,2,5	9,5,2	0,0,0	102	99	9.87217e-06	0.002111	0.819,0.66,0.795,0.823	1.0,1.0,1.0	-0.226
5596	ENSG00000159208	CIART	chr1	+	150283461	150283633	150283513	150283633	150282542	150282618	5596	7,6,4,14	2,1,0,6	4,2,3	0,0,0	151	99	1.25505e-05	0.00261118	0.696,0.797,1.0,0.605	1.0,1.0,1.0	-0.226
12011	ENSG00000185515	BRCC3	chrX	+	155073373	155073431	155073376	155073431	155072326	155072343	12011	0,0,0,1	12,6,1,5	3,3,0	5,4,6	102	99	0.000884763	0.0494354	0.0,0.0,0.0,0.163	0.368,0.421,0.0	-0.222
9689	ENSG00000130305	NSUN5	chr7	-	73304229	73304408	73304229	73304404	73304746	73304862	9689	7,4,2,13	1,3,0,4	6,1,1	0,0,0	103	99	0.000379672	0.0286541	0.871,0.562,1.0,0.758	1.0,1.0,1.0	-0.202
[truncated: 69 more rows]

## Sheet: SE_6w_16w
ID	GeneID	geneSymbol	chr	strand	exonStart_0base	exonEnd	upstreamES	upstreamEE	downstreamES	downstreamEE	ID	IJC_SAMPLE_1	SJC_SAMPLE_1	IJC_SAMPLE_2	SJC_SAMPLE_2	IncFormLen	SkipFormLen	PValue	FDR	IncLevel1	IncLevel2	IncLevelDifference
[truncated: 912 more rows]

[truncated: 25 more sheets: SE_newborn_toddler, RI_11w_19w, RI_19w_neonate, RI_neonate_oldermidage, RI_7w_8w, RI_10w_11w, RI_11w_16w, RI_6w_16w, RI_newborn_toddler, A3SS_11w_19w, A3SS_19w_neonate, A3SS_neonate_oldermidage, A3SS_7w_8w, A3SS_10w_11w, A3SS_11w_16w, A3SS_6w_16w, A3SS_newborn_toddler, A5SS_11w_19w, A5SS_19w_neonate, A5SS_neonate_oldermidage …]
