# Supplementary material for: Alternative splicing categorizes organ development by stage and reveals unique human splicing variants linked to neuromuscular disorders
Source: J Biol Chem. 2025 Apr 25;301(6):108542. doi: 10.1016/j.jbc.2025.108542 (PMC12152634; doi:10.1016/j.jbc.2025.108542)
Supplement: Supporting information [file mmc1.zip › Table S6.xlsx]

## Sheet: SE_11.5_12.5
ID	GeneID	geneSymbol	chr	strand	exonStart_0base	exonEnd	upstreamES	upstreamEE	downstreamES	downstreamEE	ID	IJC_SAMPLE_1	SJC_SAMPLE_1	IJC_SAMPLE_2	SJC_SAMPLE_2	IncFormLen	SkipFormLen	PValue	FDR	IncLevel1	IncLevel2	IncLevelDifference
2239	ENSMUSG00000052384	Nrros	chr16	-	31981055	31982215	31966370	31966491	31984197	31984294	2239	0,0,0,0	2,4,2,1	1	0	198	99	6.6866e-05	0.00246786	0.0,0.0,0.0,0.0	1	-1
2240	ENSMUSG00000052384	Nrros	chr16	-	31982070	31982215	31966370	31966491	31984197	31984412	2240	0,0,0,0	2,4,2,1	1	0	198	99	6.6866e-05	0.00246786	0.0,0.0,0.0,0.0	1	-1
13792	ENSMUSG00000118623	Gm52968	chr2	+	120325882	120326235	120325716	120325728	120326345	120326554	13792	0,0,0,0	1,1,3,1	1	0	198	99	6.06421e-05	0.00226638	0.0,0.0,0.0,0.0	1	-1
17538	ENSMUSG00000036009	Mettl25	chr10	-	105671987	105672081	105668711	105668876	105676936	105677232	17538	0,0,0,0	3,3,6,5	3	0	193	99	5.10922e-08	4.50959e-06	0.0,0.0,0.0,0.0	1	-1
19420	ENSMUSG00000031169	Porcn	chrX	-	8067896	8067911	8067682	8067808	8069397	8069528	19420	0,0,0,0	2,2,2,5	3	0	114	99	6.7436e-08	5.7562e-06	0.0,0.0,0.0,0.0	1	-1
20034	ENSMUSG00000033788	Dysf	chr6	+	84073458	84073500	84064773	84064856	84074689	84074805	20034	0,0,0,0	6,1,2,6	1	0	141	99	5.00811e-05	0.00191657	0.0,0.0,0.0,0.0	1	-1
21898	ENSMUSG00000038244	Mical2	chr7	+	111944452	111944560	111931102	111931246	111945928	111946115	21898	0,0,0,0	1,1,3,1	3	0	198	99	5.98352e-08	5.17126e-06	0.0,0.0,0.0,0.0	1	-1
23261	ENSMUSG00000030987	Stim1	chr7	+	102082403	102082440	102080091	102080158	102084590	102085107	23261	0,0,0,0	2,1,2,7	3	0	136	99	1.89578e-08	1.82894e-06	0.0,0.0,0.0,0.0	1	-1
30256	ENSMUSG00000062995	Ica1	chr6	-	8777046	8777224	8758365	8758458	8778071	8778123	30256	0,0,0,0	4,5,3,3	1	0	198	99	8.25692e-05	0.00291763	0.0,0.0,0.0,0.0	1	-1
25565	ENSMUSG00000031543	Ank1	chr8	+	23600362	23600386	23599672	23599745	23601375	23601472	25565	0,0,1,0	26,7,14,6	4	0	123	99	4.15541e-10	5.63344e-08	0.0,0.0,0.054,0.0	1	-0.987
17537	ENSMUSG00000036009	Mettl25	chr10	-	105668965	105669141	105668711	105668876	105676936	105677241	17537	0,1,1,0	3,3,6,5	1	0	198	99	1.59151e-05	0.000722346	0.0,0.143,0.077,0.0	1	-0.945
23308	ENSMUSG00000044433	Camsap3	chr8	+	3649216	3649249	3648892	3648988	3650357	3650405	23308	0,1,0,1	2,3,1,3	12	0	132	99	1.88877e-11	3.46697e-09	0.0,0.2,0.0,0.2	1	-0.9
23648	ENSMUSG00000018412	Kansl1	chr11	-	104317249	104317294	104315762	104316119	104332550	104333117	23648	1,0,0,0	1,3,5,2	1	0	144	99	1.9772e-08	1.88991e-06	0.407,0.0,0.0,0.0	1	-0.898
739	ENSMUSG00000036452	Arhgap26	chr18	+	39490851	39490881	39490605	39490716	39496169	39496261	739	0,0,1,0	2,1,1,2	1	0	129	99	2.5024e-11	4.4363e-09	0.0,0.0,0.434,0.0	1	-0.891
9996	ENSMUSG00000057230	Aak1	chr6	+	86958277	86958379	86944250	86944355	86959523	86959625	9996	1,1,1,2	3,5,4,6	18	0	198	99	8.67484e-12	1.71365e-09	0.143,0.091,0.111,0.143	1	-0.878
8479	ENSMUSG00000024985	Tcf7l2	chr19	+	55916161	55916186	55915115	55915188	55919865	55921661	8479	1,0,0,1	10,2,5,4	39	3	124	99	0	0	0.074,0.0,0.0,0.166	0.912	-0.852
2081	ENSMUSG00000023923	Tbc1d5	chr17	-	51102953	51103019	51089288	51089452	51106894	51107223	2081	0,2,1,1	7,3,2,7	2	0	165	99	3.25808e-05	0.0013382	0.0,0.286,0.231,0.079	1	-0.851
8586	ENSMUSG00000049606	Zfp644	chr5	-	106843002	106843565	106814650	106814711	106844099	106844412	8586	3,0,0,0	1,1,2,2	2	0	198	99	8.89808e-10	1.08567e-07	0.6,0.0,0.0,0.0	1	-0.85
23274	ENSMUSG00000054162	Spock3	chr8	+	63566467	63566476	63404833	63405022	63566576	63566622	23274	0,0,0,0	1,3,2,1	11	2	108	99	5.28466e-14	1.71273e-11	0.0,0.0,0.0,0.0	0.834	-0.834
24532	ENSMUSG00000015755	Tab2	chr10	-	7808831	7808972	7800448	7800636	7831564	7831657	24532	3,2,2,5	13,7,11,4	2	0	198	99	0.000899799	0.021257	0.103,0.125,0.083,0.385	1	-0.826
25185	ENSMUSG00000028295	Smim8	chr4	-	34771877	34772053	34770887	34771414	34778223	34778270	25185	1,3,7,1	7,10,6,3	2	0	198	99	0.00108293	0.0246837	0.067,0.13,0.368,0.143	1	-0.823
25183	ENSMUSG00000028295	Smim8	chr4	-	34771873	34772053	34771257	34771414	34778223	34778337	25183	1,6,5,1	7,10,6,3	2	0	198	99	0.00121431	0.0272001	0.067,0.231,0.294,0.143	1	-0.816
9819	ENSMUSG00000056602	Fry	chr5	+	150412425	150412443	150404957	150405041	150414542	150414653	9819	0,1,2,0	2,2,2,4	10	0	117	99	2.7607e-09	3.12909e-07	0.0,0.297,0.458,0.0	1	-0.811
12916	ENSMUSG00000086629	2810403D21Rik	chrX	+	107915077	107915204	107879834	107879961	107945069	107945161	12916	0,6,1,1	4,5,2,2	4	0	198	99	6.40547e-05	0.00238532	0.0,0.375,0.2,0.2	1	-0.806
20781	ENSMUSG00000027630	Tbl1xr1	chr3	+	22157030	22157111	22131099	22131118	22203105	22203172	20781	1,0,0,3	3,5,1,1	1	0	180	99	2.10913e-06	0.000120186	0.155,0.0,0.0,0.623	1	-0.805
11249	ENSMUSG00000050373	Snx21	chr2	+	164633477	164633488	164628617	164628775	164633632	164634407	11249	2,0,0,1	3,4,2,1	2	0	110	99	2.67255e-07	1.91152e-05	0.375,0.0,0.0,0.474	1	-0.788
11823	ENSMUSG00000051510	Mafg	chr11	-	120520811	120520842	120520643	120520707	120521313	120521462	11823	1,0,1,3	2,3,2,5	2	0	130	99	8.41503e-05	0.00295338	0.276,0.0,0.276,0.314	1	-0.783
14584	ENSMUSG00000002732	Fkbp7	chr2	-	76497670	76497786	76496050	76496154	76502040	76502192	14584	3,4,6,2	5,13,4,10	6	0	198	99	1.28941e-05	0.000602364	0.231,0.133,0.429,0.091	1	-0.779
20780	ENSMUSG00000027630	Tbl1xr1	chr3	+	22143576	22143686	22130815	22131118	22203105	22203172	20780	3,1,0,2	3,5,1,1	2	0	198	99	3.47944e-05	0.00141234	0.333,0.091,0.0,0.5	1	-0.769
9456	ENSMUSG00000018401	Mtmr4	chr11	+	87483723	87483781	87483051	87483076	87484214	87484259	9456	0,2,0,1	4,1,2,1	1	0	157	99	3.0353e-08	2.76132e-06	0.0,0.558,0.0,0.387	1	-0.764
12369	ENSMUSG00000026121	Sema4c	chr1	-	36595883	36596166	36595012	36595161	36597096	36597430	12369	3,0,0,0	0,3,2,3	1	0	198	99	1.08425e-07	8.75075e-06	1.0,0.0,0.0,0.0	1	-0.75
24674	ENSMUSG00000040940	Arhgef1	chr7	+	24617947	24617960	24617319	24617425	24618608	24618776	24674	0,0,0,1	1,1,2,0	4	0	112	99	2.19324e-07	1.63641e-05	0.0,0.0,0.0,1.0	1	-0.75
19184	ENSMUSG00000019978	Epb41l2	chr10	+	25375673	25375841	25364848	25364991	25377475	25377529	19184	1,5,1,1	3,2,3,2	3	0	198	99	9.44831e-05	0.00326085	0.143,0.556,0.143,0.2	1	-0.74
28915	ENSMUSG00000097248	Gm2694	chr8	+	88240436	88240524	88199743	88199858	88248363	88248441	28915	2,2,1,5	2,6,3,3	4	0	187	99	0.000187961	0.00589816	0.346,0.15,0.15,0.469	1	-0.721
14149	ENSMUSG00000059820	Nkapd1	chr9	-	50527957	50527984	50526782	50526859	50528527	50528581	14149	0,2,1,3	4,3,2,2	1	0	126	99	0.000427008	0.0116386	0.0,0.344,0.282,0.541	1	-0.708
17805	ENSMUSG00000078681	Tm2d3	chr7	+	65343598	65343691	65342809	65343317	65344917	65345075	17805	4,5,5,2	3,6,5,4	2	0	192	99	0.00206072	0.0419466	0.407,0.301,0.34,0.205	1	-0.687
22108	ENSMUSG00000049764	Zfp280b	chr10	+	75868786	75868909	75868483	75868583	75874067	75874222	22108	4,5,3,7	5,5,3,8	6	0	198	99	9.64937e-05	0.00330822	0.286,0.333,0.333,0.304	1	-0.686
3795	ENSMUSG00000044712	Slc38a6	chr12	+	73340472	73340573	73338933	73339007	73356918	73356971	3795	2,6,2,6	4,4,4,4	9	0	198	99	2.5396e-05	0.00108165	0.2,0.429,0.2,0.429	1	-0.685
19300	ENSMUSG00000038412	Higd1a	chr9	-	121685515	121685651	121681556	121681675	121685786	121685938	19300	1,1,2,0	6,0,4,1	1	0	198	99	4.0711e-07	2.72396e-05	0.077,1.0,0.2,0.0	1	-0.681
3135	ENSMUSG00000036197	Gxylt1	chr15	-	93163751	93163844	93159627	93159799	93172756	93173032	3135	5,9,2,4	8,7,2,4	3	0	192	99	0.00102328	0.0236358	0.244,0.399,0.34,0.34	1	-0.669
6483	ENSMUSG00000037536	Fbxo34	chr14	+	47742442	47742589	47738250	47738327	47763661	47763771	6483	0,2,1,0	2,2,0,2	1	0	198	99	5.57977e-08	4.89823e-06	0.0,0.333,1.0,0.0	1	-0.667
17380	ENSMUSG00000025373	Rnf41	chr10	+	128268065	128268186	128264459	128264572	128272336	128272472	17380	0,1,1,0	1,1,0,2	1	0	198	99	6.62554e-07	4.30806e-05	0.0,0.333,1.0,0.0	1	-0.667
7422	ENSMUSG00000028863	Meaf6	chr4	+	125001309	125001339	124996631	124996824	125002115	125002149	7422	3,6,5,3	80,86,47,52	54	17	129	99	0	0	0.028,0.051,0.075,0.042	0.709	-0.66
8478	ENSMUSG00000024985	Tcf7l2	chr19	+	55916161	55916186	55914408	55914481	55919865	55921661	8478	5,5,6,4	15,14,12,10	125	12	124	99	0	0	0.21,0.222,0.285,0.242	0.893	-0.653
13725	ENSMUSG00000009418	Nav1	chr1	-	135391652	135391676	135391459	135391537	135392443	135392496	13725	7,8,8,8	14,14,12,25	39	2	123	99	3.80695e-13	1.0255e-10	0.287,0.315,0.349,0.205	0.94	-0.651
30012	ENSMUSG00000058690	Ccser2	chr14	-	36607707	36607747	36601052	36601719	36612298	36612383	30012	1,0,1,1	10,8,8,2	17	4	139	99	3.66477e-11	6.18005e-09	0.066,0.0,0.082,0.263	0.752	-0.649
7521	ENSMUSG00000017740	Slc12a5	chr2	+	164838783	164838798	164838241	164838438	164839029	164839163	7521	0,0,0,0	2,2,4,4	8	4	114	99	1.08368e-10	1.69005e-08	0.0,0.0,0.0,0.0	0.635	-0.635
25254	ENSMUSG00000038365	Fbxo25	chr8	+	13988921	13988948	13985145	13985289	13989562	13990521	25254	1,1,2,0	8,4,6,8	15	4	126	99	6.46485e-09	6.87661e-07	0.089,0.164,0.208,0.0	0.747	-0.632
26766	ENSMUSG00000001419	Mef2d	chr3	+	88065527	88065662	88063628	88063832	88066428	88066639	26766	2,1,0,0	1,0,2,3	2	0	198	99	2.43789e-07	1.76806e-05	0.5,1.0,0.0,0.0	1	-0.625
13472	ENSMUSG00000089829	Gm16565	chr1	+	165610679	165610815	165608643	165609736	165615984	165616936	13472	2,2,4,2	2,4,2,1	1	0	198	99	0.000398834	0.0110744	0.333,0.2,0.5,0.5	1	-0.617
26700	ENSMUSG00000021998	Lcp1	chr14	+	75414254	75414373	75368938	75369151	75435516	75435582	26700	4,6,8,2	8,3,4,2	10	0	198	99	3.97288e-05	0.00157865	0.2,0.5,0.5,0.333	1	-0.617
6181	ENSMUSG00000000296	Tpd52l1	chr10	-	31219007	31219022	31217135	31217174	31222606	31222708	6181	1,1,1,1	1,1,2,2	2	0	114	99	4.68358e-05	0.00180906	0.465,0.465,0.303,0.303	1	-0.616
11098	ENSMUSG00000026811	St6galnac6	chr2	+	32499237	32499328	32496972	32497123	32502235	32502339	11098	1,3,4,3	3,2,2,2	2	0	190	99	0.000396802	0.0110328	0.148,0.439,0.51,0.439	1	-0.616
25123	ENSMUSG00000022973	Synj1	chr16	-	90768451	90768475	90766070	90766262	90770797	90770954	25123	1,5,5,0	13,16,18,16	43	13	123	99	4.67959e-13	1.22866e-10	0.058,0.201,0.183,0.0	0.727	-0.616
4298	ENSMUSG00000074865	Zfp934	chr13	-	62667985	62668046	62664610	62666544	62668231	62668265	4298	1,3,6,1	1,3,3,2	2	0	160	99	0.000641	0.0161944	0.382,0.382,0.553,0.236	1	-0.612
257	ENSMUSG00000018820	Zfyve27	chr19	+	42174058	42174079	42172556	42172628	42174243	42174388	257	1,1,4,0	9,8,4,7	12	3	120	99	3.15786e-06	0.000171917	0.084,0.093,0.452,0.0	0.767	-0.61
23866	ENSMUSG00000034602	Mon2	chr10	-	122845817	122845835	122845407	122845536	122846398	122846542	23866	6,8,7,6	32,33,22,23	43	10	117	99	6.43929e-15	2.26379e-12	0.137,0.17,0.212,0.181	0.784	-0.609
9409	ENSMUSG00000019302	Atp6v0a1	chr11	+	100940284	100940302	100939243	100939351	100945851	100945969	9409	4,9,9,9	14,32,15,24	40	6	117	99	2.92422e-12	6.81507e-10	0.195,0.192,0.337,0.241	0.849	-0.608
4626	ENSMUSG00000097709	2810429I04Rik	chr13	+	3529521	3529574	3528276	3528352	3529908	3530001	4626	1,3,2,0	3,0,2,2	3	0	152	99	6.9035e-05	0.00253438	0.178,1.0,0.394,0.0	1	-0.607
12247	ENSMUSG00000056211	R3hdm1	chr1	+	128089938	128089980	128080925	128081136	128090505	128090595	12247	3,1,3,3	7,5,5,4	17	2	141	99	5.53183e-06	0.000283303	0.231,0.123,0.296,0.345	0.856	-0.607
16802	ENSMUSG00000026825	Dnm1	chr2	-	32200462	32200499	32199486	32199649	32202138	32202354	16802	0,0,2,1	2,2,1,0	3	0	136	99	3.64607e-06	0.000195418	0.0,0.0,0.593,1.0	1	-0.602
21023	ENSMUSG00000019838	Slc16a10	chr10	-	39943623	39943655	39932482	39932626	39952559	39952601	21023	0,0,0,0	11,7,5,1	2	1	131	99	0.00250927	0.0489842	0.0,0.0,0.0,0.0	0.602	-0.602
16657	ENSMUSG00000026782	Abi2	chr1	+	60478100	60478118	60476214	60476391	60483143	60483241	16657	0,6,4,4	37,33,24,38	36	14	117	99	1.11022e-16	5.00614e-14	0.0,0.133,0.124,0.082	0.685	-0.6
10604	ENSMUSG00000078861	Zfp931	chr2	-	177711347	177711408	177709487	177710193	177711615	177711742	10604	5,2,2,1	2,2,2,2	1	0	160	99	0.000372551	0.0104831	0.607,0.382,0.382,0.236	1	-0.598
30121	ENSMUSG00000021457	Syk	chr13	+	52778743	52778812	52777280	52777312	52785692	52785780	30121	1,4,3,5	2,2,5,2	1	0	168	99	0.00256475	0.0499044	0.228,0.541,0.261,0.596	1	-0.594
16405	ENSMUSG00000027523	Gnas	chr2	+	174169900	174169924	174169491	174169734	174176004	174176077	16405	1,1,2,0	14,14,3,24	6	2	123	99	6.6904e-07	4.33663e-05	0.054,0.054,0.349,0.0	0.707	-0.593
19421	ENSMUSG00000031169	Porcn	chrX	-	8069264	8069282	8067682	8067808	8069397	8069528	19421	4,3,1,1	2,2,2,5	8	0	117	99	6.54836e-05	0.00242981	0.629,0.559,0.297,0.145	1	-0.593
26615	ENSMUSG00000020300	Cpeb4	chr11	+	31868800	31868824	31858824	31858875	31870408	31870582	26615	1,4,2,0	5,1,5,1	18	2	123	99	0.000410579	0.0113115	0.139,0.763,0.244,0.0	0.879	-0.593
8659	ENSMUSG00000005583	Mef2c	chr13	+	83802716	83802740	83800932	83801105	83803625	83803755	8659	0,0,0,0	7,7,4,5	9	5	123	99	3.08098e-11	5.41574e-09	0.0,0.0,0.0,0.0	0.592	-0.592
26614	ENSMUSG00000020300	Cpeb4	chr11	+	31868800	31868824	31839857	31839939	31870408	31870582	26614	2,2,0,0	4,3,1,3	15	4	123	99	2.75535e-05	0.00116161	0.287,0.349,0.0,0.0	0.751	-0.592
27083	ENSMUSG00000037697	Ddhd1	chr14	-	45866310	45866331	45860297	45860399	45867036	45867207	27083	0,1,1,0	1,4,3,3	8	3	120	99	2.82992e-07	1.99654e-05	0.0,0.171,0.216,0.0	0.688	-0.591
7064	ENSMUSG00000028522	Mier1	chr4	+	102975477	102975512	102972756	102972857	102984469	102984494	7064	4,1,4,3	10,7,6,0	3	0	134	99	0.000469622	0.0126835	0.228,0.095,0.33,1.0	1	-0.587
26767	ENSMUSG00000001419	Mef2d	chr3	+	88069087	88069108	88068497	88068688	88070264	88070394	26767	2,4,1,1	5,9,9,12	11	3	120	99	6.34757e-06	0.000319566	0.248,0.268,0.084,0.064	0.752	-0.586
24116	ENSMUSG00000069601	Ank3	chr10	+	69816653	69816680	69816101	69816224	69817945	69818027	24116	3,5,1,5	39,37,32,30	45	19	126	99	0	0	0.057,0.096,0.024,0.116	0.65	-0.577
21388	ENSMUSG00000037032	Apbb1	chr7	-	105215152	105215158	105214739	105214854	105215257	105215385	21388	7,10,15,10	43,57,50,50	70	24	105	99	0	0	0.133,0.142,0.22,0.159	0.733	-0.57
28703	ENSMUSG00000041570	Camsap2	chr1	-	136225021	136225054	136221017	136221159	136225479	136225563	28703	7,12,4,1	33,47,17,33	82	28	132	99	0	0	0.137,0.161,0.15,0.022	0.687	-0.57
14122	ENSMUSG00000028184	Adgrl2	chr3	-	148526915	148527044	148526608	148526690	148528590	148528687	14122	3,7,5,4	17,19,3,13	54	8	198	99	5.18978e-10	6.94493e-08	0.081,0.156,0.455,0.133	0.771	-0.565
28420	ENSMUSG00000031626	Sorbs2	chr8	+	46248014	46249595	46245817	46246005	46252746	46252835	28420	2,7,4,5	10,10,12,7	61	10	198	99	2.04598e-10	2.96768e-08	0.091,0.259,0.143,0.263	0.753	-0.564
19861	ENSMUSG00000039652	Cpeb3	chr19	-	37083190	37083214	37065819	37065987	37103731	37103788	19861	0,0,0,0	1,1,1,1	8	5	123	99	7.3712e-10	9.3566e-08	0.0,0.0,0.0,0.0	0.563	-0.563
8303	ENSMUSG00000028188	Spata1	chr3	-	146181010	146181136	146175379	146175558	146181948	146182057	8303	7,3,8,1	1,3,4,3	8	0	198	99	0.000342264	0.00971167	0.778,0.333,0.5,0.143	1	-0.561
1855	ENSMUSG00000024044	Epb41l3	chr17	+	69580876	69580912	69577605	69577659	69581095	69581161	1855	4,5,5,2	8,6,4,3	16	1	135	99	2.84387e-05	0.00118449	0.268,0.379,0.478,0.328	0.921	-0.558
2942	ENSMUSG00000023044	Csad	chr15	-	102111571	102111695	102097321	102097397	102112573	102112668	2942	2,3,1,2	2,1,1,1	5	0	198	99	0.00166742	0.0352916	0.333,0.6,0.333,0.5	1	-0.558
10460	ENSMUSG00000042453	Reln	chr5	-	22096559	22096565	22089451	22090567	22100986	22101085	10460	1,1,1,2	8,7,10,0	49	6	105	99	1.58056e-05	0.000720526	0.105,0.119,0.086,1.0	0.885	-0.557
8850	ENSMUSG00000014778	Fhod1	chr8	-	106062868	106062892	106061318	106061434	106063013	106063193	8850	1,2,1,2	21,20,12,20	4	2	123	99	0.000275028	0.00811469	0.037,0.074,0.063,0.074	0.617	-0.555
28183	ENSMUSG00000016940	Kctd2	chr11	+	115320460	115320608	115320178	115320231	115320711	115321027	28183	1,3,2,1	2,0,3,1	5	0	198	99	0.000113037	0.0038062	0.2,1.0,0.25,0.333	1	-0.554
27034	ENSMUSG00000033392	Clasp2	chr9	+	113707817	113707841	113705311	113705418	113709009	113709254	27034	11,11,9,6	23,34,26,31	83	21	123	99	1.11022e-16	5.00614e-14	0.278,0.207,0.218,0.135	0.761	-0.551
7421	ENSMUSG00000028863	Meaf6	chr4	+	125001309	125001339	124996631	124996824	125001444	125001502	7421	2,0,2,3	7,21,12,15	20	8	129	99	7.39795e-10	9.3566e-08	0.18,0.0,0.113,0.133	0.657	-0.55
17568	ENSMUSG00000035919	Bbs9	chr9	+	22559315	22559330	22557259	22557364	22566520	22566661	17568	0,0,1,0	10,17,13,7	12	8	114	99	3.36775e-12	7.59281e-10	0.0,0.0,0.063,0.0	0.566	-0.55
19182	ENSMUSG00000019978	Epb41l2	chr10	+	25371342	25371489	25364848	25364991	25377475	25377529	19182	6,5,2,4	3,2,3,2	6	0	198	99	0.000529609	0.0139405	0.5,0.556,0.25,0.5	1	-0.548
26378	ENSMUSG00000040640	Erc2	chr14	+	27768431	27768443	27762299	27762493	27802088	27802224	26378	0,4,2,2	6,5,4,4	23	5	111	99	2.98499e-05	0.00124077	0.0,0.416,0.308,0.308	0.804	-0.546
27561	ENSMUSG00000040729	Cep126	chr9	-	8104653	8105789	8103318	8103517	8112080	8112192	27561	4,10,17,8	6,7,6,3	5	0	198	99	0.00101725	0.0235761	0.25,0.417,0.586,0.571	1	-0.544
14255	ENSMUSG00000041020	Map7d2	chrX	+	158243262	158243361	158242373	158242479	158245109	158245220	14255	0,6,0,1	9,12,5,12	12	4	198	99	9.27254e-07	5.77571e-05	0.0,0.2,0.0,0.04	0.6	-0.54
21776	ENSMUSG00000078816	Prkcg	chr7	+	3367375	3367528	3363027	3363057	3368046	3368235	21776	1,0,1,0	3,3,4,2	6	2	198	99	1.42378e-06	8.55998e-05	0.143,0.0,0.111,0.0	0.6	-0.536
24119	ENSMUSG00000069601	Ank3	chr10	+	69821918	69829592	69817945	69818027	69830201	69830276	24119	3,6,13,10	21,29,18,33	92	22	198	99	3.33067e-16	1.40989e-13	0.067,0.094,0.265,0.132	0.676	-0.536
14603	ENSMUSG00000027624	Epb41l1	chr2	+	156353704	156353740	156352652	156352801	156355947	156356130	14603	8,7,10,12	15,21,15,21	64	11	135	99	7.67164e-12	1.56005e-09	0.281,0.196,0.328,0.295	0.81	-0.535
13144	ENSMUSG00000000881	Dlg3	chrX	+	99853467	99853513	99850785	99850861	99855107	99855149	13144	4,1,2,4	6,0,8,4	40	0	145	99	3.14335e-07	2.15892e-05	0.313,1.0,0.146,0.406	1	-0.534
27342	ENSMUSG00000032294	Pkm	chr9	+	59566281	59566436	59564520	59564553	59572482	59572650	27342	7,1,1,6	2,3,1,1	3	0	198	99	0.000372988	0.0104831	0.636,0.143,0.333,0.75	1	-0.534
1827	ENSMUSG00000034377	Tulp4	chr17	+	6172102	6172619	6157674	6158063	6187485	6189067	1827	2,2,2,8	4,2,2,0	11	0	198	99	0.000222691	0.00686337	0.2,0.333,0.333,1.0	1	-0.533
28200	ENSMUSG00000041164	Zmiz2	chr11	+	6340270	6340497	6339470	6339513	6345124	6345288	28200	1,3,3,1	7,4,3,2	6	1	198	99	0.0024079	0.0473857	0.067,0.273,0.333,0.2	0.75	-0.532
14120	ENSMUSG00000028184	Adgrl2	chr3	-	148526915	148527044	148521221	148523564	148528623	148528687	14120	7,11,6,7	3,6,7,4	80	1	198	99	2.09171e-09	2.41035e-07	0.538,0.478,0.3,0.467	0.976	-0.53
24025	ENSMUSG00000025407	Gli1	chr10	-	127174531	127174650	127174289	127174415	127177073	127177187	24025	18,13,31,20	11,9,12,12	27	0	198	99	3.76259e-07	2.54214e-05	0.45,0.419,0.564,0.455	1	-0.528
16739	ENSMUSG00000031865	Dctn1	chr6	+	83174300	83174315	83172922	83173089	83174472	83174606	16739	7,10,8,15	22,31,13,46	40	10	114	99	1.08134e-10	1.69005e-08	0.216,0.219,0.348,0.221	0.776	-0.525
7441	ENSMUSG00000034751	Mast4	chr13	-	102890563	102890764	102887888	102888118	102895009	102895245	7441	1,1,1,2	5,5,3,9	17	5	198	99	2.53564e-07	1.82619e-05	0.091,0.091,0.143,0.1	0.63	-0.524
16797	ENSMUSG00000033931	Rbm34	chr8	-	127688661	127688721	127686291	127686335	127692131	127692372	16797	29,19,13,7	39,41,38,30	40	9	159	99	7.86975e-10	9.66465e-08	0.316,0.224,0.176,0.127	0.735	-0.524
24117	ENSMUSG00000069601	Ank3	chr10	+	69821912	69824462	69817945	69817991	69830201	69830276	24117	1,0,1,0	1,3,0,1	12	1	198	99	2.40362e-06	0.000134021	0.333,0.0,1.0,0.0	0.857	-0.524
27190	ENSMUSG00000033902	Mapkbp1	chr2	+	119843781	119843799	119843392	119843575	119844099	119844260	27190	0,0,1,0	6,5,0,4	4	1	117	99	2.5131e-06	0.000139443	0.0,0.0,1.0,0.0	0.772	-0.522
19308	ENSMUSG00000023805	Synj2	chr17	+	6079974	6080109	6078693	6078861	6082971	6083084	19308	1,2,1,2	1,2,0,3	1	0	198	99	5.61832e-05	0.00212655	0.333,0.333,1.0,0.25	1	-0.521
10046	ENSMUSG00000001211	Agpat3	chr10	-	78187460	78187545	78165109	78165170	78188046	78188323	10046	3,4,3,4	2,4,2,1	4	0	184	99	0.000596761	0.0153004	0.447,0.35,0.447,0.683	1	-0.518
20628	ENSMUSG00000030172	Erc1	chr6	-	119595806	119595873	119571745	119571934	119597271	119597370	20628	2,9,9,9	41,23,17,34	67	20	166	99	8.10463e-15	2.75584e-12	0.028,0.189,0.24,0.136	0.666	-0.518
24118	ENSMUSG00000069601	Ank3	chr10	+	69821912	69824462	69817945	69818027	69830201	69830276	24118	5,6,1,3	21,29,18,33	62	22	198	99	0	0	0.106,0.094,0.027,0.043	0.585	-0.517
28603	ENSMUSG00000024002	Brd4	chr17	-	32471970	32472174	32448390	32448709	32503036	32503071	28603	3,2,0,1	1,0,3,1	1	0	198	99	0.00061298	0.0156582	0.6,1.0,0.0,0.333	1	-0.517
25329	ENSMUSG00000029207	Apbb2	chr5	-	66480944	66480950	66470657	66470772	66520060	66520188	25329	0,1,2,0	6,3,1,6	12	4	105	99	3.67755e-06	0.000196449	0.0,0.239,0.653,0.0	0.739	-0.516
11423	ENSMUSG00000006476	Nsmf	chr2	+	24947976	24947982	24947112	24947188	24949032	24949068	11423	3,4,2,1	6,4,0,6	14	0	105	99	3.00735e-05	0.00124757	0.32,0.485,1.0,0.136	1	-0.515
18079	ENSMUSG00000030768	Disp1	chr1	-	182984515	182984603	182955059	182955187	183002886	183003049	18079	3,1,3,2	2,3,0,2	1	0	187	99	0.000265426	0.00788748	0.443,0.15,1.0,0.346	1	-0.515
11789	ENSMUSG00000040687	Madd	chr2	-	90985357	90985420	90984989	90985110	90985890	90985993	11789	6,8,7,4	14,19,20,21	43	12	162	99	1.50411e-10	2.27724e-08	0.208,0.205,0.176,0.104	0.687	-0.514
17981	ENSMUSG00000035392	Dennd1a	chr2	-	37695083	37695212	37692026	37692285	37706927	37707016	17981	14,18,9,12	21,16,10,19	41	5	198	99	5.92739e-08	5.14418e-06	0.25,0.36,0.31,0.24	0.804	-0.514
7662	ENSMUSG00000028399	Ptprd	chr4	-	76013756	76013783	76009658	76009776	76017648	76017842	7662	4,4,0,4	10,10,1,11	14	5	126	99	0.000244772	0.0073902	0.239,0.239,0.0,0.222	0.688	-0.513
8691	ENSMUSG00000027692	Tnik	chr3	+	28679347	28679371	28677159	28677257	28684579	28684764	8691	4,8,5,3	3,8,6,8	50	4	123	99	2.36792e-07	1.73553e-05	0.518,0.446,0.401,0.232	0.91	-0.511
26899	ENSMUSG00000061601	Pclo	chr5	+	14828552	14828579	14825333	14825458	14838411	14838505	26899	0,1,3,0	4,6,6,4	18	9	126	99	1.15046e-06	7.06003e-05	0.0,0.116,0.282,0.0	0.611	-0.511
21729	ENSMUSG00000031027	Stk33	chr7	-	108940495	108940846	108937526	108937640	109037785	109038024	21729	1,3,2,2	2,2,2,0	1	0	198	99	0.00022044	0.00680412	0.2,0.429,0.333,1.0	1	-0.51
10093	ENSMUSG00000055401	Fbxo6	chr4	-	148235544	148235627	148233900	148234123	148236070	148236103	10093	0,0,1,1	2,2,0,0	1	0	182	99	1.43223e-05	0.000657241	0.0,0.0,1.0,1.0	1	-0.5
23049	ENSMUSG00000041775	Mapk1ip1	chr7	-	138442305	138442663	138437551	138438759	138447685	138448002	23049	1,2,3,1	6,6,9,4	13	4	198	99	1.12555e-05	0.000541672	0.077,0.143,0.143,0.111	0.619	-0.5
24115	ENSMUSG00000069601	Ank3	chr10	+	69789269	69789302	69786781	69786888	69791755	69791980	24115	6,10,6,7	11,21,9,15	29	6	132	99	4.08754e-07	2.72617e-05	0.29,0.263,0.333,0.259	0.784	-0.498
7063	ENSMUSG00000028522	Mier1	chr4	+	102975438	102975512	102972756	102972857	102984469	102984494	7063	7,10,4,10	10,7,6,0	10	0	173	99	0.000317374	0.0091685	0.286,0.45,0.276,1.0	1	-0.497
20164	ENSMUSG00000025422	Agap2	chr10	+	126926010	126926070	126925098	126925227	126926295	126926444	20164	0,1,1,0	7,4,8,5	35	18	159	99	7.93499e-12	1.58257e-09	0.0,0.135,0.072,0.0	0.548	-0.496
23685	ENSMUSG00000024381	Bin1	chr18	+	32547997	32548090	32547235	32547343	32552895	32552981	23685	26,45,41,35	79,91,67,88	96	23	192	99	0	0	0.145,0.203,0.24,0.17	0.683	-0.494
16824	ENSMUSG00000017670	Elmo2	chr2	-	165145585	165145621	165143860	165143911	165146819	165146898	16824	7,5,8,3	30,50,39,45	51	26	135	99	1.11022e-16	5.00614e-14	0.146,0.068,0.131,0.047	0.59	-0.492
25685	ENSMUSG00000023235	Ccl25	chr8	+	4399771	4399894	4377756	4377850	4403882	4404000	25685	2,7,1,1	0,1,4,3	2	0	198	99	0.000724673	0.017937	1.0,0.778,0.111,0.143	1	-0.492
28588	ENSMUSG00000020744	Slc25a19	chr11	-	115518462	115518625	115515024	115515194	115518890	115519121	28588	2,2,1,2	2,1,2,0	2	0	198	99	0.00136965	0.0300705	0.333,0.5,0.2,1.0	1	-0.492
28589	ENSMUSG00000020744	Slc25a19	chr11	-	115518462	115518699	115515024	115515194	115518890	115518938	28589	2,2,1,2	2,1,2,0	2	0	198	99	0.00136965	0.0300705	0.333,0.5,0.2,1.0	1	-0.492
23235	ENSMUSG00000031090	Nadsyn1	chr7	-	143366499	143366588	143364905	143365037	143369322	143369412	23235	3,3,1,2	3,3,1,0	1	0	188	99	0.000364175	0.0102632	0.345,0.345,0.345,1.0	1	-0.491
19795	ENSMUSG00000026442	Nfasc	chr1	-	132521088	132521103	132504023	132504155	132523221	132523395	19795	4,6,5,2	11,7,5,8	41	8	114	99	3.02083e-06	0.000165324	0.24,0.427,0.465,0.178	0.817	-0.489
13707	ENSMUSG00000004113	Cacna1b	chr2	-	24546722	24546734	24544395	24544492	24547302	24547409	13707	0,0,1,0	5,4,3,2	8	6	111	99	5.62037e-08	4.89823e-06	0.0,0.0,0.229,0.0	0.543	-0.486
18339	ENSMUSG00000031290	Lrch2	chrX	-	146281283	146281361	146279762	146279828	146286379	146286466	18339	9,9,14,7	15,14,14,20	63	12	177	99	3.05092e-09	3.40227e-07	0.251,0.264,0.359,0.164	0.746	-0.486
15593	ENSMUSG00000025949	Pikfyve	chr1	+	65263320	65263488	65262663	65262811	65269952	65270012	15593	10,23,9,12	7,9,9,8	23	1	198	99	0.000115162	0.00386519	0.417,0.561,0.333,0.429	0.92	-0.485
21238	ENSMUSG00000048677	Tpcn2	chr7	-	144813825	144813875	144812251	144812351	144814608	144814737	21238	6,3,3,2	2,2,2,2	1	0	149	99	0.002182	0.0436443	0.666,0.499,0.499,0.399	1	-0.484
29731	ENSMUSG00000042302	Ehbp1	chr11	-	22101787	22101892	22101066	22101189	22119034	22119174	29731	8,10,5,2	24,22,12,11	58	17	198	99	3.57901e-11	6.11836e-09	0.143,0.185,0.172,0.083	0.63	-0.484
17948	ENSMUSG00000019984	Med23	chr10	+	24759101	24759119	24758451	24758547	24764297	24764498	17948	10,6,5,10	27,21,17,28	11	4	117	99	0.000180946	0.0057213	0.239,0.195,0.199,0.232	0.699	-0.483
17733	ENSMUSG00000038844	Kif16b	chr2	-	142556981	142557014	142556598	142556652	142581442	142581531	17733	0,4,0,3	15,20,15,10	17	10	132	99	2.24431e-08	2.11598e-06	0.0,0.13,0.0,0.184	0.56	-0.482
10774	ENSMUSG00000020271	Fbxw11	chr11	+	32630200	32630302	32602747	32602904	32661771	32661997	10774	9,3,4,3	10,13,8,5	9	2	198	99	0.00184734	0.0381268	0.31,0.103,0.2,0.231	0.692	-0.481
19046	ENSMUSG00000037098	Rab11fip3	chr17	-	26230970	26231105	26227828	26227864	26232747	26232891	19046	12,8,12,12	16,19,8,17	39	6	198	99	7.89311e-07	5.04969e-05	0.273,0.174,0.429,0.261	0.765	-0.481
26913	ENSMUSG00000034593	Myo5a	chr9	+	75094803	75094812	75093176	75093404	75097181	75097282	26913	8,4,5,3	42,51,18,29	32	19	108	99	1.42949e-11	2.72023e-09	0.149,0.067,0.203,0.087	0.607	-0.48
17164	ENSMUSG00000031367	Ap1s2	chrX	+	162714358	162714367	162700701	162700839	162715128	162716662	17164	5,9,8,11	10,9,13,9	67	7	108	99	8.09569e-09	8.42374e-07	0.314,0.478,0.361,0.528	0.898	-0.478
18982	ENSMUSG00000001127	Araf	chrX	+	20723649	20723761	20720151	20720354	20723850	20724027	18982	2,3,3,1	10,11,10,7	11	4	198	99	2.43916e-05	0.00104531	0.091,0.12,0.13,0.067	0.579	-0.477
22315	ENSMUSG00000003863	Ppfia3	chr7	-	44992976	44993003	44991749	44991925	44993164	44993227	22315	2,1,3,4	2,1,5,4	10	1	126	99	0.00158816	0.0339954	0.44,0.44,0.32,0.44	0.887	-0.477
23814	ENSMUSG00000087177	E130307A14Rik	chr10	-	39508945	39509012	39498971	39499087	39515559	39515762	23814	0,1,7,0	4,1,1,4	17	3	166	99	0.000696988	0.017418	0.0,0.374,0.807,0.0	0.772	-0.477
269	ENSMUSG00000118346	Tmem179b	chr19	-	8750868	8750986	8750391	8750470	8751698	8751831	269	4,4,2,3	2,1,2,1	4	0	198	99	0.000477807	0.0128377	0.5,0.667,0.333,0.6	1	-0.475
7062	ENSMUSG00000028522	Mier1	chr4	+	102975435	102975512	102972468	102972857	102984469	102984494	7062	9,12,4,11	10,7,6,0	11	0	176	99	0.000345595	0.00979281	0.336,0.491,0.273,1.0	1	-0.475
7917	ENSMUSG00000021820	Camk2g	chr14	-	20797886	20797919	20795859	20795928	20805726	20805770	7917	0,0,0,0	10,7,6,11	12	10	132	99	5.86142e-12	1.25338e-09	0.0,0.0,0.0,0.0	0.474	-0.474
27029	ENSMUSG00000033392	Clasp2	chr9	+	113687648	113687672	113683240	113683414	113691253	113691355	27029	1,0,2,1	14,21,17,21	20	15	123	99	2.41129e-12	5.74886e-10	0.054,0.0,0.087,0.037	0.518	-0.474
16134	ENSMUSG00000064302	Clasp1	chr1	+	118451050	118451077	118449556	118449664	118453026	118453185	16134	15,35,18,15	18,30,22,40	55	8	126	99	7.37907e-09	7.76937e-07	0.396,0.478,0.391,0.228	0.844	-0.471
6029	ENSMUSG00000031442	Mcf2l	chr8	+	13064818	13064893	13063534	13063650	13067346	13067468	6029	2,13,5,5	14,11,9,8	57	13	174	99	5.62304e-07	3.71443e-05	0.075,0.402,0.24,0.262	0.714	-0.469
19826	ENSMUSG00000028906	Epb41	chr4	-	131691239	131691281	131690234	131690297	131695098	131695156	19826	7,12,11,6	38,31,34,45	51	22	141	99	8.72968e-13	2.23545e-10	0.115,0.214,0.185,0.086	0.619	-0.469
19217	ENSMUSG00000027506	Tpd52	chr3	-	9008610	9008637	9001498	9001540	9009670	9009772	19217	1,0,0,1	8,4,1,3	6	4	126	99	2.05161e-06	0.00011723	0.089,0.0,0.0,0.208	0.541	-0.467
27789	ENSMUSG00000052516	Robo2	chr16	-	73729933	73730059	73724911	73725065	73730474	73730756	27789	6,5,5,3	21,23,10,13	104	35	198	99	1.69864e-14	5.68278e-12	0.125,0.098,0.2,0.103	0.598	-0.466
4504	ENSMUSG00000030397	Mark4	chr7	-	19163030	19163110	19161998	19162043	19163250	19163529	4504	14,7,18,20	22,18,17,27	56	11	179	99	2.52751e-08	2.35092e-06	0.26,0.177,0.369,0.291	0.738	-0.464
11318	ENSMUSG00000041757	Plekha6	chr1	+	133207110	133207191	133201595	133202112	133208076	133208145	11318	1,0,1,0	3,4,3,7	15	7	180	99	8.21602e-09	8.47845e-07	0.155,0.0,0.155,0.0	0.541	-0.464
14350	ENSMUSG00000005338	Cadm3	chr1	-	173176588	173176690	173173988	173174129	173194978	173195199	14350	3,2,2,6	7,6,3,3	38	7	198	99	5.25992e-05	0.00200554	0.176,0.143,0.25,0.5	0.731	-0.464
5387	ENSMUSG00000072591	Fzd10os	chr5	-	128671271	128672828	128662335	128662470	128677600	128677751	5387	1,4,2,2	1,1,0,5	1	0	198	99	0.00127197	0.0283385	0.333,0.667,1.0,0.167	1	-0.458
18728	ENSMUSG00000031256	Cstf2	chrX	+	132973163	132973223	132970593	132970656	132973884	132974026	18728	1,0,1,3	15,22,18,27	14	9	159	99	1.87843e-10	2.74383e-08	0.04,0.0,0.033,0.065	0.492	-0.458
24854	ENSMUSG00000039065	Atpsckmt	chr15	+	31603594	31603720	31602263	31602295	31606056	31606334	24854	5,2,2,5	1,1,1,3	3	0	198	99	0.00101843	0.0235761	0.714,0.5,0.5,0.455	1	-0.458
7890	ENSMUSG00000063077	Kif1b	chr4	-	149349801	149349819	149348071	149348147	149350708	149350774	7890	12,18,13,8	39,53,28,28	82	32	117	99	9.02611e-14	2.71333e-11	0.207,0.223,0.282,0.195	0.684	-0.457
24164	ENSMUSG00000019861	Gopc	chr10	-	52233437	52233461	52230667	52230843	52234868	52235033	24164	3,6,4,2	49,40,17,34	21	14	123	99	3.07899e-10	4.26499e-08	0.047,0.108,0.159,0.045	0.547	-0.457
8353	ENSMUSG00000041609	Bicdl1	chr5	-	115789214	115789323	115787325	115787628	115789877	115789998	8353	7,14,11,5	10,13,8,15	29	5	198	99	3.98784e-05	0.00158142	0.259,0.35,0.407,0.143	0.744	-0.454
5547	ENSMUSG00000031012	Cask	chrX	-	13462924	13462942	13453082	13453204	13466595	13466695	5547	6,5,6,6	60,72,64,40	66	49	117	99	0	0	0.078,0.055,0.073,0.113	0.533	-0.453
30277	ENSMUSG00000031328	Flna	chrX	-	73284421	73284478	73284018	73284156	73284708	73284909	30277	3,8,5,4	45,48,31,52	31	18	156	99	6.32827e-14	1.95912e-11	0.041,0.096,0.093,0.047	0.522	-0.453
26327	ENSMUSG00000055013	Agap1	chr1	+	89538005	89538017	89537217	89537305	89555482	89555568	26327	16,15,8,12	19,24,11,20	45	8	111	99	3.67919e-08	3.33248e-06	0.429,0.358,0.393,0.349	0.834	-0.452
16804	ENSMUSG00000026825	Dnm1	chr2	-	32213190	32213202	32210515	32210629	32213433	32213485	16804	18,17,23,18	14,23,10,17	78	2	111	99	5.7514e-12	1.24266e-09	0.534,0.397,0.672,0.486	0.972	-0.45
18400	ENSMUSG00000011877	Git1	chr11	+	77393654	77393681	77391813	77391940	77393843	77393892	18400	8,12,16,11	65,80,56,68	44	26	126	99	4.57412e-14	1.50597e-11	0.088,0.105,0.183,0.113	0.571	-0.449
28611	ENSMUSG00000020882	Cacnb1	chr11	-	97902168	97902323	97901121	97901202	97902691	97902768	28611	3,1,4,2	2,4,1,0	2	0	198	99	0.000750374	0.0183975	0.429,0.111,0.667,1.0	1	-0.448
18729	ENSMUSG00000031256	Cstf2	chrX	+	132973163	132973223	132970593	132970656	132973962	132974026	18729	1,0,0,5	24,20,20,30	16	11	159	99	7.70539e-11	1.23896e-08	0.025,0.0,0.0,0.094	0.475	-0.445
10629	ENSMUSG00000009621	Vav2	chr2	-	27158162	27158249	27157241	27157396	27158910	27159034	10629	3,10,13,9	23,22,12,30	36	11	186	99	2.60107e-07	1.86683e-05	0.065,0.195,0.366,0.138	0.635	-0.444
25572	ENSMUSG00000031543	Ank1	chr8	+	23631611	23631736	23631179	23631320	23638296	23638385	25572	2,0,4,0	34,15,29,16	7	4	198	99	1.32408e-06	7.98374e-05	0.029,0.0,0.065,0.0	0.467	-0.444
1325	ENSMUSG00000024462	Gabbr1	chr17	+	37378105	37378256	37375551	37375629	37378667	37378800	1325	30,33,60,23	15,14,25,17	409	13	198	99	0	0	0.5,0.541,0.545,0.404	0.94	-0.443
13889	ENSMUSG00000050379	Septin6	chrX	-	36184021	36184066	36177098	36180198	36186492	36186683	13889	12,11,16,10	22,24,16,28	15	4	144	99	0.000314892	0.00910947	0.273,0.24,0.407,0.197	0.721	-0.442
26399	ENSMUSG00000021493	Pdlim7	chr13	-	55655676	55655693	55655300	55655437	55656592	55656623	26399	1,1,0,0	4,2,7,5	3	2	116	99	8.07993e-05	0.00287803	0.176,0.299,0.0,0.0	0.561	-0.442
18287	ENSMUSG00000031093	Dock11	chrX	+	35339569	35339587	35333500	35333639	35339751	35339880	18287	7,2,10,9	72,61,53,63	45	34	117	99	5.55112e-16	2.21425e-13	0.076,0.027,0.138,0.108	0.528	-0.441
11323	ENSMUSG00000041757	Plekha6	chr1	+	133213984	133214134	133212984	133213124	133215207	133215337	11323	10,11,23,12	10,10,6,13	47	4	198	99	3.57039e-05	0.0014408	0.333,0.355,0.657,0.316	0.855	-0.44
23610	ENSMUSG00000019889	Ptprk	chr10	+	28440090	28440102	28438102	28438138	28442490	28442675	23610	1,0,0,1	5,3,1,0	3	1	111	99	4.44238e-05	0.00172878	0.151,0.0,0.0,1.0	0.728	-0.44
5939	ENSMUSG00000036435	Exoc1	chr5	+	76688593	76688614	76685544	76685704	76689897	76690085	5939	8,7,3,4	43,53,35,33	35	25	120	99	3.21176e-12	7.3207e-10	0.133,0.098,0.066,0.091	0.536	-0.439
11422	ENSMUSG00000006476	Nsmf	chr2	+	24947976	24947982	24947112	24947188	24948264	24948333	11422	6,3,3,4	15,14,14,8	13	6	105	99	0.0002103	0.00652025	0.274,0.168,0.168,0.32	0.671	-0.439
17103	ENSMUSG00000028073	Pear1	chr3	-	87670566	87670665	87667530	87667692	87676184	87676242	17103	2,1,0,2	0,0,4,3	1	0	198	99	0.00163586	0.0348011	1.0,1.0,0.0,0.25	1	-0.438
30133	ENSMUSG00000046169	Adamts6	chr13	+	104550215	104550318	104536450	104536514	104563442	104563576	30133	3,6,8,3	1,1,3,3	5	0	198	99	0.00117213	0.0264221	0.6,0.75,0.571,0.333	1	-0.436
535	ENSMUSG00000042942	Greb1l	chr18	+	10495096	10495225	10476785	10476788	10498950	10498953	535	13,12,3,12	5,4,1,6	6	0	198	99	0.00137001	0.0300705	0.565,0.6,0.6,0.5	1	-0.434
6159	ENSMUSG00000070733	Fryl	chr5	-	73182113	73182131	73181230	73181341	73184658	73184727	6159	1,4,2,1	19,12,19,22	20	15	117	99	2.01212e-08	1.91447e-06	0.043,0.22,0.082,0.037	0.53	-0.434
6781	ENSMUSG00000039716	Dock3	chr9	-	106818696	106818723	106818481	106818577	106821105	106821191	6781	2,4,2,2	6,4,1,2	15	2	126	99	0.0017401	0.036452	0.208,0.44,0.611,0.44	0.855	-0.43
14556	ENSMUSG00000037138	Aff3	chr1	-	38578007	38578082	38575906	38576027	38666169	38666282	14556	1,3,3,0	8,6,2,5	17	6	174	99	9.75651e-05	0.00333943	0.066,0.221,0.46,0.0	0.617	-0.43
7306	ENSMUSG00000041936	Agrn	chr4	-	156254002	156254014	156253676	156253793	156254226	156254338	7306	25,34,49,29	39,37,45,48	132	22	111	99	5.93969e-14	1.86668e-11	0.364,0.45,0.493,0.35	0.843	-0.429
178	ENSMUSG00000025219	Fgf8	chr19	-	45730349	45730436	45729937	45730118	45730954	45730991	178	2,2,4,3	2,3,1,0	1	0	186	99	0.00113693	0.0257168	0.347,0.262,0.68,1.0	1	-0.428
14876	ENSMUSG00000027012	Dync1i2	chr2	+	71063992	71064052	71058943	71059034	71066258	71066374	14876	29,39,50,42	198224188225	299	162	159	99	0	0	0.084,0.098,0.142,0.104	0.535	-0.428
18466	ENSMUSG00000041977	Arhgef11	chr3	+	87602704	87602824	87596085	87596157	87604651	87604697	18466	16,19,10,19	28,15,15,17	44	8	198	99	2.25761e-06	0.000126903	0.222,0.388,0.25,0.358	0.733	-0.428
15253	ENSMUSG00000036052	Dnajb5	chr4	+	42950798	42950943	42949813	42950004	42953140	42953385	15253	7,7,1,0	6,1,9,5	16	3	198	99	0.00238803	0.0470535	0.368,0.778,0.053,0.0	0.727	-0.427
26376	ENSMUSG00000040640	Erc2	chr14	+	27498115	27498139	27374643	27375440	27498782	27499199	26376	1,1,2,0	1,2,3,1	23	8	123	99	0.00183626	0.0380116	0.446,0.287,0.349,0.0	0.698	-0.427
3741	ENSMUSG00000020598	Nrcam	chr12	+	44613622	44613652	44613070	44613195	44615326	44615428	3741	16,13,9,9	25,21,17,25	110	34	129	99	7.33745e-11	1.18901e-08	0.329,0.322,0.289,0.216	0.713	-0.424
1559	ENSMUSG00000024242	Map4k3	chr17	-	80936714	80936777	80931484	80931543	80937843	80937902	1559	26,30,32,24	42,46,47,42	84	22	162	99	2.07784e-11	3.7477e-09	0.274,0.285,0.294,0.259	0.7	-0.422
10434	ENSMUSG00000056342	Usp34	chr11	+	23312576	23312612	23311586	23311716	23313057	23313188	10434	5,6,2,5	41,40,15,30	35	24	135	99	1.88582e-11	3.46697e-09	0.082,0.099,0.089,0.109	0.517	-0.422
21264	ENSMUSG00000037541	Shank2	chr7	+	143950374	143950383	143950087	143950168	143959066	143959197	21264	1,0,0,0	3,3,4,1	4	4	108	99	1.2081e-05	0.000573419	0.234,0.0,0.0,0.0	0.478	-0.419
25330	ENSMUSG00000029207	Apbb2	chr5	-	66549615	66549678	66549114	66549200	66557418	66557624	25330	7,7,2,5	12,10,7,9	19	6	162	99	0.00032128	0.00926841	0.263,0.3,0.149,0.253	0.659	-0.418
14600	ENSMUSG00000058835	Abi1	chr2	-	22853225	22853240	22852412	22852513	22861094	22861271	14600	11,15,19,16	58,47,31,46	58	27	114	99	7.59632e-10	9.4349e-08	0.141,0.217,0.347,0.232	0.651	-0.417
23485	ENSMUSG00000063146	Clip2	chr5	-	134533587	134533692	134531379	134532315	134539016	134539077	23485	3,2,9,4	16,17,15,16	28	12	198	99	1.80323e-07	1.38528e-05	0.086,0.056,0.231,0.111	0.538	-0.417
19208	ENSMUSG00000039585	Myo9a	chr9	+	59819819	59819873	59817866	59817990	59829005	59829208	19208	5,5,9,3	51,36,31,34	60	38	153	99	1.11022e-15	4.26449e-13	0.06,0.082,0.158,0.054	0.505	-0.416
27461	ENSMUSG00000020827	Mink1	chr11	+	70497456	70497543	70496775	70496990	70497745	70497905	27461	4,2,3,1	11,16,9,18	10	5	186	99	3.60422e-05	0.00144881	0.162,0.062,0.151,0.029	0.516	-0.415
18852	ENSMUSG00000029673	Auts2	chr5	-	131499251	131499296	131494869	131494965	131501096	131501317	18852	10,6,2,13	12,7,6,10	42	9	144	99	0.000122705	0.00407875	0.364,0.371,0.186,0.472	0.762	-0.414
3738	ENSMUSG00000020598	Nrcam	chr12	+	44581839	44581857	44579210	44579442	44584033	44584129	3738	8,7,8,6	14,19,15,24	81	33	117	99	5.53446e-09	5.97894e-07	0.326,0.238,0.311,0.175	0.675	-0.413
20979	ENSMUSG00000074165	Zfp788	chr7	+	41292756	41292856	41282954	41283118	41296906	41297041	20979	2,7,6,3	3,0,3,1	12	0	198	99	0.00133729	0.0295715	0.25,1.0,0.5,0.6	1	-0.412
17120	ENSMUSG00000078517	Emc1	chr4	+	139091641	139091650	139090967	139091090	139092505	139092705	17120	1,4,0,3	12,17,15,17	9	8	108	99	8.23879e-05	0.0029162	0.071,0.177,0.0,0.139	0.508	-0.411
6582	ENSMUSG00000029660	Tex26	chr5	+	149371224	149371232	149369234	149369319	149376758	149376924	6582	0,0,0,0	1,3,4,4	3	4	107	99	0.00080314	0.0194512	0.0,0.0,0.0,0.0	0.41	-0.41
9212	ENSMUSG00000032826	Ank2	chr3	-	126845874	126845898	126841830	126841929	126846336	126846522	9212	1,3,2,0	10,10,1,4	19	9	123	99	0.000125058	0.00413708	0.074,0.194,0.617,0.0	0.63	-0.409
11978	ENSMUSG00000027035	Cers6	chr2	+	68936086	68936110	68935346	68935503	68938785	68938988	11978	3,2,3,2	20,9,13,20	25	18	123	99	8.94666e-08	7.39022e-06	0.108,0.152,0.157,0.074	0.528	-0.405
23331	ENSMUSG00000021338	Carmil1	chr13	-	24286054	24286066	24283564	24283646	24290291	24290361	23331	2,1,1,0	13,11,12,9	4	4	111	99	0.000409151	0.0113004	0.121,0.075,0.069,0.0	0.471	-0.405
10517	ENSMUSG00000026657	Frmd4a	chr2	+	4612809	4612881	4610780	4610877	4615777	4618852	10517	10,17,10,11	23,24,24,20	60	20	171	99	1.96869e-08	1.88991e-06	0.201,0.291,0.194,0.242	0.635	-0.403
26070	ENSMUSG00000065952	Rps23rg1	chr8	+	3630399	3630474	3629722	3629921	3633834	3634776	26070	5,2,5,3	1,3,1,1	1	0	174	99	0.00123386	0.0275783	0.74,0.275,0.74,0.631	1	-0.403
6768	ENSMUSG00000061306	Slc38a10	chr11	-	119999292	119999316	119997259	119997436	120000257	120000362	6768	10,5,1,4	11,13,9,9	14	6	123	99	0.00206778	0.0420078	0.423,0.236,0.082,0.263	0.653	-0.402
29790	ENSMUSG00000056938	Acbd4	chr11	+	102994060	102994195	102993864	102993971	102994351	102994470	29790	3,4,5,7	2,2,0,4	1	0	198	99	0.00214385	0.0430056	0.429,0.5,1.0,0.467	1	-0.401
5623	ENSMUSG00000073147	5031425E22Rik	chr5	-	23628221	23628341	23627401	23627900	23638207	23638307	5623	4,2,4,3	2,1,3,0	3	0	198	99	0.0011156	0.0252895	0.5,0.5,0.4,1.0	1	-0.4
25385	ENSMUSG00000038005	Hpf1	chr8	+	61349771	61349870	61343478	61343570	61357033	61357121	25385	7,4,4,2	0,1,3,2	3	0	198	99	0.00227899	0.0451919	1.0,0.667,0.4,0.333	1	-0.4
29954	ENSMUSG00000032463	Faim	chr9	+	98872967	98873024	98868426	98868565	98874153	98874286	29954	8,7,10,9	24,13,23,11	23	8	156	99	4.17993e-05	0.00164516	0.175,0.255,0.216,0.342	0.646	-0.399
3902	ENSMUSG00000021068	Nin	chr12	-	70069054	70069115	70067607	70067805	70072153	70072255	3902	1,0,0,0	12,14,14,15	9	8	160	99	1.1661e-09	1.39811e-07	0.049,0.0,0.0,0.0	0.41	-0.398
9820	ENSMUSG00000032422	Snx14	chr9	-	88282775	88282802	88280291	88280424	88283972	88284031	9820	7,5,3,11	36,46,44,35	20	15	126	99	1.95549e-07	1.4817e-05	0.133,0.079,0.051,0.198	0.512	-0.397
15731	ENSMUSG00000057738	Sptan1	chr2	+	29904169	29904184	29903687	29903850	29905600	29905732	15731	68,121,118,77	122,106,99,96	483	84	114	99	0	0	0.326,0.498,0.509,0.411	0.833	-0.397
3994	ENSMUSG00000020674	Pxdn	chr12	+	30049497	30049692	30049163	30049272	30049890	30050048	3994	14,23,24,12	96,90,67,93	41	21	198	99	4.21552e-13	1.121e-10	0.068,0.113,0.152,0.061	0.494	-0.396
20892	ENSMUSG00000024743	Syt7	chr19	+	10399120	10399252	10395326	10395406	10412913	10413049	20892	3,0,6,4	2,6,6,8	21	6	198	99	0.000753713	0.0184575	0.429,0.0,0.333,0.2	0.636	-0.396
26720	ENSMUSG00000022353	Mtss1	chr15	-	58820171	58820291	58819174	58819369	58823318	58823529	26720	0,0,3,4	4,3,4,7	13	6	198	99	0.000953062	0.0224132	0.0,0.0,0.273,0.222	0.52	-0.396
29863	ENSMUSG00000022228	Zscan26	chr13	-	21633443	21633503	21631955	21632064	21633610	21633686	29863	8,9,8,8	5,2,3,4	11	0	159	99	0.000512419	0.0136044	0.499,0.737,0.624,0.555	1	-0.396
6899	ENSMUSG00000032366	Tpm1	chr9	-	66939232	66939308	66938733	66938796	66939747	66939823	6899	109119102112	415375263385	89	42	175	99	0	0	0.129,0.152,0.18,0.141	0.545	-0.395
4680	ENSMUSG00000005881	Ergic3	chr2	+	155857296	155857311	155853268	155853326	155857908	155857940	4680	5,8,18,8	160158118177	83	88	114	99	0	0	0.026,0.042,0.117,0.038	0.45	-0.394
5676	ENSMUSG00000049550	Clip1	chr5	-	123773236	123773341	123768287	123769232	123778556	123778617	5676	32,28,32,24	24,24,13,17	95	10	198	99	1.00715e-07	8.19224e-06	0.4,0.368,0.552,0.414	0.826	-0.392
16659	ENSMUSG00000026782	Abi2	chr1	+	60489229	60489412	60487236	60487361	60492762	60492921	16659	10,12,9,11	6,10,11,13	29	5	198	99	0.000338733	0.00965109	0.455,0.375,0.29,0.297	0.744	-0.39
4402	ENSMUSG00000007617	Homer1	chr13	+	93522852	93522888	93492447	93492587	93524031	93524188	4402	7,5,3,2	19,51,21,22	23	17	135	99	4.59998e-08	4.09497e-06	0.213,0.067,0.095,0.063	0.498	-0.389
24613	ENSMUSG00000003810	Mast2	chr4	-	116190609	116190630	116187587	116187666	116194618	116194694	24613	3,5,2,0	31,37,32,39	34	35	120	99	2.94209e-13	8.13665e-11	0.074,0.1,0.049,0.0	0.445	-0.389
3935	ENSMUSG00000051166	Eml5	chr12	-	98786119	98786128	98784078	98784157	98787858	98787873	3935	5,6,4,2	9,13,4,5	45	15	108	99	5.76862e-05	0.00217156	0.337,0.297,0.478,0.268	0.733	-0.388
22955	ENSMUSG00000030924	Rexo5	chr7	+	119443481	119443669	119443070	119443287	119444605	119444724	22955	17,12,14,12	3,5,7,3	14	0	198	99	0.000417698	0.0114175	0.739,0.545,0.5,0.667	1	-0.387
7193	ENSMUSG00000024983	Vti1a	chr19	+	55375620	55375641	55369373	55369451	55380215	55380300	7193	3,7,4,1	62,44,30,48	23	23	120	99	8.7941e-11	1.40313e-08	0.038,0.116,0.099,0.017	0.452	-0.385
23867	ENSMUSG00000034602	Mon2	chr10	-	122858990	122858993	122858738	122858849	122859814	122859916	23867	0,1,0,0	26,27,18,21	10	15	102	99	1.18183e-10	1.82937e-08	0.0,0.035,0.0,0.0	0.393	-0.384
16660	ENSMUSG00000026782	Abi2	chr1	+	60489328	60489412	60487236	60487361	60492762	60492921	16660	4,3,4,2	6,10,11,13	11	5	183	99	0.000614937	0.0156888	0.265,0.14,0.164,0.077	0.543	-0.382
24437	ENSMUSG00000029769	Ccdc136	chr6	+	29421989	29422096	29411246	29411384	29426623	29426947	24437	2,1,0,1	3,1,4,0	7	1	198	99	0.000428917	0.0116753	0.25,0.333,0.0,1.0	0.778	-0.382
16116	ENSMUSG00000030231	Plekha5	chr6	+	140526072	140526261	140525155	140525202	140527693	140527814	16116	5,16,12,16	65,91,67,57	55	32	198	99	2.22045e-16	9.5951e-14	0.037,0.081,0.082,0.123	0.462	-0.381
12423	ENSMUSG00000037605	Adgrl3	chr5	+	81657570	81657585	81613041	81613151	81659830	81660631	12423	5,1,1,1	4,8,2,8	22	11	114	99	0.000804604	0.0194512	0.521,0.098,0.303,0.098	0.635	-0.38
15157	ENSMUSG00000026860	Sh3glb2	chr2	-	30236070	30236085	30235710	30235951	30236364	30236465	15157	9,9,8,5	55,56,30,44	36	30	114	99	6.14312e-10	8.06459e-08	0.124,0.122,0.188,0.09	0.51	-0.379
16139	ENSMUSG00000064302	Clasp1	chr1	+	118469404	118469428	118466995	118467099	118470831	118471076	16139	47,57,43,51	34,53,25,51	133	14	123	99	1.02962e-12	2.60444e-10	0.527,0.464,0.581,0.446	0.884	-0.379
22530	ENSMUSG00000041890	Git2	chr5	-	114891208	114891214	114890339	114890388	114891339	114891385	22530	1,3,2,0	17,10,24,10	12	13	105	99	4.54883e-06	0.000236471	0.053,0.22,0.073,0.0	0.465	-0.379
29691	ENSMUSG00000022661	Cd200	chr16	-	45220584	45220666	45217331	45217658	45229218	45229238	29691	8,1,11,9	1,12,4,4	54	4	181	99	0.00151838	0.0328065	0.814,0.044,0.601,0.552	0.881	-0.378
1682	ENSMUSG00000068036	Afdn	chr17	+	14111224	14111260	14108243	14109239	14116349	14116484	1682	12,15,13,4	62,100,68,74	60	49	135	99	5.55112e-16	2.21425e-13	0.124,0.099,0.123,0.038	0.473	-0.377
11921	ENSMUSG00000021288	Klc1	chr12	+	111760082	111760133	111755758	111755893	111761981	111762112	11921	19,26,13,22	23,19,18,21	69	14	150	99	1.01662e-06	6.2758e-05	0.353,0.475,0.323,0.409	0.765	-0.375
14119	ENSMUSG00000028184	Adgrl2	chr3	-	148526915	148527044	148521221	148523564	148528590	148528687	14119	9,17,11,10	134147126138	124	87	198	99	0	0	0.032,0.055,0.042,0.035	0.416	-0.375
15708	ENSMUSG00000041642	Kif21b	chr1	+	136094899	136094938	136092755	136092869	136096924	136097061	15708	16,19,13,19	6,12,7,10	132	4	138	99	1.81305e-10	2.68616e-08	0.657,0.532,0.571,0.577	0.959	-0.375
6084	ENSMUSG00000001143	Lman2l	chr1	-	36468503	36468536	36467380	36467542	36477830	36477913	6084	1,0,3,0	20,24,21,31	10	11	132	99	1.05392e-08	1.07159e-06	0.036,0.0,0.097,0.0	0.405	-0.372
9184	ENSMUSG00000010066	Cacna2d2	chr9	+	107396377	107396398	107395391	107395468	107399321	107399382	9184	0,2,1,0	6,6,7,8	10	10	120	99	1.88855e-06	0.000108812	0.0,0.216,0.105,0.0	0.452	-0.372
20412	ENSMUSG00000053768	Chchd3	chr6	-	32870326	32870341	32869226	32869310	32945135	32945253	20412	15,26,17,24	154128111153	63	58	114	99	2.22045e-16	9.5951e-14	0.078,0.15,0.117,0.12	0.485	-0.369
3832	ENSMUSG00000034574	Daam1	chr12	+	72005520	72005547	71999225	71999333	72006579	72006686	3832	8,10,16,15	36,54,34,27	60	34	126	99	1.51512e-08	1.5109e-06	0.149,0.127,0.27,0.304	0.581	-0.368
6373	ENSMUSG00000073427	Gm4924	chr10	+	82219596	82219678	82204731	82204792	82236587	82236680	6373	7,5,3,8	2,1,2,2	14	0	181	99	0.00173096	0.0363028	0.657,0.732,0.451,0.686	1	-0.368
16673	ENSMUSG00000026289	Atg16l1	chr1	+	87702534	87702591	87701866	87701953	87703478	87703581	16673	3,13,6,12	35,32,27,27	22	13	156	99	7.46945e-06	0.000373329	0.052,0.205,0.124,0.22	0.518	-0.368
23737	ENSMUSG00000020064	Herc4	chr10	+	63139623	63139647	63134898	63135018	63142126	63142225	23737	0,3,4,9	34,47,30,35	19	19	123	99	8.08118e-08	6.75886e-06	0.0,0.049,0.097,0.171	0.446	-0.367
6027	ENSMUSG00000031442	Mcf2l	chr8	+	13063914	13064007	13063534	13063650	13064818	13064893	6027	0,0,0,0	2,7,1,3	37	33	192	99	2.15412e-10	3.10282e-08	0.0,0.0,0.0,0.0	0.366	-0.366
9592	ENSMUSG00000026781	Acbd5	chr2	+	22970679	22970712	22970350	22970465	22977496	22977631	9592	5,5,2,1	29,31,13,15	34	30	132	99	6.75079e-09	7.14413e-07	0.115,0.108,0.103,0.048	0.459	-0.366
989	ENSMUSG00000024603	Dctn4	chr18	+	60678428	60678449	60677110	60677218	60678819	60678893	989	37,45,46,34	48,31,36,36	93	15	120	99	4.87311e-09	5.3199e-07	0.389,0.545,0.513,0.438	0.836	-0.365
29730	ENSMUSG00000042302	Ehbp1	chr11	-	22012779	22012887	22009136	22009261	22018358	22018506	29730	16,13,15,11	6,17,9,17	79	13	198	99	3.67525e-05	0.00147451	0.571,0.277,0.455,0.244	0.752	-0.365
11424	ENSMUSG00000006476	Nsmf	chr2	+	24948240	24948333	24947158	24947188	24949032	24949085	11424	8,16,14,10	6,4,0,6	13	0	192	99	0.0010665	0.0243896	0.407,0.673,1.0,0.462	1	-0.364
14771	ENSMUSG00000062209	Erbb4	chr1	-	68329597	68329642	68329313	68329476	68337445	68337477	14771	0,0,0,0	2,8,3,4	5	6	144	99	3.38962e-06	0.000183092	0.0,0.0,0.0,0.0	0.364	-0.364
15850	ENSMUSG00000040712	Camta2	chr11	-	70561716	70561737	70561374	70561562	70561833	70561905	15850	0,0,2,0	5,12,3,5	5	5	120	99	1.34905e-05	0.000623206	0.0,0.0,0.355,0.0	0.452	-0.363
24452	ENSMUSG00000004207	Psap	chr10	+	60133316	60133325	60131725	60131782	60134876	60135008	24452	14,27,25,23	167202123182	87	89	108	99	0	0	0.071,0.109,0.157,0.104	0.473	-0.363
697	ENSMUSG00000024534	Sncaip	chr18	+	53041681	53041752	53039489	53040549	53048378	53048951	697	13,23,15,16	8,15,3,13	71	5	170	99	1.69295e-05	0.000762893	0.486,0.472,0.744,0.418	0.892	-0.362
3212	ENSMUSG00000022607	Ptk2	chr15	-	73147469	73147490	73146335	73146433	73148705	73148762	3212	29,49,29,41	117153108149	97	66	120	99	4.77396e-15	1.70727e-12	0.17,0.209,0.181,0.185	0.548	-0.362
8227	ENSMUSG00000027936	Crtc2	chr3	+	90170220	90170287	90169757	90170021	90170477	90170664	8227	10,14,16,15	15,11,14,18	22	5	166	99	0.001361	0.029968	0.284,0.432,0.405,0.332	0.724	-0.361
7854	ENSMUSG00000000884	Gnb1l	chr16	+	18362864	18363023	18317795	18317890	18366842	18366941	7854	7,3,6,4	2,2,0,2	5	0	198	99	0.00253046	0.0493297	0.636,0.429,1.0,0.5	1	-0.359
14424	ENSMUSG00000102976	Zc3h11a	chr1	-	133583082	133583136	133581710	133581770	133588974	133589056	14424	25,14,17,18	11,7,3,7	16	0	153	99	0.00015135	0.00488683	0.595,0.564,0.786,0.625	1	-0.358
15995	ENSMUSG00000040481	Bptf	chr11	-	106977537	106977723	106973338	106973526	106986541	106986751	15995	2,5,4,5	17,18,12,19	14	8	198	99	4.99538e-05	0.00191524	0.056,0.122,0.143,0.116	0.467	-0.358
21939	ENSMUSG00000038371	Sbf2	chr7	-	109940496	109940571	109939096	109939281	109948061	109948202	21939	48,37,39,33	23,40,33,13	110	13	174	99	3.09618e-07	2.13359e-05	0.543,0.345,0.402,0.591	0.828	-0.358
29233	ENSMUSG00000040722	Scamp5	chr9	-	57354359	57354516	57353354	57353456	57358638	57358767	29233	14,17,5,8	11,8,9,8	62	12	198	99	0.000263399	0.00784974	0.389,0.515,0.217,0.333	0.721	-0.357
20630	ENSMUSG00000030172	Erc1	chr6	-	119711041	119711053	119699133	119699269	119720248	119720442	20630	6,11,3,3	53,60,40,43	45	50	111	99	6.04994e-12	1.28049e-09	0.092,0.141,0.063,0.059	0.445	-0.356
25118	ENSMUSG00000022973	Synj1	chr16	-	90737360	90737384	90732988	90735922	90741242	90741463	25118	1,6,0,1	15,9,12,5	12	10	123	99	0.000262891	0.00784589	0.051,0.349,0.0,0.139	0.491	-0.356
27612	ENSMUSG00000034902	Pip5k1c	chr10	+	81151712	81151790	81150825	81150952	81153159	81153237	27612	2,2,3,2	16,10,11,20	20	14	177	99	2.94634e-07	2.06463e-05	0.065,0.101,0.132,0.053	0.444	-0.356
26330	ENSMUSG00000055013	Agap1	chr1	+	89751578	89751656	89716884	89717046	89762155	89762310	26330	11,18,19,24	27,16,18,23	61	16	177	99	1.00186e-05	0.000485525	0.186,0.386,0.371,0.369	0.681	-0.353
1869	ENSMUSG00000024163	Mapk8ip3	chr17	-	25127384	25127402	25126302	25126360	25128123	25128135	1869	9,12,12,7	20,33,35,22	59	35	117	99	8.57202e-08	7.14059e-06	0.276,0.235,0.225,0.212	0.588	-0.351
16855	ENSMUSG00000026819	Slc25a25	chr2	-	32310667	32310703	32310316	32310428	32311314	32311402	16855	2,2,4,3	36,38,26,29	21	22	135	99	1.8754e-09	2.2102e-07	0.039,0.037,0.101,0.071	0.412	-0.35
28969	ENSMUSG00000000631	Myo18a	chr11	+	77713488	77713500	77711867	77712012	77714101	77714272	28969	5,13,11,10	5,5,2,6	28	0	111	99	1.88848e-05	0.000833422	0.471,0.699,0.831,0.598	1	-0.35
5668	ENSMUSG00000049550	Clip1	chr5	-	123719654	123719660	123718062	123718187	123720782	123720832	5668	15,16,20,16	17,21,18,32	51	14	105	99	7.50668e-06	0.000374287	0.454,0.418,0.512,0.32	0.775	-0.349
3112	ENSMUSG00000037386	Rims2	chr15	+	39381201	39381267	39374659	39374770	39398233	39398413	3112	1,0,0,0	5,7,8,3	12	12	165	99	9.0273e-09	9.26952e-07	0.107,0.0,0.0,0.0	0.375	-0.348
4209	ENSMUSG00000020593	Lpin1	chr12	-	16608644	16608722	16608409	16608502	16610982	16611052	4209	0,0,1,0	7,12,11,2	9	9	177	99	1.27516e-08	1.27774e-06	0.0,0.0,0.048,0.0	0.359	-0.347
11984	ENSMUSG00000042772	Smg7	chr1	-	152718980	152719130	152717263	152717344	152719786	152720158	11984	57,62,49,42	63,63,55,70	129	36	198	99	1.81066e-10	2.68616e-08	0.311,0.33,0.308,0.231	0.642	-0.347
25200	ENSMUSG00000013033	Adgrl1	chr8	+	84652890	84652905	84649627	84649737	84656092	84656893	25200	2,3,0,1	6,6,6,6	12	10	114	99	0.00105556	0.0241928	0.224,0.303,0.0,0.126	0.51	-0.347
3693	ENSMUSG00000021260	Hhipl1	chr12	+	108288061	108288143	108286214	108286360	108293384	108293467	3693	3,5,4,1	3,2,1,0	7	0	181	99	0.00174334	0.036452	0.354,0.578,0.686,1.0	1	-0.346
5231	ENSMUSG00000047193	Dync2h1	chr9	-	7045348	7045369	7044329	7044428	7049082	7049192	5231	3,1,2,2	29,26,24,33	13	16	120	99	2.49822e-07	1.80551e-05	0.079,0.031,0.064,0.048	0.401	-0.346
11707	ENSMUSG00000039844	Rapgef1	chr2	+	29609604	29609862	29600164	29600320	29612235	29612321	11707	3,1,9,6	14,9,8,13	43	20	198	99	2.83146e-05	0.00118169	0.097,0.053,0.36,0.188	0.518	-0.344
2218	ENSMUSG00000061751	Kalrn	chr16	-	33870199	33870292	33860248	33860379	33873929	33874034	2218	1,10,4,6	13,14,10,7	34	15	192	99	8.6308e-05	0.00300369	0.038,0.269,0.171,0.307	0.539	-0.343
2229	ENSMUSG00000022801	Lrch3	chr16	+	32829558	32829806	32826033	32826111	32832710	32833069	2229	3,13,7,7	14,12,8,20	21	8	198	99	0.000776457	0.0189697	0.097,0.351,0.304,0.149	0.568	-0.343
1679	ENSMUSG00000068036	Afdn	chr17	+	14046204	14046249	14043552	14043720	14049190	14049285	1679	12,18,12,15	52,56,31,31	79	47	144	99	3.04332e-10	4.26499e-08	0.137,0.181,0.21,0.25	0.536	-0.342
10857	ENSMUSG00000027799	Nbea	chr3	-	55901468	55901477	55899754	55899935	55907907	55908061	10857	9,8,13,4	11,11,11,4	78	18	108	99	1.87115e-05	0.000829301	0.429,0.4,0.52,0.478	0.799	-0.342
19272	ENSMUSG00000040297	Suco	chr1	-	161673128	161673149	161672871	161672927	161674773	161674879	19272	18,35,20,11	25,23,10,19	41	8	120	99	0.000263926	0.00785417	0.373,0.557,0.623,0.323	0.809	-0.34
4449	ENSMUSG00000005360	Slc1a3	chr15	-	8717194	8717296	8710004	8710660	8717771	8717909	4449	2,0,0,1	1,1,1,0	5	1	198	99	0.000505812	0.0134778	0.5,0.0,0.0,1.0	0.714	-0.339
24930	ENSMUSG00000061371	Zfp873	chr10	+	81894516	81894577	81894203	81894330	81895350	81897415	24930	23,17,23,8	12,4,4,8	29	1	160	99	0.000835954	0.0200223	0.543,0.724,0.781,0.382	0.947	-0.339
2018	ENSMUSG00000013236	Ptprs	chr17	-	56734790	56734817	56733386	56733504	56734938	56735132	2018	3,8,14,3	30,35,39,34	65	59	126	99	1.95295e-09	2.2823e-07	0.073,0.152,0.22,0.065	0.464	-0.337
17362	ENSMUSG00000026074	Map4k4	chr1	+	40040589	40040751	40039690	40039909	40043966	40044073	17362	17,18,20,21	18,10,11,15	50	8	198	99	0.000177796	0.0056389	0.321,0.474,0.476,0.412	0.758	-0.337
7660	ENSMUSG00000028399	Ptprd	chr4	-	75972825	75972837	75968563	75968676	75977905	75978066	7660	1,2,2,2	19,18,8,14	25	28	111	99	3.30281e-07	2.26095e-05	0.045,0.09,0.182,0.113	0.443	-0.336
8287	ENSMUSG00000052105	Mtcl1	chr17	-	66647478	66647535	66643980	66645149	66649820	66651360	8287	3,1,1,1	21,30,24,37	13	14	156	99	5.70944e-09	6.1044e-07	0.083,0.021,0.026,0.017	0.371	-0.334
25566	ENSMUSG00000031543	Ank1	chr8	+	23621453	23621570	23613847	23613994	23622112	23622650	25566	0,0,0,0	19,7,21,6	4	4	198	99	0.000103738	0.00353324	0.0,0.0,0.0,0.0	0.333	-0.333
24136	ENSMUSG00000025404	R3hdm2	chr10	+	127317561	127317663	127312388	127312567	127319844	127320087	24136	10,9,8,8	65,59,40,37	51	36	198	99	3.38063e-13	9.22645e-11	0.071,0.071,0.091,0.098	0.415	-0.332
22709	ENSMUSG00000033004	Mycbp2	chr14	-	103407292	103407448	103392559	103394203	103410002	103410125	22709	17,20,5,18	20,16,13,19	56	17	198	99	9.61092e-05	0.00330049	0.298,0.385,0.161,0.321	0.622	-0.331
11357	ENSMUSG00000042724	Map3k9	chr12	-	81774104	81774173	81772495	81772608	81776456	81776610	11357	1,0,0,0	3,3,4,7	4	4	168	99	7.49553e-05	0.0027133	0.164,0.0,0.0,0.0	0.371	-0.33
3336	ENSMUSG00000022377	Asap1	chr15	-	64025692	64025701	64024678	64024779	64030766	64030853	3336	0,1,4,0	24,29,17,19	8	12	108	99	5.51524e-06	0.000283161	0.0,0.031,0.177,0.0	0.379	-0.327
3476	ENSMUSG00000066643	Wdr35	chr12	+	9045639	9045672	9039904	9040090	9046068	9046129	3476	1,5,5,6	27,39,19,31	17	17	132	99	5.06927e-06	0.000262867	0.027,0.088,0.165,0.127	0.429	-0.327
6557	ENSMUSG00000028207	Asph	chr4	-	9637658	9637703	9635900	9635969	9639197	9639347	6557	3,7,7,1	48,40,16,45	14	13	144	99	4.30102e-06	0.000225853	0.041,0.107,0.231,0.015	0.425	-0.327
12434	ENSMUSG00000037605	Adgrl3	chr5	+	81940207	81940259	81919430	81919527	81942110	81943063	12434	0,3,5,0	3,9,4,8	20	14	151	99	0.00129527	0.0287877	0.0,0.179,0.45,0.0	0.484	-0.327
17360	ENSMUSG00000026074	Map4k4	chr1	+	40040589	40040751	40039690	40039909	40042916	40043147	17360	54,40,43,47	49,39,45,53	177	46	198	99	3.01901e-10	4.26499e-08	0.355,0.339,0.323,0.307	0.658	-0.327
26719	ENSMUSG00000022353	Mtss1	chr15	-	58820171	58820291	58817833	58817868	58823318	58823529	26719	2,0,4,7	13,10,9,19	24	16	198	99	1.16641e-05	0.000558744	0.071,0.0,0.182,0.156	0.429	-0.327
10868	ENSMUSG00000037685	Atp8a1	chr5	-	67913992	67914037	67908355	67908428	67918456	67918545	10868	2,0,6,3	9,9,14,16	15	13	144	99	0.000322981	0.00928397	0.133,0.0,0.228,0.114	0.442	-0.323
23202	ENSMUSG00000052707	Tnrc6a	chr7	+	122779471	122779618	122778939	122779082	122779762	122779900	23202	7,13,9,7	80,65,43,65	44	34	198	99	9.75886e-14	2.89169e-11	0.042,0.091,0.095,0.051	0.393	-0.323
22115	ENSMUSG00000048078	Tenm4	chr7	+	96503923	96503944	96501539	96501789	96512656	96512889	22115	0,0,1,1	21,26,16,32	15	24	120	99	2.27037e-11	4.05966e-09	0.0,0.0,0.049,0.025	0.34	-0.322
7385	ENSMUSG00000029071	Dvl1	chr4	+	155941952	155941991	155941070	155941277	155942449	155943760	7385	2,2,1,0	33,28,26,43	15	20	138	99	1.62884e-10	2.44821e-08	0.042,0.049,0.027,0.0	0.35	-0.321
12515	ENSMUSG00000045790	Ccdc149	chr5	-	52548430	52548463	52542446	52542563	52550012	52550089	12515	0,0,0,1	3,2,2,4	3	4	132	99	0.00018997	0.0059522	0.0,0.0,0.0,0.158	0.36	-0.321
22632	ENSMUSG00000057193	Slc44a2	chr9	+	21264296	21264424	21263762	21263847	21264977	21265147	22632	13,7,9,6	25,26,22,29	21	12	198	99	5.73986e-05	0.0021686	0.206,0.119,0.17,0.094	0.467	-0.32
26377	ENSMUSG00000040640	Erc2	chr14	+	27751390	27751426	27746989	27747130	27762299	27762493	26377	0,2,0,0	5,3,4,7	22	24	135	99	2.20515e-07	1.6394e-05	0.0,0.328,0.0,0.0	0.402	-0.32
8465	ENSMUSG00000039367	Sec24c	chr14	+	20735279	20735348	20733952	20734089	20736576	20736678	8465	19,21,11,18	67,74,62,63	61	44	168	99	5.40507e-11	8.82771e-09	0.143,0.143,0.095,0.144	0.45	-0.319
13676	ENSMUSG00000039262	Prrc2b	chr2	+	32102898	32104959	32102086	32102303	32106057	32106245	13676	68,56,55,48	75,77,56,89	139	47	198	99	6.27969e-10	8.19203e-08	0.312,0.267,0.329,0.212	0.597	-0.317
15364	ENSMUSG00000025237	Parp6	chr9	+	59549023	59549093	59548306	59548379	59556112	59556192	15364	25,30,25,28	8,12,10,16	170	11	169	99	6.42163e-08	5.50402e-06	0.647,0.594,0.594,0.506	0.901	-0.316
21084	ENSMUSG00000029094	Afap1	chr5	+	36144398	36144665	36141531	36141650	36146897	36147012	21084	10,10,7,9	5,11,2,13	46	8	198	99	0.00171217	0.036018	0.5,0.312,0.636,0.257	0.742	-0.316
3708	ENSMUSG00000020954	Strn3	chr12	-	51680361	51680502	51676156	51676290	51689886	51689997	3708	37,38,32,25	15,25,14,14	60	7	198	99	0.000128583	0.00424017	0.552,0.432,0.533,0.472	0.811	-0.314
4758	ENSMUSG00000008200	Fnbp4	chr2	+	90598196	90598299	90597751	90597885	90598859	90599044	4758	41,48,47,39	44,57,45,59	67	21	198	99	1.88429e-06	0.000108812	0.318,0.296,0.343,0.248	0.615	-0.314
23309	ENSMUSG00000044433	Camsap3	chr8	+	3649216	3649249	3648892	3648988	3650675	3650814	23309	0,2,2,1	10,13,5,23	10	11	132	99	1.12309e-05	0.000541672	0.0,0.103,0.231,0.032	0.405	-0.314
10632	ENSMUSG00000009621	Vav2	chr2	-	27174850	27174865	27173320	27173430	27175644	27175777	10632	3,3,7,6	36,37,27,35	22	26	114	99	1.67079e-06	9.90157e-05	0.067,0.066,0.184,0.13	0.424	-0.312
11706	ENSMUSG00000039844	Rapgef1	chr2	+	29609604	29609862	29597209	29597412	29612235	29612321	11706	1,0,5,4	84,90,74,111	28	29	198	99	0	0	0.006,0.0,0.033,0.018	0.326	-0.312
21500	ENSMUSG00000030557	Mef2a	chr7	-	66894268	66894292	66890061	66890188	66901404	66901490	21500	2,1,1,2	26,33,27,24	11	16	123	99	3.73781e-07	2.54196e-05	0.058,0.024,0.029,0.063	0.356	-0.312
14336	ENSMUSG00000036053	Fmnl2	chr2	+	53018728	53018854	53016864	53016988	53020423	53020517	14336	7,17,11,5	43,47,18,32	32	20	198	99	8.00826e-07	5.07973e-05	0.075,0.153,0.234,0.072	0.444	-0.31
21299	ENSMUSG00000029106	Add1	chr5	+	34786479	34786516	34785758	34785857	34787813	34789649	21299	56,50,58,45	245212193243	194	168	136	99	0	0	0.143,0.147,0.179,0.119	0.457	-0.31
27805	ENSMUSG00000032340	Neo1	chr9	-	58809365	58809398	58806447	58806516	58810196	58810391	27805	7,7,9,5	145156118118	62	87	132	99	0	0	0.035,0.033,0.054,0.031	0.348	-0.31
11766	ENSMUSG00000038677	Scube3	chr17	+	28384960	28385122	28384400	28384616	28385330	28385498	11766	36,28,30,41	7,11,4,9	15	0	198	99	0.000807566	0.0195001	0.72,0.56,0.789,0.695	1	-0.309
3335	ENSMUSG00000022377	Asap1	chr15	-	64025692	64025701	64024678	64024779	64030730	64030853	3335	4,4,6,5	54,64,37,46	24	34	108	99	1.64335e-08	1.61547e-06	0.064,0.054,0.129,0.091	0.393	-0.308
18935	ENSMUSG00000033653	Vps8	chr16	+	21270105	21270111	21267098	21267153	21274978	21275103	18935	0,0,1,0	4,7,2,12	4	6	105	99	2.34618e-05	0.00100964	0.0,0.0,0.32,0.0	0.386	-0.306
12493	ENSMUSG00000049659	Aftph	chr11	-	20646750	20646831	20642464	20642588	20648312	20648373	12493	10,11,9,5	17,25,22,21	28	16	180	99	7.74698e-05	0.00278488	0.244,0.195,0.184,0.116	0.49	-0.305
6735	ENSMUSG00000026335	Pam	chr1	-	97791927	97792245	97780827	97780957	97811850	97811922	6735	9,21,15,9	22,27,20,22	49	22	198	99	2.41998e-05	0.00103924	0.17,0.28,0.273,0.17	0.527	-0.304
7790	ENSMUSG00000034252	Senp6	chr9	+	80006167	80006188	80000818	80000923	80010975	80011046	7790	55,62,36,38	85,91,69,104	84	44	120	99	1.18027e-07	9.45223e-06	0.348,0.36,0.301,0.232	0.612	-0.302
8356	ENSMUSG00000041609	Bicdl1	chr5	-	115810202	115810214	115808243	115808359	115811138	115811255	8356	0,2,1,0	7,9,8,9	11	17	111	99	3.10425e-06	0.000169443	0.0,0.165,0.1,0.0	0.366	-0.3
13306	ENSMUSG00000026014	Raph1	chr1	-	60549575	60549650	60542676	60542754	60564750	60565259	13306	2,4,4,5	24,30,24,19	24	22	174	99	2.35495e-07	1.73214e-05	0.045,0.071,0.087,0.13	0.383	-0.3
21172	ENSMUSG00000030498	Gas2	chr7	+	51513745	51513841	51511762	51512192	51514029	51514117	21172	13,12,9,10	2,6,2,1	13	0	195	99	0.00201489	0.0410943	0.767,0.504,0.696,0.835	1	-0.3
22243	ENSMUSG00000030846	Tial1	chr7	-	128048454	128048831	128047918	128047994	128049844	128049932	22243	25,25,26,15	66,64,58,59	92	55	198	99	4.05521e-11	6.78332e-09	0.159,0.163,0.183,0.113	0.455	-0.3
24538	ENSMUSG00000027002	Nckap1	chr2	-	80401556	80401574	80400462	80400573	80411201	80411724	24538	2,0,1,0	56,41,20,26	11	20	117	99	7.58693e-10	9.4349e-08	0.029,0.0,0.041,0.0	0.318	-0.3
27921	ENSMUSG00000033885	Pxk	chr14	-	14309741	14309774	14304661	14305838	14314427	14314490	27921	0,0,0,0	8,7,9,7	8	14	132	99	2.72367e-08	2.49975e-06	0.0,0.0,0.0,0.0	0.3	-0.3
15881	ENSMUSG00000052539	Magi3	chr3	-	103923917	103924008	103920574	103923384	103924816	103924955	15881	18,15,14,17	6,4,4,15	39	3	190	99	0.00237642	0.0469445	0.61,0.661,0.646,0.371	0.871	-0.299
3028	ENSMUSG00000023021	Cers5	chr15	-	99635427	99635534	99632761	99634317	99636545	99636611	3028	20,29,24,25	71,76,68,64	63	39	198	99	1.53344e-09	1.81752e-07	0.123,0.16,0.15,0.163	0.447	-0.298
18042	ENSMUSG00000030291	Med21	chr6	+	146549753	146549777	146544078	146544150	146550647	146550748	18042	9,11,12,13	9,2,4,2	13	0	123	99	0.000853458	0.0203284	0.446,0.816,0.707,0.84	1	-0.298
9557	ENSMUSG00000063659	Zbtb18	chr1	+	177272304	177272388	177271550	177271658	177274654	177274662	9557	21,21,19,25	5,8,9,7	80	4	183	99	8.35777e-05	0.00293825	0.694,0.587,0.533,0.659	0.915	-0.297
22633	ENSMUSG00000057193	Slc44a2	chr9	+	21264296	21264468	21263762	21263847	21264977	21265274	22633	36,23,23,21	25,26,22,29	41	12	198	99	0.000541482	0.0142045	0.419,0.307,0.343,0.266	0.631	-0.297
986	ENSMUSG00000041923	Nol4	chr18	-	22902800	22902992	22884983	22885097	22903737	22903917	986	0,2,0,2	4,4,1,2	48	32	198	99	9.56472e-05	0.00329007	0.0,0.2,0.0,0.333	0.429	-0.296
2693	ENSMUSG00000022789	Dnm1l	chr16	-	16136627	16136705	16134465	16134642	16137315	16137372	2693	24,25,25,28	18,21,12,13	55	9	177	99	0.000412609	0.0113392	0.427,0.4,0.538,0.546	0.774	-0.296
3344	ENSMUSG00000016624	Phf21b	chr15	-	84678096	84678119	84675983	84676142	84679280	84679335	3344	10,26,23,22	7,9,21,9	88	9	122	99	2.45099e-05	0.00104821	0.537,0.701,0.471,0.665	0.888	-0.294
1856	ENSMUSG00000024044	Epb41l3	chr17	+	69580876	69580912	69577605	69577659	69581698	69581890	1856	2,1,5,2	49,43,34,34	33	48	135	99	4.88998e-12	1.07902e-09	0.029,0.017,0.097,0.041	0.335	-0.289
5255	ENSMUSG00000017978	Cadps2	chr6	-	23354192	23354201	23344205	23344362	23355822	23355926	5255	0,0,0,0	3,6,7,3	4	9	108	99	0.000132312	0.00432874	0.0,0.0,0.0,0.0	0.289	-0.289
11704	ENSMUSG00000039844	Rapgef1	chr2	+	29600167	29600320	29597209	29597412	29612235	29612321	11704	18,16,13,21	84,90,74,111	35	29	198	99	1.05124e-09	1.26772e-07	0.097,0.082,0.081,0.086	0.376	-0.289
19828	ENSMUSG00000028906	Epb41	chr4	-	131691441	131691498	131690234	131690297	131695098	131695286	19828	11,15,14,11	38,31,34,45	31	22	156	99	2.1707e-05	0.000939972	0.155,0.235,0.207,0.134	0.472	-0.289
21561	ENSMUSG00000035673	Sbno2	chr10	-	79915786	79917216	79906454	79908352	79918448	79918560	21561	1,2,1,3	14,14,12,8	8	7	198	99	0.000262061	0.00783236	0.034,0.067,0.04,0.158	0.364	-0.289
7423	ENSMUSG00000028863	Meaf6	chr4	+	125001444	125001502	124996631	124996824	125002115	125002149	7423	14,33,19,25	80,86,47,52	24	17	157	99	8.67729e-05	0.00301481	0.099,0.195,0.203,0.233	0.471	-0.288
11268	ENSMUSG00000023452	Pisd	chr5	-	32902812	32903026	32899553	32899819	32903526	32903656	11268	0,1,0,1	8,5,6,5	3	3	198	99	0.000629803	0.0159699	0.0,0.091,0.0,0.091	0.333	-0.288
27165	ENSMUSG00000032228	Tcf12	chr9	-	71913982	71914044	71907697	71907800	72016957	72017030	27165	9,15,15,19	3,4,5,2	12	0	161	99	0.00208752	0.0422845	0.648,0.698,0.648,0.854	1	-0.288
2778	ENSMUSG00000022568	Scrib	chr15	-	75919770	75919845	75919469	75919521	75919963	75920001	2778	3,5,12,7	45,47,32,45	20	19	174	99	1.53805e-06	9.19374e-05	0.037,0.057,0.176,0.081	0.375	-0.287
20847	ENSMUSG00000037533	Rapgef6	chr11	+	54542574	54542589	54540007	54540165	54548071	54548312	20847	0,0,2,0	30,21,11,19	12	22	114	99	2.92268e-09	3.27688e-07	0.0,0.0,0.136,0.0	0.321	-0.287
23689	ENSMUSG00000024381	Bin1	chr18	+	32562752	32562776	32559276	32559405	32564723	32564795	23689	0,0,0,0	19,28,8,30	4	8	123	99	0.000126667	0.00418365	0.0,0.0,0.0,0.0	0.287	-0.287
8309	ENSMUSG00000020792	Exoc7	chr11	-	116184100	116184139	116183344	116183410	116184797	116184864	8309	6,11,17,11	21,37,20,21	48	30	138	99	9.1817e-05	0.00317941	0.17,0.176,0.379,0.273	0.534	-0.285
10213	ENSMUSG00000028649	Macf1	chr4	-	123257849	123257867	123254702	123254820	123259065	123259140	10213	32,35,27,28	71,84,60,78	84	59	117	99	4.70576e-08	4.17124e-06	0.276,0.261,0.276,0.233	0.546	-0.285
17255	ENSMUSG00000039958	Etfbkmt	chr6	+	149044103	149044213	149043013	149043202	149045531	149045784	17255	13,10,16,15	2,2,3,4	14	0	198	99	0.00212056	0.0427564	0.765,0.714,0.727,0.652	1	-0.285
30149	ENSMUSG00000047547	Cltb	chr13	-	54744838	54744892	54741397	54741855	54746534	54746646	30149	0,2,1,0	27,25,40,14	16	24	153	99	3.50814e-11	6.06382e-09	0.0,0.049,0.016,0.0	0.301	-0.285
6028	ENSMUSG00000031442	Mcf2l	chr8	+	13063914	13064007	13063534	13063650	13067346	13067439	6028	0,0,0,0	14,11,9,8	10	13	192	99	2.44019e-09	2.79637e-07	0.0,0.0,0.0,0.0	0.284	-0.284
17125	ENSMUSG00000021809	Nudt13	chr14	+	20345155	20345277	20344790	20344860	20350654	20350747	17125	0,1,0,0	2,2,2,3	3	3	198	99	0.000389168	0.0108496	0.0,0.2,0.0,0.0	0.333	-0.283
19620	ENSMUSG00000036782	Klhl13	chrX	-	23160453	23160519	23127673	23127812	23181368	23181440	19620	30,21,17,20	27,30,14,27	53	18	165	99	0.000199607	0.00621085	0.4,0.296,0.421,0.308	0.639	-0.283
20562	ENSMUSG00000030519	Apba2	chr7	+	64384402	64384438	64383260	64383406	64386628	64386715	20562	14,14,18,27	23,31,32,26	108	52	135	99	7.54067e-06	0.000374599	0.309,0.249,0.292,0.432	0.604	-0.283
29033	ENSMUSG00000036644	Tbc1d9b	chr11	+	50054988	50055039	50054651	50054723	50058995	50059052	29033	17,8,10,7	33,19,33,40	28	21	150	99	7.98693e-05	0.00285138	0.254,0.217,0.167,0.104	0.468	-0.283
4622	ENSMUSG00000022199	Slc22a17	chr14	-	55146279	55146320	55145958	55146104	55147127	55147282	4622	12,16,18,9	2,5,3,5	25	0	140	99	0.000302717	0.0088064	0.809,0.694,0.809,0.56	1	-0.282
5033	ENSMUSG00000025006	Sorbs1	chr19	-	40313914	40315381	40313190	40313276	40315893	40316066	5033	2,5,4,2	15,15,17,17	31	26	198	99	8.73699e-07	5.49159e-05	0.062,0.143,0.105,0.056	0.373	-0.281
28681	ENSMUSG00000017210	Med24	chr11	-	98608534	98608591	98607239	98607351	98608735	98608968	28681	3,15,3,10	48,38,25,32	26	25	156	99	9.10569e-06	0.000445448	0.038,0.2,0.071,0.165	0.398	-0.28
5556	ENSMUSG00000029086	Prom1	chr5	-	44215967	44215994	44213219	44213425	44220467	44220526	5556	70,75,71,71	90,101,64,87	92	34	126	99	7.54479e-07	4.8752e-05	0.379,0.368,0.466,0.391	0.68	-0.279
10954	ENSMUSG00000028478	Clta	chr4	+	44030214	44030268	44025448	44025560	44032400	44032846	10954	23,32,34,27	412464375431	201	274	153	99	0	0	0.035,0.043,0.055,0.039	0.322	-0.279
19971	ENSMUSG00000035284	Vps13c	chr9	+	67890604	67890688	67889786	67889901	67895244	67895333	19971	0,1,0,1	11,17,24,16	10	13	183	99	1.13231e-08	1.14567e-06	0.0,0.031,0.0,0.033	0.294	-0.278
22711	ENSMUSG00000033004	Mycbp2	chr14	-	103414691	103414766	103412201	103412426	103419789	103419930	22711	2,9,1,6	25,23,5,10	35	27	174	99	2.68478e-05	0.00113881	0.044,0.182,0.102,0.254	0.424	-0.278
5355	ENSMUSG00000038215	Cep44	chr8	-	57002259	57002419	57000422	57000559	57003722	57003834	5355	0,3,1,2	9,10,3,10	7	6	198	99	0.00117243	0.0264221	0.0,0.13,0.143,0.091	0.368	-0.277
10633	ENSMUSG00000009621	Vav2	chr2	-	27190441	27190456	27189385	27189484	27192019	27192122	10633	6,9,8,10	35,48,32,50	17	20	114	99	0.000233966	0.00713263	0.13,0.14,0.178,0.148	0.425	-0.276
13132	ENSMUSG00000040225	Prrc2c	chr1	-	162503173	162503410	162501671	162501720	162504259	162504386	13132	49,69,51,55	24,35,20,41	98	15	198	99	3.99509e-05	0.00158142	0.505,0.496,0.56,0.401	0.766	-0.276
24772	ENSMUSG00000032497	Lrrfip2	chr9	+	111042880	111042982	111034822	111034915	111043208	111043341	24772	17,6,6,12	46,67,39,41	30	25	198	99	2.105e-07	1.58195e-05	0.156,0.043,0.071,0.128	0.375	-0.275
14126	ENSMUSG00000028184	Adgrl2	chr3	-	148533176	148533221	148532000	148532169	148534112	148534184	14126	4,10,4,6	78,81,69,84	34	49	144	99	1.99263e-12	4.86248e-10	0.034,0.078,0.038,0.047	0.323	-0.274
8082	ENSMUSG00000068015	Lrch1	chr14	-	75030566	75030671	75023823	75023830	75032736	75032745	8082	0,0,0,0	13,12,10,14	6	8	198	99	1.7358e-06	0.000101994	0.0,0.0,0.0,0.0	0.273	-0.273
9995	ENSMUSG00000057230	Aak1	chr6	+	86947972	86948068	86944250	86944355	86972821	86974604	9995	3,6,3,4	6,17,14,14	17	12	195	99	0.000514871	0.0136044	0.202,0.152,0.098,0.127	0.418	-0.273
16939	ENSMUSG00000047617	Paxx	chr2	-	25349786	25349927	25345152	25345660	25350020	25350086	16939	1,1,0,1	1,2,1,2	5	3	198	99	0.000657026	0.0165389	0.333,0.2,0.0,0.2	0.455	-0.272
17118	ENSMUSG00000034101	Ctnnd1	chr2	-	84456363	84456481	84454613	84454902	84480749	84481020	17118	13,14,25,26	62,61,46,44	62	41	198	99	1.34463e-07	1.06497e-05	0.095,0.103,0.214,0.228	0.431	-0.271
29645	ENSMUSG00000020866	Cacna1g	chr11	-	94330534	94330603	94328930	94329015	94333555	94333711	29645	5,2,4,1	19,20,11,18	14	14	168	99	0.000123493	0.00409839	0.134,0.056,0.176,0.032	0.371	-0.271
4128	ENSMUSG00000021027	Ralgapa1	chr12	-	55781818	55781959	55769558	55769726	55784995	55785157	4128	3,8,3,11	11,18,13,15	28	18	198	99	0.000595678	0.0153004	0.12,0.182,0.103,0.268	0.438	-0.27
7254	ENSMUSG00000025217	Btrc	chr19	+	45411571	45411679	45352189	45352325	45444971	45445049	7254	30,19,22,17	8,3,9,5	45	2	198	99	0.00207358	0.0420844	0.652,0.76,0.55,0.63	0.918	-0.27
27203	ENSMUSG00000038866	Zcchc2	chr1	+	105933744	105933816	105931829	105931906	105939431	105939544	27203	15,22,21,17	6,3,4,3	14	0	171	99	0.00186176	0.0383862	0.591,0.809,0.752,0.766	1	-0.27
25668	ENSMUSG00000017677	Wsb1	chr11	-	79134225	79134401	79132809	79132982	79135288	79135389	25668	52,80,85,80	67,40,47,49	145	32	198	99	1.83702e-05	0.00081943	0.28,0.5,0.475,0.449	0.694	-0.268
3213	ENSMUSG00000022607	Ptk2	chr15	-	73154066	73154084	73148705	73148762	73163883	73163936	3213	13,14,8,5	106,124,87,100	42	69	117	99	1.57134e-11	2.93629e-09	0.094,0.087,0.072,0.041	0.34	-0.267
11923	ENSMUSG00000021288	Klc1	chr12	+	111760082	111760133	111755758	111755920	111761981	111762112	11923	20,15,19,22	17,26,16,22	46	16	150	99	0.00108713	0.0247405	0.437,0.276,0.439,0.398	0.655	-0.267
10236	ENSMUSG00000000827	Tpd52l2	chr2	+	181153366	181153408	181149958	181150060	181154831	181154849	10236	113,118,87,114	71,61,60,68	116	20	141	99	9.04632e-07	5.66323e-05	0.528,0.576,0.504,0.541	0.803	-0.266
30196	ENSMUSG00000021693	Kif2a	chr13	-	107106211	107106325	107105145	107105296	107111002	107111070	30196	7,5,6,5	148125130117	68	84	198	99	0	0	0.023,0.02,0.023,0.021	0.288	-0.266
7888	ENSMUSG00000063077	Kif1b	chr4	-	149304998	149305247	149299363	149299482	149306683	149306821	7888	26,48,33,42	19,17,0,13	155	7	198	99	0.000846515	0.0202053	0.406,0.585,1.0,0.618	0.917	-0.265
9206	ENSMUSG00000032826	Ank2	chr3	-	126735258	126741456	126733720	126733795	126744383	126744405	9206	22,20,21,11	35,31,34,35	114	62	198	99	2.76882e-07	1.9601e-05	0.239,0.244,0.236,0.136	0.479	-0.265
6224	ENSMUSG00000029471	Camkk2	chr5	-	122880162	122880291	122875495	122875596	122881932	122882020	6224	25,39,29,45	7,11,6,6	46	1	198	99	0.000605431	0.0154844	0.641,0.639,0.707,0.789	0.958	-0.264
27297	ENSMUSG00000031996	Aplp2	chr9	-	31067485	31067521	31064709	31064795	31068990	31069143	27297	35,43,33,42	269264183255	123	154	135	99	0	0	0.087,0.107,0.117,0.108	0.369	-0.264
15286	ENSMUSG00000027646	Src	chr2	+	157300762	157300780	157300453	157300553	157304629	157304728	15286	4,7,5,6	30,27,15,42	30	36	117	99	1.36944e-05	0.000631222	0.101,0.18,0.22,0.108	0.414	-0.262
7665	ENSMUSG00000028399	Ptprd	chr4	-	76056792	76056810	76055047	76055158	76058750	76058939	7665	0,2,0,0	9,6,5,8	6	11	117	99	1.80659e-05	0.000809337	0.0,0.22,0.0,0.0	0.316	-0.261
8764	ENSMUSG00000045962	Wnk1	chr6	-	119930731	119931193	119929645	119929930	119933031	119933157	8764	53,80,35,63	34,47,17,35	98	18	198	99	4.36713e-05	0.00170911	0.438,0.46,0.507,0.474	0.731	-0.261
19954	ENSMUSG00000042632	Pla2g6	chr15	-	79187773	79187802	79186818	79186897	79188504	79188692	19954	0,2,1,1	8,20,21,12	9	16	128	99	7.33456e-06	0.000367661	0.0,0.072,0.036,0.061	0.303	-0.261
18285	ENSMUSG00000031093	Dock11	chrX	+	35273595	35273634	35272991	35273103	35275284	35275463	18285	11,11,11,12	33,42,26,36	22	19	138	99	0.000553445	0.0144215	0.193,0.158,0.233,0.193	0.454	-0.26
18925	ENSMUSG00000033295	Ptprf	chr4	-	118085015	118085042	118083650	118083768	118087891	118088085	18925	18,23,15,17	167173112178	57	85	126	99	2.08389e-13	5.84108e-11	0.078,0.095,0.095,0.07	0.345	-0.26
10249	ENSMUSG00000038685	Rtel1	chr2	+	180980027	180980147	180977728	180977839	180980848	180980887	10249	5,14,16,9	29,36,16,27	28	18	198	99	0.000354692	0.0100096	0.079,0.163,0.333,0.143	0.438	-0.259
18923	ENSMUSG00000033295	Ptprf	chr4	-	118075208	118075241	118074288	118074386	118077689	118077805	18923	4,5,6,4	279253199243	71	141	132	99	0	0	0.011,0.015,0.022,0.012	0.274	-0.259
22859	ENSMUSG00000030691	Fchsd2	chr7	+	100895508	100895580	100893327	100893423	100899651	100899768	22859	3,3,3,2	23,31,21,24	21	26	171	99	3.42104e-07	2.33419e-05	0.07,0.053,0.076,0.046	0.319	-0.258
27959	ENSMUSG00000048537	Phldb1	chr9	-	44612242	44612383	44610852	44610993	44615099	44615189	27959	18,27,16,17	29,40,35,26	38	20	198	99	0.000274578	0.00811295	0.237,0.252,0.186,0.246	0.487	-0.257
8762	ENSMUSG00000045962	Wnk1	chr6	-	119930731	119930863	119929645	119929930	119933031	119933131	8762	34,51,27,49	34,47,17,35	64	18	198	99	0.000323162	0.00928397	0.333,0.352,0.443,0.412	0.64	-0.255
10095	ENSMUSG00000033256	Shf	chr2	-	122185955	122186096	122184509	122184678	122187563	122187770	10095	0,4,0,2	20,26,15,24	11	14	198	99	1.08252e-06	6.66277e-05	0.0,0.071,0.0,0.04	0.282	-0.254
20828	ENSMUSG00000008489	Elavl2	chr4	-	91142377	91142416	91138999	91141804	91148997	91149223	20828	13,31,15,26	12,17,14,17	102	25	138	99	0.000412741	0.0113392	0.437,0.567,0.435,0.523	0.745	-0.254
12156	ENSMUSG00000052534	Pbx1	chr1	-	168012524	168012637	168011098	168011188	168018846	168019006	12156	169192145175	65,63,38,54	330	26	198	99	3.55638e-10	4.88519e-08	0.565,0.604,0.656,0.618	0.864	-0.253
15993	ENSMUSG00000040481	Bptf	chr11	-	106952875	106953037	106952509	106952661	106953361	106953608	15993	4,9,4,5	55,66,43,45	32	37	198	99	1.19997e-10	1.84369e-08	0.035,0.064,0.044,0.053	0.302	-0.253
13679	ENSMUSG00000039262	Prrc2b	chr2	+	32119274	32119356	32116956	32117048	32120622	32121174	13679	109130109128	87,65,62,83	213	45	181	99	2.12989e-07	1.59488e-05	0.407,0.522,0.49,0.458	0.721	-0.252
20668	ENSMUSG00000051586	Mical3	chr6	-	120946315	120946453	120939715	120939826	120950363	120950608	20668	1,0,1,3	8,21,13,12	7	8	198	99	7.72021e-05	0.00278008	0.059,0.0,0.037,0.111	0.304	-0.252
3977	ENSMUSG00000021007	Spata7	chr12	+	98600482	98600578	98598221	98598296	98603824	98603872	3977	20,21,21,18	2,5,1,7	29	0	195	99	0.000723529	0.017937	0.835,0.681,0.914,0.566	1	-0.251
5807	ENSMUSG00000013973	Dedd	chr1	+	171158820	171158853	171156712	171157094	171165819	171165907	5807	12,10,7,4	5,2,4,0	12	0	132	99	0.00243566	0.0477961	0.643,0.789,0.568,1.0	1	-0.25
14128	ENSMUSG00000028184	Adgrl2	chr3	-	148566062	148566074	148564368	148565169	148571235	148571345	14128	3,3,7,0	202220126167	37	90	111	99	0	0	0.013,0.012,0.047,0.0	0.268	-0.25
2005	ENSMUSG00000032855	Pkd1	chr17	+	24806152	24806266	24805435	24805562	24806373	24806423	2005	16,18,14,18	4,1,3,3	38	0	198	99	0.000742918	0.0182578	0.667,0.9,0.7,0.75	1	-0.246
19353	ENSMUSG00000025369	Smarcc2	chr10	+	128317550	128317643	128316719	128316873	128317951	128318071	19353	8,15,21,26	58,63,63,48	135	113	192	99	3.07403e-10	4.26499e-08	0.066,0.109,0.147,0.218	0.381	-0.246
25290	ENSMUSG00000031561	Tenm3	chr8	-	48766272	48766299	48763657	48763804	48788623	48788809	25290	1,0,0,1	26,30,10,36	8	18	126	99	2.03776e-07	1.53699e-05	0.029,0.0,0.0,0.021	0.259	-0.246
8472	ENSMUSG00000024985	Tcf7l2	chr19	+	55912961	55913012	55912327	55912376	55919865	55921685	8472	42,32,39,37	18,17,7,12	121	9	150	99	3.71981e-05	0.0014895	0.606,0.554,0.786,0.671	0.899	-0.245
11854	ENSMUSG00000052632	Asap2	chr12	+	21264362	21264371	21263139	21263226	21267975	21268079	11854	1,2,0,2	67,67,57,64	19	49	108	99	1.66411e-12	4.15868e-10	0.013,0.027,0.0,0.028	0.262	-0.245
17526	ENSMUSG00000026933	Camsap1	chr2	-	25845271	25845304	25842689	25842831	25846258	25846339	17526	2,0,0,1	49,43,29,30	19	41	132	99	4.0683e-12	9.07362e-10	0.03,0.0,0.0,0.024	0.258	-0.244
13729	ENSMUSG00000028803	Nipal3	chr4	-	135182183	135182215	135179196	135179883	135191096	135191191	13729	0,1,1,0	6,3,2,3	3	4	131	99	0.000542133	0.0142045	0.0,0.201,0.274,0.0	0.362	-0.243
3903	ENSMUSG00000021068	Nin	chr12	-	70069054	70069115	70067607	70067805	70072180	70072255	3903	2,0,0,1	5,9,9,8	5	7	160	99	0.000171042	0.00545476	0.198,0.0,0.0,0.072	0.307	-0.239
14337	ENSMUSG00000036053	Fmnl2	chr2	+	53018728	53018854	53016864	53016988	53021851	53022215	14337	8,15,11,3	14,17,8,15	53	27	198	99	0.00224603	0.0447524	0.222,0.306,0.407,0.091	0.495	-0.238
16389	ENSMUSG00000022883	Robo1	chr16	+	72790554	72790581	72786486	72786684	72792004	72792047	16389	43,28,27,27	7,8,12,8	80	2	126	99	9.67361e-06	0.00047101	0.828,0.733,0.639,0.726	0.969	-0.237
3484	ENSMUSG00000020594	Pum2	chr12	+	8750148	8750222	8749063	8749188	8755932	8756041	3484	1,0,0,0	14,8,4,11	9	16	173	99	1.45931e-07	1.13512e-05	0.039,0.0,0.0,0.0	0.244	-0.234
19798	ENSMUSG00000026442	Nfasc	chr1	-	132565601	132565619	132564723	132564829	132570415	132570596	19798	8,9,7,6	1,1,2,4	28	0	117	99	0.00231339	0.0458302	0.871,0.884,0.748,0.559	1	-0.234
25289	ENSMUSG00000031561	Tenm3	chr8	-	48740167	48740188	48731992	48732225	48740825	48741075	25289	2,1,2,1	74,64,49,56	17	41	120	99	4.45222e-11	7.37109e-09	0.022,0.013,0.033,0.015	0.255	-0.234
12386	ENSMUSG00000042605	Atxn2	chr5	+	121944284	121944338	121941010	121941143	121948913	121949059	12386	17,7,13,9	51,56,41,57	35	40	153	99	5.83902e-06	0.00029612	0.177,0.075,0.17,0.093	0.362	-0.233
25930	ENSMUSG00000028344	Invs	chr4	+	48391304	48391414	48389958	48390139	48392583	48392693	25930	0,3,3,1	5,8,8,1	13	10	198	99	0.00212337	0.0427601	0.0,0.158,0.158,0.333	0.394	-0.232
22242	ENSMUSG00000030846	Tial1	chr7	-	128048454	128048522	128047918	128047994	128049844	128049932	22242	24,17,24,14	66,64,58,59	59	55	167	99	9.63875e-07	5.98584e-05	0.177,0.136,0.197,0.123	0.389	-0.231
5797	ENSMUSG00000045983	Eif4g1	chr16	+	20493535	20493556	20492977	20493064	20494093	20494270	5797	7,6,7,6	147,130,95,156	27	60	120	99	1.28769e-11	2.47308e-09	0.038,0.037,0.057,0.031	0.271	-0.23
6026	ENSMUSG00000031442	Mcf2l	chr8	+	13063914	13063998	13063534	13063650	13064818	13064893	6026	0,1,0,0	2,7,1,3	20	33	183	99	2.84449e-07	2.00001e-05	0.0,0.072,0.0,0.0	0.247	-0.229
9208	ENSMUSG00000032826	Ank2	chr3	-	126757031	126757130	126755899	126756054	126758586	126758811	9208	4,4,0,5	8,16,15,15	25	24	198	99	0.0001091	0.0036856	0.2,0.111,0.0,0.143	0.342	-0.229
19293	ENSMUSG00000029534	St7	chr6	+	17850355	17850424	17848002	17848078	17852256	17852411	19293	5,12,11,7	17,31,23,27	33	29	168	99	0.00029123	0.00850803	0.148,0.186,0.22,0.133	0.401	-0.229
6005	ENSMUSG00000074505	Fat3	chr9	-	15828231	15828291	15821484	15826917	15830459	15830573	6005	1,0,0,2	5,12,8,10	7	11	159	99	2.8172e-05	0.00118049	0.111,0.0,0.0,0.111	0.284	-0.228
490	ENSMUSG00000024921	Smarca2	chr19	+	26728521	26728556	26725822	26725937	26729223	26729381	490	1,0,0,1	3,2,1,0	3	2	134	99	0.000528952	0.0139405	0.198,0.0,0.0,1.0	0.526	-0.227
3744	ENSMUSG00000020598	Nrcam	chr12	+	44624927	44624963	44623386	44623572	44636890	44637022	3744	0,1,0,0	5,9,5,7	8	18	135	99	7.93935e-07	5.05147e-05	0.0,0.075,0.0,0.0	0.246	-0.227
4143	ENSMUSG00000007411	Mark3	chr12	+	111619823	111619868	111613904	111614162	111621703	111622049	4143	120117125126	37,48,31,35	162	10	144	99	1.28003e-07	1.02117e-05	0.69,0.626,0.735,0.712	0.918	-0.227
18927	ENSMUSG00000033295	Ptprf	chr4	-	118109272	118109290	118106095	118106206	118114685	118114874	18927	1,0,3,0	79,92,66,105	14	38	117	99	7.75235e-12	1.56116e-09	0.011,0.0,0.037,0.0	0.238	-0.226
16087	ENSMUSG00000087620	5330434G04Rik	chrX	-	104433475	104433549	104431487	104431542	104435081	104435360	16087	1,0,0,1	7,3,8,2	6	8	173	99	2.73968e-05	0.00115736	0.076,0.0,0.0,0.222	0.3	-0.225
13227	ENSMUSG00000029761	Cald1	chr6	+	34639062	34639151	34575434	34575600	34662897	34663009	13227	44,44,34,28	11,7,5,2	19	0	188	99	0.00146601	0.0319747	0.678,0.768,0.782,0.881	1	-0.223
16132	ENSMUSG00000064302	Clasp1	chr1	+	118440434	118440458	118437935	118438106	118449556	118449664	16132	0,2,0,2	40,52,37,58	22	57	123	99	2.84939e-12	6.71614e-10	0.0,0.03,0.0,0.027	0.237	-0.223
24425	ENSMUSG00000028849	Map7d1	chr4	-	126132314	126132425	126130688	126131071	126133824	126133930	24425	28,51,29,46	6,9,5,11	60	2	198	99	0.0014866	0.0322879	0.7,0.739,0.744,0.676	0.938	-0.223
12253	ENSMUSG00000056211	R3hdm1	chr1	+	128118374	128118476	128114494	128114646	128121196	128121493	12253	16,27,24,22	40,58,33,59	40	28	198	99	0.000173739	0.00552715	0.167,0.189,0.267,0.157	0.417	-0.222
13724	ENSMUSG00000009418	Nav1	chr1	-	135385598	135385607	135382871	135383068	135386393	135386515	13724	2,1,2,2	48,43,27,40	16	41	108	99	1.45822e-07	1.13512e-05	0.037,0.021,0.064,0.044	0.263	-0.222
17595	ENSMUSG00000025964	Adam23	chr1	+	63620295	63620386	63612045	63612157	63631766	63635435	17595	0,2,1,3	15,10,9,12	7	9	190	99	0.00098685	0.0229733	0.0,0.094,0.055,0.115	0.288	-0.222
3375	ENSMUSG00000041852	Tcf20	chr15	-	82698681	82698804	82692826	82693988	82699811	82699861	3375	12,9,11,13	32,28,29,43	35	30	198	99	6.79001e-05	0.00250157	0.158,0.138,0.159,0.131	0.368	-0.221
17817	ENSMUSG00000022517	Mgrn1	chr16	+	4752058	4752103	4750063	4750162	4754759	4755285	17817	17,14,9,21	40,64,39,49	38	39	144	99	0.000117718	0.00394461	0.226,0.131,0.137,0.228	0.401	-0.221
22309	ENSMUSG00000025050	Pcgf6	chr19	-	47030560	47030578	47028482	47028581	47031204	47031232	22309	3,2,4,5	79,56,55,61	9	21	117	99	7.82286e-05	0.0028073	0.031,0.029,0.058,0.065	0.266	-0.22
23608	ENSMUSG00000019889	Ptprk	chr10	+	28430765	28430795	28427613	28427752	28436000	28436161	23608	3,7,3,2	25,29,32,32	11	19	129	99	0.000979246	0.0229104	0.084,0.156,0.067,0.046	0.308	-0.22
23686	ENSMUSG00000024381	Bin1	chr18	+	32559276	32559405	32557872	32558020	32564723	32564795	23686	58,71,40,84	15,16,8,16	62	3	198	99	0.0018123	0.0375907	0.659,0.689,0.714,0.724	0.912	-0.216
3157	ENSMUSG00000022629	Kif21a	chr15	-	90849177	90849198	90843890	90843951	90849669	90849835	3157	35,45,49,41	89124112111	120	117	120	99	4.27913e-07	2.8448e-05	0.245,0.23,0.265,0.234	0.458	-0.215
10720	ENSMUSG00000028456	Unc13b	chr4	+	43260992	43261049	43259461	43259609	43261681	43261774	10720	1,2,4,1	13,23,29,18	19	33	156	99	4.42381e-06	0.00023113	0.047,0.052,0.08,0.034	0.268	-0.215
21509	ENSMUSG00000008575	Nfib	chr4	-	82241781	82241947	82208409	82215048	82245965	82246150	21509	0,0,1,0	2,1,2,4	13	18	198	99	1.77979e-06	0.000104283	0.0,0.0,0.2,0.0	0.265	-0.215
5247	ENSMUSG00000070858	Gm1673	chr5	+	34141100	34141240	34140813	34140983	34141395	34141484	5247	67,91,75,74	7,12,11,12	87	0	198	99	2.5143e-06	0.000139443	0.827,0.791,0.773,0.755	1	-0.214
8797	ENSMUSG00000028556	Dock7	chr4	-	98881883	98881973	98880605	98880695	98889269	98889439	8797	77,74,67,54	43,41,30,33	133	29	189	99	0.000197358	0.00615578	0.484,0.486,0.539,0.462	0.706	-0.213
21300	ENSMUSG00000029106	Add1	chr5	+	34786482	34786516	34785758	34785857	34787813	34788160	21300	28,21,30,25	245212193243	94	168	133	99	2.55351e-15	9.45803e-13	0.078,0.069,0.104,0.071	0.294	-0.213
17422	ENSMUSG00000030849	Fgfr2	chr7	-	129800148	129800293	129797901	129798104	129801487	129801635	17422	33,50,40,42	7,6,3,6	33	0	198	99	0.000734832	0.0181203	0.702,0.806,0.87,0.778	1	-0.211
20398	ENSMUSG00000030126	Tmcc1	chr6	-	116084272	116084477	116020728	116020766	116110727	116110864	20398	2,7,5,2	16,15,18,16	14	15	198	99	0.00213261	0.042863	0.059,0.189,0.122,0.059	0.318	-0.211
21175	ENSMUSG00000030498	Gas2	chr7	+	51581111	51581174	51576183	51576292	51586301	51586365	21175	0,0,3,0	16,24,18,20	9	18	162	99	8.33701e-07	5.27214e-05	0.0,0.0,0.092,0.0	0.234	-0.211
23965	ENSMUSG00000070047	Fat1	chr8	+	45465055	45465124	45463437	45463648	45466000	45466140	23965	0,0,0,1	21,32,5,30	7	15	168	99	1.19511e-06	7.29088e-05	0.0,0.0,0.0,0.019	0.216	-0.211
21069	ENSMUSG00000037519	Ppfia1	chr7	-	144056603	144056633	144053988	144054140	144058639	144058871	21069	0,3,6,3	55,64,48,66	16	37	129	99	1.84973e-07	1.41576e-05	0.0,0.035,0.088,0.034	0.249	-0.21
8756	ENSMUSG00000045962	Wnk1	chr6	-	119921661	119921761	119920766	119920827	119923197	119923281	8756	79,112,65,83	19,28,22,24	104	9	198	99	0.000622538	0.0158246	0.675,0.667,0.596,0.634	0.852	-0.209
7281	ENSMUSG00000028760	Eif4g3	chr4	+	137823219	137823240	137810203	137810299	137824062	137824242	7281	0,0,0,0	33,48,32,69	15	47	120	99	6.21692e-12	1.30254e-09	0.0,0.0,0.0,0.0	0.208	-0.208
10235	ENSMUSG00000000827	Tpd52l2	chr2	+	181152296	181152323	181149958	181150060	181153366	181153408	10235	8,12,18,9	68,68,54,70	32	50	126	99	2.32843e-05	0.00100408	0.085,0.122,0.208,0.092	0.335	-0.208
29570	ENSMUSG00000020456	Ogdh	chr11	+	6274877	6274922	6266764	6266855	6284532	6284648	29570	4,1,3,3	39,38,33,41	16	32	144	99	2.16917e-06	0.000122931	0.066,0.018,0.059,0.048	0.256	-0.208
728	ENSMUSG00000024502	Jakmip2	chr18	-	43670720	43670791	43664471	43665029	43673650	43673716	728	58,46,58,40	12,14,8,12	124	6	170	99	0.000145996	0.00473164	0.738,0.657,0.809,0.66	0.923	-0.207
20771	ENSMUSG00000004631	Sgce	chr6	-	4677162	4677197	4674353	4674632	4678066	4678110	20771	3,4,2,6	43,40,39,60	15	31	134	99	1.49013e-05	0.000682303	0.049,0.069,0.037,0.069	0.263	-0.207
22128	ENSMUSG00000054808	Actn4	chr7	-	28609327	28609413	28606396	28606489	28610914	28611000	22128	71,74,77,85	129,141,99,107	57	35	185	99	0.000245405	0.00739854	0.228,0.219,0.294,0.298	0.466	-0.206
18630	ENSMUSG00000025138	Sirt7	chr11	-	120510508	120510593	120509213	120509875	120510988	120511095	18630	0,0,0,0	24,43,33,32	10	21	184	99	5.59102e-09	6.00875e-07	0.0,0.0,0.0,0.0	0.204	-0.204
16876	ENSMUSG00000039671	Zmynd8	chr2	-	165694787	165694799	165693919	165694068	165717624	165717695	16876	5,10,12,3	52,50,68,44	34	68	111	99	1.29639e-05	0.000602908	0.079,0.151,0.136,0.057	0.308	-0.202
22823	ENSMUSG00000058056	Palld	chr8	-	61987891	61987942	61986387	61986609	61988719	61988818	22823	1,0,1,1	20,41,32,33	3	7	150	99	0.0024648	0.0482766	0.032,0.0,0.02,0.02	0.22	-0.202
1933	ENSMUSG00000013787	Ehmt2	chr17	+	35124585	35124687	35124317	35124432	35124885	35125034	1933	125126115121	53,53,32,54	129	20	198	99	0.000463863	0.0125443	0.541,0.543,0.642,0.528	0.763	-0.2
3158	ENSMUSG00000022629	Kif21a	chr15	-	90860673	90860712	90856827	90856918	90864997	90865201	3158	10,17,8,6	174205163151	96	218	138	99	0	0	0.04,0.056,0.034,0.028	0.24	-0.2
6380	ENSMUSG00000027684	Mecom	chr3	-	30026828	30026855	30020801	30020968	30031407	30031495	6380	1,2,3,0	20,20,13,26	6	13	126	99	0.00131665	0.0291774	0.038,0.073,0.153,0.0	0.266	-0.2
7916	ENSMUSG00000021820	Camk2g	chr14	-	20797886	20797919	20794671	20794716	20805726	20805770	7916	0,0,0,0	34,42,45,51	15	45	132	99	9.9023e-12	1.93767e-09	0.0,0.0,0.0,0.0	0.2	-0.2
21959	ENSMUSG00000060279	Ap2a1	chr7	-	44552885	44552951	44552567	44552624	44553164	44553325	21959	2,5,2,2	56,44,31,45	14	27	165	99	1.15523e-06	7.06839e-05	0.021,0.064,0.037,0.026	0.237	-0.2
19825	ENSMUSG00000028906	Epb41	chr4	-	131691239	131691281	131690234	131690297	131691441	131691498	19825	12,27,33,19	4,5,2,3	98	0	141	99	4.28419e-05	0.00168301	0.678,0.791,0.921,0.816	1	-0.199
9556	ENSMUSG00000063659	Zbtb18	chr1	+	177272304	177272388	177270781	177270907	177274654	177274662	9556	21,23,18,23	4,4,1,5	79	1	183	99	0.000815842	0.0196313	0.74,0.757,0.907,0.713	0.977	-0.198
12943	ENSMUSG00000007207	Stx1a	chr5	+	135070090	135070165	135066329	135066429	135070784	135070858	12943	28,34,31,17	6,2,6,2	73	0	174	99	7.5814e-05	0.0027377	0.726,0.906,0.746,0.829	1	-0.198
12033	ENSMUSG00000019188	H13	chr2	+	152545914	152546114	152542102	152542188	152546541	152546956	12033	11,8,3,8	118,137,96,130	55	94	198	99	0	0	0.045,0.028,0.015,0.03	0.226	-0.197
27616	ENSMUSG00000004980	Hnrnpa2b1	chr6	-	51438899	51439035	51438100	51438413	51440390	51440473	27616	255365550263	56,74,61,69	574	26	198	99	9.05855e-10	1.09879e-07	0.695,0.712,0.818,0.656	0.917	-0.197
16137	ENSMUSG00000064302	Clasp1	chr1	+	118463864	118463927	118453026	118453185	118466995	118467099	16137	2,5,5,1	68,80,56,62	28	59	162	99	3.25356e-11	5.67104e-09	0.018,0.037,0.052,0.01	0.225	-0.196
19394	ENSMUSG00000037062	Sh3glb1	chr3	-	144407520	144407607	144403138	144403228	144411273	144411366	19394	6,10,5,6	143,111,115,94	63	114	186	99	0	0	0.022,0.046,0.023,0.033	0.227	-0.196
6052	ENSMUSG00000002010	Idh3g	chrX	-	72825903	72825915	72825611	72825709	72826280	72826322	6052	90,96,118,100	60,55,37,54	121	22	111	99	0.000121694	0.00405163	0.572,0.609,0.74,0.623	0.831	-0.195
1865	ENSMUSG00000024044	Epb41l3	chr17	+	69590879	69591002	69581698	69581890	69591533	69591885	1865	4,6,6,5	45,37,49,33	26	38	198	99	7.68111e-07	4.94787e-05	0.043,0.075,0.058,0.07	0.255	-0.194
7835	ENSMUSG00000028909	Ptpru	chr4	-	131522271	131522301	131520828	131520986	131525163	131525302	7835	1,3,1,1	19,22,17,15	10	23	129	99	0.00024461	0.0073902	0.039,0.095,0.043,0.049	0.25	-0.194
16241	ENSMUSG00000019943	Atp2b1	chr10	+	98855139	98855226	98854576	98854759	98858669	98859431	16241	0,7,7,4	72,62,55,57	20	35	186	99	4.37457e-08	3.92802e-06	0.0,0.057,0.063,0.036	0.233	-0.194
23084	ENSMUSG00000021969	Zdhhc20	chr14	-	58087601	58087637	58084377	58084519	58094066	58094187	23084	2,2,2,1	75,78,67,69	20	55	135	99	1.24524e-11	2.4139e-09	0.019,0.018,0.021,0.011	0.211	-0.194
13131	ENSMUSG00000040225	Prrc2c	chr1	-	162503173	162503410	162498295	162501225	162504259	162504386	13131	87,96,79,87	180157136194	141	105	198	99	2.23867e-07	1.65838e-05	0.195,0.234,0.225,0.183	0.402	-0.193
26398	ENSMUSG00000021493	Pdlim7	chr13	-	55655676	55655693	55655300	55655437	55656020	55656139	26398	0,2,1,0	51,60,31,64	7	23	116	99	1.6685e-06	9.90157e-05	0.0,0.028,0.027,0.0	0.206	-0.192
14982	ENSMUSG00000031153	Gripap1	chrX	+	7669832	7669925	7669561	7669639	7670598	7670733	14982	2,6,2,6	28,37,33,45	38	61	192	99	2.995e-08	2.73666e-06	0.036,0.077,0.03,0.064	0.243	-0.191
21488	ENSMUSG00000043831	Lysmd4	chr7	+	66874123	66874149	66873356	66873639	66875611	66878211	21488	1,0,0,0	10,4,5,10	4	12	125	99	0.000249148	0.00746795	0.073,0.0,0.0,0.0	0.209	-0.191
30098	ENSMUSG00000021709	Erbin	chr13	-	103966695	103966839	103964414	103964531	103970005	103971536	30098	17,13,7,7	74,94,93,64	51	75	198	99	4.05765e-10	5.53709e-08	0.103,0.065,0.036,0.052	0.254	-0.19
2644	ENSMUSG00000033149	Phldb2	chr16	-	45594525	45594708	45592497	45592638	45595306	45595450	2644	11,11,8,6	43,39,28,21	19	21	198	99	0.00154065	0.0331578	0.113,0.124,0.125,0.125	0.311	-0.189
9285	ENSMUSG00000053819	Camk2d	chr3	+	126601856	126601898	126595372	126595410	126604287	126604336	9285	0,0,1,0	19,18,13,14	5	14	141	99	5.2889e-05	0.0020092	0.0,0.0,0.051,0.0	0.2	-0.187
5669	ENSMUSG00000049550	Clip1	chr5	-	123724396	123724417	123721583	123721701	123728855	123728908	5669	1,0,0,1	100,52,70,73	25	88	120	99	4.66294e-15	1.69682e-12	0.008,0.0,0.0,0.011	0.19	-0.185
26609	ENSMUSG00000032570	Atp2c1	chr9	-	105370741	105370753	105346305	105347346	105371613	105371681	26609	5,10,3,4	86,76,76,74	30	83	111	99	1.03158e-07	8.35821e-06	0.049,0.105,0.034,0.046	0.244	-0.185
21272	ENSMUSG00000035278	Plekhj1	chr10	-	80633743	80633811	80633606	80633673	80633914	80634460	21272	42,53,46,68	6,8,5,9	28	0	167	99	0.001065	0.0243821	0.806,0.797,0.845,0.817	1	-0.184
6243	ENSMUSG00000032560	Dnajc13	chr9	-	104030466	104030575	104029294	104029622	104034012	104034112	6243	3,2,3,6	86,74,79,80	22	43	198	99	4.47766e-11	7.37109e-09	0.017,0.013,0.019,0.036	0.204	-0.183
24568	ENSMUSG00000010453	Kansl3	chr1	-	36386297	36386375	36384918	36385110	36387605	36387762	24568	2,5,15,3	60,62,43,56	21	36	177	99	5.94442e-06	0.00030073	0.018,0.043,0.163,0.029	0.246	-0.183
7509	ENSMUSG00000041444	Arhgap32	chr9	+	32063963	32064005	32063217	32063309	32064335	32064420	7509	0,0,1,0	12,17,6,10	6	16	141	99	1.25133e-05	0.000592208	0.0,0.0,0.105,0.0	0.208	-0.182
25500	ENSMUSG00000073633	Fbxo36	chr1	+	84825600	84825799	84817573	84817689	84858812	84858921	25500	0,0,0,0	8,3,4,10	4	9	198	99	0.00143698	0.0314408	0.0,0.0,0.0,0.0	0.182	-0.182
7107	ENSMUSG00000036940	Kdm1a	chr4	-	136290748	136290760	136288328	136288471	136295883	136295978	7107	5,4,12,1	355349279332	92	336	111	99	0	0	0.012,0.01,0.037,0.003	0.196	-0.18
16242	ENSMUSG00000019943	Atp2b1	chr10	+	98855139	98855293	98854576	98854759	98858669	98859317	16242	0,6,1,1	72,62,55,57	17	35	198	99	1.82732e-10	2.6881e-08	0.0,0.046,0.009,0.009	0.195	-0.179
546	ENSMUSG00000057440	Mpp7	chr18	-	7429282	7429324	7403320	7403356	7439568	7439633	546	0,0,0,0	12,15,12,15	4	13	141	99	0.00127361	0.0283446	0.0,0.0,0.0,0.0	0.178	-0.178
6937	ENSMUSG00000060261	Gtf2i	chr5	-	134301377	134301440	134295396	134295510	134303392	134303449	6937	270302248258	72,73,36,82	331	23	162	99	2.95985e-07	2.06711e-05	0.696,0.717,0.808,0.658	0.898	-0.178
27437	ENSMUSG00000032253	Phip	chr9	-	82798014	82798077	82797348	82797477	82808449	82808584	27437	8,9,5,5	22,40,14,14	29	34	162	99	0.0013216	0.0292557	0.182,0.121,0.179,0.179	0.343	-0.178
1575	ENSMUSG00000046711	Hmga1	chr17	+	27775925	27776040	27775641	27775723	27778506	27778644	1575	38,37,23,21	193178125182	16	23	198	99	0.000421536	0.0115046	0.09,0.094,0.084,0.055	0.258	-0.177
3101	ENSMUSG00000022307	Oxr1	chr15	+	41712065	41712146	41689285	41689448	41713854	41713980	3101	2,1,1,0	21,21,15,21	7	15	180	99	3.43847e-05	0.00139844	0.05,0.026,0.035,0.0	0.204	-0.176
7744	ENSMUSG00000028559	Osbpl9	chr4	-	108965077	108965146	108959693	108959789	108990940	108991017	7744	5,4,0,4	31,45,32,31	24	48	168	99	1.61383e-06	9.619e-05	0.087,0.05,0.0,0.071	0.228	-0.176
465	ENSMUSG00000025085	Ablim1	chr19	-	57039561	57039666	57037893	57037941	57049684	57049814	465	6,2,1,6	21,28,16,23	12	18	198	99	0.00210984	0.0426172	0.125,0.034,0.03,0.115	0.25	-0.174
15093	ENSMUSG00000026155	Smap1	chr1	-	23910518	23910599	23905297	23905378	23915454	23915530	15093	10,15,13,13	106,129,70,80	49	83	180	99	4.39995e-09	4.85446e-07	0.049,0.06,0.093,0.082	0.245	-0.174
6493	ENSMUSG00000028441	1110017D15Rik	chr4	-	41507093	41507328	41505567	41505654	41507520	41507593	6493	1,0,0,0	2,3,1,1	4	7	198	99	0.00058543	0.015122	0.2,0.0,0.0,0.0	0.222	-0.172
8033	ENSMUSG00000021375	Kif13a	chr13	-	46904177	46904249	46903988	46904102	46905556	46906019	8033	0,3,4,7	22,30,20,44	11	21	171	99	0.00117321	0.0264221	0.0,0.055,0.104,0.084	0.233	-0.172
5053	ENSMUSG00000025006	Sorbs1	chr19	-	40371199	40371226	40370964	40371077	40381831	40381960	5053	0,1,0,0	16,20,12,12	8	29	126	99	2.26849e-06	0.00012717	0.0,0.038,0.0,0.0	0.178	-0.168
7302	ENSMUSG00000041936	Agrn	chr4	-	156252233	156252266	156251738	156251963	156253189	156253277	7302	6,3,9,6	108154135113	61	180	132	99	7.99361e-15	2.75584e-12	0.04,0.014,0.048,0.038	0.203	-0.168
13184	ENSMUSG00000041879	Ipo9	chr1	-	135354668	135354779	135348029	135348091	135358005	135358157	13184	8,12,13,12	35,49,48,45	28	36	198	99	0.000378628	0.0106128	0.103,0.109,0.119,0.118	0.28	-0.168
25017	ENSMUSG00000031511	Arhgef7	chr8	+	11874504	11874681	11871959	11872049	11881492	11881592	25017	12,11,11,4	48,80,53,70	35	55	198	99	7.9122e-07	5.04969e-05	0.111,0.064,0.094,0.028	0.241	-0.167
349	ENSMUSG00000024908	Ppp6r3	chr19	-	3509746	3509764	3509360	3509480	3514544	3514695	349	5,4,4,4	143117112147	33	117	117	99	3.1849e-12	7.3207e-10	0.029,0.028,0.029,0.023	0.193	-0.166
20574	ENSMUSG00000035401	Emsy	chr7	-	98290699	98290875	98286467	98286727	98297011	98297111	20574	38,38,33,26	2,3,3,5	47	0	198	99	0.00208636	0.0422845	0.905,0.864,0.846,0.722	1	-0.166
25948	ENSMUSG00000056121	Fez2	chr17	-	78694419	78694500	78692172	78692248	78708058	78708327	25948	7,6,12,10	38,44,43,43	22	33	180	99	0.000667196	0.0167745	0.092,0.07,0.133,0.113	0.268	-0.166
27223	ENSMUSG00000021782	Dlg5	chr14	-	24241215	24241359	24240385	24240569	24242859	24243022	27223	58,75,37,63	9,9,2,5	63	0	198	99	0.000194973	0.00609055	0.763,0.806,0.902,0.863	1	-0.166
9656	ENSMUSG00000036591	Arhgap21	chr2	-	20888010	20888040	20884771	20886662	20891916	20891971	9656	2,7,7,1	30,36,36,30	29	67	129	99	0.000118749	0.00396634	0.049,0.13,0.13,0.025	0.249	-0.165
7303	ENSMUSG00000041936	Agrn	chr4	-	156252233	156253026	156251738	156251963	156253189	156253277	7303	7,7,13,7	108154135113	88	180	198	99	0	0	0.031,0.022,0.046,0.03	0.196	-0.164
26723	ENSMUSG00000021816	Ppp3cb	chr14	-	20553314	20553344	20549431	20551730	20558691	20558789	26723	87,95,82,101	20,16,13,20	183	5	129	99	4.73657e-07	3.13885e-05	0.769,0.82,0.829,0.795	0.966	-0.163
20194	ENSMUSG00000030257	Srgap3	chr6	-	112727341	112727372	112726322	112726383	112731531	112731634	20194	4,5,8,5	49,50,49,31	24	55	130	99	0.000106084	0.00359543	0.059,0.071,0.111,0.109	0.249	-0.162
21819	ENSMUSG00000039361	Picalm	chr7	+	89831426	89831576	89826707	89826811	89838357	89838465	21819	216212152202	61,85,43,67	297	44	198	99	0.000105837	0.00359291	0.639,0.555,0.639,0.601	0.771	-0.162
12087	ENSMUSG00000015222	Map2	chr1	+	66455890	66456025	66440602	66440680	66459293	66459355	12087	8,13,13,12	45,54,53,71	199	291	198	99	1.97838e-09	2.29249e-07	0.082,0.107,0.109,0.078	0.255	-0.161
11629	ENSMUSG00000029148	Nrbp1	chr5	+	31403665	31403689	31403094	31403189	31404685	31404769	11629	5,3,2,2	143149110165	27	101	123	99	1.59761e-13	4.60245e-11	0.027,0.016,0.014,0.01	0.177	-0.16
13896	ENSMUSG00000031644	Nek1	chr8	+	61503061	61503193	61502817	61502981	61507553	61507656	13896	2,4,0,0	27,29,19,25	5	11	198	99	0.00170062	0.0358478	0.036,0.065,0.0,0.0	0.185	-0.16
10290	ENSMUSG00000029863	Casp2	chr6	+	42253803	42253864	42253420	42253719	42256710	42256860	10290	11,14,21,22	93,93,56,101	36	59	160	99	5.76008e-05	0.00217156	0.068,0.085,0.188,0.119	0.274	-0.159
19920	ENSMUSG00000037400	Atp11b	chr3	+	35897719	35897845	35892869	35893363	35903582	35903713	19920	1,4,3,1	42,59,36,43	17	38	198	99	6.86429e-08	5.81139e-06	0.012,0.033,0.04,0.011	0.183	-0.159
19959	ENSMUSG00000028020	Glrb	chr3	-	80816093	80816245	80786932	80787039	80819274	80819425	19959	0,0,1,1	6,4,4,3	4	7	198	99	0.000744942	0.0182859	0.0,0.0,0.111,0.143	0.222	-0.159
6048	ENSMUSG00000029227	Fip1l1	chr5	+	74745706	74745733	74733089	74733246	74747663	74747718	6048	152,150,98,175	38,31,17,41	144	7	126	99	9.81917e-06	0.000476977	0.759,0.792,0.819,0.77	0.942	-0.157
15709	ENSMUSG00000041642	Kif21b	chr1	+	136101209	136101389	136100540	136100740	136101774	136105736	15709	0,0,0,0	14,24,15,16	19	51	198	99	6.61204e-10	8.51845e-08	0.0,0.0,0.0,0.0	0.157	-0.157
12433	ENSMUSG00000037605	Adgrl3	chr5	+	81940207	81940225	81919430	81919527	81942110	81944481	12433	0,2,0,0	3,9,4,8	4	14	117	99	0.000979727	0.0229104	0.0,0.158,0.0,0.0	0.195	-0.155
14257	ENSMUSG00000041020	Map7d2	chrX	+	158274763	158274820	158273675	158273780	158275319	158275407	14257	35,50,37,26	8,3,3,3	65	0	156	99	0.000373754	0.0104904	0.735,0.914,0.887,0.846	1	-0.154
5821	ENSMUSG00000043510	Hscb	chr5	-	110982520	110982665	110978801	110978849	110983845	110983935	5821	81,67,56,71	9,7,7,2	37	0	198	99	0.00194682	0.0399051	0.818,0.827,0.8,0.947	1	-0.152
6525	ENSMUSG00000016487	Ppfibp1	chr6	+	146901159	146901192	146899664	146899779	146902438	146902500	6525	12,6,13,10	89,97,59,67	21	48	132	99	0.00032781	0.00940448	0.092,0.044,0.142,0.101	0.247	-0.152
15730	ENSMUSG00000057738	Sptan1	chr2	+	29891111	29891171	29889925	29890074	29892242	29892441	15730	57,68,43,56	53,83,64,74	172	111	159	99	0.000715832	0.0178031	0.401,0.338,0.295,0.32	0.491	-0.152
24689	ENSMUSG00000037608	Bclaf1	chr10	+	20210244	20210391	20208999	20209318	20215454	20215667	24689	672716642726	185172143192	668	75	198	99	1.25979e-06	7.61822e-05	0.645,0.675,0.692,0.654	0.817	-0.15
5121	ENSMUSG00000024826	Dpf2	chr19	-	5953758	5953800	5952658	5952796	5954267	5954346	5121	8,9,9,9	224226176213	51	165	141	99	2.33147e-15	8.7926e-13	0.024,0.027,0.035,0.029	0.178	-0.149
6176	ENSMUSG00000031558	Slit2	chr5	+	48420982	48421009	48416885	48417025	48432923	48433017	6176	6,4,2,0	51,74,51,54	15	51	126	99	1.25539e-05	0.000592208	0.085,0.041,0.03,0.0	0.188	-0.149
13307	ENSMUSG00000026014	Raph1	chr1	-	60558138	60558219	60542676	60542754	60564750	60565259	13307	1,2,2,4	24,30,24,19	10	22	180	99	0.000671994	0.0168543	0.022,0.035,0.044,0.104	0.2	-0.149
19389	ENSMUSG00000038286	Bphl	chr13	+	34247892	34248016	34244416	34244548	34257658	34258057	19389	42,52,35,53	4,5,3,4	54	0	198	99	0.00170702	0.0359463	0.84,0.839,0.854,0.869	1	-0.149
3709	ENSMUSG00000020954	Strn3	chr12	-	51680361	51680502	51676156	51676290	51694776	51694918	3709	27,23,17,17	54,60,54,86	40	48	198	99	0.00072672	0.0179514	0.2,0.161,0.136,0.09	0.294	-0.147
26975	ENSMUSG00000036834	Plch1	chr3	-	63607200	63607228	63603657	63606901	63609204	63609559	26975	0,1,0,0	29,47,27,42	8	35	127	99	1.81715e-06	0.000106173	0.0,0.016,0.0,0.0	0.151	-0.147
17367	ENSMUSG00000026074	Map4k4	chr1	+	40047490	40047499	40046592	40046690	40048847	40049023	17367	147151154157	31,37,37,29	265	12	108	99	2.61932e-08	2.41466e-06	0.813,0.789,0.792,0.832	0.953	-0.146
17718	ENSMUSG00000026463	Atp2b4	chr1	-	133639369	133639560	133630411	133634734	133642791	133642968	17718	1,1,2,2	12,20,10,11	16	31	198	99	8.84341e-05	0.00306739	0.04,0.024,0.091,0.083	0.205	-0.145
22118	ENSMUSG00000057541	Pus7	chr5	-	23968331	23968349	23967360	23967472	23973765	23973910	22118	0,3,0,0	81,66,45,68	6	28	117	99	3.58624e-05	0.00144439	0.0,0.037,0.0,0.0	0.153	-0.144
12136	ENSMUSG00000028809	Srrm1	chr4	-	135056314	135056356	135054402	135054534	135056683	135056828	12136	99118103141	23,26,25,30	112	9	141	99	0.00195325	0.0399549	0.751,0.761,0.743,0.767	0.897	-0.142
4623	ENSMUSG00000022199	Slc22a17	chr14	-	55146279	55146445	55145958	55146104	55147127	55147282	4623	42,39,52,49	2,5,3,5	122	0	198	99	0.000193309	0.00604768	0.913,0.796,0.897,0.831	1	-0.141
15980	ENSMUSG00000039108	Lsm14b	chr2	+	179670750	179670867	179669692	179669828	179673153	179673321	15980	166215147222	49,43,30,59	261	29	198	99	0.000802109	0.0194512	0.629,0.714,0.71,0.653	0.818	-0.141
18688	ENSMUSG00000033096	Apmap	chr2	-	150441647	150441737	150436283	150436337	150442163	150442280	18688	0,1,1,4	28,39,29,22	5	13	189	99	0.00158307	0.0339566	0.0,0.013,0.018,0.087	0.168	-0.139
18465	ENSMUSG00000041977	Arhgef11	chr3	+	87589166	87589199	87526067	87526099	87590792	87590884	18465	1,1,1,3	30,28,16,20	11	36	132	99	0.000216521	0.00669311	0.024,0.026,0.045,0.101	0.186	-0.137
491	ENSMUSG00000024921	Smarca2	chr19	+	26728521	26728556	26727251	26727347	26729223	26729381	491	1,0,0,1	15,21,15,21	4	16	134	99	0.001089	0.0247405	0.047,0.0,0.0,0.034	0.156	-0.136
2171	ENSMUSG00000118669	Arvcf	chr16	+	18219530	18219548	18218834	18219003	18220316	18220388	2171	6,8,12,6	110,109,89,111	31	107	117	99	3.51369e-06	0.000189301	0.044,0.058,0.102,0.044	0.197	-0.135
7717	ENSMUSG00000005871	Apc	chr18	+	34399110	34399275	34394057	34394210	34401350	34401432	7717	2,1,1,0	49,53,28,24	21	62	198	99	7.44579e-10	9.36004e-08	0.02,0.009,0.018,0.0	0.145	-0.133
7725	ENSMUSG00000009741	Ubp1	chr9	+	113788443	113788551	113787896	113788007	113793619	113793723	7725	126139154117	111119123105	262	130	198	99	0.00101768	0.0235761	0.362,0.369,0.385,0.358	0.502	-0.133
24135	ENSMUSG00000025404	R3hdm2	chr10	+	127317561	127317624	127312388	127312567	127319844	127320087	24135	4,1,2,5	65,59,40,37	12	36	162	99	7.98379e-05	0.00285138	0.036,0.01,0.03,0.076	0.169	-0.131
24943	ENSMUSG00000044071	Tafa2	chr10	+	123565986	123566232	123541604	123541729	123574808	123576959	24943	1,0,0,0	3,5,4,1	4	10	198	99	0.00150637	0.0326491	0.143,0.0,0.0,0.0	0.167	-0.131
16229	ENSMUSG00000040549	Ckap5	chr2	+	91429948	91429972	91429550	91429723	91430985	91431038	16229	9,8,7,8	201186185187	34	141	123	99	6.59811e-10	8.51845e-08	0.035,0.033,0.03,0.033	0.163	-0.13
6163	ENSMUSG00000038780	Smurf1	chr5	-	144830889	144830967	144829970	144830117	144831283	144831368	6163	0,1,0,0	17,29,16,25	5	18	177	99	0.000457434	0.0123865	0.0,0.019,0.0,0.0	0.134	-0.129
22603	ENSMUSG00000027201	Myef2	chr2	-	124939482	124939554	124937831	124938040	124939896	124939995	22603	296397350398	80,116,79,89	455	56	171	99	9.54769e-05	0.00328967	0.682,0.665,0.719,0.721	0.825	-0.128
29493	ENSMUSG00000009090	Ap1b1	chr11	+	4983241	4983262	4982417	4982619	4983686	4983842	29493	2,2,2,1	54,65,45,63	7	32	120	99	0.000287333	0.00840601	0.03,0.025,0.035,0.013	0.153	-0.127
14645	ENSMUSG00000027287	Snap23	chr2	+	120421302	120421395	120416639	120416757	120425281	120425437	14645	4,2,1,2	127,111,92,115	11	36	192	99	8.72872e-08	7.24204e-06	0.016,0.009,0.006,0.009	0.136	-0.126
29367	ENSMUSG00000059439	Bcas3	chr11	+	85434753	85434798	85422618	85422769	85445015	85445140	29367	1,0,0,0	7,13,6,12	4	16	144	99	0.00171649	0.0360724	0.089,0.0,0.0,0.0	0.147	-0.125
13975	ENSMUSG00000075415	Fnbp1	chr2	-	30934893	30934908	30930416	30930526	30942996	30943092	13975	0,0,2,0	38,26,22,33	4	21	114	99	0.0016441	0.0349404	0.0,0.0,0.073,0.0	0.142	-0.124
12878	ENSMUSG00000027601	Mtfr1	chr3	+	19262654	19262691	19260615	19260714	19265631	19265747	12878	0,1,1,0	33,49,36,34	6	29	136	99	8.2867e-05	0.00292318	0.0,0.015,0.02,0.0	0.131	-0.122
13315	ENSMUSG00000026305	Lrrfip1	chr1	+	91036301	91036394	91035019	91035112	91039877	91040019	13315	0,2,3,0	24,26,23,39	5	15	192	99	0.00103006	0.0237659	0.0,0.038,0.063,0.0	0.147	-0.122
11867	ENSMUSG00000027642	Rpn2	chr2	+	157165142	157165190	157163662	157163792	157167630	157167655	11867	18,12,14,12	375435326410	39	156	147	99	1.75748e-13	4.99366e-11	0.031,0.018,0.028,0.019	0.144	-0.12
19827	ENSMUSG00000028906	Epb41	chr4	-	131691441	131691498	131684930	131685130	131695098	131695286	19827	9,10,12,8	152130139139	31	102	156	99	2.68565e-07	1.91429e-05	0.036,0.047,0.052,0.035	0.162	-0.12
5875	ENSMUSG00000016200	Syt14	chr1	-	192581158	192581215	192579517	192579928	192584059	192584249	5875	0,0,0,0	13,20,6,9	5	24	156	99	0.00084632	0.0202053	0.0,0.0,0.0,0.0	0.117	-0.117
13621	ENSMUSG00000068739	Sars	chr3	-	108335176	108335248	108334575	108334705	108335489	108335647	13621	17,21,26,21	113,141,93,149	43	94	171	99	7.23221e-05	0.00262716	0.08,0.079,0.139,0.075	0.209	-0.116
16472	ENSMUSG00000036501	Fam13b	chr18	-	34624069	34624165	34620031	34620192	34627209	34627351	16472	9,7,12,4	64,76,38,40	31	67	195	99	0.000104693	0.00355992	0.067,0.045,0.138,0.048	0.19	-0.116
2075	ENSMUSG00000024122	Pdpk1	chr17	-	24306977	24307195	24299351	24299409	24310394	24310568	2075	67,48,54,48	4,4,2,4	101	0	198	99	0.00149581	0.032454	0.893,0.857,0.931,0.857	1	-0.115
20849	ENSMUSG00000037533	Rapgef6	chr11	+	54562480	54562504	54559439	54559563	54567020	54567241	20849	1,3,2,0	47,35,26,35	7	32	123	99	0.00107086	0.0244623	0.017,0.065,0.058,0.0	0.15	-0.115
27245	ENSMUSG00000033545	Znrf1	chr8	+	112333378	112333480	112264118	112264196	112335924	112335996	27245	0,3,2,3	32,32,24,34	11	32	198	99	0.000186411	0.00586729	0.0,0.045,0.04,0.042	0.147	-0.115
14777	ENSMUSG00000016921	Srsf6	chr2	+	162774734	162775002	162773913	162774062	162775345	162775470	14777	42,48,61,38	212223143248	61	107	198	99	3.5234e-05	0.00142739	0.09,0.097,0.176,0.071	0.222	-0.114
4458	ENSMUSG00000029778	Adcyap1r1	chr6	+	55468211	55468295	55461926	55462018	55471061	55471191	4458	0,1,3,4	21,21,25,17	11	31	183	99	0.00160773	0.0342728	0.0,0.025,0.061,0.113	0.161	-0.111
30057	ENSMUSG00000032621	Srek1	chr13	-	103900803	103900927	103900389	103900514	103905824	103905856	30057	12,16,20,18	92,84,72,65	36	68	198	99	0.000622548	0.0158246	0.061,0.087,0.122,0.122	0.209	-0.111
6942	ENSMUSG00000060261	Gtf2i	chr5	-	134305225	134305282	134303392	134303449	134308290	134308368	6942	37,40,36,27	289258202248	72	191	156	99	9.06466e-07	5.66323e-05	0.075,0.09,0.102,0.065	0.193	-0.11
24966	ENSMUSG00000032480	Dhx30	chr9	-	109944103	109944279	109942038	109942158	109944558	109944650	24966	96,88,83,57	0,7,3,8	163	0	198	99	0.000392546	0.0109291	1.0,0.863,0.933,0.781	1	-0.106
25902	ENSMUSG00000017421	Zfp207	chr11	+	80283909	80284002	80282660	80282818	80285111	80285357	25902	155131133137	348272227328	191	224	192	99	0.000215429	0.00666928	0.187,0.199,0.232,0.177	0.305	-0.106
8754	ENSMUSG00000045962	Wnk1	chr6	-	119921661	119921745	119920766	119920827	119923197	119923281	8754	196250169179	19,28,22,24	209	9	183	99	0.00233302	0.046131	0.848,0.828,0.806,0.801	0.926	-0.105
4460	ENSMUSG00000029778	Adcyap1r1	chr6	+	55468214	55468295	55461926	55462018	55471061	55471191	4460	0,1,1,3	21,21,25,17	9	31	180	99	0.000322577	0.00928397	0.0,0.026,0.022,0.088	0.138	-0.104
14681	ENSMUSG00000031314	Taf1	chrX	+	100634339	100634345	100634078	100634195	100637545	100637671	14681	4,3,2,0	75,79,76,72	13	81	105	99	3.42531e-05	0.00139583	0.048,0.035,0.024,0.0	0.131	-0.104
26974	ENSMUSG00000036834	Plch1	chr3	-	63607200	63607223	63603657	63606901	63609204	63609559	26974	0,0,0,0	29,47,27,42	5	35	122	99	0.00151754	0.0328065	0.0,0.0,0.0,0.0	0.104	-0.104
19794	ENSMUSG00000026442	Nfasc	chr1	-	132515811	132516048	132504023	132504155	132521088	132521103	19794	0,0,0,0	3,4,4,2	8	35	198	99	5.28722e-05	0.0020092	0.0,0.0,0.0,0.0	0.103	-0.103
24972	ENSMUSG00000040711	Sh3pxd2b	chr11	+	32358967	32359051	32357561	32357666	32361456	32361574	24972	0,2,3,2	31,29,18,34	7	23	183	99	0.00205933	0.0419466	0.0,0.036,0.083,0.031	0.141	-0.103
26227	ENSMUSG00000022070	Bora	chr14	+	99301769	99302977	99299704	99299840	99305443	99305997	26227	0,4,5,0	53,50,58,54	7	25	198	99	0.000622218	0.0158246	0.0,0.038,0.041,0.0	0.123	-0.103
28827	ENSMUSG00000021427	Ssr1	chr13	-	38167070	38167085	38163718	38163782	38167368	38167462	28827	3,7,8,6	402388317367	32	210	114	99	6.52811e-14	1.99127e-11	0.006,0.015,0.021,0.014	0.117	-0.103
5635	ENSMUSG00000020640	Itsn2	chr12	+	4690912	4690993	4689654	4689794	4699982	4700119	5635	0,0,1,0	29,35,22,20	5	23	180	99	0.00147293	0.032092	0.0,0.0,0.024,0.0	0.107	-0.101
26517	ENSMUSG00000033760	Rbm4b	chr19	+	4814377	4814599	4812004	4812675	4815371	4815495	26517	5,1,4,1	23,34,37,30	14	41	198	99	0.000547686	0.0142894	0.098,0.014,0.051,0.016	0.146	-0.101
30085	ENSMUSG00000055436	Srsf11	chr3	-	157728879	157728996	157728477	157728587	157732361	157732495	30085	40,46,73,49	193203149175	92	154	198	99	0.00017408	0.00552952	0.094,0.102,0.197,0.123	0.23	-0.101
24269	ENSMUSG00000044308	Ubr3	chr2	+	69789910	69790007	69786308	69786450	69795717	69795859	24269	109,115,68,97	2,0,0,0	112	7	196	99	4.85729e-05	0.00186574	0.965,1.0,1.0,1.0	0.89	0.101
20131	ENSMUSG00000029920	Smarcad1	chr6	+	65020819	65021092	65020189	65020429	65029603	65029733	20131	45,36,30,44	120,129,79,99	16	141	198	99	2.16388e-05	0.000938978	0.158,0.122,0.16,0.182	0.054	0.102
16326	ENSMUSG00000028246	Faxc	chr4	+	21982385	21982502	21936632	21936768	21993297	21994146	16326	46,36,46,53	0,0,0,2	88	6	198	99	0.000269608	0.00799941	1.0,1.0,1.0,0.93	0.88	0.103
14769	ENSMUSG00000036902	Neto2	chr8	-	86390036	86390060	86389807	86389935	86396162	86396411	14769	29,32,19,22	0,0,0,1	47	5	123	99	0.000471836	0.0126937	1.0,1.0,1.0,0.947	0.883	0.104
27529	ENSMUSG00000020074	Ccar1	chr10	-	62600102	62600313	62599218	62599302	62601045	62601212	27529	328325250294	0,11,8,6	234	20	198	99	1.63161e-05	0.000737315	1.0,0.937,0.94,0.961	0.854	0.105
10039	ENSMUSG00000024222	Fkbp5	chr17	-	28621582	28621822	28618067	28620125	28625058	28625129	10039	144162128209	0,2,0,5	84	6	198	99	0.000823696	0.0197973	1.0,0.976,1.0,0.954	0.875	0.107
19127	ENSMUSG00000024642	Tle4	chr19	-	14522151	14522226	14495135	14495337	14541752	14541815	19127	59,69,58,74	0,0,0,3	73	6	174	99	0.000230579	0.00705408	1.0,1.0,1.0,0.933	0.874	0.109
28727	ENSMUSG00000062115	Rai1	chr11	+	60075921	60081448	60030907	60031196	60084764	60084858	28727	48,55,44,53	0,1,1,0	54	4	198	99	0.00168391	0.035591	1.0,0.965,0.957,1.0	0.871	0.109
17448	ENSMUSG00000097767	Miat	chr5	-	112375920	112376044	112372073	112372222	112376166	112376222	17448	46,89,154,69	0,0,2,0	333	22	198	99	1.8699e-08	1.82092e-06	1.0,1.0,0.975,1.0	0.883	0.111
30119	ENSMUSG00000021711	Trappc13	chr13	-	104288672	104288690	104286557	104286691	104290803	104290848	30119	24,26,23,20	120,83,89,102	8	114	117	99	0.000436452	0.0118493	0.145,0.21,0.179,0.142	0.056	0.113
11663	ENSMUSG00000020658	Efr3b	chr12	-	4042905	4043056	4035429	4035551	4049589	4049717	11663	15,23,18,15	0,0,1,0	62	5	198	99	0.000273479	0.00809203	1.0,1.0,0.9,1.0	0.861	0.114
15575	ENSMUSG00000067786	Nnat	chr2	+	157403132	157403159	157402035	157402180	157403461	157404424	15575	289240294278	43,54,42,74	561	199	126	99	0.000154277	0.00496897	0.841,0.777,0.846,0.747	0.689	0.114
321	ENSMUSG00000024969	Mark2	chr19	-	7255406	7255451	7252760	7254815	7258362	7258620	321	71,71,56,97	1,0,2,2	45	5	144	99	0.00120658	0.0270561	0.98,1.0,0.951,0.971	0.861	0.115
2654	ENSMUSG00000022773	Ypel1	chr16	+	16895638	16895918	16887559	16888227	16899461	16899505	2654	66,56,37,49	1,2,1,1	72	7	198	99	0.00184558	0.0381268	0.971,0.933,0.949,0.961	0.837	0.116
30190	ENSMUSG00000064138	Fam172a	chr13	+	78100103	78100223	78050772	78050994	78147704	78147821	30190	83,89,61,79	0,5,0,2	87	8	198	99	0.00175466	0.0366517	1.0,0.899,1.0,0.952	0.845	0.118
8426	ENSMUSG00000036377	Cracd	chr5	+	76970312	76970484	76907432	76907578	76996663	76996828	8426	57,46,48,49	0,0,0,0	70	5	198	99	0.000559816	0.0145328	1.0,1.0,1.0,1.0	0.875	0.125
4495	ENSMUSG00000030077	Chl1	chr6	+	103691405	103691567	103688027	103688207	103692228	103692360	4495	2,3,2,1	0,0,0,0	110	8	198	99	9.60268e-06	0.000468656	1.0,1.0,1.0,1.0	0.873	0.127
4633	ENSMUSG00000025616	Usp16	chr16	+	87269994	87270073	87268968	87269056	87271469	87271561	4633	39,63,53,59	1,0,1,2	37	4	178	99	0.00246927	0.0483186	0.956,1.0,0.967,0.943	0.837	0.13
9767	ENSMUSG00000027628	Aar2	chr2	+	156391771	156391947	156389529	156389803	156392568	156392985	9767	12,7,4,11	21,27,17,27	1	23	198	99	0.00179477	0.0372643	0.222,0.115,0.105,0.169	0.021	0.132
28711	ENSMUSG00000037935	Smarce1	chr11	-	99115863	99115968	99111480	99111561	99119100	99119144	28711	669637577749	6,7,4,5	490	43	198	99	0	0	0.982,0.978,0.986,0.987	0.851	0.132
10310	ENSMUSG00000030279	C2cd5	chr6	-	142995850	142995965	142992768	142992864	143007478	143007587	10310	60,51,46,60	0,0,1,0	48	4	198	99	0.0018942	0.0389776	1.0,1.0,0.958,1.0	0.857	0.133
17451	ENSMUSG00000097767	Miat	chr5	-	112375920	112376080	112368790	112369740	112376166	112376222	17451	6,21,32,13	0,0,2,0	52	5	198	99	0.000506181	0.0134778	1.0,1.0,0.889,1.0	0.839	0.133
10870	ENSMUSG00000037685	Atp8a1	chr5	-	67936302	67936376	67933471	67933541	67943968	67944009	10870	1,2,2,3	1,0,1,0	5	2	173	99	0.00125162	0.0279152	0.364,1.0,0.534,1.0	0.589	0.135
17229	ENSMUSG00000068748	Ptprz1	chr6	+	23024712	23024733	23022197	23022283	23024943	23025040	17229	59,58,75,48	6,13,8,7	194	63	120	99	0.000513678	0.0136044	0.89,0.786,0.886,0.85	0.718	0.135
17452	ENSMUSG00000097767	Miat	chr5	-	112375920	112376080	112372073	112372222	112376166	112376222	17452	35,73,118,60	0,0,2,0	262	22	198	99	7.89504e-09	8.27065e-07	1.0,1.0,0.967,1.0	0.856	0.136
23640	ENSMUSG00000020212	Mdm1	chr10	+	117983885	117984020	117982499	117982876	117986726	117986861	23640	42,45,25,41	0,2,1,1	43	5	198	99	0.00206742	0.0420078	1.0,0.918,0.926,0.953	0.811	0.138
19285	ENSMUSG00000035621	Midn	chr10	+	79989424	79989553	79987494	79987557	79989649	79989702	19285	87,92,81,99	66,88,55,86	70	109	198	99	0.00153653	0.0331297	0.397,0.343,0.424,0.365	0.243	0.139
2070	ENSMUSG00000000708	Kat2b	chr17	+	53972433	53972470	53970562	53970677	53972680	53972744	2070	11,23,17,8	1,0,0,0	27	4	136	99	0.000877664	0.0207814	0.889,1.0,1.0,1.0	0.831	0.141
1003	ENSMUSG00000024597	Slc12a2	chr18	+	58068022	58068070	58065551	58065677	58069379	58069502	1003	79,87,74,73	2,0,0,0	75	9	147	99	6.43136e-07	4.20818e-05	0.964,1.0,1.0,1.0	0.849	0.142
23184	ENSMUSG00000026409	Pfkfb2	chr1	-	130624753	130624822	130618751	130618885	130625642	130625822	23184	1,1,1,1	1,1,0,0	4	2	168	99	0.00049914	0.0133245	0.371,0.371,1.0,1.0	0.541	0.144
5672	ENSMUSG00000049550	Clip1	chr5	-	123751130	123753398	123749884	123750001	123755398	123755614	5672	24,37,27,26	64,52,51,58	11	90	198	99	8.67259e-06	0.000428675	0.158,0.262,0.209,0.183	0.058	0.145
30173	ENSMUSG00000031822	Gse1	chr8	+	121300909	121301017	121299374	121299645	121301672	121302044	30173	79,78,56,70	2,1,1,2	88	10	198	99	0.00011871	0.00396634	0.952,0.975,0.966,0.946	0.815	0.145
1232	ENSMUSG00000024911	Fibp	chr19	+	5514361	5514459	5513814	5514243	5514952	5515077	1232	100114102116	1,0,0,0	123	11	197	99	2.26867e-08	2.12926e-06	0.98,1.0,1.0,1.0	0.849	0.146
3933	ENSMUSG00000051166	Eml5	chr12	-	98760372	98760545	98758774	98758937	98760689	98760878	3933	26,51,75,32	0,0,2,0	106	10	198	99	1.86509e-06	0.000108061	1.0,1.0,0.949,1.0	0.841	0.146
9769	ENSMUSG00000027628	Aar2	chr2	+	156391804	156391947	156389503	156389803	156392568	156393369	9769	14,5,4,9	21,27,17,27	0	23	198	99	0.000168275	0.00538636	0.25,0.085,0.105,0.143	0	0.146
20259	ENSMUSG00000019961	Tmpo	chr10	-	90989139	90989259	90988946	90989042	90994609	90994707	20259	868987814904	74,93,67,76	473	99	198	99	2.3964e-07	1.75021e-05	0.854,0.841,0.859,0.856	0.705	0.147
16468	ENSMUSG00000036501	Fam13b	chr18	-	34592409	34592475	34590716	34590927	34595113	34595261	16468	10,13,8,12	26,28,18,24	5	44	165	99	0.00251038	0.0489842	0.188,0.218,0.211,0.231	0.064	0.148
9211	ENSMUSG00000032826	Ank2	chr3	-	126806321	126806420	126804502	126804700	126806887	126806986	9211	20,30,7,19	0,0,1,1	47	7	198	99	2.6182e-05	0.00111284	1.0,1.0,0.778,0.905	0.77	0.151
1421	ENSMUSG00000041119	Pde9a	chr17	+	31679152	31679235	31678874	31678979	31680544	31680683	1421	10,22,17,15	0,0,0,0	40	4	182	99	0.00154103	0.0331578	1.0,1.0,1.0,1.0	0.845	0.155
23530	ENSMUSG00000032479	Map4	chr9	+	109910488	109910678	109908848	109908961	109910908	109910982	23530	60,75,62,87	1,1,0,3	79	9	198	99	3.92993e-05	0.00156759	0.968,0.974,1.0,0.935	0.814	0.155
18739	ENSMUSG00000028759	Hp1bp3	chr4	+	137948836	137949034	137943606	137944051	137949399	137949499	18739	185196129127	53,60,39,38	174	99	198	99	0.000556381	0.0144799	0.636,0.62,0.623,0.626	0.468	0.158
21614	ENSMUSG00000054728	Phactr1	chr13	+	43213046	43213253	43210654	43210822	43231130	43231452	21614	6,11,11,10	0,0,0,0	53	5	198	99	0.000131982	0.00432477	1.0,1.0,1.0,1.0	0.841	0.159
26186	ENSMUSG00000042520	Ubap2l	chr3	-	89938617	89938677	89935631	89935684	89941371	89941484	26186	280270210235	56,52,72,54	171	82	159	99	0.000335868	0.00959807	0.757,0.764,0.645,0.73	0.565	0.159
7230	ENSMUSG00000052584	Serp2	chr14	-	76777345	76777494	76770255	76770686	76787421	76787494	7230	15,19,5,15	21,22,18,24	8	53	198	99	0.000495081	0.0132503	0.263,0.302,0.122,0.238	0.07	0.161
28980	ENSMUSG00000000632	Sez6	chr11	+	77868070	77868109	77867569	77867767	77868362	77868480	28980	1,2,1,3	0,0,0,0	51	7	138	99	8.68013e-06	0.000428675	1.0,1.0,1.0,1.0	0.839	0.161
14197	ENSMUSG00000016918	Sulf1	chr1	+	12920983	12921017	12918554	12918678	12929035	12930595	14197	174236156220	9,14,5,8	96	20	133	99	5.5738e-06	0.000284059	0.935,0.926,0.959,0.953	0.781	0.162
3512	ENSMUSG00000020647	Ncoa1	chr12	-	4347475	4347623	4344909	4346248	4356423	4356564	3512	5,10,13,10	1,0,0,0	32	5	198	99	4.67027e-05	0.00180729	0.714,1.0,1.0,1.0	0.762	0.166
9472	ENSMUSG00000047248	C2cd3	chr7	+	100029174	100029332	100023470	100023740	100039285	100039509	9472	45,38,30,43	1,2,2,0	47	7	198	99	0.000862244	0.0204864	0.957,0.905,0.882,1.0	0.77	0.166
9808	ENSMUSG00000054199	Gon4l	chr3	+	88799824	88799975	88797741	88798264	88801748	88801865	9808	56,66,63,59	2,3,0,2	57	8	198	99	0.000876816	0.0207814	0.933,0.917,1.0,0.937	0.781	0.166
19727	ENSMUSG00000031708	Tecr	chr8	-	84300039	84300084	84299469	84299952	84300499	84300551	19727	233268250243	88,113,67,77	190	130	144	99	8.47182e-05	0.00296328	0.645,0.62,0.72,0.685	0.501	0.166
11163	ENSMUSG00000026200	Glb1l	chr1	-	75178830	75178952	75178693	75178734	75179051	75179110	11163	13,16,17,19	1,0,0,0	24	3	198	99	0.00151804	0.0328065	0.867,1.0,1.0,1.0	0.8	0.167
21863	ENSMUSG00000035901	Dennd5a	chr7	-	109534688	109534760	109533899	109534009	109559280	109559677	21863	97,114,91,84	5,4,6,4	99	19	171	99	7.24614e-05	0.00262761	0.918,0.943,0.898,0.924	0.751	0.17
1359	ENSMUSG00000055202	Zfp811	chr17	-	33019341	33019421	33017382	33017847	33019785	33019912	1359	31,35,44,25	3,2,0,0	48	8	179	99	0.000568664	0.0147256	0.851,0.906,1.0,1.0	0.768	0.171
20631	ENSMUSG00000030172	Erc1	chr6	-	119754939	119755032	119750694	119750862	119756437	119756593	20631	10,26,7,7	15,26,9,20	8	43	192	99	0.00192885	0.0396122	0.256,0.34,0.286,0.153	0.088	0.171
26185	ENSMUSG00000042520	Ubap2l	chr3	-	89938602	89938677	89935631	89935684	89941371	89941484	26185	244224170201	56,52,72,54	143	82	174	99	0.000525678	0.0138723	0.713,0.71,0.573,0.679	0.498	0.171
5622	ENSMUSG00000029004	Kmt2e	chr5	+	23705448	23705574	23705253	23705342	23705724	23705810	5622	138156149140	0,6,12,4	218	34	198	99	7.71582e-07	4.95485e-05	1.0,0.929,0.861,0.946	0.762	0.172
16323	ENSMUSG00000028246	Faxc	chr4	+	21948691	21948888	21936632	21936768	21993297	21994751	16323	29,26,24,22	0,0,0,2	45	6	198	99	4.16299e-05	0.00164161	1.0,1.0,1.0,0.846	0.789	0.172
2228	ENSMUSG00000022801	Lrch3	chr16	+	32816175	32816283	32815317	32815366	32817751	32817858	2228	59,46,49,44	0,1,2,3	79	12	198	99	7.20266e-05	0.00262101	1.0,0.958,0.925,0.88	0.767	0.174
11539	ENSMUSG00000000085	Scmh1	chr4	+	120319209	120319352	120313481	120313706	120320271	120320281	11539	15,16,23,21	0,0,0,0	47	5	198	99	7.02154e-05	0.00256862	1.0,1.0,1.0,1.0	0.825	0.175
1870	ENSMUSG00000024163	Mapk8ip3	chr17	-	25139445	25139469	25136968	25137113	25142789	25142842	1870	24,31,23,22	1,1,3,3	44	13	123	99	0.00101485	0.0235721	0.951,0.961,0.861,0.855	0.731	0.176
9256	ENSMUSG00000028107	Tars2	chr3	-	95653846	95654009	95653344	95653482	95654750	95654968	9256	51,44,51,68	0,4,3,0	44	7	198	99	0.00158664	0.0339954	1.0,0.846,0.895,1.0	0.759	0.176
28233	ENSMUSG00000032816	Igdcc4	chr9	+	65031893	65032058	65031057	65031471	65032566	65032704	28233	12,14,16,15	0,0,1,0	39	5	198	99	5.35837e-05	0.00203187	1.0,1.0,0.889,1.0	0.796	0.176
30001	ENSMUSG00000035958	Tdp2	chr13	+	25015992	25016078	25015661	25015912	25019998	25020169	30001	93,95,73,116	2,1,2,2	35	5	185	99	0.00135088	0.0297769	0.961,0.981,0.951,0.969	0.789	0.176
14752	ENSMUSG00000001998	Ap4e1	chr2	+	126885598	126885676	126885340	126885463	126888067	126888207	14752	21,29,26,24	0,0,0,0	33	4	177	99	0.000923383	0.0217646	1.0,1.0,1.0,1.0	0.822	0.178
19151	ENSMUSG00000056770	Setd3	chr12	-	108126491	108126640	108124534	108124607	108129231	108129324	19151	158155117109	20,16,18,9	121	35	198	99	0.000471546	0.0126937	0.798,0.829,0.765,0.858	0.634	0.178
24645	ENSMUSG00000039242	B3galnt2	chr13	+	14145351	14145452	14140894	14141042	14155185	14155281	24645	47,45,43,57	0,0,1,0	34	4	198	99	0.000514281	0.0136044	1.0,1.0,0.956,1.0	0.81	0.179
22520	ENSMUSG00000050565	Tor1aip2	chr1	+	155916820	155916880	155916662	155916748	155927039	155927369	22520	64,72,58,88	49,50,59,54	32	54	159	99	0.00226213	0.0449435	0.449,0.473,0.38,0.504	0.27	0.181
9202	ENSMUSG00000032826	Ank2	chr3	-	126722313	126722496	126715260	126717620	126723370	126723535	9202	81,82,101,88	2,1,1,2	247	34	198	99	5.98774e-10	7.91068e-08	0.953,0.976,0.981,0.957	0.784	0.183
22710	ENSMUSG00000033004	Mycbp2	chr14	-	103412201	103412426	103411222	103411355	103419789	103419930	22710	46,45,13,33	0,0,0,0	61	7	198	99	1.69684e-06	0.000100273	1.0,1.0,1.0,1.0	0.813	0.187
9123	ENSMUSG00000031949	Adat1	chr8	-	112704670	112704770	112697496	112698823	112705930	112706076	9123	25,36,21,41	0,0,0,0	34	4	198	99	0.000691174	0.0172935	1.0,1.0,1.0,1.0	0.81	0.19
14606	ENSMUSG00000027624	Epb41l1	chr2	+	156376605	156376689	156371309	156371390	156378899	156378980	14606	40,42,24,22	0,0,0,0	55	7	183	99	1.50933e-06	9.04811e-05	1.0,1.0,1.0,1.0	0.81	0.19
4315	ENSMUSG00000035248	Tut7	chr13	-	59926950	59927015	59926565	59926629	59929831	59930157	4315	3,9,10,7	23,22,14,12	1	35	164	99	0.000118971	0.00396735	0.073,0.198,0.301,0.26	0.017	0.191
15757	ENSMUSG00000047146	Tet1	chr10	-	62669316	62669407	62668672	62668766	62673954	62676157	15757	21,20,1,22	0,1,0,0	28	4	190	99	0.000199722	0.00621085	1.0,0.912,1.0,1.0	0.785	0.193
27568	ENSMUSG00000036246	Gmip	chr8	+	70269882	70270079	70269652	70269790	70270372	70270760	27568	9,11,23,14	0,0,0,0	33	4	198	99	0.000630681	0.0159726	1.0,1.0,1.0,1.0	0.805	0.195
25879	ENSMUSG00000025812	Pard3	chr8	+	128086207	128086291	128083755	128083847	128096728	128096853	25879	111,105,77,105	0,0,1,1	64	9	183	99	3.96379e-08	3.57465e-06	1.0,1.0,0.977,0.983	0.794	0.196
26612	ENSMUSG00000020300	Cpeb4	chr11	+	31858824	31858875	31839857	31839939	31868800	31868824	26612	7,7,7,4	1,1,0,0	19	5	150	99	0.000129877	0.00427227	0.822,0.822,1.0,1.0	0.715	0.196
19205	ENSMUSG00000039585	Myo9a	chr9	+	59782484	59782697	59781884	59781966	59791762	59791875	19205	14,14,3,16	18,17,9,15	6	41	198	99	0.000229893	0.0070435	0.28,0.292,0.143,0.348	0.068	0.198
4144	ENSMUSG00000022750	Klhl22	chr16	+	17594265	17594984	17589567	17589733	17602066	17602259	4144	81,93,64,73	1,0,0,0	62	8	198	99	1.56723e-07	1.21296e-05	0.976,1.0,1.0,1.0	0.795	0.199
14389	ENSMUSG00000089872	Rps6kc1	chr1	-	190637139	190637315	190631647	190631768	190643752	190643935	14389	3,3,2,4	1,1,0,0	6	2	198	99	0.00104143	0.0239607	0.6,0.6,1.0,1.0	0.6	0.2
15997	ENSMUSG00000040481	Bptf	chr11	-	106985827	106986016	106977537	106977723	106986541	106986751	15997	22,17,10,28	0,0,0,0	32	4	198	99	0.000571999	0.0147935	1.0,1.0,1.0,1.0	0.8	0.2
3244	ENSMUSG00000036167	Pphln1	chr15	+	93318164	93318371	93308572	93308664	93321894	93321956	3244	52,61,41,63	43,40,44,55	20	48	198	99	0.000335946	0.00959807	0.377,0.433,0.318,0.364	0.172	0.201
19850	ENSMUSG00000034109	Golim4	chr3	-	75809707	75809791	75805277	75805439	75810553	75810636	19850	56,78,50,46	56,46,36,39	25	51	183	99	0.000546389	0.0142738	0.351,0.478,0.429,0.39	0.21	0.202
29538	ENSMUSG00000000202	Btbd17	chr11	-	114684675	114684884	114683294	114683348	114686589	114686718	29538	6,19,20,32	0,1,1,0	18	3	198	99	0.00177252	0.0368663	1.0,0.905,0.909,1.0	0.75	0.204
12213	ENSMUSG00000033793	Atp6v1h	chr1	+	5171292	5171346	5168251	5168356	5187612	5187710	12213	62,72,47,64	18,24,25,23	71	61	153	99	0.000595232	0.0153004	0.69,0.66,0.549,0.643	0.43	0.205
3944	ENSMUSG00000035933	Cog5	chr12	+	31883180	31883385	31870123	31870205	31889753	31889853	3944	32,41,29,39	0,0,0,0	38	5	198	99	2.8311e-05	0.00118169	1.0,1.0,1.0,1.0	0.792	0.208
19192	ENSMUSG00000042167	Tent2	chr13	-	93296152	93296196	93291432	93291569	93304433	93304562	19192	179109103160	7,0,3,0	53	11	143	99	2.7519e-07	1.95479e-05	0.947,1.0,0.96,1.0	0.769	0.208
6433	ENSMUSG00000028469	Npr2	chr4	+	43643334	43643409	43643053	43643174	43643605	43643683	6433	33,31,32,36	2,0,2,1	38	8	174	99	0.000232113	0.00709057	0.904,1.0,0.901,0.953	0.73	0.209
17653	ENSMUSG00000030016	Zfp638	chr6	+	83934490	83934574	83931692	83931743	83935165	83935234	17653	69,73,64,71	15,26,15,10	72	40	183	99	0.00186697	0.0384554	0.713,0.603,0.698,0.793	0.493	0.209
28710	ENSMUSG00000037935	Smarce1	chr11	-	99115546	99115968	99111480	99111561	99119100	99119144	28710	344339322369	6,7,4,5	271	43	198	99	1.11022e-16	5.00614e-14	0.966,0.96,0.976,0.974	0.759	0.21
10948	ENSMUSG00000027615	Hps3	chr3	-	20073966	20074121	20072974	20073083	20076921	20077003	10948	22,25,20,45	2,1,0,1	31	6	198	99	0.000269964	0.00799941	0.846,0.926,1.0,0.957	0.721	0.211
9426	ENSMUSG00000024613	Tcof1	chr18	-	60960411	60960519	60955875	60956062	60961436	60961631	9426	68,87,80,81	31,60,57,24	38	48	198	99	0.00212921	0.0428361	0.523,0.42,0.412,0.628	0.284	0.212
13146	ENSMUSG00000000881	Dlg3	chrX	+	99855107	99855149	99853467	99853513	99856331	99856382	13146	43,50,35,37	0,0,2,0	71	15	141	99	1.4922e-09	1.7788e-07	1.0,1.0,0.925,1.0	0.769	0.212
6609	ENSMUSG00000032641	Gpr19	chr6	-	134863853	134863899	134854179	134854297	134864592	134864731	6609	2,4,2,2	0,1,1,0	7	3	145	99	0.000595738	0.0153004	1.0,0.732,0.577,1.0	0.614	0.213
9473	ENSMUSG00000047248	C2cd3	chr7	+	100029232	100029332	100023470	100023740	100039285	100039509	9473	34,27,23,24	1,2,2,0	33	7	198	99	0.00102017	0.0235902	0.944,0.871,0.852,1.0	0.702	0.215
15687	ENSMUSG00000026436	Elk4	chr1	+	131951290	131951576	131947087	131947204	131959301	131960350	15687	10,7,6,5	0,1,1,0	8	2	198	99	0.00247558	0.0483962	1.0,0.778,0.75,1.0	0.667	0.215
27804	ENSMUSG00000032340	Neo1	chr9	-	58791752	58791911	58787874	58788138	58795683	58795776	27804	197218181217	3,4,6,6	199	35	198	99	6.77447e-12	1.39905e-09	0.97,0.965,0.938,0.948	0.74	0.215
24284	ENSMUSG00000046311	Zfp62	chr11	+	49094822	49094995	49094311	49094365	49103521	49103603	24284	4,5,2,1	5,5,5,6	0	14	198	99	0.000976464	0.0228857	0.286,0.333,0.167,0.077	0	0.216
26271	ENSMUSG00000075486	Commd6	chr14	-	101877723	101877735	101874389	101874542	101877824	101878122	26271	33,19,21,24	1,1,1,3	20	7	111	99	0.000812474	0.019573	0.967,0.944,0.949,0.877	0.718	0.216
19386	ENSMUSG00000030922	Lyrm1	chr7	+	119499333	119499531	119495089	119495113	119509026	119509185	19386	3,3,2,4	1,0,0,1	6	2	198	99	0.000986671	0.0229733	0.6,1.0,1.0,0.667	0.6	0.217
15920	ENSMUSG00000057101	Zfp180	chr7	+	23784850	23784931	23781348	23781663	23797245	23797320	15920	40,29,28,42	2,0,0,0	29	5	180	99	3.37885e-05	0.00138167	0.917,1.0,1.0,1.0	0.761	0.218
16302	ENSMUSG00000020376	Rnf130	chr11	+	49990072	49990166	49986602	49986807	50009871	50016546	16302	54,49,38,54	36,29,14,32	40	56	193	99	0.000708825	0.01765	0.435,0.464,0.582,0.464	0.268	0.218
26085	ENSMUSG00000036529	Sbf1	chr15	-	89180154	89180232	89179597	89179779	89183685	89183823	26085	69,82,49,91	5,6,2,2	45	11	177	99	0.000388335	0.010841	0.885,0.884,0.932,0.962	0.696	0.22
13625	ENSMUSG00000026584	Scyl3	chr1	+	163767449	163767552	163766308	163766365	163768675	163768787	13625	39,33,39,40	0,0,0,0	35	5	198	99	2.09542e-05	0.00091339	1.0,1.0,1.0,1.0	0.778	0.222
18926	ENSMUSG00000033295	Ptprf	chr4	-	118088682	118088988	118087891	118088085	118092155	118092300	18926	192231160254	3,3,0,6	91	15	198	99	3.35522e-09	3.7216e-07	0.97,0.975,1.0,0.955	0.752	0.223
26689	ENSMUSG00000039599	Fam149b	chr14	+	20409822	20409984	20408091	20408208	20424397	20424458	26689	22,16,23,17	2,0,0,0	17	3	198	99	0.00212113	0.0427564	0.846,1.0,1.0,1.0	0.739	0.223
16615	ENSMUSG00000016024	Lbp	chr2	+	158166428	158166596	158163974	158164034	158167626	158167694	16615	32,52,39,34	2,0,2,0	21	4	198	99	0.000795135	0.0193349	0.889,1.0,0.907,1.0	0.724	0.225
141	ENSMUSG00000036748	Cuedc2	chr19	-	46326748	46326850	46321056	46321140	46327007	46327066	141	7,6,8,9	10,10,18,15	0	12	198	99	0.000223543	0.00687942	0.259,0.231,0.182,0.231	0	0.226
14540	ENSMUSG00000024083	Pja2	chr17	-	64604718	64604904	64599833	64600019	64615616	64616661	14540	109,91,89,84	16,27,18,23	111	64	198	99	6.99126e-05	0.00256206	0.773,0.628,0.712,0.646	0.464	0.226
24111	ENSMUSG00000069601	Ank3	chr10	+	69740277	69740340	69740027	69740100	69763524	69763648	24111	8,11,6,2	13,9,7,10	5	46	162	99	0.000723878	0.017937	0.273,0.428,0.344,0.109	0.062	0.226
6506	ENSMUSG00000024109	Nrxn1	chr17	-	90471219	90471309	90469541	90469861	90515750	90515922	6506	5,3,1,2	0,0,0,0	39	6	189	99	4.46677e-06	0.000232788	1.0,1.0,1.0,1.0	0.773	0.227
8086	ENSMUSG00000050017	Pitpnb	chr5	+	111533385	111533470	111530853	111530976	111534368	111536225	8086	248246188201	39,50,49,34	136	72	184	99	1.25335e-06	7.60146e-05	0.774,0.726,0.674,0.761	0.504	0.23
4179	ENSMUSG00000004791	Pgf	chr12	-	85216284	85216314	85216131	85216191	85218148	85218228	4179	6,9,5,3	0,0,0,0	17	4	129	99	0.000244391	0.0073902	1.0,1.0,1.0,1.0	0.765	0.235
4494	ENSMUSG00000030077	Chl1	chr6	+	103643880	103643928	103642771	103642942	103645688	103645809	4494	1,0,1,1	0,1,0,0	60	38	147	99	2.77355e-05	0.00116692	1.0,0.0,1.0,1.0	0.515	0.235
6898	ENSMUSG00000032366	Tpm1	chr9	-	66936945	66937024	66935173	66935449	66938310	66938380	6898	255226190240	8,5,11,6	48	11	178	99	1.79149e-05	0.00080431	0.947,0.962,0.906,0.957	0.708	0.235
24032	ENSMUSG00000031641	Cbr4	chr8	+	61942973	61943094	61940767	61941024	61944578	61944712	24032	27,25,22,30	0,0,0,0	19	3	198	99	0.00242259	0.0476297	1.0,1.0,1.0,1.0	0.76	0.24
1495	ENSMUSG00000024127	Prepl	chr17	-	85395767	85395870	85390620	85390743	85397533	85397669	1495	58,66,50,54	32,28,35,35	55	94	198	99	2.78328e-06	0.000152727	0.475,0.541,0.417,0.435	0.226	0.241
13955	ENSMUSG00000035769	Xylb	chr9	+	119190179	119190249	119188297	119188380	119193562	119193643	13955	9,6,3,8	0,2,1,0	7	3	169	99	0.00225965	0.0449374	1.0,0.637,0.637,1.0	0.578	0.241
14339	ENSMUSG00000036053	Fmnl2	chr2	+	53020423	53020517	53016864	53016988	53021851	53023816	14339	55,66,36,38	14,17,8,15	36	27	193	99	0.00183851	0.0380203	0.668,0.666,0.698,0.565	0.406	0.243
19957	ENSMUSG00000042632	Pla2g6	chr15	-	79211834	79211914	79201960	79202210	79212409	79212453	19957	7,10,13,11	1,0,0,0	13	3	179	99	0.000347643	0.00982399	0.795,1.0,1.0,1.0	0.706	0.243
29217	ENSMUSG00000020926	Adam11	chr11	+	102667813	102667904	102667614	102667729	102668456	102668474	29217	15,11,23,17	0,0,0,1	21	4	190	99	9.28322e-05	0.00320921	1.0,1.0,1.0,0.899	0.732	0.243
19397	ENSMUSG00000033767	Tmem131l	chr3	-	83816458	83816641	83813653	83813732	83817675	83817815	19397	55,49,47,67	11,7,10,19	53	31	198	99	0.000779847	0.0190301	0.714,0.778,0.701,0.638	0.461	0.247
13544	ENSMUSG00000049690	Nckap5	chr1	-	125961509	125961701	125952012	125955752	126030280	126030400	13544	2,9,7,6	1,0,0,0	10	3	198	99	0.000135914	0.00443261	0.5,1.0,1.0,1.0	0.625	0.25
18924	ENSMUSG00000033295	Ptprf	chr4	-	118082995	118083574	118082225	118082323	118083650	118083768	18924	179226153232	1,2,3,6	86	17	198	99	1.25652e-10	1.91639e-08	0.989,0.983,0.962,0.951	0.717	0.254
26544	ENSMUSG00000021843	Ktn1	chr14	+	47941876	47941945	47941643	47941734	47943219	47943257	26544	150169120134	75,99,100,81	66	128	168	99	1.89483e-08	1.82894e-06	0.541,0.501,0.414,0.494	0.233	0.254
29510	ENSMUSG00000031379	Pir	chrX	+	163125469	163125514	163113010	163113095	163141143	163141226	29510	35,41,31,27	0,0,1,0	16	4	144	99	0.000129968	0.00427227	1.0,1.0,0.955,1.0	0.733	0.256
2413	ENSMUSG00000022892	App	chr16	-	84840463	84840631	84827119	84827253	84853211	84853414	2413	92,79,73,113	53,68,67,65	52	141	198	99	7.87449e-10	9.66465e-08	0.465,0.367,0.353,0.465	0.156	0.257
27774	ENSMUSG00000028995	Fam126a	chr5	-	24171131	24171429	24169476	24170356	24184485	24184645	27774	28,16,18,23	26,36,21,14	7	52	198	99	3.91128e-06	0.000206959	0.35,0.182,0.3,0.451	0.063	0.258
13379	ENSMUSG00000026643	Nmt2	chr2	+	3306433	3306476	3305848	3305984	3310503	3310648	13379	50,47,20,36	5,3,3,1	35	14	142	99	8.49648e-05	0.0029669	0.875,0.916,0.823,0.962	0.635	0.259
9271	ENSMUSG00000036555	Iqce	chr5	-	140651762	140651963	140647581	140651248	140656221	140656322	9271	19,27,20,12	0,0,0,0	17	3	198	99	0.00161859	0.034469	1.0,1.0,1.0,1.0	0.739	0.261
10830	ENSMUSG00000074238	Ap1ar	chr3	-	127609244	127609343	127606888	127606944	127610558	127610655	10830	218190152176	34,34,38,34	116	68	198	99	1.35033e-07	1.06497e-05	0.762,0.736,0.667,0.721	0.46	0.262
13219	ENSMUSG00000000168	Dlat	chr9	-	50569144	50569298	50564921	50565048	50569464	50569589	13219	64,55,57,59	0,0,3,0	30	6	198	99	3.58748e-06	0.000192776	1.0,1.0,0.905,1.0	0.714	0.262
2261	ENSMUSG00000022537	Tmem44	chr16	-	30337117	30337150	30330672	30333640	30348229	30348388	2261	7,8,11,9	9,15,14,12	6	51	132	99	7.05749e-05	0.00257723	0.368,0.286,0.371,0.36	0.081	0.265
10115	ENSMUSG00000032827	Ppp1r9a	chr6	+	5083040	5083106	5077479	5077615	5100431	5100587	10115	7,12,4,2	12,12,3,11	1	20	165	99	0.000788374	0.019193	0.259,0.375,0.444,0.098	0.029	0.265
30343	ENSMUSG00000026153	Fam135a	chr1	-	24088210	24088288	24085438	24085488	24092263	24092417	30343	59,69,34,43	7,12,2,10	39	19	177	99	0.00118518	0.0266627	0.825,0.763,0.905,0.706	0.534	0.266
5048	ENSMUSG00000025006	Sorbs1	chr19	-	40365088	40365460	40361919	40362061	40370964	40371077	5048	6,16,7,4	7,6,6,5	7	28	198	99	0.00145048	0.0317026	0.3,0.571,0.368,0.286	0.111	0.27
5047	ENSMUSG00000025006	Sorbs1	chr19	-	40365088	40365247	40361919	40362061	40365427	40365460	5047	3,9,7,4	0,1,0,1	6	2	198	99	0.00123004	0.0275226	1.0,0.818,1.0,0.667	0.6	0.271
14626	ENSMUSG00000039307	Hexdc	chr11	+	121110666	121110749	121109368	121109564	121111908	121111987	14626	16,6,11,19	0,0,3,0	10	3	182	99	0.00211011	0.0426172	1.0,1.0,0.666,1.0	0.645	0.271
28468	ENSMUSG00000046603	Tcaim	chr9	+	122655257	122655355	122653527	122653650	122655911	122656003	28468	11,14,4,9	0,0,0,0	16	3	197	99	0.00232715	0.0460589	1.0,1.0,1.0,1.0	0.728	0.272
28701	ENSMUSG00000005417	Mprip	chr11	+	59662977	59663043	59662442	59662528	59666341	59667049	28701	271268219288	150134151113	151	255	165	99	6.81244e-12	1.39905e-09	0.52,0.545,0.465,0.605	0.262	0.272
22953	ENSMUSG00000030924	Rexo5	chr7	+	119427314	119427429	119426525	119426599	119431893	119431998	22953	5,7,4,8	0,1,1,1	7	3	198	99	0.00146438	0.0319728	1.0,0.778,0.667,0.8	0.538	0.273
23528	ENSMUSG00000032479	Map4	chr9	+	109900093	109900207	109897760	109898053	109901680	109901773	23528	133157140128	6,7,3,8	103	28	198	99	2.91009e-09	3.27688e-07	0.917,0.918,0.959,0.889	0.648	0.273
10277	ENSMUSG00000018449	Rpain	chr11	+	70863840	70863901	70862589	70862760	70868483	70868513	10277	32,29,29,25	0,0,3,0	18	5	160	99	3.94255e-05	0.0015696	1.0,1.0,0.857,1.0	0.69	0.274
29926	ENSMUSG00000019969	Psen1	chr12	+	83746128	83746195	83734925	83735067	83746374	83746425	29926	65,43,58,59	3,5,1,4	35	12	166	99	5.13022e-05	0.00195969	0.928,0.837,0.972,0.898	0.635	0.274
19530	ENSMUSG00000042766	Trim46	chr3	-	89143609	89143907	89141483	89142599	89144923	89145226	19530	3,2,1,5	0,0,0,1	15	4	198	99	3.53152e-05	0.00142789	1.0,1.0,1.0,0.714	0.652	0.276
22193	ENSMUSG00000087479	Gm16835	chr14	+	119343557	119343726	119338443	119338576	119347030	119347804	22193	1,4,5,1	1,0,0,0	5	2	198	99	0.00033267	0.00953073	0.333,1.0,1.0,1.0	0.556	0.277
1496	ENSMUSG00000024127	Prepl	chr17	-	85395767	85396303	85390620	85390743	85397533	85397652	1496	70,102,66,77	32,28,35,35	68	94	198	99	2.25577e-07	1.6651e-05	0.522,0.646,0.485,0.524	0.266	0.278
18111	ENSMUSG00000023764	Sfi1	chr11	-	3103431	3103498	3096161	3096292	3114556	3114713	18111	2,4,5,5	1,0,1,0	8	4	166	99	8.4528e-05	0.00296162	0.544,1.0,0.749,1.0	0.544	0.279
19227	ENSMUSG00000022139	Mbnl2	chr14	+	120642049	120642144	120633862	120634016	120666346	120667038	19227	19,15,18,21	1,0,1,2	17	5	194	99	0.000735577	0.0181203	0.907,1.0,0.902,0.843	0.634	0.279
19570	ENSMUSG00000021902	Phf7	chr14	-	30962815	30962940	30961587	30961694	30963682	30963784	19570	25,18,19,18	0,1,2,0	15	4	198	99	0.000249907	0.00747989	1.0,0.9,0.826,1.0	0.652	0.279
29540	ENSMUSG00000000202	Btbd17	chr11	-	114684675	114685047	114683257	114683348	114686589	114686699	29540	3,17,16,28	0,1,1,0	12	3	198	99	0.000703114	0.0175499	1.0,0.895,0.889,1.0	0.667	0.279
27790	ENSMUSG00000052516	Robo2	chr16	-	73805662	73805674	73782475	73782600	73812758	73812886	27790	13,10,11,11	3,1,3,2	25	19	111	99	0.000812196	0.019573	0.794,0.899,0.766,0.831	0.54	0.282
21526	ENSMUSG00000036860	Mrpl55	chr11	+	59095000	59095081	59093311	59093485	59095381	59095583	21526	31,31,32,36	0,0,0,1	13	3	180	99	0.001742	0.036452	1.0,1.0,1.0,0.952	0.704	0.284
1907	ENSMUSG00000007035	Msh5	chr17	-	35261073	35261156	35260445	35260491	35262704	35262740	1907	5,2,6,6	0,0,0,1	7	2	182	99	0.00134376	0.029683	1.0,1.0,1.0,0.765	0.656	0.285
5250	ENSMUSG00000017978	Cadps2	chr6	-	23320931	23320946	23314131	23314206	23321704	23321852	5250	10,5,7,4	0,2,0,0	6	3	114	99	0.00104197	0.0239607	1.0,0.685,1.0,1.0	0.635	0.286
30314	ENSMUSG00000021495	Fam193b	chr13	-	55712332	55712393	55702029	55702261	55717517	55718933	30314	14,10,12,14	0,0,0,0	16	4	160	99	0.000130241	0.00427447	1.0,1.0,1.0,1.0	0.712	0.288
4294	ENSMUSG00000074863	Platr25	chr13	-	62894415	62894645	62886705	62886912	62908395	62908523	4294	5,3,4,3	1,0,1,0	5	2	198	99	0.000642979	0.0162247	0.714,1.0,0.667,1.0	0.556	0.289
2306	ENSMUSG00000022884	Eif4a2	chr16	+	22931100	22931207	22930566	22930646	22931916	22931934	2306	261249229272	122,130,115,99	168	279	198	99	6.66134e-16	2.60697e-13	0.517,0.489,0.499,0.579	0.231	0.29
14951	ENSMUSG00000026159	Agfg1	chr1	+	82857728	82857848	82853891	82854045	82859948	82860158	14951	158123117130	12,6,8,3	95	30	198	99	5.45663e-09	5.92573e-07	0.868,0.911,0.88,0.956	0.613	0.291
6286	ENSMUSG00000029208	Guf1	chr5	+	69720425	69720565	69718996	69719200	69721866	69721990	6286	94,86,68,80	24,23,29,14	65	59	198	99	3.83356e-06	0.000203532	0.662,0.652,0.54,0.741	0.355	0.294
11352	ENSMUSG00000039089	L3mbtl3	chr10	-	26220074	26220149	26218405	26218565	26220509	26220621	11352	38,48,43,46	3,2,0,4	35	12	174	99	1.90902e-05	0.0008407	0.878,0.932,1.0,0.867	0.624	0.295
6783	ENSMUSG00000039716	Dock3	chr9	-	106959573	106959722	106939197	106939282	106985558	106985655	6783	5,9,9,8	0,0,0,0	19	4	198	99	4.59388e-05	0.00178105	1.0,1.0,1.0,1.0	0.704	0.296
1885	ENSMUSG00000024392	Bag6	chr17	+	35361473	35361581	35361282	35361360	35361702	35361815	1885	196239161294	31,46,31,54	121	78	198	99	4.99343e-10	6.72556e-08	0.76,0.722,0.722,0.731	0.437	0.297
10161	ENSMUSG00000028360	Slc44a5	chr3	+	153910694	153910768	153877205	153877254	153928396	153928481	10161	3,10,2,4	0,0,0,0	12	3	173	99	0.00165515	0.0351033	1.0,1.0,1.0,1.0	0.696	0.304
8476	ENSMUSG00000024985	Tcf7l2	chr19	+	55915115	55915188	55914408	55914481	55916161	55916186	8476	9,6,8,7	4,6,7,3	37	106	172	99	0.000313979	0.00909573	0.564,0.365,0.397,0.573	0.167	0.308
11426	ENSMUSG00000006476	Nsmf	chr2	+	24948264	24948333	24947976	24947982	24949032	24949057	11426	14,18,17,13	3,3,2,0	21	11	168	99	0.00221037	0.0441265	0.733,0.78,0.834,1.0	0.529	0.308
8727	ENSMUSG00000054099	Slc25a40	chr5	+	8474796	8474887	8472872	8473039	8477195	8477267	8727	4,0,3,2	0,1,1,0	1	1	190	99	0.000229363	0.00703764	1.0,0.0,0.61,1.0	0.343	0.309
6902	ENSMUSG00000032366	Tpm1	chr9	-	66939747	66939823	66939232	66939308	66940075	66940146	6902	256293177300	60,103,66,75	51	55	175	99	6.93291e-08	5.84563e-06	0.707,0.617,0.603,0.694	0.344	0.311
12042	ENSMUSG00000026466	Tor1aip1	chr1	-	155895713	155895769	155893963	155894005	155898045	155898126	12042	18,14,19,0	19,19,10,44	0	43	155	99	9.95604e-07	6.16442e-05	0.377,0.32,0.548,0.0	0	0.311
13194	ENSMUSG00000032333	Stoml1	chr9	+	58162816	58163096	58162123	58162323	58163922	58164020	13194	10,12,4,4	5,9,7,12	0	19	198	99	5.54532e-06	0.000283303	0.5,0.4,0.222,0.143	0	0.316
15057	ENSMUSG00000075297	H60b	chr10	+	22162038	22162302	22161589	22161775	22162952	22163147	15057	3,6,5,2	0,0,0,0	13	3	198	99	0.00138906	0.0304566	1.0,1.0,1.0,1.0	0.684	0.316
23644	ENSMUSG00000042473	Tbc1d8b	chrX	+	138601747	138601858	138585744	138586059	138605350	138605469	23644	4,6,8,5	0,1,2,0	7	3	198	99	0.00169058	0.0356725	1.0,0.75,0.667,1.0	0.538	0.316
4142	ENSMUSG00000007411	Mark3	chr12	+	111618391	111618418	111613904	111614162	111619823	111619868	4142	74,78,55,62	49,49,39,60	25	78	126	99	2.40099e-08	2.2433e-06	0.543,0.556,0.526,0.448	0.201	0.317
26548	ENSMUSG00000021843	Ktn1	chr14	+	47963927	47964011	47963682	47963766	47967796	47967880	26548	38,49,51,32	19,9,23,14	18	26	183	99	0.000286008	0.00837906	0.52,0.747,0.545,0.553	0.272	0.319
19073	ENSMUSG00000027018	Hat1	chr2	+	71264377	71264550	71250933	71252083	71271511	71271966	19073	1,2,3,0	0,0,0,1	3	2	198	99	7.58933e-05	0.0027377	1.0,1.0,1.0,0.0	0.429	0.321
22394	ENSMUSG00000035203	Epn1	chr7	+	5096310	5096385	5095839	5095964	5096897	5096981	22394	181182118215	5,12,14,15	72	31	174	99	3.08432e-10	4.26499e-08	0.954,0.896,0.827,0.891	0.569	0.323
29112	ENSMUSG00000020716	Nf1	chr11	+	79354058	79354121	79349596	79349732	79359542	79359701	29112	14,21,8,18	9,8,2,7	21	33	162	99	0.000591277	0.0152541	0.487,0.616,0.71,0.611	0.28	0.326
29796	ENSMUSG00000085936	2610307P16Rik	chr13	-	28853764	28853977	28852352	28852687	28895099	28895191	29796	3,9,5,5	0,0,1,0	9	3	198	99	5.91328e-05	0.00221796	1.0,1.0,0.714,1.0	0.6	0.329
25339	ENSMUSG00000031565	Fgfr1	chr8	+	26045523	26045790	26022265	26022444	26047746	26047830	25339	86,155,69,151	78,0,55,0	43	39	198	99	8.34965e-05	0.00293825	0.355,1.0,0.385,1.0	0.355	0.33
3271	ENSMUSG00000062906	Hdac10	chr15	-	89011352	89011421	89011071	89011198	89011588	89011693	3271	9,13,18,7	0,1,0,0	6	2	168	99	0.00238874	0.0470535	1.0,0.885,1.0,1.0	0.639	0.332
20665	ENSMUSG00000051586	Mical3	chr6	-	120930594	120930645	120929335	120929446	120934659	120934754	20665	4,4,7,12	7,7,9,10	0	12	150	99	4.30625e-05	0.00168847	0.274,0.274,0.339,0.442	0	0.332
9321	ENSMUSG00000035069	Oma1	chr4	+	103186034	103186163	103182489	103182597	103188501	103188576	9321	22,27,23,28	0,0,1,0	11	3	198	99	0.00091487	0.0215884	1.0,1.0,0.92,1.0	0.647	0.333
16063	ENSMUSG00000022429	Dmc1	chr15	-	79469062	79469177	79468519	79468580	79469298	79469372	16063	4,3,1,1	0,0,0,1	2	1	198	99	0.00140461	0.0307651	1.0,1.0,1.0,0.333	0.5	0.333
24026	ENSMUSG00000056073	Grik2	chr10	-	48979605	48979744	48976932	48977368	48981074	48981161	24026	11,5,4,12	0,0,0,0	12	3	198	99	0.00114162	0.0257946	1.0,1.0,1.0,1.0	0.667	0.333
23210	ENSMUSG00000056763	Cspp1	chr1	+	10155971	10156177	10153725	10153783	10158275	10158409	23210	34,43,38,38	8,6,6,8	41	31	198	99	1.06875e-05	0.000516735	0.68,0.782,0.76,0.704	0.398	0.334
13428	ENSMUSG00000044229	Nxpe4	chr9	+	48300692	48300795	48300171	48300314	48301549	48301652	13428	10,13,9,8	0,0,0,3	10	4	198	99	0.000414722	0.0113785	1.0,1.0,1.0,0.571	0.556	0.337
24607	ENSMUSG00000062866	Phactr2	chr10	-	13131053	13131065	13129085	13129623	13137509	13137668	24607	7,4,4,4	7,11,6,10	0	7	111	99	0.000986685	0.0229733	0.471,0.245,0.373,0.263	0	0.338
28227	ENSMUSG00000032076	Cadm1	chr9	+	47730031	47730115	47725070	47725243	47740674	47740707	28227	147164104155	2,5,3,5	112	38	183	99	1.11022e-16	5.00614e-14	0.975,0.947,0.949,0.944	0.615	0.339
7424	ENSMUSG00000028863	Meaf6	chr4	+	125001444	125001502	125001309	125001339	125002115	125002149	7424	9,12,8,13	3,6,3,4	36	57	157	99	8.13702e-05	0.00289003	0.654,0.558,0.627,0.672	0.285	0.343
28416	ENSMUSG00000031626	Sorbs2	chr8	+	46236579	46236663	46235838	46235997	46243012	46243062	28416	5,3,2,6	1,0,1,1	9	7	183	99	0.000246724	0.00741674	0.73,1.0,0.52,0.764	0.41	0.344
1420	ENSMUSG00000041119	Pde9a	chr17	+	31679152	31679223	31678874	31678979	31680544	31680701	1420	3,7,3,4	0,0,0,0	13	4	170	99	2.08122e-05	0.000910731	1.0,1.0,1.0,1.0	0.654	0.346
1539	ENSMUSG00000036026	Tmem63b	chr17	-	45989888	45989927	45988851	45988942	45990162	45990242	1539	15,26,16,30	10,12,12,11	10	25	138	99	0.00013986	0.00455411	0.518,0.609,0.489,0.662	0.223	0.347
13438	ENSMUSG00000019813	Cep57l1	chr10	-	41619037	41619217	41616835	41616909	41621766	41621917	13438	24,14,15,11	0,1,0,1	14	5	198	99	5.5099e-06	0.000283161	1.0,0.875,1.0,0.846	0.583	0.347
19721	ENSMUSG00000059921	Unc5c	chr3	+	141492617	141492674	141476778	141476943	141494631	141494823	19721	9,10,7,8	1,2,0,1	10	6	156	99	0.000628534	0.0159572	0.851,0.76,1.0,0.835	0.514	0.347
21187	ENSMUSG00000030733	Sh2b1	chr7	-	126067121	126067221	126066165	126066945	126067644	126067813	21187	41,42,33,57	4,4,6,8	23	14	198	99	0.000178509	0.00565288	0.837,0.84,0.733,0.781	0.451	0.347
12697	ENSMUSG00000026131	Dst	chr1	+	34288884	34289211	34288559	34288719	34289690	34289775	12697	53,66,28,52	5,5,2,4	55	26	198	99	1.9423e-07	1.48115e-05	0.841,0.868,0.875,0.867	0.514	0.349
14338	ENSMUSG00000036053	Fmnl2	chr2	+	53020423	53020470	53016864	53016988	53021851	53023816	14338	34,35,15,23	14,17,8,15	11	27	146	99	3.74149e-05	0.0014953	0.622,0.583,0.56,0.51	0.216	0.353
19181	ENSMUSG00000019978	Epb41l2	chr10	+	25369464	25369527	25366681	25369225	25371342	25371489	19181	6,5,6,8	0,0,0,0	9	3	162	99	0.000997713	0.0232002	1.0,1.0,1.0,1.0	0.647	0.353
6479	ENSMUSG00000037536	Fbxo34	chr14	+	47738250	47738327	47710017	47710174	47763661	47763771	6479	4,4,2,6	5,2,5,5	0	4	176	99	0.00165331	0.0351003	0.31,0.529,0.184,0.403	0	0.356
1908	ENSMUSG00000007035	Msh5	chr17	-	35261073	35261156	35260445	35260491	35263000	35263110	1908	3,2,4,4	0,0,0,2	4	2	182	99	0.000721269	0.0179168	1.0,1.0,1.0,0.521	0.521	0.359
5674	ENSMUSG00000049550	Clip1	chr5	-	123765356	123765473	123761275	123761333	123768515	123769232	5674	93,100,78,84	0,0,3,0	99	30	198	99	0	0	1.0,1.0,0.929,1.0	0.623	0.359
25979	ENSMUSG00000043251	Exoc3l	chr8	-	106021891	106022067	106021596	106021816	106022537	106022733	25979	2,1,7,4	0,0,1,1	2	1	198	99	0.00219213	0.0438046	1.0,1.0,0.778,0.667	0.5	0.361
23291	ENSMUSG00000021262	Evl	chr12	+	108649606	108649669	108649453	108649520	108652308	108652375	23291	213236172309	86,82,70,88	133	222	162	99	0	0	0.602,0.638,0.6,0.682	0.268	0.362
3610	ENSMUSG00000021268	Meg3	chr12	+	109515725	109515806	109512312	109512425	109515913	109515987	3610	128125284190	30,36,56,50	315	353	180	99	0	0	0.701,0.656,0.736,0.676	0.329	0.363
25338	ENSMUSG00000031565	Fgfr1	chr8	+	26045484	26045790	26022265	26022444	26047746	26047830	25338	54,99,49,93	78,0,55,0	30	39	198	99	0.000281742	0.00826886	0.257,1.0,0.308,1.0	0.278	0.363
30081	ENSMUSG00000027575	Arfgap1	chr2	+	180621453	180621513	180620963	180621020	180622196	180622267	30081	30,23,27,15	10,13,15,7	16	39	159	99	2.73648e-06	0.000150958	0.651,0.524,0.528,0.572	0.203	0.366
3689	ENSMUSG00000047454	Gphn	chr12	+	78540723	78540831	78538811	78539084	78551390	78551525	3689	48,43,35,40	3,1,4,2	33	15	198	99	1.71492e-06	0.000101054	0.889,0.956,0.814,0.909	0.524	0.368
15791	ENSMUSG00000005501	Usp40	chr1	-	87896117	87896171	87895231	87895320	87903529	87903653	15791	13,14,10,10	1,3,0,2	10	7	153	99	0.00159339	0.0340592	0.894,0.751,1.0,0.764	0.48	0.372
980	ENSMUSG00000024302	Dtna	chr18	+	23630538	23630760	23608172	23608299	23668218	23668286	980	43,17,13,21	2,1,1,0	12	5	198	99	8.23258e-05	0.0029162	0.915,0.895,0.867,1.0	0.545	0.374
6795	ENSMUSG00000046862	Pramel12	chr4	+	143141918	143141983	143138995	143139661	143143189	143143522	6795	2,5,1,0	0,0,0,1	1	1	164	99	0.000156366	0.00502067	1.0,1.0,1.0,0.0	0.376	0.374
26932	ENSMUSG00000020389	Cdkl3	chr11	+	51926773	51926847	51924340	51924438	51975197	51975317	26932	6,7,7,4	0,1,0,1	7	4	173	99	2.78294e-05	0.0011685	1.0,0.8,1.0,0.696	0.5	0.374
30194	ENSMUSG00000069171	Nr2f1	chr13	-	78344460	78344568	78343536	78343808	78345322	78345663	30194	4,4,3,3	0,0,0,0	10	3	198	99	0.000726988	0.0179514	1.0,1.0,1.0,1.0	0.625	0.375
21789	ENSMUSG00000002963	Pnkp	chr7	+	44507525	44507633	44506802	44506978	44507876	44508173	21789	17,11,6,7	2,1,0,0	7	3	198	99	0.000764797	0.0187069	0.81,0.846,1.0,1.0	0.538	0.376
23211	ENSMUSG00000056763	Cspp1	chr1	+	10174436	10174589	10166090	10166238	10178593	10178706	23211	45,50,65,28	12,8,10,11	33	37	198	99	8.42673e-07	5.31268e-05	0.652,0.758,0.765,0.56	0.308	0.376
29661	ENSMUSG00000020173	Cobl	chr11	-	12315104	12315179	12293743	12293917	12319593	12319640	29661	1,3,3,1	0,1,0,0	6	3	174	99	1.86757e-05	0.000829301	1.0,0.631,1.0,1.0	0.532	0.376
1706	ENSMUSG00000025728	Pigq	chr17	-	26150647	26151205	26149931	26150012	26153731	26153852	1706	4,3,11,15	9,2,7,9	0	7	198	99	0.000124722	0.00413257	0.182,0.429,0.44,0.455	0	0.377
22775	ENSMUSG00000067629	Syngap1	chr17	+	27186654	27186734	27185843	27185947	27189472	27189536	22775	12,15,15,16	6,6,9,9	3	10	179	99	0.001685	0.035591	0.525,0.58,0.48,0.496	0.142	0.378
10217	ENSMUSG00000028649	Macf1	chr4	-	123290886	123291213	123289705	123289790	123291540	123291700	10217	162,180,73,118	2,3,2,0	149	51	198	99	0	0	0.976,0.968,0.948,1.0	0.594	0.379
27940	ENSMUSG00000032175	Tyk2	chr9	-	21035706	21035854	21035272	21035436	21036159	21036277	27940	23,13,18,14	1,0,0,0	12	4	198	99	8.89707e-06	0.00043723	0.92,1.0,1.0,1.0	0.6	0.38
26717	ENSMUSG00000022353	Mtss1	chr15	-	58819174	58819369	58817694	58817868	58820171	58820291	26717	13,18,14,19	2,0,1,3	23	13	198	99	8.08933e-05	0.00287803	0.765,1.0,0.875,0.76	0.469	0.381
6089	ENSMUSG00000032299	Commd4	chr9	-	57064033	57064042	57063799	57063839	57064350	57064423	6089	1,2,0,1	1,0,1,0	1	3	108	99	0.000234178	0.00713263	0.478,1.0,0.0,1.0	0.234	0.385
21433	ENSMUSG00000030695	Aldoa	chr7	-	126397145	126397298	126396815	126396948	126399459	126399619	21433	15,12,15,19	10,12,12,14	0	9	198	99	1.18237e-05	0.000563786	0.429,0.333,0.385,0.404	0	0.388
12056	ENSMUSG00000022099	Dmtn	chr14	-	70855394	70855469	70854724	70854880	70855678	70855848	12056	15,8,6,3	0,0,1,0	13	6	174	99	3.88434e-07	2.61587e-05	1.0,1.0,0.773,1.0	0.552	0.391
23801	ENSMUSG00000040651	Tasor	chr14	+	27189462	27189522	27188123	27188268	27193574	27194503	23801	14,19,14,9	6,11,6,4	7	20	159	99	0.00010702	0.00362121	0.592,0.518,0.592,0.583	0.179	0.392
15508	ENSMUSG00000039206	Daglb	chr5	+	143458701	143458873	143452707	143452859	143460367	143460626	15508	16,26,18,24	2,0,0,0	15	6	198	99	5.86048e-07	3.84678e-05	0.8,1.0,1.0,1.0	0.556	0.394
21357	ENSMUSG00000069049	Eif2s3y	chrY	+	1013378	1013473	1012047	1012169	1014633	1014792	21357	78,137,1,109	20,55,0,32	138	149	194	99	0.000402299	0.011126	0.666,0.56,1.0,0.635	0.321	0.394
5525	ENSMUSG00000038181	Chpf2	chr5	+	24794094	24794659	24791738	24793298	24795306	24795489	5525	18,25,17,17	0,3,0,0	10	4	198	99	7.96101e-05	0.00285138	1.0,0.806,1.0,1.0	0.556	0.395
19416	ENSMUSG00000049728	Zfp668	chr7	-	127473848	127473930	127466927	127467596	127475218	127475306	19416	7,4,1,6	3,2,5,5	0	7	181	99	0.000301307	0.00877768	0.561,0.522,0.099,0.396	0	0.395
4219	ENSMUSG00000017843	Ppp2r5c	chr12	+	110541178	110541295	110537129	110537202	110544534	110544602	4219	12,9,5,5	0,0,0,0	9	3	198	99	0.00055893	0.014528	1.0,1.0,1.0,1.0	0.6	0.4
18500	ENSMUSG00000042269	Cibar2	chr8	-	120901448	120901683	120898814	120898883	120904052	120904166	18500	2,2,2,3	0,0,0,1	2	1	198	99	0.000975858	0.0228857	1.0,1.0,1.0,0.6	0.5	0.4
12786	ENSMUSG00000029348	Asphd2	chr5	-	112541325	112541449	112539676	112540121	112542583	112542732	12786	18,20,17,10	0,2,2,2	14	9	198	99	0.000169187	0.00540719	1.0,0.833,0.81,0.714	0.438	0.401
8555	ENSMUSG00000041268	Dmxl2	chr9	-	54287058	54287121	54286200	54286287	54288191	54288309	8555	17,13,13,20	2,4,6,3	22	29	162	99	3.08136e-05	0.00127318	0.839,0.665,0.57,0.803	0.317	0.402
21158	ENSMUSG00000002602	Axl	chr7	-	25472767	25472918	25472523	25472550	25473939	25474150	21158	1,1,4,2	1,0,0,0	3	2	198	99	2.50053e-05	0.0010672	0.333,1.0,1.0,1.0	0.429	0.404
20196	ENSMUSG00000030257	Srgap3	chr6	-	112731531	112731634	112727341	112727372	112736709	112736737	20196	21,33,23,22	16,12,10,2	36	82	198	99	2.2464e-06	0.000126617	0.396,0.579,0.535,0.846	0.18	0.409
2473	ENSMUSG00000064115	Cadm2	chr16	-	66528270	66528390	66461266	66461392	66544084	66544263	2473	1,2,1,4	0,1,1,0	11	13	198	99	6.67047e-05	0.00246786	1.0,0.5,0.333,1.0	0.297	0.411
12505	ENSMUSG00000034903	Cobll1	chr2	-	64936058	64936172	64933503	64933738	64937355	64937430	12505	7,8,3,3	1,0,1,1	3	3	198	99	0.000312001	0.0090511	0.778,1.0,0.6,0.6	0.333	0.412
10539	ENSMUSG00000036073	Galt	chr4	+	41756681	41756811	41756512	41756561	41756938	41756995	10539	42,46,31,52	3,0,0,0	10	4	198	99	2.14566e-05	0.000933024	0.875,1.0,1.0,1.0	0.556	0.413
5759	ENSMUSG00000007850	Hnrnph1	chr11	+	50268140	50268267	50267816	50267974	50269117	50269254	5759	2,1,1,0	0,0,0,1	2	2	198	99	1.69556e-05	0.000762893	1.0,1.0,1.0,0.0	0.333	0.417
24319	ENSMUSG00000044005	Gls2	chr10	+	128036012	128036171	128035505	128035627	128036754	128036834	24319	2,1,0,2	0,0,1,0	1	1	198	99	1.27578e-05	0.000600052	1.0,1.0,0.0,1.0	0.333	0.417
26506	ENSMUSG00000029456	Acad10	chr5	-	121777186	121777368	121775306	121775457	121780674	121780743	26506	4,3,1,2	1,0,0,0	2	1	198	99	0.00129629	0.0287877	0.667,1.0,1.0,1.0	0.5	0.417
6621	ENSMUSG00000034401	Spata6	chr4	+	111624859	111624901	111604951	111605000	111625896	111626014	6621	5,2,5,15	1,1,0,0	2	2	141	99	0.000401117	0.0111081	0.778,0.584,1.0,1.0	0.413	0.428
20974	ENSMUSG00000074165	Zfp788	chr7	+	41284103	41284134	41282626	41283118	41292756	41292856	20974	3,3,7,5	1,2,0,0	4	5	130	99	0.000102542	0.00349824	0.696,0.533,1.0,1.0	0.379	0.428
16014	ENSMUSG00000071669	Snx29	chr16	+	11213082	11213263	11185540	11185665	11217628	11217699	16014	6,7,4,3	0,0,0,0	8	3	198	99	0.000416369	0.0114086	1.0,1.0,1.0,1.0	0.571	0.429
17793	ENSMUSG00000035168	Tanc1	chr2	+	59477112	59477216	59442385	59442540	59529691	59529771	17793	15,19,9,12	0,0,0,0	8	3	198	99	0.000166749	0.00534576	1.0,1.0,1.0,1.0	0.571	0.429
22554	ENSMUSG00000046605	B3gntl1	chr11	-	121542434	121542499	121535352	121535418	121561695	121561795	22554	16,14,6,8	1,0,0,0	6	3	164	99	0.00027726	0.00815733	0.906,1.0,1.0,1.0	0.547	0.429
6928	ENSMUSG00000039607	Rbms3	chr9	-	116507714	116507765	116465436	116465547	116510198	116510295	6928	3,1,3,7	1,1,1,0	1	2	150	99	0.000784667	0.0191252	0.664,0.398,0.664,1.0	0.248	0.433
14173	ENSMUSG00000041921	Metap1d	chr2	+	71345980	71346144	71342469	71342512	71352876	71352974	14173	14,12,16,13	0,1,2,0	13	7	198	99	2.7733e-06	0.000152583	1.0,0.857,0.8,1.0	0.481	0.433
15369	ENSMUSG00000001870	Ltbp1	chr17	+	75655738	75655864	75634191	75634317	75659681	75659825	15369	33,28,15,22	0,3,0,3	7	4	198	99	0.00176053	0.0367374	1.0,0.824,1.0,0.786	0.467	0.435
6554	ENSMUSG00000028207	Asph	chr4	-	9610842	9610938	9604515	9604629	9635900	9635969	6554	74,68,49,48	2,2,2,1	10	5	195	99	6.20009e-05	0.00231299	0.949,0.945,0.926,0.961	0.504	0.441
17789	ENSMUSG00000031864	Ints10	chr8	+	69276841	69276919	69274808	69274902	69277703	69277781	17789	1,3,1,1	1,0,0,1	5	9	177	99	0.00011439	0.00384551	0.359,1.0,1.0,0.359	0.237	0.443
1761	ENSMUSG00000025735	Rhbdl1	chr17	-	26055384	26055546	26054942	26055167	26055961	26056269	1761	2,7,11,4	0,1,0,0	6	3	198	99	1.60862e-05	0.000728516	1.0,0.778,1.0,1.0	0.5	0.445
3618	ENSMUSG00000021140	Pcnx	chr12	+	81975018	81975148	81964438	81966154	81980304	81980489	3618	2,2,2,2	0,0,0,1	3	2	198	99	1.834e-05	0.00081943	1.0,1.0,1.0,0.5	0.429	0.446
28503	ENSMUSG00000025892	Gria4	chr9	-	4432772	4432887	4424319	4424454	4456004	4456252	28503	1,2,1,1	0,1,0,0	3	2	198	99	3.83671e-06	0.000203532	1.0,0.5,1.0,1.0	0.429	0.446
26420	ENSMUSG00000080316	Spaca6	chr17	+	18057926	18058033	18057770	18057848	18058348	18058505	26420	2,1,10,0	0,0,2,1	3	5	198	99	0.000986823	0.0229733	1.0,1.0,0.714,0.0	0.231	0.448
3540	ENSMUSG00000071454	Dtnb	chr12	+	3823550	3823640	3822586	3822746	3824569	3824610	3540	25,29,35,36	0,0,0,0	14	6	189	99	1.55512e-08	1.54336e-06	1.0,1.0,1.0,1.0	0.55	0.45
10683	ENSMUSG00000031389	Arhgap4	chrX	-	72949762	72949825	72949256	72949469	72950034	72950197	10683	1,4,1,1	0,1,0,0	3	2	162	99	4.72229e-05	0.00182063	1.0,0.71,1.0,1.0	0.478	0.45
28415	ENSMUSG00000031626	Sorbs2	chr8	+	46236579	46236663	46235838	46235997	46238305	46238362	28415	6,4,3,6	0,0,1,3	12	13	183	99	0.000530898	0.0139568	1.0,1.0,0.619,0.52	0.333	0.452
4049	ENSMUSG00000036333	Kidins220	chr12	+	25090454	25090568	25088322	25088549	25101093	25101225	4049	18,16,16,12	3,5,5,6	11	28	198	99	1.22198e-06	7.43295e-05	0.75,0.615,0.615,0.5	0.164	0.456
1992	ENSMUSG00000054723	Vmac	chr17	-	57023633	57023800	57022701	57022817	57024597	57024685	1992	1,2,1,1	1,1,0,0	2	3	198	99	0.000246093	0.00740852	0.333,0.5,1.0,1.0	0.25	0.458
7618	ENSMUSG00000029798	Herc6	chr6	+	57584026	57584163	57581057	57581185	57584618	57584692	7618	8,10,4,7	0,1,0,0	4	2	198	99	0.000298666	0.00871299	1.0,0.833,1.0,1.0	0.5	0.458
2575	ENSMUSG00000041617	Ccdc74a	chr16	+	17468012	17468069	17465930	17465990	17468230	17468273	2575	2,2,1,4	2,0,0,0	3	3	156	99	0.000102504	0.00349824	0.388,1.0,1.0,1.0	0.388	0.459
27364	ENSMUSG00000032036	Kirrel3	chr9	+	34936406	34936442	34934749	34934948	34939627	34939735	27364	3,6,5,3	0,1,0,0	4	3	135	99	2.05504e-05	0.000901178	1.0,0.815,1.0,1.0	0.494	0.46
20629	ENSMUSG00000030172	Erc1	chr6	-	119690640	119690772	119671531	119671692	119699133	119699269	20629	55,75,50,56	3,7,4,3	37	26	198	99	1.06145e-10	1.68066e-08	0.902,0.843,0.862,0.903	0.416	0.462
10216	ENSMUSG00000028649	Macf1	chr4	-	123280341	123280350	123279247	123279479	123281020	123281224	10216	73,78,35,66	3,2,5,3	51	53	108	99	0	0	0.957,0.973,0.865,0.953	0.469	0.468
85	ENSMUSG00000043531	Sorcs1	chr19	-	50141197	50141358	50139404	50139789	50141491	50141597	85	8,16,4,11	0,1,0,0	4	2	198	99	0.000513558	0.0136044	1.0,0.889,1.0,1.0	0.5	0.472
708	ENSMUSG00000019647	Sema6a	chr18	-	47409485	47409536	47380506	47382651	47409652	47409673	708	8,9,6,2	5,2,2,2	2	11	150	99	0.000346109	0.009794	0.514,0.748,0.664,0.398	0.107	0.474
28972	ENSMUSG00000000631	Myo18a	chr11	+	77745503	77745548	77744577	77744717	77748548	77748671	28972	38,45,36,46	9,19,21,24	16	66	144	99	2.34412e-12	5.6537e-10	0.744,0.62,0.541,0.569	0.143	0.475
20984	ENSMUSG00000041649	Klf8	chrX	+	152091847	152091920	152020743	152021088	152153840	152153914	20984	3,1,1,2	0,0,1,0	3	3	172	99	1.20739e-05	0.000573419	1.0,1.0,0.365,1.0	0.365	0.476
22714	ENSMUSG00000033004	Mycbp2	chr14	-	103506793	103506901	103500137	103500257	103513224	103513326	22714	24,31,5,13	9,5,1,7	12	33	198	99	3.7509e-07	2.54214e-05	0.571,0.756,0.714,0.481	0.154	0.476
25381	ENSMUSG00000038005	Hpf1	chr8	+	61346734	61346894	61343478	61343570	61353117	61353268	25381	21,14,26,15	0,0,0,0	13	6	198	99	1.21115e-08	1.2195e-06	1.0,1.0,1.0,1.0	0.52	0.48
15176	ENSMUSG00000026458	Ppfia4	chr1	-	134250739	134250831	134248798	134248907	134251816	134251948	15176	1,3,1,1	0,0,1,0	1	1	191	99	1.93498e-06	0.000111178	1.0,1.0,0.341,1.0	0.341	0.494
24191	ENSMUSG00000019856	Fam184a	chr10	-	53511495	53511530	53509729	53509811	53514272	53514365	24191	3,4,3,1	1,0,0,0	1	1	134	99	0.00159442	0.0340592	0.689,1.0,1.0,1.0	0.425	0.497
7816	ENSMUSG00000028364	Tnc	chr4	-	63900887	63901160	63894682	63894805	63924482	63924746	7816	1,2,3,2	0,2,0,0	5	5	198	99	4.80228e-05	0.00184803	1.0,0.333,1.0,1.0	0.333	0.5
21448	ENSMUSG00000038695	Josd2	chr7	+	44120282	44120411	44119835	44119961	44120657	44120731	21448	6,2,3,4	0,2,0,0	1	1	198	99	0.00104436	0.023989	1.0,0.333,1.0,1.0	0.333	0.5
24358	ENSMUSG00000020181	Nav3	chr10	-	109600378	109600867	109596347	109596389	109602789	109603498	24358	1,5,3,4	0,0,0,0	8	4	198	99	2.19159e-06	0.000123864	1.0,1.0,1.0,1.0	0.5	0.5
24640	ENSMUSG00000015501	Hivep2	chr10	+	13998761	13998944	13993262	13993344	14002195	14002240	24640	1,1,3,1	0,1,0,0	3	3	198	99	1.99823e-06	0.000114495	1.0,0.333,1.0,1.0	0.333	0.5
2136	ENSMUSG00000024150	Mcfd2	chr17	-	87566177	87566309	87565355	87565517	87573219	87573308	2136	4,1,3,8	2,1,1,3	0	3	198	99	0.000400454	0.0111046	0.5,0.333,0.6,0.571	0	0.501
2365	ENSMUSG00000022515	Anks3	chr16	-	4775831	4776030	4775504	4775626	4781983	4782056	2365	18,10,6,7	0,1,1,1	4	4	198	99	1.88107e-05	0.000831924	1.0,0.833,0.75,0.778	0.333	0.507
11877	ENSMUSG00000026767	Mindy3	chr2	-	12391419	12391490	12369257	12369330	12423969	12424260	11877	8,9,5,10	2,0,0,0	6	5	170	99	1.82787e-06	0.000106499	0.7,1.0,1.0,1.0	0.411	0.514
6897	ENSMUSG00000032366	Tpm1	chr9	-	66936945	66937024	66931607	66931847	66938310	66938380	6897	133123113101	11,12,3,5	35	32	178	99	4.44089e-16	1.84226e-13	0.871,0.851,0.954,0.918	0.378	0.521
19932	ENSMUSG00000034098	Fstl5	chr3	+	76527786	76527813	76500749	76500884	76536219	76536338	19932	2,4,3,2	0,0,0,0	7	6	126	99	1.58476e-08	1.56529e-06	1.0,1.0,1.0,1.0	0.478	0.522
25244	ENSMUSG00000043411	Usp48	chr4	+	137362208	137362319	137360653	137360776	137371653	137371809	25244	6,3,2,3	0,2,0,0	3	3	198	99	4.37999e-05	0.00171092	1.0,0.429,1.0,1.0	0.333	0.524
23552	ENSMUSG00000021240	Abcd4	chr12	-	84652645	84652737	84652121	84652158	84652873	84653082	23552	7,13,8,8	0,0,1,2	6	6	191	99	4.36774e-06	0.000228777	1.0,1.0,0.806,0.675	0.341	0.529
14340	ENSMUSG00000036053	Fmnl2	chr2	+	53020423	53020517	53018728	53018854	53021851	53023816	14340	23,31,24,18	1,5,1,1	25	24	193	99	2.61067e-09	2.9753e-07	0.922,0.761,0.925,0.902	0.348	0.53
15062	ENSMUSG00000085767	Gm13563	chr2	+	26278253	26278404	26277609	26277794	26278565	26279030	15062	2,3,4,3	1,2,0,0	4	8	198	99	0.000144019	0.00467487	0.5,0.429,1.0,1.0	0.2	0.532
15566	ENSMUSG00000027940	Tpm3	chr3	+	89998319	89998398	89997316	89997386	90005681	90006090	15566	20,18,23,21	2,6,4,2	5	9	178	99	6.03941e-05	0.00226118	0.848,0.625,0.762,0.854	0.236	0.536
2405	ENSMUSG00000041079	Rwdd2b	chr16	-	87234181	87234402	87233460	87233823	87237324	87237461	2405	3,3,2,5	0,0,1,0	1	1	198	99	0.000154725	0.00497565	1.0,1.0,0.5,1.0	0.333	0.542
24320	ENSMUSG00000044005	Gls2	chr10	+	128036041	128036171	128035505	128035627	128036754	128036834	24320	2,2,2,2	0,0,1,0	1	1	198	99	2.25751e-05	0.000975526	1.0,1.0,0.5,1.0	0.333	0.542
25391	ENSMUSG00000038005	Hpf1	chr8	+	61353117	61353268	61346734	61346894	61358581	61358754	25391	4,1,2,2	0,0,1,0	1	1	198	99	3.07103e-05	0.00127144	1.0,1.0,0.5,1.0	0.333	0.542
22715	ENSMUSG00000033004	Mycbp2	chr14	-	103506793	103506901	103500137	103500257	103513808	103513954	22715	13,23,3,7	0,0,0,0	5	3	198	99	4.01792e-05	0.00158742	1.0,1.0,1.0,1.0	0.455	0.545
460	ENSMUSG00000025085	Ablim1	chr19	-	57035356	57035497	57033312	57033404	57037893	57037941	460	42,54,24,35	1,3,0,2	20	16	198	99	3.59869e-11	6.11836e-09	0.955,0.9,1.0,0.897	0.385	0.553
20107	ENSMUSG00000092416	Zfp141	chr7	-	42150781	42150849	42138862	42139700	42155033	42155150	20107	4,9,2,7	2,2,1,0	2	7	167	99	0.000208883	0.00648602	0.542,0.727,0.542,1.0	0.145	0.558
26914	ENSMUSG00000034593	Myo5a	chr9	+	75099665	75099746	75097181	75097282	75101220	75101382	26914	106,139,72,95	19,10,5,7	56	74	180	99	0	0	0.754,0.884,0.888,0.882	0.294	0.558
9164	ENSMUSG00000051278	Zgrf1	chr3	+	127375094	127375218	127366788	127366974	127377232	127377819	9164	9,12,7,10	2,3,1,1	4	9	198	99	4.50713e-05	0.00175069	0.692,0.667,0.778,0.833	0.182	0.56
11496	ENSMUSG00000008305	Tle1	chr4	-	72076449	72076654	72063546	72063657	72088944	72089007	11496	2,3,2,4	0,2,2,2	0	3	198	99	0.000971418	0.022819	1.0,0.429,0.333,0.5	0	0.566
2041	ENSMUSG00000073437	D330041H03Rik	chr17	-	24631440	24631548	24630898	24631057	24633285	24633487	2041	3,3,1,3	1,0,0,0	5	5	198	99	3.01985e-07	2.09491e-05	0.6,1.0,1.0,1.0	0.333	0.567
2042	ENSMUSG00000073437	D330041H03Rik	chr17	-	24631440	24631571	24631008	24631057	24633285	24633516	2042	3,3,1,3	1,0,0,0	5	5	198	99	3.01985e-07	2.09491e-05	0.6,1.0,1.0,1.0	0.333	0.567
15602	ENSMUSG00000054894	Dmac2l	chr12	+	69772228	69772328	69771723	69771788	69784724	69784835	15602	2,3,5,6	0,1,0,0	2	2	198	99	1.34157e-05	0.000622524	1.0,0.6,1.0,1.0	0.333	0.567
26599	ENSMUSG00000027699	Ect2	chr3	-	27202943	27203036	27200104	27200194	27203141	27203218	26599	30,24,20,13	2,5,2,0	4	5	192	99	0.000498322	0.0133198	0.886,0.712,0.838,1.0	0.292	0.567
23553	ENSMUSG00000021240	Abcd4	chr12	-	84652645	84652756	84652121	84652158	84652873	84653082	23553	5,7,4,7	0,0,1,2	4	6	198	99	8.79379e-06	0.000433256	1.0,1.0,0.667,0.636	0.25	0.576
14117	ENSMUSG00000028184	Adgrl2	chr3	-	148526608	148526690	148523357	148523564	148526915	148527044	14117	30,35,24,21	6,10,6,6	15	72	181	99	0	0	0.732,0.657,0.686,0.657	0.102	0.581
25386	ENSMUSG00000038005	Hpf1	chr8	+	61349771	61349870	61343478	61343570	61358581	61358754	25386	1,2,0,3	1,0,2,0	0	4	198	99	0.00166148	0.0352016	0.333,1.0,0.0,1.0	0	0.583
27405	ENSMUSG00000063652	Slc22a21	chr11	-	53842532	53842668	53840790	53842181	53843826	53844009	27405	3,4,5,4	3,0,0,0	2	3	198	99	0.000186965	0.00587579	0.333,1.0,1.0,1.0	0.25	0.583
25198	ENSMUSG00000013033	Adgrl1	chr8	+	84650834	84650984	84649627	84649737	84652890	84652905	25198	3,7,2,9	2,3,0,1	3	12	198	99	0.000308278	0.00895562	0.429,0.538,1.0,0.818	0.111	0.585
5368	ENSMUSG00000073102	Drc1	chr5	+	30499007	30499095	30486385	30486604	30500011	30500124	5368	1,2,1,2	0,0,0,0	4	3	187	99	7.07653e-05	0.00257964	1.0,1.0,1.0,1.0	0.414	0.586
9192	ENSMUSG00000032006	Pdgfd	chr9	+	6359702	6359917	6337242	6337441	6376894	6377519	9192	3,4,4,6	2,1,2,1	0	1	198	99	0.00190051	0.0390687	0.429,0.667,0.5,0.75	0	0.587
462	ENSMUSG00000025085	Ablim1	chr19	-	57035356	57035503	57033312	57033404	57037893	57037941	462	17,27,16,24	1,3,0,2	14	16	198	99	4.82452e-09	5.29472e-07	0.895,0.818,1.0,0.857	0.304	0.589
3616	ENSMUSG00000021140	Pcnx	chr12	+	81975015	81975148	81964438	81966154	81980304	81980489	3616	6,2,2,5	0,0,0,1	2	2	198	99	1.17662e-05	0.000562338	1.0,1.0,1.0,0.714	0.333	0.595
25646	ENSMUSG00000031774	Psme3ip1	chr8	-	95323678	95323736	95315938	95316035	95328262	95328341	25646	4,2,0,1	0,0,1,1	0	1	157	99	5.28657e-06	0.000272771	1.0,1.0,0.0,0.387	0	0.597
4302	ENSMUSG00000074867	Zfp808	chr13	+	62317567	62317628	62317255	62317382	62318963	62321233	4302	4,7,3,5	1,1,5,2	0	2	160	99	0.000837879	0.0200453	0.712,0.812,0.271,0.607	0	0.601
9857	ENSMUSG00000040701	Ap1g2	chr14	-	55342038	55342115	55341819	55341915	55342287	55342384	9857	16,5,16,11	0,0,0,1	2	2	176	99	0.000142145	0.00462127	1.0,1.0,1.0,0.861	0.36	0.605
12008	ENSMUSG00000034055	Phka1	chrX	-	101575682	101575721	101564359	101564530	101576008	101576124	12008	2,4,0,4	2,0,1,0	0	1	138	99	1.13524e-05	0.000545075	0.418,1.0,0.0,1.0	0	0.605
23391	ENSMUSG00000030424	Zfp939	chr7	+	39120820	39120930	39116765	39116858	39122285	39124196	23391	2,6,1,1	0,1,0,0	6	6	198	99	2.42279e-07	1.76328e-05	1.0,0.75,1.0,1.0	0.333	0.605
213	ENSMUSG00000025200	Cwf19l1	chr19	-	44121894	44121991	44121438	44121523	44122784	44124064	213	0,4,2,1	2,0,0,0	1	3	196	99	0.000186075	0.0058656	0.0,1.0,1.0,1.0	0.144	0.606
22731	ENSMUSG00000097487	Ptges3l	chr11	-	101310500	101310554	101309637	101310012	101312690	101312780	22731	2,6,2,7	0,0,0,0	2	2	153	99	0.00111091	0.0252105	1.0,1.0,1.0,1.0	0.393	0.607
26164	ENSMUSG00000022263	Trio	chr15	-	27748006	27748228	27744038	27744286	27748545	27748637	26164	32,35,28,39	3,0,0,1	17	17	198	99	1.01918e-13	2.97745e-11	0.842,1.0,1.0,0.951	0.333	0.615
18628	ENSMUSG00000025138	Sirt7	chr11	-	120509974	120510116	120509245	120509875	120510508	120510593	18628	2,3,0,4	0,0,1,0	3	10	198	99	6.46169e-07	4.21473e-05	1.0,1.0,0.0,1.0	0.13	0.62
13705	ENSMUSG00000004113	Cacna1b	chr2	-	24532864	24532870	24529105	24529222	24538490	24538574	13705	0,1,2,1	1,1,0,0	0	11	105	99	6.43955e-05	0.00239371	0.0,0.485,1.0,1.0	0	0.621
7914	ENSMUSG00000021820	Camk2g	chr14	-	20795859	20795928	20794671	20794716	20797886	20797919	7914	7,6,4,8	0,0,0,0	8	8	168	99	1.95276e-11	3.553e-09	1.0,1.0,1.0,1.0	0.371	0.629
12587	ENSMUSG00000038495	Otud7b	chr3	+	96037541	96037654	96016022	96016080	96043784	96043935	12587	7,7,4,5	3,1,0,0	2	4	198	99	0.000277116	0.00815733	0.538,0.778,1.0,1.0	0.2	0.629
22619	ENSMUSG00000045252	Zfp574	chr7	+	24775447	24775538	24771991	24772136	24776231	24776441	22619	1,1,1,1	1,0,0,0	1	2	190	99	3.24747e-06	0.000176319	0.343,1.0,1.0,1.0	0.207	0.629
8674	ENSMUSG00000040183	Ankrd6	chr4	-	32874206	32874370	32860321	32860588	32923300	32923455	8674	1,5,1,2	0,0,0,2	2	4	198	99	1.28667e-05	0.000602364	1.0,1.0,1.0,0.333	0.2	0.633
5630	ENSMUSG00000016510	Mtif3	chr5	-	146900030	146900190	146895634	146896086	146900521	146900559	5630	5,4,4,3	3,0,1,0	1	3	198	99	0.000859763	0.0204509	0.455,1.0,0.667,1.0	0.143	0.637
20977	ENSMUSG00000074165	Zfp788	chr7	+	41284103	41284323	41282979	41283118	41292756	41292856	20977	2,3,3,5	1,2,0,0	1	5	198	99	2.02541e-05	0.000890064	0.5,0.429,1.0,1.0	0.091	0.641
18368	ENSMUSG00000040407	Akap9	chr5	+	4004396	4004450	4001689	4001734	4004791	4004962	18368	19,29,5,20	1,4,0,2	16	32	153	99	7.07323e-13	1.83391e-10	0.925,0.824,1.0,0.866	0.244	0.66
25159	ENSMUSG00000057551	Zfp317	chr9	+	19537211	19537291	19536795	19536933	19540392	19540502	25159	1,2,1,4	0,1,0,0	2	4	179	99	1.46117e-07	1.13512e-05	1.0,0.525,1.0,1.0	0.217	0.664
7278	ENSMUSG00000028760	Eif4g3	chr4	+	137814843	137814876	137810203	137810299	137823219	137823240	7278	7,10,7,4	0,0,0,0	6	9	132	99	1.96376e-12	4.84909e-10	1.0,1.0,1.0,1.0	0.333	0.667
26624	ENSMUSG00000013878	Rnf170	chr8	+	26628896	26629007	26619074	26619183	26630838	26631106	26624	1,2,2,1	0,0,0,0	2	2	198	99	0.000470501	0.0126907	1.0,1.0,1.0,1.0	0.333	0.667
25465	ENSMUSG00000063849	Ppcdc	chr9	-	57346396	57346645	57344699	57344765	57347352	57347380	25465	4,5,6,10	1,1,2,2	0	1	198	99	0.00111692	0.0252916	0.667,0.714,0.6,0.714	0	0.674
12921	ENSMUSG00000041144	Dnah7b	chr1	+	46379277	46379463	46376589	46376751	46382893	46383031	12921	2,3,4,1	1,0,0,0	1	2	198	99	5.72431e-07	3.76932e-05	0.5,1.0,1.0,1.0	0.2	0.675
24678	ENSMUSG00000008129	Brme1	chr8	+	84888928	84889033	84887841	84887920	84893209	84894319	24678	1,2,1,2	0,0,2,1	0	1	198	99	0.00014636	0.00473604	1.0,1.0,0.2,0.5	0	0.675
24861	ENSMUSG00000066406	Akap13	chr7	+	75333141	75333207	75329567	75329621	75334864	75335057	24861	4,2,1,0	1,0,0,1	0	1	165	99	2.55945e-06	0.000141568	0.706,1.0,1.0,0.0	0	0.676
1858	ENSMUSG00000024044	Epb41l3	chr17	+	69581095	69581161	69580876	69580912	69581698	69581890	1858	16,11,4,7	1,1,0,0	10	17	165	99	4.99212e-12	1.08996e-09	0.906,0.868,1.0,1.0	0.261	0.682
29365	ENSMUSG00000059439	Bcas3	chr11	+	85245419	85245505	85243992	85244059	85245713	85245801	29365	1,3,2,2	2,0,0,1	0	2	185	99	1.27955e-05	0.00060046	0.211,1.0,1.0,0.517	0	0.682
6129	ENSMUSG00000063889	Crem	chr18	-	3299161	3299308	3273421	3273578	3325360	3325474	6129	4,2,2,3	2,0,0,0	1	3	198	99	2.28239e-06	0.000127605	0.5,1.0,1.0,1.0	0.143	0.732
7207	ENSMUSG00000021276	Cinp	chr12	-	110843656	110843806	110843274	110843404	110845421	110845473	7207	0,1,1,3	1,0,0,0	0	1	198	99	2.14099e-06	0.000121667	0.0,1.0,1.0,1.0	0	0.75
15772	ENSMUSG00000047361	Gm973	chr1	+	59597244	59597385	59595314	59595483	59601801	59601969	15772	0,7,5,3	1,0,0,0	0	1	198	99	9.69373e-09	9.9048e-07	0.0,1.0,1.0,1.0	0	0.75
15773	ENSMUSG00000047361	Gm973	chr1	+	59597244	59597463	59595314	59595483	59601801	59601950	15773	0,5,6,1	1,0,0,0	0	1	198	99	1.78197e-08	1.74347e-06	0.0,1.0,1.0,1.0	0	0.75
26759	ENSMUSG00000034731	Dgkh	chr14	-	78813326	78813452	78807510	78807597	78814888	78814997	26759	5,5,2,2	0,1,2,0	0	1	198	99	5.70013e-06	0.000289784	1.0,0.714,0.333,1.0	0	0.762
6485	ENSMUSG00000037536	Fbxo34	chr14	+	47744721	47744903	47742442	47742589	47763661	47763693	6485	4,3,5,4	0,2,1,0	0	1	198	99	7.33833e-06	0.000367661	1.0,0.429,0.714,1.0	0	0.786
13776	ENSMUSG00000020777	Acox1	chr11	-	116080240	116080401	116072738	116072846	116089047	116089207	13776	3,3,1,1	0,0,0,0	1	2	198	99	8.52239e-05	0.00297095	1.0,1.0,1.0,1.0	0.2	0.8
15927	ENSMUSG00000027793	Ccna1	chr3	-	54953387	54953521	54952895	54953129	54954629	54954743	15927	3,2,1,1	0,0,2,0	0	2	198	99	4.04327e-07	2.71409e-05	1.0,1.0,0.2,1.0	0	0.8
27932	ENSMUSG00000063382	Bcl9l	chr9	+	44410744	44410846	44400951	44401008	44412041	44412097	27932	4,3,4,6	0,0,0,0	2	4	198	99	2.03895e-08	1.93113e-06	1.0,1.0,1.0,1.0	0.2	0.8
5043	ENSMUSG00000025006	Sorbs1	chr19	-	40332799	40332883	40329128	40329194	40338342	40338457	5043	1,3,1,1	0,0,0,0	2	5	183	99	6.80534e-10	8.71335e-08	1.0,1.0,1.0,1.0	0.178	0.822
13914	ENSMUSG00000051331	Cacna1c	chr6	-	118651515	118651575	118651306	118651366	118652780	118652910	13914	3,1,1,1	0,1,0,0	0	2	159	99	1.95859e-09	2.2823e-07	1.0,0.384,1.0,1.0	0	0.846
19414	ENSMUSG00000049728	Zfp668	chr7	-	127473848	127473930	127466927	127467596	127474448	127474818	19414	7,4,2,5	0,1,0,1	0	2	181	99	4.57249e-08	4.08804e-06	1.0,0.686,1.0,0.732	0	0.855
5042	ENSMUSG00000025006	Sorbs1	chr19	-	40332799	40332883	40328488	40328590	40338342	40338457	5042	1,3,1,1	0,0,0,0	2	8	183	99	5.61773e-14	1.79266e-11	1.0,1.0,1.0,1.0	0.119	0.881
14116	ENSMUSG00000028184	Adgrl2	chr3	-	148526608	148526661	148524269	148524322	148528590	148528615	14116	6,5,2,8	0,1,0,0	0	3	152	99	5.73676e-10	7.62768e-08	1.0,0.765,1.0,1.0	0	0.941
430	ENSMUSG00000048029	Eno4	chr19	+	58957504	58957622	58956933	58957001	58959047	58959365	430	1,5,2,4	0,0,0,0	0	4	198	99	1.52398e-11	2.87367e-09	1.0,1.0,1.0,1.0	0	1
580	ENSMUSG00000036743	Psma8	chr18	+	14854223	14854350	14839207	14839389	14859560	14859685	580	3,1,3,3	0,0,0,0	0	1	198	99	1.29542e-05	0.000602908	1.0,1.0,1.0,1.0	0	1
7961	ENSMUSG00000075593	Gal3st4	chr5	-	138269029	138269333	138263182	138264568	138269540	138269642	7961	3,2,7,3	0,0,0,0	0	1	198	99	1.34788e-05	0.000623206	1.0,1.0,1.0,1.0	0	1
8786	ENSMUSG00000032534	Cep63	chr9	-	102498894	102498927	102496890	102496959	102500754	102500792	8786	1,4,2,5	0,0,0,0	0	1	132	99	2.0961e-05	0.00091339	1.0,1.0,1.0,1.0	0	1
8982	ENSMUSG00000028789	Azin2	chr4	-	128853576	128853750	128844392	128844565	128855155	128855352	8982	2,1,1,2	0,0,0,0	0	1	198	99	1.25625e-05	0.000592208	1.0,1.0,1.0,1.0	0	1
9731	ENSMUSG00000089989	Gm45713	chr7	-	44785087	44785201	44784545	44784599	44785441	44785655	9731	8,2,6,3	0,0,0,0	0	1	198	99	1.39274e-05	0.000640538	1.0,1.0,1.0,1.0	0	1
14630	ENSMUSG00000026437	Cdk18	chr1	-	132046587	132046682	132046258	132046321	132046837	132046952	14630	10,8,1,11	0,0,0,0	0	1	194	99	1.57079e-05	0.000717648	1.0,1.0,1.0,1.0	0	1
17727	ENSMUSG00000031878	Nae1	chr8	-	105246484	105246613	105244819	105244895	105249278	105249370	17727	3,2,1,2	0,0,0,0	0	2	198	99	9.18051e-08	7.52657e-06	1.0,1.0,1.0,1.0	0	1
18119	ENSMUSG00000028312	Smc2	chr4	+	52440200	52440423	52439242	52439334	52447712	52447751	18119	17,13,11,4	0,0,0,0	0	2	198	99	1.0063e-07	8.19224e-06	1.0,1.0,1.0,1.0	0	1
24074	ENSMUSG00000058897	Col25a1	chr3	+	130366605	130366686	130363957	130363984	130369023	130369059	24074	2,5,2,1	0,0,0,0	0	2	180	99	1.11546e-07	8.96778e-06	1.0,1.0,1.0,1.0	0	1
26947	ENSMUSG00000000958	Slc7a7	chr14	-	54649041	54649103	54645991	54646505	54654045	54654227	26947	1,3,1,2	0,0,0,0	0	1	161	99	1.58554e-05	0.000721213	1.0,1.0,1.0,1.0	0	1

## Sheet: SE_12.5_15.5
ID	GeneID	geneSymbol	chr	strand	exonStart_0base	exonEnd	upstreamES	upstreamEE	downstreamES	downstreamEE	ID	IJC_SAMPLE_1	SJC_SAMPLE_1	IJC_SAMPLE_2	SJC_SAMPLE_2	IncFormLen	SkipFormLen	PValue	FDR	IncLevel1	IncLevel2	IncLevelDifference
5360	ENSMUSG00000063646	Jakmip1	chr5	+	37285934	37286000	37285348	37285402	37291580	37291649	5360	0	1	33,14,14,13	0,0,0,0	165	99	3.24405e-05	0.00181876	0	1.0,1.0,1.0,1.0	-1
8160	ENSMUSG00000032534	Cep63	chr9	-	102498894	102498927	102496890	102496959	102500754	102500792	8160	0	1	5,6,8,3	0,0,0,0	132	99	2.38065e-05	0.00140813	0	1.0,1.0,1.0,1.0	-1
8162	ENSMUSG00000032534	Cep63	chr9	-	102500754	102500792	102498894	102498927	102503102	102503180	8162	0	2	1,2,3,1	0,0,0,0	137	99	1.93496e-07	2.97188e-05	0	1.0,1.0,1.0,1.0	-1
11561	ENSMUSG00000010311	Optc	chr1	-	133831387	133831520	133828725	133828928	133832714	133832994	11561	0	2	5,2,2,1	0,0,0,0	198	99	9.19577e-08	1.76146e-05	0	1.0,1.0,1.0,1.0	-1
12211	ENSMUSG00000037373	Ctbp1	chr5	-	33418352	33418497	33408201	33408416	33432122	33432323	12211	0	1	3,5,3,1	0,0,0,0	198	99	1.31593e-05	0.000888913	0	1.0,1.0,1.0,1.0	-1
14564	ENSMUSG00000047361	Gm973	chr1	+	59597244	59597385	59595314	59595483	59601801	59601969	14564	0	1	1,3,3,3	0,0,0,0	198	99	1.29542e-05	0.000881177	0	1.0,1.0,1.0,1.0	-1
15012	ENSMUSG00000052726	Kcnt2	chr1	+	140458490	140458562	140450825	140450998	140461598	140461733	15012	0	3	2,3,5,4	0,0,0,0	171	99	4.15176e-09	1.48788e-06	0	1.0,1.0,1.0,1.0	-1
18993	ENSMUSG00000054708	Ankrd24	chr10	+	81470500	81470587	81465382	81465582	81470698	81470819	18993	0	2	1,2,4,2	0,0,0,0	186	99	1.04264e-07	1.92488e-05	0	1.0,1.0,1.0,1.0	-1
19730	ENSMUSG00000030695	Aldoa	chr7	-	126397145	126397298	126396815	126396948	126399173	126399208	19730	0	2	7,3,3,2	0,0,0,0	198	99	9.25207e-08	1.76146e-05	0	1.0,1.0,1.0,1.0	-1
20359	ENSMUSG00000028926	Cdk14	chr5	-	5315579	5315722	5298982	5299228	5315952	5316303	20359	0	2	4,5,2,3	0,0,0,0	198	99	9.23896e-08	1.76146e-05	0	1.0,1.0,1.0,1.0	-1
20993	ENSMUSG00000034071	Zfp551	chr7	-	12155734	12155773	12152469	12152593	12156316	12156516	20993	0	1	1,1,5,1	0,0,0,0	138	99	1.90066e-05	0.0011789	0	1.0,1.0,1.0,1.0	-1
23701	ENSMUSG00000031774	Psme3ip1	chr8	-	95323678	95323736	95315938	95316035	95328262	95328341	23701	0	1	1,1,1,1	0,0,0,0	157	99	1.58405e-05	0.00103031	0	1.0,1.0,1.0,1.0	-1
27863	ENSMUSG00000085620	G630018N14Rik	chr13	-	31551452	31555639	31550202	31550296	31583171	31583298	27863	0	1	2,3,1,1	0,0,0,0	198	99	1.26581e-05	0.000869743	0	1.0,1.0,1.0,1.0	-1
27898	ENSMUSG00000021590	Spata9	chr13	+	76141132	76141228	76125668	76125896	76146603	76147091	27898	0	1	3,2,2,1	0,0,0,0	195	99	1.29691e-05	0.000881177	0	1.0,1.0,1.0,1.0	-1
20928	ENSMUSG00000031105	Slc25a14	chrX	+	47712838	47713083	47712454	47712705	47718128	47718222	20928	0	1	6,4,7,3	1,0,0,0	198	99	9.19753e-08	1.76146e-05	0	0.75,1.0,1.0,1.0	-0.938
18496	ENSMUSG00000030102	Itpr1	chr6	+	108408421	108408457	108394849	108394961	108409606	108409657	18496	0	1	5,4,2,3	0,0,0,1	135	99	3.72711e-08	9.35897e-06	0	1.0,1.0,1.0,0.688	-0.922
20927	ENSMUSG00000031105	Slc25a14	chrX	+	47712838	47713074	47712454	47712705	47718128	47718222	20927	0	1	4,5,6,3	1,0,0,0	198	99	4.7646e-08	1.13094e-05	0	0.667,1.0,1.0,1.0	-0.917
7082	ENSMUSG00000028399	Ptprd	chr4	-	75959616	75959736	75958116	75958158	75968563	75968676	7082	0	2	7,5,3,3	0,2,0,0	198	99	4.25661e-08	1.03731e-05	0	1.0,0.556,1.0,1.0	-0.889
27708	ENSMUSG00000060924	Csmd1	chr8	-	15959129	15959174	15956004	15956166	15960419	15960599	27708	0	2	4,10,5,6	1,2,0,0	144	99	1.41982e-06	0.000146611	0	0.733,0.775,1.0,1.0	-0.877
23478	ENSMUSG00000038005	Hpf1	chr8	+	61349771	61349870	61343478	61343570	61358581	61358754	23478	0	4	1,1,2,1	0,0,1,0	198	99	1.00621e-07	1.87659e-05	0	1.0,1.0,0.5,1.0	-0.875
5689	ENSMUSG00000063889	Crem	chr18	-	3299161	3299308	3273421	3273578	3325360	3325474	5689	1	3	1,2,3,2	0,0,0,0	198	99	1.09929e-06	0.000121034	0.143	1.0,1.0,1.0,1.0	-0.857
19689	ENSMUSG00000037032	Apbb1	chr7	-	105217825	105217865	105216784	105216960	105217999	105218083	19689	0	1	2,3,6,4	0,5,0,0	139	99	1.8329e-05	0.00114726	0	1.0,0.299,1.0,1.0	-0.825
20173	ENSMUSG00000021541	Trpc7	chr13	-	56979098	56979263	56970237	56970454	57008702	57008885	20173	0	1	3,3,2,3	0,0,3,0	198	99	1.52679e-06	0.000152843	0	1.0,1.0,0.25,1.0	-0.812
389	ENSMUSG00000048029	Eno4	chr19	+	58957504	58957622	58956933	58957001	58959047	58959365	389	0	4	2,2,3,1	0,0,0,2	198	99	9.63464e-08	1.81538e-05	0	1.0,1.0,1.0,0.2	-0.8
6464	ENSMUSG00000026743	Mllt10	chr2	+	18087321	18087536	18075935	18076015	18097594	18097645	6464	1	2	2,3,3,2	0,0,0,0	198	99	8.57918e-05	0.00374228	0.2	1.0,1.0,1.0,1.0	-0.8
11969	ENSMUSG00000041144	Dnah7b	chr1	+	46379277	46379463	46376589	46376751	46382893	46383031	11969	1	2	3,5,2,4	0,0,0,0	198	99	8.69697e-05	0.00376361	0.2	1.0,1.0,1.0,1.0	-0.8
8884	ENSMUSG00000025911	Adhfe1	chr1	+	9621941	9621982	9620131	9620169	9623147	9623201	8884	0	1	1,5,2,2	0,1,2,0	140	99	1.3533e-06	0.000141339	0	1.0,0.78,0.414,1.0	-0.798
24720	ENSMUSG00000034731	Dgkh	chr14	-	78813326	78813452	78807510	78807597	78814888	78814997	24720	0	1	4,10,4,3	1,1,0,1	198	99	8.76844e-06	0.000635955	0	0.667,0.833,1.0,0.6	-0.775
21794	ENSMUSG00000054640	Slc8a1	chr17	-	81745173	81745242	81740072	81740203	81749201	81749219	21794	4	8	6,6,6,2	0,0,0,0	168	99	8.27338e-13	1.14807e-09	0.228	1.0,1.0,1.0,1.0	-0.772
23572	ENSMUSG00000038608	Dock10	chr1	-	80481635	80481711	80478904	80479543	80483041	80483180	23572	0	3	4,3,8,1	3,1,0,0	175	99	7.36566e-06	0.000558598	0	0.43,0.629,1.0,1.0	-0.765
27450	ENSMUSG00000020173	Cobl	chr11	-	12256957	12257128	12216855	12217144	12259613	12259752	27450	0	2	6,15,9,3	0,4,2,1	198	99	0.000181402	0.00669794	0	1.0,0.652,0.692,0.6	-0.736
18967	ENSMUSG00000027160	Ccdc34	chr2	+	109867749	109867879	109862676	109862784	109868424	109868621	18967	1	3	1,5,2,1	0,0,1,0	198	99	7.08113e-08	1.50133e-05	0.143	1.0,1.0,0.5,1.0	-0.732
11913	ENSMUSG00000032373	Car12	chr9	+	66669684	66669714	66660976	66661103	66670528	66670616	11913	0	3	2,9,3,7	1,2,2,0	129	99	2.30615e-05	0.00139107	0	0.606,0.775,0.535,1.0	-0.729
23427	ENSMUSG00000031565	Fgfr1	chr8	+	26045484	26045790	26022265	26022444	26047746	26047830	23427	30	39	63,92,72,42	1,0,0,0	198	99	0	0	0.278	0.969,1.0,1.0,1.0	-0.714
22797	ENSMUSG00000008129	Brme1	chr8	+	84888928	84889033	84887841	84887920	84893209	84894319	22797	0	1	1,4,5,1	1,2,0,0	198	99	6.39474e-06	0.000493151	0	0.333,0.5,1.0,1.0	-0.708
12795	ENSMUSG00000042359	Osbpl6	chr2	+	76390529	76390604	76385357	76385461	76395127	76395293	12795	1	3	16,8,6,4	0,1,2,0	174	99	1.6314e-05	0.00104465	0.159	1.0,0.82,0.631,1.0	-0.704
28083	ENSMUSG00000006958	Chrd	chr16	+	20553611	20553712	20553435	20553523	20553866	20554008	28083	0	1	1,5,5,1	1,3,0,0	198	99	5.62988e-05	0.00279696	0	0.333,0.455,1.0,1.0	-0.697
16941	ENSMUSG00000031376	Atp2b3	chrX	+	72603469	72603623	72598658	72598841	72613839	72614611	16941	0	2	5,13,5,2	1,3,4,0	198	99	0.000403491	0.0124782	0	0.714,0.684,0.385,1.0	-0.696
21552	ENSMUSG00000021338	Carmil1	chr13	-	24233625	24233643	24228998	24229065	24248559	24248709	21552	1	8	5,4,6,2	0,3,3,0	117	99	7.06765e-05	0.00327027	0.096	1.0,0.53,0.629,1.0	-0.694
3616	ENSMUSG00000021068	Nin	chr12	-	70158209	70158256	70149424	70149628	70158627	70158694	3616	0	2	6,10,11,4	2,1,4,2	146	99	0.000386881	0.0121079	0	0.67,0.871,0.651,0.576	-0.692
18399	ENSMUSG00000035284	Vps13c	chr9	+	67778134	67778200	67768065	67768167	67778457	67778567	18399	6	14	5,7,5,5	0,3,0,0	165	99	7.22861e-08	1.50133e-05	0.205	1.0,0.583,1.0,1.0	-0.691
9973	ENSMUSG00000020271	Fbxw11	chr11	+	32630200	32630302	32602747	32602904	32658187	32658250	9973	2	4	2,5,4,7	0,2,0,0	198	99	1.15365e-06	0.000125507	0.2	1.0,0.556,1.0,1.0	-0.689
23450	ENSMUSG00000026765	Lypd6b	chr2	+	49793387	49793464	49753822	49753918	49820936	49820996	23450	0	1	2,4,4,2	1,1,2,0	176	99	0.00024159	0.00850778	0	0.529,0.692,0.529,1.0	-0.688
12884	ENSMUSG00000040537	Adam22	chr5	-	8145072	8145180	8142730	8142831	8161894	8161985	12884	1	4	7,9,10,7	0,3,0,3	198	99	0.000329591	0.0106641	0.111	1.0,0.6,1.0,0.538	-0.673
3344	ENSMUSG00000021140	Pcnx	chr12	+	81975015	81975148	81964438	81966154	81980304	81980489	3344	2	2	21,28,22,12	0,0,0,0	198	99	0.000658859	0.0180539	0.333	1.0,1.0,1.0,1.0	-0.667
23541	ENSMUSG00000063849	Ppcdc	chr9	-	57346396	57346645	57344699	57344765	57347352	57347380	23541	0	1	4,5,1,3	0,3,2,0	198	99	0.000321182	0.0105363	0	1.0,0.455,0.2,1.0	-0.664
4691	ENSMUSG00000025006	Sorbs1	chr19	-	40332799	40332883	40329128	40329194	40338342	40338457	4691	2	5	2,2,6,4	0,0,6,0	183	99	0.000901715	0.0229616	0.178	1.0,1.0,0.351,1.0	-0.66
21720	ENSMUSG00000050944	Efcab5	chr11	-	76996167	76996268	76994923	76995177	77004433	77004586	21720	1	2	2,2,3,5	0,0,2,0	198	99	1.8652e-05	0.00116349	0.2	1.0,1.0,0.429,1.0	-0.657
4819	ENSMUSG00000051391	Ywhag	chr5	-	135961370	135961496	135959538	135959803	135963176	135963470	4819	0	4	3,3,1,0	0,1,0,1	198	99	5.85133e-06	0.000455329	0	1.0,0.6,1.0,0.0	-0.65
24417	ENSMUSG00000080316	Spaca6	chr17	+	18057926	18058033	18057770	18057848	18058348	18058505	24417	3	5	2,1,1,1	1,0,0,0	198	99	1.39815e-06	0.000145193	0.231	0.5,1.0,1.0,1.0	-0.644
23428	ENSMUSG00000031565	Fgfr1	chr8	+	26045523	26045790	26022265	26022444	26047746	26047830	23428	43	39	82,129,104,62	1,0,0,0	198	99	0	0	0.355	0.976,1.0,1.0,1.0	-0.639
3447	ENSMUSG00000020598	Nrcam	chr12	+	44624927	44624963	44623386	44623563	44630449	44630575	3447	2	5	3,5,6,6	0,0,6,0	135	99	0.000407562	0.0125404	0.227	1.0,1.0,0.423,1.0	-0.629
18398	ENSMUSG00000035284	Vps13c	chr9	+	67773461	67773524	67768065	67768167	67778457	67778567	18398	7	14	3,4,3,1	0,3,0,0	162	99	2.32417e-05	0.00139733	0.234	1.0,0.449,1.0,1.0	-0.628
8165	ENSMUSG00000028556	Dock7	chr4	-	98842102	98842160	98834865	98834991	98843552	98843684	8165	9	16	5,4,8,7	0,2,0,0	157	99	5.07282e-09	1.783e-06	0.262	1.0,0.558,1.0,1.0	-0.627
7689	ENSMUSG00000086968	4933431E20Rik	chr3	-	107802176	107802308	107801444	107801531	107802958	107803090	7689	4	6	6,6,4,4	0,0,0,2	198	99	6.00124e-07	7.21609e-05	0.25	1.0,1.0,1.0,0.5	-0.625
8518	ENSMUSG00000032006	Pdgfd	chr9	+	6359702	6359917	6337242	6337441	6376894	6377519	8518	0	1	2,2,1,0	0,1,0,1	198	99	0.000115966	0.00471002	0	1.0,0.5,1.0,0.0	-0.625
28084	ENSMUSG00000006958	Chrd	chr16	+	20553611	20553719	20553435	20553523	20553866	20554008	28084	0	1	0,6,5,1	1,3,0,0	198	99	0.000106534	0.00438505	0	0.0,0.5,1.0,1.0	-0.625
22149	ENSMUSG00000070047	Fat1	chr8	+	45500686	45500746	45498067	45498205	45502878	45502914	22149	2	7	3,4,7,5	3,1,0,0	159	99	4.28999e-05	0.00223183	0.151	0.384,0.714,1.0,1.0	-0.623
12290	ENSMUSG00000025558	Dock9	chr14	-	121781987	121781995	121779457	121781037	121783377	121783516	12290	3	7	35,33,40,24	5,4,5,1	107	99	1.20733e-05	0.000842231	0.284	0.866,0.884,0.881,0.957	-0.613
17123	ENSMUSG00000047045	Tmem164	chrX	+	141465286	141465945	141464413	141464552	141553962	141554029	17123	1	1	7,4,5,2	1,0,0,0	198	99	0.000651242	0.0179258	0.333	0.778,1.0,1.0,1.0	-0.611
13060	ENSMUSG00000028184	Adgrl2	chr3	-	148526608	148526661	148524269	148524322	148528590	148528615	13060	0	3	3,5,1,0	1,1,0,1	152	99	1.73486e-05	0.00109716	0	0.661,0.765,1.0,0.0	-0.607
24379	ENSMUSG00000040640	Erc2	chr14	+	27350368	27350422	27345555	27345706	27374643	27375440	24379	0	3	1,5,2,0	0,0,2,1	153	99	8.39268e-05	0.00367849	0	1.0,1.0,0.393,0.0	-0.598
19580	ENSMUSG00000037541	Shank2	chr7	+	143961792	143961813	143960857	143960969	143963198	143965605	19580	2	4	6,6,11,6	0,2,0,1	120	99	1.5396e-05	0.0010085	0.292	1.0,0.712,1.0,0.832	-0.594
11664	ENSMUSG00000038495	Otud7b	chr3	+	96037541	96037654	96016022	96016080	96043784	96043935	11664	2	4	4,1,2,4	1,0,1,0	198	99	4.29594e-06	0.000366902	0.2	0.667,1.0,0.5,1.0	-0.592
3610	ENSMUSG00000021068	Nin	chr12	-	70069054	70069115	70067607	70067805	70072180	70072255	3610	5	7	10,26,17,14	1,0,4,0	160	99	2.83975e-06	0.000255676	0.307	0.861,1.0,0.724,1.0	-0.589
11001	ENSMUSG00000026767	Mindy3	chr2	-	12391419	12391490	12369257	12369330	12423969	12424260	11001	6	5	2,10,2,2	0,0,0,0	170	99	4.54192e-08	1.09227e-05	0.411	1.0,1.0,1.0,1.0	-0.589
8348	ENSMUSG00000074282	Zfp94	chr7	-	24010889	24010928	24008295	24008622	24011806	24011920	8348	1	4	11,13,11,3	3,0,2,3	138	99	0.00143628	0.0324486	0.152	0.725,1.0,0.798,0.418	-0.583
20290	ENSMUSG00000086155	9430041J12Rik	chr7	-	4122678	4122807	4113189	4113291	4122909	4123727	20290	0	1	2,2,2,1	1,1,0,1	198	99	6.42013e-05	0.00304406	0	0.5,0.5,1.0,0.333	-0.583
26691	ENSMUSG00000004110	Cacna1e	chr1	-	154349602	154349659	154347805	154348459	154353511	154353609	26691	1	5	11,11,14,7	4,6,0,3	156	99	0.000982433	0.0244965	0.113	0.636,0.538,1.0,0.597	-0.58
4889	ENSMUSG00000017978	Cadps2	chr6	-	23381055	23381076	23355822	23355926	23382879	23383003	4889	4	5	3,11,3,5	0,1,0,0	120	99	1.98281e-07	3.00652e-05	0.398	1.0,0.901,1.0,1.0	-0.577
3346	ENSMUSG00000021140	Pcnx	chr12	+	81975018	81975148	81964438	81966154	81980304	81980489	3346	3	2	13,19,20,11	0,0,0,0	198	99	0.00164598	0.0358564	0.429	1.0,1.0,1.0,1.0	-0.571
18170	ENSMUSG00000030495	Slc7a10	chr7	+	34898260	34898364	34898055	34898179	34898649	34898746	18170	3	2	7,8,10,5	0,0,0,0	198	99	0.00141668	0.0321647	0.429	1.0,1.0,1.0,1.0	-0.571
19475	ENSMUSG00000002602	Axl	chr7	-	25472767	25472918	25472523	25472550	25473939	25474150	19475	3	2	3,5,4,5	0,0,0,0	198	99	0.00134189	0.0308499	0.429	1.0,1.0,1.0,1.0	-0.571
26374	ENSMUSG00000025892	Gria4	chr9	-	4432772	4432887	4424319	4424454	4456004	4456252	26374	3	2	9,6,3,2	0,0,0,0	198	99	0.00135841	0.0311514	0.429	1.0,1.0,1.0,1.0	-0.571
15583	ENSMUSG00000052581	Lrrtm4	chr6	+	79996625	79996689	79995870	79996169	79998596	79998739	15583	0	1	0,4,2,3	1,1,1,0	163	99	2.5976e-05	0.00151199	0	0.0,0.708,0.548,1.0	-0.564
12315	ENSMUSG00000026305	Lrrfip1	chr1	+	91021281	91021359	90996284	90996371	91028298	91028303	12315	3	8	20,25,22,12	0,8,6,4	177	99	0.000159667	0.00604191	0.173	1.0,0.636,0.672,0.627	-0.561
5453	ENSMUSG00000082286	Pisd-ps1	chr11	+	3077130	3077219	3075935	3076058	3078928	3079209	5453	3	2	2,8,1,7	0,0,0,0	188	99	0.00157661	0.0345926	0.441	1.0,1.0,1.0,1.0	-0.559
217	ENSMUSG00000025189	Cnnm1	chr19	+	43473283	43473447	43460815	43460863	43479859	43480043	217	1	1	3,2,5,3	0,0,2,0	198	99	0.000504026	0.0146994	0.333	1.0,1.0,0.556,1.0	-0.556
3448	ENSMUSG00000020598	Nrcam	chr12	+	44624927	44624963	44623386	44623563	44636890	44637022	3448	12	25	13,23,17,13	0,0,8,5	135	99	5.346e-07	6.64686e-05	0.26	1.0,1.0,0.609,0.656	-0.556
8615	ENSMUSG00000053819	Camk2d	chr3	+	126601856	126601898	126595372	126595410	126604287	126604336	8615	5	14	25,38,29,20	9,12,6,2	141	99	3.86922e-06	0.000333574	0.2	0.661,0.69,0.772,0.875	-0.55
5729	ENSMUSG00000000296	Tpd52l1	chr10	-	31214180	31214241	31208371	31208965	31217135	31217174	5729	1	1	2,1,4,2	0,0,1,0	160	99	0.00028291	0.00959876	0.382	1.0,1.0,0.712,1.0	-0.546
7051	ENSMUSG00000029027	Dffb	chr4	-	154057064	154057135	154056037	154056117	154057236	154057425	7051	0	6	2,5,6,2	1,6,1,1	170	99	0.000111987	0.00456873	0	0.538,0.327,0.777,0.538	-0.545
7235	ENSMUSG00000028364	Tnc	chr4	-	63900887	63901160	63894682	63894805	63924482	63924746	7235	5	5	53,74,82,46	5,7,4,2	198	99	0.000306565	0.0102433	0.333	0.841,0.841,0.911,0.92	-0.545
19318	ENSMUSG00000041649	Klf8	chrX	+	152091847	152091920	152020743	152021088	152153840	152153914	19318	3	3	5,2,4,3	0,0,0,1	172	99	2.67927e-06	0.000242421	0.365	1.0,1.0,1.0,0.633	-0.543
8517	ENSMUSG00000032006	Pdgfd	chr9	+	6337242	6337441	6333323	6333386	6376894	6378850	8517	1	1	2,2,2,3	0,1,0,0	198	99	3.58019e-05	0.00196502	0.333	1.0,0.5,1.0,1.0	-0.542
17655	ENSMUSG00000019978	Epb41l2	chr10	+	25375673	25375841	25371378	25371489	25377475	25377529	17655	2	3	3,7,7,1	1,1,1,0	198	99	0.000138457	0.00542875	0.25	0.6,0.778,0.778,1.0	-0.539
3138	ENSMUSG00000050891	Tatdn1	chr15	-	58788000	58788041	58777589	58777660	58792988	58793031	3138	5	4	3,2,1,2	0,0,0,0	140	99	1.98465e-06	0.000188924	0.469	1.0,1.0,1.0,1.0	-0.531
721	ENSMUSG00000024530	Prelid3a	chr18	+	67611019	67611131	67610033	67610136	67612137	67612905	721	18	10	30,28,20,12	0,0,0,0	198	99	1.38267e-12	1.68474e-09	0.474	1.0,1.0,1.0,1.0	-0.526
14034	ENSMUSG00000026458	Ppfia4	chr1	-	134250739	134250831	134248798	134248907	134251816	134251948	14034	1	1	10,7,4,4	0,1,1,0	191	99	0.00193902	0.0401591	0.341	1.0,0.784,0.675,1.0	-0.524
416	ENSMUSG00000025085	Ablim1	chr19	-	57039561	57039666	57037893	57037941	57049684	57049814	416	12	18	89,103,87,40	9,13,13,9	198	99	1.16123e-08	3.53731e-06	0.25	0.832,0.798,0.77,0.69	-0.522
14850	ENSMUSG00000040003	Magi2	chr5	+	20748582	20748624	20739335	20739518	20755204	20755296	14850	3	3	7,12,9,7	1,0,1,0	141	99	3.18916e-05	0.00179902	0.412	0.831,1.0,0.863,1.0	-0.512
17347	ENSMUSG00000060176	Kif27	chr13	-	58485356	58485500	58478732	58478939	58491679	58492638	17347	1	1	1,7,6,3	0,1,0,1	198	99	0.000583427	0.0163047	0.333	1.0,0.778,1.0,0.6	-0.512
22732	ENSMUSG00000062866	Phactr2	chr10	-	13131053	13131065	13129085	13129623	13137509	13137668	22732	0	7	0,4,3,1	2,0,2,1	111	99	0.000640837	0.0177463	0	0.0,1.0,0.572,0.471	-0.511
21528	ENSMUSG00000033419	Snap91	chr9	-	86691703	86691709	86691573	86691601	86697482	86697553	21528	0	7	8,10,15,3	18,10,13,1	105	99	0.000191887	0.00697241	0	0.295,0.485,0.521,0.739	-0.51
7915	ENSMUSG00000063887	Nlgn1	chr3	-	25974341	25974401	25966805	25966958	26187390	26187883	7915	0	10	10,8,6,13	9,7,4,3	159	99	3.66287e-06	0.000323412	0	0.409,0.416,0.483,0.73	-0.509
7430	ENSMUSG00000028797	Tmem234	chr4	+	129495199	129495418	129494775	129494927	129496014	129496054	7430	10	12	4,14,8,3	0,2,0,2	198	99	6.77141e-05	0.00315717	0.294	1.0,0.778,1.0,0.429	-0.508
21968	ENSMUSG00000035629	Rubcn	chr16	-	32661906	32661951	32658607	32658723	32663367	32663901	21968	9	13	9,33,16,13	0,5,11,0	144	99	0.000151551	0.00581607	0.322	1.0,0.819,0.5,1.0	-0.508
27433	ENSMUSG00000020866	Cacna1g	chr11	-	94330534	94330603	94328930	94329015	94333555	94333711	27433	14	14	29,39,33,20	1,5,4,1	168	99	2.57971e-07	3.68354e-05	0.371	0.945,0.821,0.829,0.922	-0.508
5594	ENSMUSG00000026904	Slc4a10	chr2	+	62074695	62074785	62073705	62073797	62080722	62080880	5594	0	2	4,8,10,1	2,3,2,2	189	99	0.000876276	0.0224624	0	0.512,0.583,0.724,0.208	-0.507
21538	ENSMUSG00000044433	Camsap3	chr8	+	3650357	3650405	3648892	3648988	3650675	3650814	21538	4	11	6,14,6,9	1,1,4,4	147	99	0.000282447	0.00959876	0.197	0.802,0.904,0.503,0.602	-0.506
7395	ENSMUSG00000038729	Pakap	chr4	+	57886288	57886327	57883023	57883202	57892868	57896982	7395	0	6	2,3,5,2	1,1,3,6	138	99	0.000457288	0.0136566	0	0.589,0.683,0.545,0.193	-0.503
4677	ENSMUSG00000025006	Sorbs1	chr19	-	40288686	40288746	40287906	40288097	40298024	40298777	4677	0	2	4,4,0,4	2,0,4,3	159	99	0.00237503	0.0463765	0	0.555,1.0,0.0,0.454	-0.502
5347	ENSMUSG00000007850	Hnrnph1	chr11	+	50268140	50268267	50267816	50267974	50269117	50269254	5347	2	2	2,1,4,1	0,0,0,1	198	99	4.88152e-06	0.000399295	0.333	1.0,1.0,1.0,0.333	-0.5
7044	ENSMUSG00000029798	Herc6	chr6	+	57584026	57584163	57581057	57581185	57584618	57584692	7044	4	2	2,2,6,1	0,0,0,0	198	99	0.00264507	0.0498366	0.5	1.0,1.0,1.0,1.0	-0.5
23143	ENSMUSG00000079057	Cyp4v3	chr8	-	45773563	45773754	45773127	45773197	45774739	45774825	23143	4	2	1,1,1,2	0,0,0,0	198	99	0.00258177	0.0490935	0.5	1.0,1.0,1.0,1.0	-0.5
2858	ENSMUSG00000022307	Oxr1	chr15	+	41712065	41712146	41689285	41689448	41713854	41713980	2858	7	15	17,12,13,11	6,3,4,1	180	99	4.36476e-05	0.00225991	0.204	0.609,0.688,0.641,0.858	-0.495
14257	ENSMUSG00000087165	2010001A14Rik	chr11	-	57687137	57687223	57686344	57686620	57692059	57692240	14257	1	1	1,1,2,1	0,1,0,0	185	99	2.61114e-06	0.000238619	0.349	1.0,0.349,1.0,1.0	-0.488
9926	ENSMUSG00000028456	Unc13b	chr4	+	43233903	43233909	43232529	43232608	43234665	43234740	9926	8	22	9,25,15,12	0,7,9,8	105	99	6.56278e-05	0.0030835	0.255	1.0,0.771,0.611,0.586	-0.487
12318	ENSMUSG00000026305	Lrrfip1	chr1	+	91036301	91036394	91035019	91035112	91039877	91040019	12318	5	15	21,19,22,15	10,4,5,5	192	99	1.10318e-05	0.000777597	0.147	0.52,0.71,0.694,0.607	-0.486
23864	ENSMUSG00000039375	Wdr17	chr8	-	55156868	55156974	55149303	55149432	55177322	55177423	23864	0	3	3,2,2,4	1,1,2,2	198	99	0.000894233	0.0228586	0	0.6,0.5,0.333,0.5	-0.483
23959	ENSMUSG00000059146	Ntrk3	chr7	-	77853850	77853892	77848540	77848699	77896902	77897146	23959	0	4	3,4,1,1	0,4,2,2	141	99	0.00170002	0.0364181	0	1.0,0.413,0.26,0.26	-0.483
21001	ENSMUSG00000033004	Mycbp2	chr14	-	103506793	103506901	103500137	103500257	103513808	103513954	21001	5	3	4,6,6,1	0,1,0,0	198	99	7.59493e-06	0.000564279	0.455	1.0,0.75,1.0,1.0	-0.482
11597	ENSMUSG00000034903	Cobll1	chr2	-	64936058	64936172	64933503	64933738	64937355	64937430	11597	3	3	1,2,6,1	0,3,0,0	198	99	0.000628531	0.0174585	0.333	1.0,0.25,1.0,1.0	-0.479
14413	ENSMUSG00000054894	Dmac2l	chr12	+	69772228	69772328	69771723	69771788	69784724	69784835	14413	2	2	3,5,3,2	0,0,0,3	198	99	0.0024477	0.0473403	0.333	1.0,1.0,1.0,0.25	-0.479
20585	ENSMUSG00000030583	Sipa1l3	chr7	-	29031372	29031468	29030722	29030966	29031649	29031815	20585	2	8	25,26,4,6	3,7,5,2	195	99	0.000514065	0.0149136	0.113	0.809,0.653,0.289,0.604	-0.476
14217	ENSMUSG00000023994	Nfya	chr17	-	48706009	48706096	48702677	48702824	48707465	48707608	14217	10	16	18,28,27,16	7,10,3,1	186	99	5.90645e-05	0.00290194	0.25	0.578,0.598,0.827,0.895	-0.475
19519	ENSMUSG00000024937	Ehbp1l1	chr19	-	5770999	5771035	5770836	5770905	5771469	5771612	19519	0	5	3,5,2,0	0,4,2,1	135	99	0.00130174	0.0301427	0	1.0,0.478,0.423,0.0	-0.475
19490	ENSMUSG00000030498	Gas2	chr7	+	51513745	51513841	51512174	51512393	51514029	51514117	19490	11	7	4,2,2,3	1,0,0,0	195	99	5.65782e-07	6.94013e-05	0.444	0.67,1.0,1.0,1.0	-0.473
2075	ENSMUSG00000049076	Acap2	chr16	-	30926345	30926450	30925867	30925960	30926844	30927005	2075	5	30	8,16,12,8	3,8,2,7	198	99	9.9209e-07	0.000110564	0.077	0.571,0.5,0.75,0.364	-0.469
6276	ENSMUSG00000046862	Pramel12	chr4	+	143141918	143141983	143138995	143139661	143143189	143143522	6276	1	1	1,2,2,1	0,2,0,0	164	99	7.65453e-05	0.00348015	0.376	1.0,0.376,1.0,1.0	-0.468
9582	ENSMUSG00000032599	Ip6k2	chr9	+	108673869	108673982	108673739	108673771	108674482	108674892	9582	1	1	1,1,3,1	0,2,0,0	198	99	0.000177427	0.00659113	0.333	1.0,0.2,1.0,1.0	-0.467
20601	ENSMUSG00000049123	Catsperg2	chr7	-	29414265	29414403	29410788	29412450	29416410	29416582	20601	1	1	3,2,3,1	1,0,1,0	198	99	0.00015707	0.00596834	0.333	0.6,1.0,0.6,1.0	-0.467
11269	ENSMUSG00000025902	Sox17	chr1	-	4565358	4565421	4563994	4564086	4566513	4566553	11269	1	1	1,1,2,3	0,1,0,0	162	99	8.02642e-05	0.00357802	0.379	1.0,0.379,1.0,1.0	-0.466
6896	ENSMUSG00000034751	Mast4	chr13	-	103194348	103194423	103162029	103162061	103276670	103276795	6896	0	2	6,5,1,1	2,1,4,1	174	99	0.00220428	0.0441027	0	0.631,0.74,0.125,0.363	-0.465
21875	ENSMUSG00000024381	Bin1	chr18	+	32562752	32562776	32559276	32559405	32564723	32564795	21875	4	8	3,12,6,4	1,2,2,1	123	99	0.000476453	0.0140681	0.287	0.707,0.828,0.707,0.763	-0.464
14216	ENSMUSG00000023994	Nfya	chr17	-	48706009	48706093	48702677	48702824	48707465	48707608	14216	10	16	17,23,27,19	7,10,3,1	183	99	0.000106765	0.00438505	0.253	0.568,0.554,0.83,0.911	-0.463
11524	ENSMUSG00000037605	Adgrl3	chr5	+	81935282	81935411	81922239	81922278	81940207	81940259	11524	7	3	5,15,3,2	0,0,0,0	198	99	0.000297331	0.00999706	0.538	1.0,1.0,1.0,1.0	-0.462
21841	ENSMUSG00000042473	Tbc1d8b	chrX	+	138601747	138601858	138585744	138586059	138605350	138605469	21841	7	3	1,2,2,7	0,0,0,0	198	99	0.000298101	0.00999706	0.538	1.0,1.0,1.0,1.0	-0.462
21537	ENSMUSG00000044433	Camsap3	chr8	+	3649216	3649249	3648892	3648988	3650675	3650814	21537	10	11	12,40,24,18	1,1,4,4	132	99	7.14836e-06	0.000546655	0.405	0.9,0.968,0.818,0.771	-0.459
8962	ENSMUSG00000010721	Lmbr1	chr5	-	29528799	29528822	29497820	29497947	29551764	29551904	8962	2	2	3,2,4,2	0,0,0,1	122	99	0.000106744	0.00438505	0.448	1.0,1.0,1.0,0.619	-0.457
20394	ENSMUSG00000048078	Tenm4	chr7	+	96503923	96503944	96501539	96501789	96512656	96512889	20394	15	24	40,48,58,39	7,11,11,10	120	99	5.57511e-08	1.24264e-05	0.34	0.825,0.783,0.813,0.763	-0.456
9262	ENSMUSG00000057230	Aak1	chr6	+	86960793	86960904	86959523	86959625	86972821	86974604	9262	25	13	17,38,30,7	0,0,0,1	198	99	1.36654e-11	1.24881e-08	0.49	1.0,1.0,1.0,0.778	-0.455
24057	ENSMUSG00000002396	Ocel1	chr8	+	71825111	71825277	71823982	71824629	71825392	71825446	24057	0	2	5,6,4,2	4,4,2,1	198	99	0.00177601	0.0375262	0	0.385,0.429,0.5,0.5	-0.454
20832	ENSMUSG00000046605	B3gntl1	chr11	-	121542434	121542499	121535352	121535418	121561695	121561795	20832	6	3	5,5,3,8	0,0,0,0	164	99	0.000359472	0.0114661	0.547	1.0,1.0,1.0,1.0	-0.453
8667	ENSMUSG00000030222	Rerg	chr6	-	137043996	137044053	137034810	137034884	137141932	137142100	8667	3	2	5,8,5,4	1,0,0,0	156	99	0.00027801	0.00951535	0.488	0.76,1.0,1.0,1.0	-0.452
19449	ENSMUSG00000022623	Shank3	chr15	+	89422217	89422241	89417576	89417657	89427302	89427433	19449	0	7	9,12,8,9	12,12,10,5	123	99	0.000124691	0.00501239	0	0.376,0.446,0.392,0.592	-0.452
9050	ENSMUSG00000029055	Plch2	chr4	-	155069822	155069849	155067823	155069422	155071175	155071473	9050	0	4	4,2,8,1	3,5,4,1	126	99	0.000832816	0.0218384	0	0.512,0.239,0.611,0.44	-0.451
2339	ENSMUSG00000022749	Tbc1d23	chr16	-	57001854	57001899	56998294	56998383	57003213	57003353	2339	17	30	46,49,48,28	5,18,16,7	144	99	1.7617e-07	2.77574e-05	0.28	0.863,0.652,0.673,0.733	-0.45
15914	ENSMUSG00000040648	Ppip5k2	chr1	-	97648830	97649004	97647558	97647631	97651394	97651559	15914	22	54	27,56,35,24	6,15,8,15	198	99	1.7395e-09	7.06509e-07	0.169	0.692,0.651,0.686,0.444	-0.449
5286	ENSMUSG00000066613	Zfp932	chr5	+	110151218	110151318	110144397	110144499	110154809	110154936	5286	3	12	5,7,4,6	1,4,1,5	198	99	0.00197417	0.0407245	0.111	0.714,0.467,0.667,0.375	-0.445
5138	ENSMUSG00000038181	Chpf2	chr5	+	24794094	24794659	24791738	24793298	24795306	24795489	5138	10	4	7,12,9,8	0,0,0,0	198	99	4.4889e-06	0.000376347	0.556	1.0,1.0,1.0,1.0	-0.444
12319	ENSMUSG00000026305	Lrrfip1	chr1	+	91038076	91038169	91035019	91035112	91039877	91040019	12319	9	15	17,25,32,25	10,4,5,5	192	99	8.83785e-05	0.00380965	0.236	0.467,0.763,0.767,0.721	-0.444
12416	ENSMUSG00000044229	Nxpe4	chr9	+	48300692	48300795	48300171	48300314	48301549	48301652	12416	10	4	4,2,8,5	0,0,0,0	198	99	4.58583e-06	0.000380978	0.556	1.0,1.0,1.0,1.0	-0.444
286	ENSMUSG00000024969	Mark2	chr19	-	7256475	7256643	7255406	7255451	7257350	7257377	286	4	4	4,4,3,2	0,0,1,1	198	99	1.63241e-05	0.00104465	0.333	1.0,1.0,0.6,0.5	-0.442
27278	ENSMUSG00000096433	Zfp994	chr17	-	22442991	22443075	22424285	22424333	22444519	22444597	27278	4	3	6,8,3,6	0,1,1,0	183	99	7.26804e-05	0.00333279	0.419	1.0,0.812,0.619,1.0	-0.439
10609	ENSMUSG00000041670	Rims1	chr1	-	22669492	22669561	22635451	22635665	22844641	22844805	10609	0	3	9,4,8,5	5,4,6,4	168	99	0.000848422	0.0220927	0	0.515,0.371,0.44,0.424	-0.438
14208	ENSMUSG00000001870	Ltbp1	chr17	+	75655738	75655864	75634191	75634317	75659681	75659825	14208	7	4	9,9,12,11	0,3,0,0	198	99	0.000129709	0.00514481	0.467	1.0,0.6,1.0,1.0	-0.433
14254	ENSMUSG00000001138	Cnnm3	chr1	+	36563114	36563213	36560781	36560920	36564246	36567318	14254	8	21	14,25,26,16	7,10,9,3	198	99	1.07041e-05	0.000761237	0.16	0.5,0.556,0.591,0.727	-0.433
18420	ENSMUSG00000054423	Cadps	chr14	+	9984104	9984122	9980658	9980782	9996247	9996354	18420	6	31	20,19,9,11	12,12,10,4	117	99	5.85448e-06	0.000455329	0.141	0.585,0.573,0.432,0.699	-0.431
24685	ENSMUSG00000022353	Mtss1	chr15	-	58820171	58820291	58817833	58817868	58823318	58823529	24685	24	16	119,175,161,70	13,15,8,6	198	99	1.14532e-07	2.07257e-05	0.429	0.821,0.854,0.91,0.854	-0.431
16386	ENSMUSG00000035168	Tanc1	chr2	+	59477112	59477216	59442385	59442540	59529691	59529771	16386	8	3	7,5,5,5	0,0,0,0	198	99	0.000415854	0.01271	0.571	1.0,1.0,1.0,1.0	-0.429
21362	ENSMUSG00000009035	Tmem184b	chr15	-	79247857	79247878	79244903	79247085	79249484	79249679	21362	3	20	35,20,26,16	18,18,17,13	120	99	1.05849e-05	0.000755702	0.11	0.616,0.478,0.558,0.504	-0.429
23619	ENSMUSG00000031860	Pbx4	chr8	+	70322678	70322832	70311729	70311803	70323227	70323288	23619	4	4	5,4,2,4	1,1,0,1	198	99	0.000320154	0.0105242	0.333	0.714,0.667,1.0,0.667	-0.429
9830	ENSMUSG00000009621	Vav2	chr2	-	27174850	27174865	27173320	27173430	27175644	27175777	9830	22	26	12,26,21,17	1,7,2,3	114	99	6.10858e-07	7.29716e-05	0.424	0.912,0.763,0.901,0.831	-0.428
12883	ENSMUSG00000040537	Adam22	chr5	-	8145072	8145180	8142730	8142831	8157001	8157019	12883	1	6	17,17,13,9	5,9,15,3	198	99	0.00261044	0.0494416	0.077	0.63,0.486,0.302,0.6	-0.428
22737	ENSMUSG00000003810	Mast2	chr4	-	116190609	116190630	116187587	116187666	116194618	116194694	22737	34	35	53,82,71,44	9,7,8,5	120	99	5.28055e-12	5.36182e-09	0.445	0.829,0.906,0.88,0.879	-0.428
14218	ENSMUSG00000023994	Nfya	chr17	-	48706012	48706093	48702677	48702824	48707465	48707608	14218	4	16	4,11,14,11	7,10,3,1	180	99	0.00147156	0.0330008	0.121	0.239,0.377,0.72,0.858	-0.427
18400	ENSMUSG00000035284	Vps13c	chr9	+	67778134	67778200	67773461	67773524	67778457	67778567	18400	9	4	8,10,6,5	0,0,0,0	165	99	6.65538e-06	0.000511094	0.574	1.0,1.0,1.0,1.0	-0.426
3274	ENSMUSG00000071454	Dtnb	chr12	+	3804095	3804116	3801810	3801907	3822586	3822746	3274	7	11	15,15,22,8	3,7,3,2	120	99	0.000526592	0.0151567	0.344	0.805,0.639,0.858,0.767	-0.423
12894	ENSMUSG00000035769	Xylb	chr9	+	119190179	119190249	119188297	119188380	119193562	119193643	12894	7	3	2,2,2,1	0,0,0,0	169	99	0.000479406	0.0141324	0.578	1.0,1.0,1.0,1.0	-0.422
21988	ENSMUSG00000040651	Tasor	chr14	+	27189462	27189522	27188123	27188268	27193574	27194503	21988	7	20	5,14,14,9	6,4,8,1	159	99	0.000792429	0.0209902	0.179	0.342,0.685,0.521,0.849	-0.42
19397	ENSMUSG00000037519	Ppfia1	chr7	-	144056603	144056633	144053988	144054140	144058639	144058871	19397	16	37	43,38,42,19	20,18,18,4	129	99	7.16368e-07	8.28674e-05	0.249	0.623,0.618,0.642,0.785	-0.418
21606	ENSMUSG00000057766	Ankrd29	chr18	-	12423773	12423872	12415359	12415458	12438667	12438759	21606	2	1	4,3,1,2	1,0,0,0	198	99	0.00129629	0.0300664	0.5	0.667,1.0,1.0,1.0	-0.417
2183	ENSMUSG00000022515	Anks3	chr16	-	4775831	4776030	4775504	4775626	4781983	4782056	2183	4	4	3,10,7,7	1,1,1,1	198	99	0.00165224	0.0358867	0.333	0.6,0.833,0.778,0.778	-0.414
27317	ENSMUSG00000009090	Ap1b1	chr11	+	4983241	4983262	4982417	4982619	4983686	4983842	27317	7	32	20,26,29,17	8,20,27,9	120	99	4.91345e-06	0.000399295	0.153	0.673,0.517,0.47,0.609	-0.414
442	ENSMUSG00000024921	Smarca2	chr19	+	26728521	26728556	26725822	26725937	26729223	26729381	442	3	2	2,7,4,1	0,0,1,0	134	99	0.000298029	0.00999706	0.526	1.0,1.0,0.747,1.0	-0.411
16384	ENSMUSG00000031864	Ints10	chr8	+	69277703	69277781	69274808	69274902	69279928	69280153	16384	12	56	17,27,31,25	10,14,16,12	177	99	9.66006e-11	5.69539e-08	0.107	0.487,0.519,0.52,0.538	-0.409
4888	ENSMUSG00000017978	Cadps2	chr6	-	23354192	23354201	23344205	23344362	23355822	23355926	4888	4	9	0,8,4,2	1,0,1,0	108	99	1.31802e-05	0.000888913	0.289	0.0,1.0,0.786,1.0	-0.408
15083	ENSMUSG00000026987	Baz2b	chr2	-	59763755	59763782	59762448	59762514	59764014	59764059	15083	34	52	27,24,30,14	6,6,6,6	126	99	2.24291e-08	6.11982e-06	0.339	0.78,0.759,0.797,0.647	-0.407
18350	ENSMUSG00000037400	Atp11b	chr3	+	35897719	35897845	35892869	35893363	35903582	35903713	18350	17	38	25,40,23,23	5,10,12,12	198	99	7.96498e-07	8.98616e-05	0.183	0.714,0.667,0.489,0.489	-0.407
3088	ENSMUSG00000022377	Asap1	chr15	-	64025692	64025701	64024678	64024779	64030730	64030853	3088	24	34	12,21,25,14	3,5,4,4	108	99	2.64982e-07	3.75433e-05	0.393	0.786,0.794,0.851,0.762	-0.405
7089	ENSMUSG00000028399	Ptprd	chr4	-	76053781	76053793	76051299	76051569	76055047	76055158	7089	8	15	31,31,28,13	6,22,12,2	111	99	0.000910761	0.0231194	0.322	0.822,0.557,0.675,0.853	-0.405
22293	ENSMUSG00000025404	R3hdm2	chr10	+	127317561	127317624	127312388	127312567	127319844	127320087	22293	12	36	46,42,52,16	23,20,29,5	162	99	2.77924e-07	3.84819e-05	0.169	0.55,0.562,0.523,0.662	-0.405
11929	ENSMUSG00000027601	Mtfr1	chr3	+	19262654	19262691	19260615	19260714	19265631	19265747	11929	6	29	16,18,13,6	10,14,5,5	136	99	1.09771e-05	0.000777597	0.131	0.538,0.483,0.654,0.466	-0.404
23375	ENSMUSG00000031561	Tenm3	chr8	-	48740167	48740188	48731992	48732225	48740825	48741075	23375	17	41	29,31,19,16	11,13,15,4	120	99	3.62898e-06	0.000321975	0.255	0.685,0.663,0.511,0.767	-0.401
26069	ENSMUSG00000032567	Aste1	chr9	+	105279916	105279975	105278673	105278885	105280594	105280790	26069	5	5	3,1,5,1	0,1,1,0	158	99	2.34114e-05	0.00140204	0.385	1.0,0.385,0.758,1.0	-0.401
427	ENSMUSG00000040929	Rfx3	chr19	-	27960253	27960346	27900607	27900666	27988371	27988445	427	0	4	2,7,2,4	2,3,4,2	192	99	0.000902168	0.0229616	0	0.34,0.546,0.205,0.508	-0.4
5802	ENSMUSG00000036617	Etl4	chr2	+	20806352	20806472	20803426	20803594	20810395	20810473	5802	9	3	8,8,6,10	0,0,0,0	198	99	0.00056006	0.015821	0.6	1.0,1.0,1.0,1.0	-0.4
17148	ENSMUSG00000027966	Col11a1	chr3	+	113931819	113931835	113926784	113926838	113932048	113932102	17148	1	24	9,11,13,6	10,9,11,13	115	99	4.99013e-06	0.000401782	0.035	0.437,0.513,0.504,0.284	-0.399
25828	ENSMUSG00000041488	Stx3	chr19	-	11767411	11767457	11766920	11766995	11769109	11769209	25828	2	16	3,10,11,5	3,3,11,5	145	99	0.00037445	0.0118611	0.079	0.406,0.695,0.406,0.406	-0.399
18806	ENSMUSG00000027598	Itch	chr2	+	154999693	154999895	154980115	154980192	155005312	155005403	18806	14	21	19,13,11,14	1,6,4,5	198	99	0.000440544	0.013261	0.25	0.905,0.52,0.579,0.583	-0.397
3130	ENSMUSG00000041852	Tcf20	chr15	-	82698681	82698804	82692826	82693988	82699811	82699861	3130	35	30	41,78,83,30	6,13,6,8	198	99	1.79176e-07	2.79898e-05	0.368	0.774,0.75,0.874,0.652	-0.395
25051	ENSMUSG00000034908	Sidt2	chr9	-	45858838	45858850	45858281	45858353	45859133	45859186	25051	8	11	14,25,13,10	3,5,5,2	111	99	0.000705204	0.0191516	0.393	0.806,0.817,0.699,0.817	-0.392
6541	ENSMUSG00000068663	Clec16a	chr16	+	10390781	10390787	10389357	10389463	10391163	10391287	6541	11	29	24,25,25,26	6,18,12,17	105	99	4.26308e-05	0.00222618	0.263	0.79,0.567,0.663,0.591	-0.39
14776	ENSMUSG00000040481	Bptf	chr11	-	106977537	106977723	106973338	106973526	106985827	106986016	14776	21	11	18,26,18,19	3,0,0,3	198	99	5.0179e-05	0.00253348	0.488	0.75,1.0,1.0,0.76	-0.389
18668	ENSMUSG00000030276	Ttll3	chr6	+	113378262	113378458	113376624	113376732	113382259	113382408	18668	5	3	4,13,14,4	2,0,1,0	198	99	0.000670602	0.0183482	0.455	0.5,1.0,0.875,1.0	-0.389
12915	ENSMUSG00000075415	Fnbp1	chr2	-	30934893	30934908	30930416	30930526	30942996	30943092	12915	4	21	7,14,19,11	11,13,7,7	114	99	0.000327235	0.0106287	0.142	0.356,0.483,0.702,0.577	-0.387
10639	ENSMUSG00000046699	Slitrk4	chrX	-	63317624	63317696	63308490	63316715	63320405	63320602	10639	1	1	1,3,0,1	0,0,1,0	171	99	1.22827e-05	0.000850343	0.367	1.0,1.0,0.0,1.0	-0.383
10066	ENSMUSG00000037685	Atp8a1	chr5	-	67936302	67936376	67933471	67933541	67943968	67944009	10066	5	2	4,13,8,5	0,1,0,0	173	99	0.00112999	0.0274196	0.589	1.0,0.882,1.0,1.0	-0.382
27954	ENSMUSG00000021693	Kif2a	chr13	-	107106211	107106325	107105145	107105296	107111002	107111070	27954	68	84	67,96,82,68	23,19,16,19	198	99	1.63538e-11	1.35863e-08	0.288	0.593,0.716,0.719,0.642	-0.38
14793	ENSMUSG00000071669	Snx29	chr16	+	11213082	11213263	11185540	11185665	11217628	11217699	14793	8	3	8,10,3,9	1,0,0,0	198	99	4.44397e-05	0.00228153	0.571	0.8,1.0,1.0,1.0	-0.379
6111	ENSMUSG00000028641	P3h1	chr4	+	119096902	119096958	119095842	119095982	119098313	119098403	6111	0	14	4,4,3,0	1,3,4,3	155	99	0.000443786	0.0133008	0	0.719,0.46,0.324,0.0	-0.376
13969	ENSMUSG00000026155	Smap1	chr1	-	23910518	23910599	23905297	23905378	23915454	23915530	13969	49	83	45,69,63,17	24,25,11,6	180	99	1.33367e-08	3.93154e-06	0.245	0.508,0.603,0.759,0.609	-0.375
19319	ENSMUSG00000041649	Klf8	chrX	+	152143291	152143479	152020946	152021088	152153840	152153914	19319	6	3	3,6,2,2	0,0,0,1	198	99	1.68896e-05	0.00107184	0.5	1.0,1.0,1.0,0.5	-0.375
27819	ENSMUSG00000113204	Gm46430	chr13	-	74759382	74759506	74758318	74758445	74760842	74761067	27819	4	4	1,1,2,2	0,1,1,0	198	99	0.000169572	0.00631216	0.333	1.0,0.333,0.5,1.0	-0.375
27953	ENSMUSG00000069171	Nr2f1	chr13	-	78344460	78344568	78343536	78343808	78345322	78345663	27953	10	3	12,12,12,7	0,0,0,0	198	99	0.000315104	0.0103939	0.625	1.0,1.0,1.0,1.0	-0.375
3322	ENSMUSG00000097451	Rian	chr12	+	109609847	109609895	109604272	109604360	109611695	109611765	3322	9	6	5,11,7,5	0,1,0,2	147	99	5.98203e-05	0.00292336	0.503	1.0,0.881,1.0,0.627	-0.374
9103	ENSMUSG00000028041	Adam15	chr3	-	89247707	89247779	89247361	89247486	89248814	89248884	9103	12	7	22,27,32,13	2,3,5,0	171	99	0.00222896	0.0442813	0.498	0.864,0.839,0.787,1.0	-0.374
8743	ENSMUSG00000024613	Tcof1	chr18	-	60960411	60960519	60955875	60956062	60961436	60961631	8743	38	48	23,15,20,10	3,1,10,6	198	99	0.000443919	0.0133008	0.284	0.793,0.882,0.5,0.455	-0.373
19006	ENSMUSG00000030172	Erc1	chr6	-	119711041	119711053	119699133	119699269	119720248	119720442	19006	45	50	58,68,59,64	14,11,13,11	111	99	1.98995e-10	1.10213e-07	0.445	0.787,0.846,0.802,0.838	-0.373
10063	ENSMUSG00000037685	Atp8a1	chr5	-	67913992	67914037	67908355	67908428	67918456	67918545	10063	15	13	26,39,32,26	6,2,7,4	144	99	0.000163923	0.00617738	0.442	0.749,0.931,0.759,0.817	-0.372
8047	ENSMUSG00000005583	Mef2c	chr13	+	83802716	83802740	83800932	83801105	83803625	83803755	8047	9	5	57,57,58,44	2,1,3,1	123	99	8.31072e-05	0.00365132	0.592	0.958,0.979,0.94,0.973	-0.37
19159	ENSMUSG00000022770	Dlg1	chr16	+	31666453	31666487	31665654	31665751	31672660	31672702	19159	15	39	17,14,12,10	11,4,7,6	133	99	4.0759e-05	0.00215928	0.223	0.535,0.723,0.561,0.554	-0.37
1893	ENSMUSG00000073437	D330041H03Rik	chr17	-	24631440	24631571	24631008	24631057	24633285	24633516	1893	5	5	4,3,1,3	0,1,2,0	198	99	0.00248614	0.0477744	0.333	1.0,0.6,0.2,1.0	-0.367
10470	ENSMUSG00000041757	Plekha6	chr1	+	133202530	133202617	133201595	133202112	133208076	133208145	10470	13	7	13,13,17,8	0,1,1,2	186	99	9.58512e-05	0.00401806	0.497	1.0,0.874,0.9,0.68	-0.367
10992	ENSMUSG00000027642	Rpn2	chr2	+	157165142	157165190	157163662	157163792	157167630	157167655	10992	39	156	83,112,68,82	42,64,58,57	147	99	2.22045e-16	4.05831e-13	0.144	0.571,0.541,0.441,0.492	-0.367
13871	ENSMUSG00000031153	Gripap1	chrX	+	7669832	7669925	7669561	7669639	7670598	7670733	13871	38	61	33,50,33,42	10,20,16,8	192	99	1.57727e-07	2.5971e-05	0.243	0.63,0.563,0.515,0.73	-0.367
1677	ENSMUSG00000073468	Sft2d1	chr17	+	8536681	8536703	8529970	8530117	8537675	8537762	1677	18	13	15,21,22,16	0,5,1,2	121	99	3.34359e-05	0.00184996	0.531	1.0,0.775,0.947,0.867	-0.366
1721	ENSMUSG00000024044	Epb41l3	chr17	+	69580876	69580912	69577605	69577659	69581698	69581890	1721	33	48	35,44,57,40	12,14,16,13	135	99	7.08596e-08	1.50133e-05	0.335	0.681,0.697,0.723,0.693	-0.363
1729	ENSMUSG00000024044	Epb41l3	chr17	+	69590879	69591002	69577605	69577659	69591533	69591885	1729	19	6	8,17,19,15	0,0,1,0	198	99	4.12702e-07	5.38782e-05	0.613	1.0,1.0,0.905,1.0	-0.363
22146	ENSMUSG00000070047	Fat1	chr8	+	45465055	45465124	45463437	45463648	45466000	45466140	22146	7	15	20,14,17,8	6,6,7,5	168	99	0.000758228	0.0202308	0.216	0.663,0.579,0.589,0.485	-0.363
22294	ENSMUSG00000025404	R3hdm2	chr10	+	127317561	127317663	127312388	127312567	127319844	127320087	22294	51	36	141,155,152,50	23,20,29,5	198	99	5.06913e-08	1.1682e-05	0.415	0.754,0.795,0.724,0.833	-0.361
2976	ENSMUSG00000022607	Ptk2	chr15	-	73154066	73154084	73148705	73148762	73163883	73163936	2976	42	69	66,84,80,61	18,33,26,29	117	99	1.47053e-09	6.10838e-07	0.34	0.756,0.683,0.722,0.64	-0.36
23636	ENSMUSG00000031543	Ank1	chr8	+	23631611	23631736	23631179	23631245	23638296	23638385	23636	9	3	18,25,32,18	0,0,1,1	198	99	0.000327403	0.0106287	0.6	1.0,1.0,0.941,0.9	-0.36
11095	ENSMUSG00000027035	Cers6	chr2	+	68936086	68936110	68935346	68935503	68938785	68938988	11095	25	18	62,49,48,24	8,6,6,1	123	99	2.37417e-06	0.000221391	0.528	0.862,0.868,0.866,0.951	-0.359
830	ENSMUSG00000040560	Wdr7	chr18	+	63924866	63924962	63912939	63913028	63927295	63927414	830	3	16	6,27,12,16	4,16,14,6	195	99	0.000224273	0.00800595	0.087	0.432,0.461,0.303,0.575	-0.356
13546	ENSMUSG00000039307	Hexdc	chr11	+	121110666	121110749	121109368	121109564	121111908	121111987	13546	10	3	3,22,20,8	0,0,0,0	182	99	0.000430193	0.0130392	0.645	1.0,1.0,1.0,1.0	-0.355
17419	ENSMUSG00000033295	Ptprf	chr4	-	118085015	118085042	118083650	118083768	118087891	118088085	17419	57	85	66,88,98,66	36,33,30,12	126	99	7.10236e-09	2.27737e-06	0.345	0.59,0.677,0.72,0.812	-0.355
22896	ENSMUSG00000032497	Lrrfip2	chr9	+	111042880	111042982	111034822	111034915	111043208	111043341	22896	30	25	14,28,28,17	0,8,5,7	198	99	0.00172123	0.0366747	0.375	1.0,0.636,0.737,0.548	-0.355
13311	ENSMUSG00000089872	Rps6kc1	chr1	-	190637139	190637315	190631647	190631768	190643752	190643935	13311	6	2	3,8,7,2	0,1,0,0	198	99	0.000624977	0.0174127	0.6	1.0,0.8,1.0,1.0	-0.35
2560	ENSMUSG00000022568	Scrib	chr15	-	75919770	75919845	75919469	75919521	75919963	75920001	2560	20	19	11,26,21,19	8,5,1,3	174	99	0.00169912	0.0364181	0.375	0.439,0.747,0.923,0.783	-0.348
3475	ENSMUSG00000035954	Dock4	chr12	+	40844595	40844622	40840074	40840160	40844766	40844862	3475	17	8	45,39,32,20	0,4,0,0	126	99	2.95202e-07	4.02642e-05	0.625	1.0,0.885,1.0,1.0	-0.346
4605	ENSMUSG00000042213	Zfand4	chr6	+	116282577	116282722	116250533	116250833	116290805	116291978	4605	14	5	12,12,4,6	1,1,0,0	198	99	1.60953e-05	0.00103948	0.583	0.857,0.857,1.0,1.0	-0.346
21809	ENSMUSG00000019889	Ptprk	chr10	+	28430765	28430795	28427613	28427752	28436000	28436161	21809	11	19	14,6,14,4	2,5,3,3	129	99	0.00228849	0.045267	0.308	0.843,0.479,0.782,0.506	-0.345
3196	ENSMUSG00000021144	Mta1	chr12	+	113097160	113097196	113096804	113096957	113099416	113099448	3196	29	63	27,51,48,25	18,15,24,15	135	99	3.82154e-07	5.06133e-05	0.252	0.524,0.714,0.595,0.55	-0.344
9831	ENSMUSG00000009621	Vav2	chr2	-	27190441	27190456	27189385	27189484	27192019	27192122	9831	17	20	36,54,32,36	13,8,12,7	114	99	9.06429e-05	0.00387075	0.425	0.706,0.854,0.698,0.817	-0.344
7330	ENSMUSG00000021820	Camk2g	chr14	-	20797886	20797919	20795859	20795928	20805726	20805770	7330	12	10	5,10,6,6	0,1,2,2	132	99	0.00166945	0.0361095	0.474	1.0,0.882,0.692,0.692	-0.343
10474	ENSMUSG00000041757	Plekha6	chr1	+	133207110	133207191	133201595	133202112	133208076	133208145	10474	15	7	18,25,19,8	0,1,1,2	180	99	3.72404e-05	0.00202572	0.541	1.0,0.932,0.913,0.688	-0.342
6732	ENSMUSG00000028760	Eif4g3	chr4	+	137823219	137823240	137814843	137814876	137824062	137824242	6732	9	13	23,35,24,16	11,11,7,5	120	99	0.00232904	0.045673	0.364	0.633,0.724,0.739,0.725	-0.341
8540	ENSMUSG00000032826	Ank2	chr3	-	126845874	126845898	126841830	126841929	126846336	126846522	8540	19	9	46,61,42,42	1,2,2,0	123	99	8.29386e-08	1.66579e-05	0.63	0.974,0.961,0.944,1.0	-0.34
13063	ENSMUSG00000028184	Adgrl2	chr3	-	148526915	148527044	148521221	148523564	148528590	148528687	13063	124	87	240207216136	20,47,38,24	198	99	1.55906e-11	1.35691e-08	0.416	0.857,0.688,0.74,0.739	-0.34
17807	ENSMUSG00000001995	Sipa1l2	chr8	-	126149931	126149985	126149317	126149441	126159916	126160048	17807	6	36	25,26,21,17	16,23,18,17	153	99	1.49178e-06	0.00015232	0.097	0.503,0.422,0.43,0.393	-0.34
24772	ENSMUSG00000086453	Gm11457	chr2	-	164604463	164604528	164601148	164601260	164609632	164609833	24772	4	2	1,2,4,2	0,0,0,1	164	99	0.000184833	0.00676993	0.547	1.0,1.0,1.0,0.547	-0.34
9358	ENSMUSG00000032827	Ppp1r9a	chr6	+	5157003	5157027	5156120	5156240	5158088	5158271	9358	34	30	40,67,65,37	9,8,15,6	123	99	7.91544e-07	8.98574e-05	0.477	0.782,0.871,0.777,0.832	-0.339
4108	ENSMUSG00000055717	Slain1	chr14	+	103921669	103921819	103894368	103894508	103923104	103923254	4108	33	15	48,80,74,38	2,6,10,3	198	99	3.73717e-05	0.00202683	0.524	0.923,0.87,0.787,0.864	-0.337
7860	ENSMUSG00000039367	Sec24c	chr14	+	20735279	20735348	20733952	20734089	20736576	20736678	7860	61	44	80,78,72,48	9,12,11,11	168	99	2.76125e-08	7.20963e-06	0.45	0.84,0.793,0.794,0.72	-0.337
24977	ENSMUSG00000033392	Clasp2	chr9	+	113687648	113687672	113683240	113683414	113691253	113691355	24977	20	15	12,40,21,27	3,0,9,0	123	99	7.17496e-05	0.00330319	0.518	0.763,1.0,0.653,1.0	-0.336
7807	ENSMUSG00000019888	Mgat4c	chr10	+	102206149	102206254	102186795	102186845	102214012	102214088	7807	4	2	3,2,1,1	0,0,0,1	198	99	7.91277e-05	0.00355593	0.5	1.0,1.0,1.0,0.333	-0.333
11270	ENSMUSG00000025902	Sox17	chr1	-	4565358	4566165	4563994	4564086	4566513	4566619	11270	2	1	1,1,3,1	0,1,0,0	198	99	0.00057069	0.0160223	0.5	1.0,0.333,1.0,1.0	-0.333
18577	ENSMUSG00000025422	Agap2	chr10	+	126926010	126926070	126925098	126925227	126926295	126926444	18577	35	18	75,141,99,107	3,21,9,7	159	99	3.80963e-06	0.000329993	0.548	0.94,0.807,0.873,0.905	-0.333
18034	ENSMUSG00000037315	Jade3	chrX	+	20353536	20353661	20345752	20345910	20355940	20356131	18034	7	16	19,18,21,6	5,10,9,5	198	99	0.00128618	0.0299477	0.179	0.655,0.474,0.538,0.375	-0.331
3538	ENSMUSG00000034574	Daam1	chr12	+	72005520	72005547	71999225	71999333	72006579	72006686	3538	60	34	24,66,49,53	1,6,6,3	126	99	2.09647e-09	8.15259e-07	0.581	0.95,0.896,0.865,0.933	-0.33
5384	ENSMUSG00000045983	Eif4g1	chr16	+	20493535	20493556	20492977	20493064	20494093	20494270	5384	27	60	66,88,98,41	43,58,58,14	120	99	1.06105e-06	0.000117532	0.271	0.559,0.556,0.582,0.707	-0.33
6542	ENSMUSG00000068663	Clec16a	chr16	+	10456650	10456779	10453109	10453160	10462624	10462745	6542	27	10	15,35,27,22	2,0,3,0	198	99	2.35501e-05	0.00140204	0.574	0.789,1.0,0.818,1.0	-0.328
20137	ENSMUSG00000019528	Gyg	chr3	-	20177285	20177336	20176310	20177028	20179421	20179641	20137	0	24	9,14,11,4	6,19,19,10	150	99	1.23778e-06	0.000133863	0	0.497,0.327,0.276,0.209	-0.327
23127	ENSMUSG00000031511	Arhgef7	chr8	+	11874504	11874681	11871959	11872049	11881492	11881592	23127	35	55	24,35,30,25	6,17,18,7	198	99	2.23818e-05	0.00135905	0.241	0.667,0.507,0.455,0.641	-0.327
9928	ENSMUSG00000028456	Unc13b	chr4	+	43260992	43261049	43259461	43259609	43261681	43261774	9928	19	33	15,27,29,22	9,17,7,8	156	99	0.000193391	0.00701311	0.268	0.514,0.502,0.724,0.636	-0.326
10837	ENSMUSG00000039844	Rapgef1	chr2	+	29609604	29609862	29597209	29597412	29612235	29612321	10837	28	29	21,58,51,35	3,16,14,15	198	99	0.000207143	0.00745266	0.326	0.778,0.644,0.646,0.538	-0.325
22275	ENSMUSG00000069601	Ank3	chr10	+	69821912	69824462	69817945	69818027	69830201	69830276	22275	62	22	135,112,100,48	2,4,5,5	198	99	2.42489e-09	9.04482e-07	0.585	0.971,0.933,0.909,0.828	-0.325
5663	ENSMUSG00000057406	Nsd2	chr5	+	34028750	34028978	34026097	34026222	34036401	34036533	5663	62	129	34,53,48,30	8,28,25,22	198	99	1.57567e-07	2.5971e-05	0.194	0.68,0.486,0.49,0.405	-0.321
13072	ENSMUSG00000028184	Adgrl2	chr3	-	148555401	148555440	148552484	148552668	148556471	148556657	13072	19	94	53,70,85,60	51,85,54,50	138	99	3.76693e-10	1.82553e-07	0.127	0.427,0.371,0.53,0.463	-0.321
8253	ENSMUSG00000040374	Pex2	chr3	-	5635546	5635689	5630192	5630258	5641097	5641188	8253	10	3	3,2,10,7	0,0,0,1	198	99	7.85081e-05	0.0035499	0.625	1.0,1.0,1.0,0.778	-0.32
14020	ENSMUSG00000026860	Sh3glb2	chr2	-	30236070	30236085	30235710	30235951	30236364	30236465	14020	36	30	77,76,93,51	11,11,18,12	114	99	4.58642e-07	5.86195e-05	0.51	0.859,0.857,0.818,0.787	-0.32
13947	ENSMUSG00000026017	Carf	chr1	+	60147241	60147359	60144469	60144593	60148485	60148608	13947	5	2	2,1,2,3	0,0,1,0	198	99	0.00015179	0.00581607	0.556	1.0,1.0,0.5,1.0	-0.319
20474	ENSMUSG00000073563	Csnk1g3	chr18	+	54081716	54081740	54081119	54081226	54086316	54088620	20474	37	107	75,65,57,61	47,60,41,34	123	99	2.38607e-09	9.04482e-07	0.218	0.562,0.466,0.528,0.591	-0.319
14127	ENSMUSG00000027646	Src	chr2	+	157300762	157300780	157300453	157300553	157304629	157304728	14127	30	36	52,68,62,29	17,20,17,10	117	99	4.64825e-06	0.000384417	0.414	0.721,0.742,0.755,0.71	-0.318
12425	ENSMUSG00000019813	Cep57l1	chr10	-	41619037	41619217	41616835	41616909	41621766	41621917	12425	14	5	2,3,4,8	0,1,0,0	198	99	4.91554e-06	0.000399295	0.583	1.0,0.6,1.0,1.0	-0.317
24864	ENSMUSG00000034593	Myo5a	chr9	+	75094803	75094812	75093176	75093404	75097181	75097282	24864	32	19	34,68,59,58	2,6,4,5	108	99	1.08557e-07	1.9841e-05	0.607	0.94,0.912,0.931,0.914	-0.317
27332	ENSMUSG00000003363	Pld3	chr7	-	27244612	27244710	27242240	27242329	27252422	27252576	27332	7	2	5,16,9,6	0,0,1,0	197	99	0.00169963	0.0364181	0.638	1.0,1.0,0.819,1.0	-0.317
9827	ENSMUSG00000009621	Vav2	chr2	-	27158162	27158249	27157241	27157396	27158910	27159034	9827	36	11	48,80,72,26	2,0,0,2	186	99	5.51752e-09	1.86747e-06	0.635	0.927,1.0,1.0,0.874	-0.315
8614	ENSMUSG00000053819	Camk2d	chr3	+	126599505	126599565	126595365	126595410	126604287	126604336	8614	0	14	4,9,3,3	9,12,6,2	159	99	0.000138711	0.00542875	0	0.217,0.318,0.237,0.483	-0.314
26292	ENSMUSG00000031626	Sorbs2	chr8	+	46235838	46235997	46228625	46228740	46243012	46243062	26292	33	32	36,44,36,17	9,12,14,3	198	99	0.000191448	0.00697029	0.34	0.667,0.647,0.563,0.739	-0.314
22521	ENSMUSG00000020185	E2f7	chr10	+	110601999	110602023	110601476	110601635	110602977	110603112	22521	2	34	2,3,5,2	3,8,6,2	123	99	0.00172871	0.0367819	0.045	0.349,0.232,0.401,0.446	-0.312
5428	ENSMUSG00000029428	Stx2	chr5	-	129066442	129066470	129065971	129065976	129068027	129068165	5428	2	32	7,5,6,6	8,7,13,7	127	99	9.10296e-05	0.0038782	0.046	0.406,0.358,0.265,0.401	-0.311
24412	ENSMUSG00000021972	Hmbox1	chr14	-	65062747	65062819	65060617	65061147	65063049	65063141	24412	4	28	10,21,17,12	9,18,19,10	171	99	2.36727e-05	0.00140476	0.076	0.391,0.403,0.341,0.41	-0.31
24851	ENSMUSG00000061601	Pclo	chr5	+	14828552	14828579	14825333	14825458	14838411	14838505	24851	18	9	18,37,14,34	1,0,3,1	126	99	5.04582e-06	0.000404485	0.611	0.934,1.0,0.786,0.964	-0.31
2975	ENSMUSG00000022607	Ptk2	chr15	-	73147469	73147490	73146335	73146433	73148705	73148762	2975	97	66	68,104,90,91	9,14,12,14	120	99	2.79676e-11	2.12985e-08	0.548	0.862,0.86,0.861,0.843	-0.308
3828	ENSMUSG00000021027	Ralgapa1	chr12	-	55781818	55781959	55769558	55769726	55784995	55785157	3828	28	18	24,52,37,23	5,4,6,6	198	99	0.000372255	0.0118525	0.438	0.706,0.867,0.755,0.657	-0.308
4681	ENSMUSG00000025006	Sorbs1	chr19	-	40313914	40315381	40313190	40313276	40315893	40316066	4681	31	26	80,91,66,59	17,21,27,8	198	99	0.000227915	0.00812008	0.373	0.702,0.684,0.55,0.787	-0.308
19457	ENSMUSG00000070822	Zscan18	chr7	-	12505590	12505669	12504730	12504820	12505935	12506042	19457	6	2	10,14,10,7	0,1,1,0	178	99	0.00182556	0.0383956	0.625	1.0,0.886,0.848,1.0	-0.308
23475	ENSMUSG00000038005	Hpf1	chr8	+	61346734	61346894	61343478	61343570	61358581	61358754	23475	14	4	6,7,7,7	0,0,1,0	198	99	2.76686e-05	0.00159526	0.636	1.0,1.0,0.778,1.0	-0.308
5662	ENSMUSG00000057406	Nsd2	chr5	+	34028750	34028845	34026097	34026222	34036401	34036533	5662	64	129	32,51,47,28	8,28,25,22	194	99	7.0316e-07	8.18577e-05	0.202	0.671,0.482,0.49,0.394	-0.307
18803	ENSMUSG00000053768	Chchd3	chr6	-	32870326	32870341	32869226	32869310	32945135	32945253	18803	63	58	45,80,66,39	10,13,20,9	114	99	4.13254e-08	1.02068e-05	0.485	0.796,0.842,0.741,0.79	-0.307
22255	ENSMUSG00000021706	Zfyve16	chr13	-	92653038	92653200	92650294	92650437	92655974	92656071	22255	18	5	3,11,7,8	0,0,0,1	198	99	5.34731e-06	0.000424149	0.643	1.0,1.0,1.0,0.8	-0.307
17752	ENSMUSG00000029534	St7	chr6	+	17850355	17850424	17848002	17848078	17852256	17852411	17752	33	29	25,19,29,32	7,7,10,2	168	99	0.000647109	0.0178487	0.401	0.678,0.615,0.631,0.904	-0.306
20738	ENSMUSG00000055407	Map6	chr7	+	98966678	98966875	98964895	98965109	98985191	98986343	20738	38	16	111,114,128,24	4,6,11,5	198	99	1.05399e-05	0.000755439	0.543	0.933,0.905,0.853,0.706	-0.306
25229	ENSMUSG00000031996	Aplp2	chr9	-	31078856	31079024	31075838	31075969	31080003	31080212	25229	112	91	112178144102	12,57,45,22	198	99	2.44552e-07	3.57574e-05	0.381	0.824,0.61,0.615,0.699	-0.306
26975	ENSMUSG00000033740	St18	chr1	+	6822519	6822592	6807803	6807881	6823217	6823260	26975	14	7	3,1,1,2	0,0,1,0	172	99	5.36075e-06	0.000424149	0.535	1.0,1.0,0.365,1.0	-0.306
7706	ENSMUSG00000020792	Exoc7	chr11	-	116188396	116188489	116186369	116186515	116191091	116191259	7706	31	15	46,51,50,26	5,9,3,3	192	99	0.000341723	0.0109959	0.516	0.826,0.745,0.896,0.817	-0.305
17697	ENSMUSG00000022139	Mbnl2	chr14	+	120642049	120642144	120633862	120634016	120666346	120667038	17697	17	5	14,19,14,7	1,0,1,0	194	99	1.49711e-05	0.000984269	0.634	0.877,1.0,0.877,1.0	-0.304
2009	ENSMUSG00000118669	Arvcf	chr16	+	18219530	18219548	18218834	18219003	18220316	18220388	2009	31	107	40,43,66,26	22,42,51,33	117	99	2.20667e-07	3.25252e-05	0.197	0.606,0.464,0.523,0.4	-0.301
12794	ENSMUSG00000042359	Osbpl6	chr2	+	76386233	76386326	76385357	76385461	76395127	76395293	12794	9	3	22,13,12,7	0,1,2,0	192	99	0.00119305	0.0283211	0.607	1.0,0.87,0.756,1.0	-0.3
7387	ENSMUSG00000057789	Bak1	chr17	-	27240636	27240656	27240140	27240321	27241412	27241556	7387	2	35	2,7,6,4	4,9,9,7	119	99	0.000133904	0.00528589	0.045	0.294,0.393,0.357,0.322	-0.297
5737	ENSMUSG00000045482	Trrap	chr5	+	144746960	144747014	144744132	144744201	144748704	144748824	5737	7	36	7,9,8,6	6,10,5,8	153	99	0.000510113	0.0148461	0.112	0.43,0.368,0.509,0.327	-0.296
10552	ENSMUSG00000026150	Mff	chr1	+	82719538	82719697	82713139	82713228	82728240	82728325	10552	44	115	44,71,59,46	14,63,35,35	198	99	1.37806e-07	2.37611e-05	0.161	0.611,0.36,0.457,0.397	-0.295
7256	ENSMUSG00000028909	Ptpru	chr4	-	131522271	131522301	131520828	131520986	131525163	131525302	7256	10	23	17,21,9,13	8,10,8,11	129	99	0.00237977	0.0464195	0.25	0.62,0.617,0.463,0.476	-0.294
11641	ENSMUSG00000016382	Pls3	chrX	-	74843322	74843349	74843000	74843096	74844107	74844250	11641	4	41	22,15,16,8	23,19,19,19	126	99	1.12405e-05	0.000787134	0.071	0.429,0.383,0.398,0.249	-0.294
18019	ENSMUSG00000042581	Thsd7b	chr1	+	129523106	129523917	129358533	129358706	129540846	129541095	18019	7	2	5,9,5,4	1,0,0,0	198	99	0.00123276	0.0289605	0.636	0.714,1.0,1.0,1.0	-0.292
22319	ENSMUSG00000019861	Gopc	chr10	-	52233437	52233461	52230667	52230843	52234868	52235033	22319	21	14	8,24,14,17	1,3,2,4	123	99	0.000788586	0.0209187	0.547	0.866,0.866,0.849,0.774	-0.292
11149	ENSMUSG00000019188	H13	chr2	+	152545914	152546114	152542102	152542188	152546541	152546956	11149	55	94	85,104,112,51	39,56,61,18	198	99	2.21085e-08	6.11982e-06	0.226	0.521,0.481,0.479,0.586	-0.291
4126	ENSMUSG00000029778	Adcyap1r1	chr6	+	55468211	55468295	55461926	55462018	55471061	55471191	4126	11	31	24,47,18,16	16,20,22,9	183	99	0.000240924	0.0085007	0.161	0.448,0.56,0.307,0.49	-0.29
3437	ENSMUSG00000063450	Syne2	chr12	+	76146801	76146870	76146003	76146286	76147765	76147905	3437	78	58	118,114,110,65	17,31,24,16	168	99	2.93114e-07	4.02642e-05	0.442	0.804,0.684,0.73,0.705	-0.289
8534	ENSMUSG00000032826	Ank2	chr3	-	126735258	126741456	126733720	126733795	126744383	126744405	8534	114	62	65,133,98,64	10,19,15,10	198	99	5.24525e-08	1.18355e-05	0.479	0.765,0.778,0.766,0.762	-0.289
2996	ENSMUSG00000047921	Trappc9	chr15	-	72914025	72914052	72903370	72903492	72922443	72922572	2996	3	21	13,16,21,7	19,22,13,14	126	99	0.00142961	0.032378	0.101	0.35,0.364,0.559,0.282	-0.288
6367	ENSMUSG00000023092	Fhl1	chrX	+	55836598	55836798	55835823	55836010	55837203	55838698	6367	48	43	49,93,69,30	19,15,13,13	198	99	6.40004e-05	0.00304406	0.358	0.563,0.756,0.726,0.536	-0.287
7702	ENSMUSG00000020792	Exoc7	chr11	-	116184100	116184139	116183344	116183410	116184797	116184864	7702	48	30	17,43,33,25	1,7,6,6	138	99	8.98517e-05	0.00385151	0.534	0.924,0.815,0.798,0.749	-0.287
9507	ENSMUSG00000018449	Rpain	chr11	+	70863840	70863901	70862589	70862760	70868483	70868513	9507	18	5	15,21,14,12	1,0,0,0	160	99	5.43233e-06	0.00042796	0.69	0.903,1.0,1.0,1.0	-0.286
5515	ENSMUSG00000036435	Exoc1	chr5	+	76688593	76688614	76685544	76685704	76689897	76690085	5515	35	25	37,35,32,32	9,5,7,4	120	99	6.88436e-05	0.00320166	0.536	0.772,0.852,0.79,0.868	-0.284
6628	ENSMUSG00000024983	Vti1a	chr19	+	55375620	55375641	55369373	55369451	55380215	55380300	6628	23	23	33,39,27,19	6,13,10,6	120	99	0.000730416	0.0196321	0.452	0.819,0.712,0.69,0.723	-0.284
2060	ENSMUSG00000022801	Lrch3	chr16	+	32829558	32829806	32826033	32826111	32832710	32833069	2060	21	8	16,31,27,9	1,0,3,2	198	99	0.000928451	0.0235032	0.568	0.889,1.0,0.818,0.692	-0.282
9729	ENSMUSG00000026657	Frmd4a	chr2	+	4612809	4612881	4610780	4610877	4615777	4618852	9729	60	20	80,118,86,52	4,4,8,2	171	99	3.34622e-07	4.46415e-05	0.635	0.921,0.945,0.862,0.938	-0.282
11517	ENSMUSG00000037605	Adgrl3	chr5	+	81811232	81811271	81808108	81808294	81836355	81836539	11517	16	6	13,29,19,15	2,0,1,0	138	99	1.48412e-05	0.000982799	0.657	0.823,1.0,0.932,1.0	-0.282
9366	ENSMUSG00000020829	Slc46a1	chr11	+	78357176	78358029	78356522	78356831	78359450	78359534	9366	7	2	4,6,5,4	0,0,0,1	198	99	0.00106663	0.0261324	0.636	1.0,1.0,1.0,0.667	-0.281
19160	ENSMUSG00000022770	Dlg1	chr16	+	31673470	31673506	31672660	31672702	31675258	31675309	19160	7	111	28,36,22,23	44,45,46,31	135	99	8.10552e-12	7.79708e-09	0.044	0.318,0.37,0.26,0.352	-0.281
25770	ENSMUSG00000032411	Tfdp2	chr9	+	96114734	96114801	96105146	96105251	96155891	96155995	25770	22	6	4,11,9,7	0,1,0,0	166	99	3.70693e-06	0.000325728	0.686	1.0,0.868,1.0,1.0	-0.281
6267	ENSMUSG00000039716	Dock3	chr9	-	106959573	106959722	106939197	106939282	106985558	106985655	6267	19	4	19,29,28,14	0,1,0,0	198	99	4.05926e-05	0.00215672	0.704	1.0,0.935,1.0,1.0	-0.28
1868	ENSMUSG00000013236	Ptprs	chr17	-	56734790	56734817	56733386	56733504	56734938	56735132	1868	65	59	57,113,131,87	17,33,31,23	126	99	2.77071e-07	3.84819e-05	0.464	0.725,0.729,0.769,0.748	-0.279
3499	ENSMUSG00000021198	Unc79	chr12	+	103091867	103091984	103088594	103088702	103094487	103094571	3499	6	20	21,16,23,20	13,12,18,15	198	99	0.000738016	0.0197782	0.13	0.447,0.4,0.39,0.4	-0.279
14889	ENSMUSG00000030231	Plekha5	chr6	+	140526072	140526261	140525155	140525202	140527693	140527814	14889	55	32	29,48,46,30	7,10,6,4	198	99	0.000151214	0.00581607	0.462	0.674,0.706,0.793,0.789	-0.279
18225	ENSMUSG00000026442	Nfasc	chr1	-	132515811	132516048	132504023	132504155	132521088	132521103	18225	8	35	20,38,33,14	18,29,17,18	198	99	2.10675e-05	0.00128779	0.103	0.357,0.396,0.493,0.28	-0.279
16910	ENSMUSG00000011877	Git1	chr11	+	77393654	77393681	77391813	77391940	77393843	77393892	16910	44	26	23,40,45,31	3,8,5,4	126	99	2.45859e-05	0.00144487	0.571	0.858,0.797,0.876,0.859	-0.277
15330	ENSMUSG00000016024	Lbp	chr2	+	158166428	158166596	158163974	158164034	158167626	158167694	15330	21	4	8,13,10,6	0,0,0,0	198	99	8.71044e-05	0.00376361	0.724	1.0,1.0,1.0,1.0	-0.276
15780	ENSMUSG00000034101	Ctnnd1	chr2	-	84454613	84454793	84452354	84452426	84480749	84481089	15780	31	8	68,77,66,27	1,2,4,1	198	99	8.98257e-05	0.00385151	0.66	0.971,0.951,0.892,0.931	-0.276
4651	ENSMUSG00000024989	Cep55	chr19	+	38045857	38046014	38043489	38043765	38046236	38046431	4651	6	2	1,2,2,1	0,1,0,0	198	99	0.000255879	0.00895919	0.6	1.0,0.5,1.0,1.0	-0.275
21386	ENSMUSG00000034951	Cog7	chr7	-	121540392	121540458	121536176	121536363	121543000	121543117	21386	22	5	7,14,16,14	0,0,0,0	165	99	7.50003e-06	0.000564107	0.725	1.0,1.0,1.0,1.0	-0.275
2396	ENSMUSG00000005899	Smpd4	chr16	+	17453345	17453432	17449849	17449921	17456359	17456505	2396	7	24	13,17,14,6	6,16,14,5	186	99	0.00190273	0.0396988	0.134	0.536,0.361,0.347,0.39	-0.274
1730	ENSMUSG00000024044	Epb41l3	chr17	+	69590879	69591002	69581698	69581890	69591533	69591885	1730	26	38	9,21,26,20	3,11,13,9	198	99	0.000880671	0.0225434	0.255	0.6,0.488,0.5,0.526	-0.273
7150	ENSMUSG00000005871	Apc	chr18	+	34399110	34399275	34394057	34394210	34401350	34401432	7150	21	62	49,36,22,44	22,28,19,35	198	99	1.53035e-06	0.000152843	0.145	0.527,0.391,0.367,0.386	-0.273
23079	ENSMUSG00000040711	Sh3pxd2b	chr11	+	32358967	32359051	32357561	32357666	32361456	32361574	23079	7	23	16,27,19,15	10,13,19,18	183	99	0.00136683	0.0312661	0.141	0.464,0.529,0.351,0.311	-0.273
19601	ENSMUSG00000029106	Add1	chr5	+	34786479	34786516	34785758	34785857	34787813	34789649	19601	194	168	317326312128	79,77,79,45	136	99	8.79408e-13	1.14807e-09	0.457	0.745,0.755,0.742,0.674	-0.272
26343	ENSMUSG00000046603	Tcaim	chr9	+	122655257	122655355	122653527	122653650	122655911	122656003	26343	16	3	9,9,12,7	0,0,0,0	197	99	0.00232729	0.045673	0.728	1.0,1.0,1.0,1.0	-0.272
15913	ENSMUSG00000040648	Ppip5k2	chr1	-	97645166	97645286	97640728	97640869	97647558	97647631	15913	27	95	22,42,39,22	19,31,19,26	198	99	1.72818e-07	2.74925e-05	0.124	0.367,0.404,0.506,0.297	-0.27
20078	ENSMUSG00000036712	Cyld	chr8	+	89456086	89456466	89449726	89449840	89458302	89458444	20078	12	3	19,19,6,7	0,0,1,0	198	99	0.000236689	0.00836743	0.667	1.0,1.0,0.75,1.0	-0.27
7490	ENSMUSG00000027303	Ptpra	chr2	+	130351749	130351776	130345913	130346255	130359650	130359735	7490	8	84	28,22,19,16	17,69,41,26	126	99	8.28459e-06	0.000610554	0.07	0.564,0.2,0.267,0.326	-0.269
26540	ENSMUSG00000017210	Med24	chr11	-	98608534	98608591	98607239	98607351	98608735	98608968	26540	26	25	56,58,40,26	11,25,13,9	156	99	0.0012573	0.0294989	0.398	0.764,0.596,0.661,0.647	-0.269
27056	ENSMUSG00000020926	Adam11	chr11	+	102667813	102667904	102667614	102667729	102668456	102668474	27056	21	4	28,39,39,29	0,0,0,0	190	99	0.000169172	0.00631013	0.732	1.0,1.0,1.0,1.0	-0.268
13724	ENSMUSG00000020717	Pecam1	chr11	-	106562567	106562624	106552622	106552850	106570374	106570437	13724	13	3	4,7,6,4	0,0,0,0	156	99	0.00264155	0.0498366	0.733	1.0,1.0,1.0,1.0	-0.267
27326	ENSMUSG00000031379	Pir	chrX	+	163125469	163125514	163113010	163113095	163141143	163141226	27326	16	4	2,5,3,2	0,0,0,0	144	99	7.97124e-05	0.00356211	0.733	1.0,1.0,1.0,1.0	-0.267
12010	ENSMUSG00000037364	Srrt	chr5	-	137299579	137299909	137298505	137298675	137300387	137300576	12010	15	71	22,21,17,7	12,15,20,10	198	99	2.6788e-06	0.000242421	0.096	0.478,0.412,0.298,0.259	-0.266
21405	ENSMUSG00000066568	Lsm14a	chr7	-	34047350	34047407	34044070	34045383	34050710	34050838	21405	110	28	22,61,40,36	0,0,0,2	156	99	1.85352e-12	2.1173e-09	0.714	1.0,1.0,1.0,0.92	-0.266
3023	ENSMUSG00000062906	Hdac10	chr15	-	89011352	89011421	89011071	89011198	89011588	89011693	3023	6	2	5,10,12,6	1,1,0,0	168	99	0.00238819	0.046435	0.639	0.747,0.855,1.0,1.0	-0.261
6602	ENSMUSG00000066036	Ubr4	chr4	+	139159792	139159825	139158855	139159072	139160930	139160994	6602	1	27	6,6,10,4	7,19,16,9	132	99	0.000194593	0.00703368	0.027	0.391,0.191,0.319,0.25	-0.261
8600	ENSMUSG00000036555	Iqce	chr5	-	140651762	140651963	140647581	140651248	140656221	140656322	8600	17	3	25,38,39,10	0,0,0,0	198	99	0.00179909	0.03797	0.739	1.0,1.0,1.0,1.0	-0.261
20067	ENSMUSG00000078816	Prkcg	chr7	+	3367375	3367528	3363027	3363057	3368046	3368235	20067	6	2	4,7,11,9	1,1,0,0	198	99	0.00155963	0.0343025	0.6	0.667,0.778,1.0,1.0	-0.261
21332	ENSMUSG00000021969	Zdhhc20	chr14	-	58087601	58087637	58084377	58084519	58094066	58094187	21332	20	55	10,17,12,14	7,11,12,14	135	99	0.000553234	0.015701	0.211	0.512,0.531,0.423,0.423	-0.261
13073	ENSMUSG00000028184	Adgrl2	chr3	-	148566062	148566074	148564368	148565169	148571235	148571345	13073	37	90	26,42,26,48	25,24,34,27	111	99	6.65699e-05	0.00311974	0.268	0.481,0.609,0.405,0.613	-0.259
16148	ENSMUSG00000026933	Camsap1	chr2	-	25845271	25845304	25842689	25842831	25846258	25846339	16148	19	41	19,26,21,16	14,14,17,12	132	99	0.000685886	0.0186825	0.258	0.504,0.582,0.481,0.5	-0.259
18939	ENSMUSG00000030519	Apba2	chr7	+	64384402	64384438	64383260	64383406	64386628	64386715	18939	108	52	96131122108	11,13,15,14	135	99	5.91036e-09	1.96407e-06	0.604	0.865,0.881,0.856,0.85	-0.259
27530	ENSMUSG00000042302	Ehbp1	chr11	-	22101787	22101892	22101066	22101189	22119034	22119174	27530	58	17	19,44,44,24	0,6,4,1	198	99	0.00085766	0.0221846	0.63	1.0,0.786,0.846,0.923	-0.259
15001	ENSMUSG00000019943	Atp2b1	chr10	+	98855139	98855293	98854576	98854759	98858669	98859317	15001	17	35	19,42,30,19	14,24,18,10	198	99	0.000256974	0.00898034	0.195	0.404,0.467,0.455,0.487	-0.258
19602	ENSMUSG00000029106	Add1	chr5	+	34786482	34786516	34785758	34785857	34787813	34788160	19602	94	168	96,170,144,69	79,77,79,45	133	99	2.47869e-08	6.66222e-06	0.294	0.475,0.622,0.576,0.533	-0.258
8164	ENSMUSG00000028556	Dock7	chr4	-	98842102	98842117	98834865	98834991	98843552	98843684	8164	49	16	21,33,38,26	0,2,0,0	114	99	3.31554e-10	1.68328e-07	0.727	1.0,0.935,1.0,1.0	-0.257
25686	ENSMUSG00000097121	D130020L05Rik	chr12	+	101050542	101050758	101049936	101050284	101054300	101054442	25686	15	3	1,15,7,4	0,1,0,0	198	99	0.00173984	0.0369756	0.714	1.0,0.882,1.0,1.0	-0.257
15522	ENSMUSG00000022119	Rbm26	chr14	-	105376526	105376598	105369317	105369443	105377751	105377874	15522	78	37	19,48,47,40	3,7,6,5	171	99	3.01627e-05	0.00171739	0.55	0.786,0.799,0.819,0.822	-0.256
10488	ENSMUSG00000027455	Nsfl1c	chr2	+	151344374	151344380	151342634	151342709	151344933	151345099	10488	86	73	62,77,88,37	9,23,21,15	105	99	1.15338e-06	0.000125507	0.526	0.867,0.759,0.798,0.699	-0.255
27695	ENSMUSG00000019969	Psen1	chr12	+	83746128	83746195	83734925	83735067	83746374	83746425	27695	35	12	36,49,49,40	3,4,4,2	166	99	0.000391398	0.0121913	0.635	0.877,0.88,0.88,0.923	-0.255
22300	ENSMUSG00000019966	Kitl	chr10	+	99916718	99916802	99915835	99915992	99923208	99923318	22300	30	7	44,105,110,84	3,2,3,0	183	99	4.82181e-05	0.00244801	0.699	0.888,0.966,0.952,1.0	-0.253
18968	ENSMUSG00000027160	Ccdc34	chr2	+	109868424	109868621	109862676	109862784	109870918	109871077	18968	15	95	14,12,12,7	14,12,11,9	198	99	3.1546e-07	4.27087e-05	0.073	0.333,0.333,0.353,0.28	-0.252
22698	ENSMUSG00000010453	Kansl3	chr1	-	36386297	36386375	36384918	36385110	36387605	36387762	22698	21	36	11,28,27,13	7,13,11,11	177	99	0.00121234	0.028665	0.246	0.468,0.546,0.579,0.398	-0.252
2789	ENSMUSG00000023021	Cers5	chr15	-	99635427	99635534	99632761	99634317	99636545	99636611	2789	63	39	59,85,89,59	15,21,15,12	198	99	8.99817e-05	0.00385151	0.447	0.663,0.669,0.748,0.711	-0.251
15830	ENSMUSG00000038351	Sgsm2	chr11	-	74758806	74758952	74758254	74758571	74759467	74759564	15830	18	4	13,38,36,14	1,0,2,0	198	99	0.000281283	0.00959145	0.692	0.867,1.0,0.9,1.0	-0.25
28028	ENSMUSG00000031328	Flna	chrX	-	73276572	73276596	73274111	73274359	73276754	73276944	28028	74	62	76,126,114,75	18,42,21,31	123	99	8.57256e-06	0.000624226	0.49	0.773,0.707,0.814,0.661	-0.249
3193	ENSMUSG00000021144	Mta1	chr12	+	113083830	113083881	113080607	113080701	113084446	113084573	3193	27	85	38,35,39,15	21,45,28,21	150	99	4.48051e-05	0.00229385	0.173	0.544,0.339,0.479,0.32	-0.248
7084	ENSMUSG00000028399	Ptprd	chr4	-	75972825	75972840	75968563	75968676	75977905	75978066	7084	1	28	24,14,22,11	44,45,44,25	114	99	6.69376e-05	0.00312895	0.03	0.321,0.213,0.303,0.276	-0.248
25634	ENSMUSG00000025958	Creb1	chr1	+	64598885	64598927	64597661	64597808	64600911	64601024	25634	10	6	4,4,8,2	0,1,0,2	141	99	0.000780633	0.0207378	0.539	1.0,0.737,1.0,0.413	-0.248
23664	ENSMUSG00000034274	Thoc5	chr11	+	4861434	4861470	4860626	4860759	4862780	4862858	23664	8	39	25,24,23,11	21,35,25,18	135	99	0.000354306	0.0113409	0.131	0.466,0.335,0.403,0.309	-0.247
3345	ENSMUSG00000021140	Pcnx	chr12	+	81975015	81975148	81964438	81966154	81993704	81993795	3345	0	12	10,14,8,5	14,18,19,7	198	99	0.000112819	0.00459239	0	0.263,0.28,0.174,0.263	-0.245
5265	ENSMUSG00000049550	Clip1	chr5	-	123724396	123724417	123721583	123721701	123728855	123728908	5265	25	88	16,31,36,27	25,35,37,20	120	99	3.59382e-05	0.0019666	0.19	0.346,0.422,0.445,0.527	-0.245
7210	ENSMUSG00000034252	Senp6	chr9	+	80006167	80006188	80000818	80000923	80010975	80011046	7210	84	44	29,86,63,45	5,16,7,4	120	99	1.95767e-06	0.000188317	0.612	0.827,0.816,0.881,0.903	-0.245
10138	ENSMUSG00000028478	Clta	chr4	+	44030214	44030268	44025448	44025560	44032400	44032846	10138	201	274	140278290143	68,134,138,76	153	99	6.81731e-11	4.29655e-08	0.322	0.571,0.573,0.576,0.549	-0.245
12154	ENSMUSG00000040225	Prrc2c	chr1	-	162503173	162503410	162498295	162501225	162504259	162504386	12154	141	105	158,158,144,99	28,48,36,39	198	99	1.97069e-06	0.000188577	0.402	0.738,0.622,0.667,0.559	-0.245
12644	ENSMUSG00000039262	Prrc2b	chr2	+	32102898	32104959	32102086	32102303	32106057	32106245	12644	139	47	141185213132	12,25,13,13	198	99	1.35843e-07	2.36457e-05	0.597	0.855,0.787,0.891,0.835	-0.245
477	ENSMUSG00000024943	Smc5	chr19	-	23192518	23192563	23192008	23192104	23195768	23195894	477	68	43	14,36,35,30	7,3,8,4	144	99	0.000552842	0.015701	0.521	0.579,0.892,0.75,0.838	-0.244
12833	ENSMUSG00000050379	Septin6	chrX	-	36184021	36184066	36177098	36180198	36186492	36186683	12833	15	4	2,9,3,4	0,1,0,0	144	99	8.65678e-05	0.0037582	0.721	1.0,0.861,1.0,1.0	-0.244
10838	ENSMUSG00000039844	Rapgef1	chr2	+	29609604	29609862	29600164	29600320	29612235	29612321	10838	43	20	93,110,119,65	7,25,21,11	198	99	0.00203794	0.041851	0.518	0.869,0.688,0.739,0.747	-0.243
18596	ENSMUSG00000030257	Srgap3	chr6	-	112727341	112727372	112726322	112726383	112731531	112731634	18596	24	55	22,20,18,10	12,14,13,14	130	99	0.00128151	0.0299477	0.249	0.583,0.521,0.513,0.352	-0.243
4128	ENSMUSG00000029778	Adcyap1r1	chr6	+	55468214	55468295	55461926	55462018	55471061	55471191	4128	9	31	12,39,16,12	16,20,22,9	180	99	0.00131655	0.0303821	0.138	0.292,0.517,0.286,0.423	-0.241
7329	ENSMUSG00000021820	Camk2g	chr14	-	20797886	20797919	20794671	20794716	20805726	20805770	7329	15	45	24,34,30,34	18,39,25,39	132	99	0.000640543	0.0177463	0.2	0.5,0.395,0.474,0.395	-0.241
8583	ENSMUSG00000028107	Tars2	chr3	-	95653846	95654009	95653344	95653482	95654750	95654968	8583	44	7	24,27,33,21	0,0,0,0	198	99	3.1927e-07	4.29065e-05	0.759	1.0,1.0,1.0,1.0	-0.241
13777	ENSMUSG00000027012	Dync1i2	chr2	+	71063992	71064052	71058943	71059034	71066258	71066374	13777	299	162	351376381216	65,64,81,33	159	99	3.05224e-11	2.23143e-08	0.535	0.771,0.785,0.745,0.803	-0.241
2915	ENSMUSG00000022629	Kif21a	chr15	-	90849177	90849198	90843890	90843951	90849669	90849835	2915	120	117	140,133,123,77	43,70,31,29	120	99	1.262e-06	0.000135192	0.458	0.729,0.611,0.766,0.687	-0.24
19044	ENSMUSG00000022957	Itsn1	chr16	+	91639515	91639530	91638376	91638498	91645609	91645857	19044	5	81	21,30,13,17	38,72,61,21	114	99	3.6064e-06	0.000321533	0.051	0.324,0.266,0.156,0.413	-0.239
22277	ENSMUSG00000069601	Ank3	chr10	+	69821918	69829592	69817945	69818027	69830201	69830276	22277	92	22	112,116,101,57	2,4,5,5	198	99	4.10007e-07	5.38782e-05	0.676	0.966,0.935,0.91,0.851	-0.239
28076	ENSMUSG00000021495	Fam193b	chr13	-	55712332	55712393	55703795	55704038	55717517	55718933	28076	45	13	42,42,56,42	4,3,3,0	160	99	7.29134e-05	0.00333279	0.682	0.867,0.897,0.92,1.0	-0.239
20077	ENSMUSG00000036712	Cyld	chr8	+	89444917	89444926	89436518	89436624	89445925	89446024	20077	0	24	3,4,5,6	10,17,12,14	108	99	0.000148247	0.00571775	0	0.216,0.177,0.276,0.282	-0.238
5160	ENSMUSG00000031012	Cask	chrX	-	13462924	13462942	13453082	13453204	13466595	13466695	5160	66	49	23,67,51,46	8,21,14,5	117	99	0.000119479	0.00483125	0.533	0.709,0.73,0.755,0.886	-0.237
17650	ENSMUSG00000019978	Epb41l2	chr10	+	25369464	25369527	25364848	25364991	25371342	25371489	17650	11	3	6,4,15,5	0,1,0,0	162	99	0.000309299	0.0103158	0.691	1.0,0.71,1.0,1.0	-0.237
24588	ENSMUSG00000032570	Atp2c1	chr9	-	105370741	105370753	105346305	105347346	105371613	105371681	24588	30	83	28,65,44,48	28,65,43,42	111	99	2.83964e-05	0.00163208	0.244	0.471,0.471,0.477,0.505	-0.237
2934	ENSMUSG00000022255	Mtdh	chr15	+	34121568	34121658	34118025	34118256	34123813	34123912	2934	22	90	12,27,13,14	6,30,20,16	189	99	9.46231e-05	0.0040033	0.114	0.512,0.32,0.254,0.314	-0.236
722	ENSMUSG00000024530	Prelid3a	chr18	+	67611019	67611131	67610033	67610136	67612141	67612422	722	15	3	22,17,18,10	0,1,1,0	198	99	0.00117668	0.0281495	0.714	1.0,0.895,0.9,1.0	-0.235
3872	ENSMUSG00000004791	Pgf	chr12	-	85216284	85216314	85216131	85216191	85218148	85218228	3872	17	4	4,5,2,3	0,0,0,0	129	99	0.000146301	0.00566777	0.765	1.0,1.0,1.0,1.0	-0.235
8697	ENSMUSG00000021686	Ap3b1	chr13	+	94680491	94680530	94679286	94679384	94684262	94684401	8697	4	28	12,9,10,9	13,14,22,12	138	99	0.00239458	0.0465098	0.093	0.398,0.316,0.246,0.35	-0.235
18824	ENSMUSG00000024104	Washc2	chr6	+	116233187	116233250	116231050	116232129	116233576	116233789	18824	85	37	33,32,46,32	4,7,4,4	162	99	9.70867e-05	0.00405488	0.584	0.834,0.736,0.875,0.83	-0.235
25718	ENSMUSG00000032340	Neo1	chr9	-	58809365	58809398	58806447	58806516	58810196	58810391	25718	62	87	52,81,91,70	32,49,47,30	132	99	1.4141e-05	0.000946181	0.348	0.549,0.554,0.592,0.636	-0.235
1736	ENSMUSG00000024163	Mapk8ip3	chr17	-	25127384	25127402	25126302	25126360	25128123	25128135	1736	59	35	101,111,97,75	14,18,14,23	117	99	2.34748e-05	0.00140204	0.588	0.859,0.839,0.854,0.734	-0.234
9460	ENSMUSG00000054457	9430021M05Rik	chr2	+	162507728	162507944	162503082	162503346	162508308	162509029	9460	2	1	3,6,1,3	0,0,1,1	198	99	0.0023315	0.045673	0.5	1.0,1.0,0.333,0.6	-0.233
11008	ENSMUSG00000026767	Mindy3	chr2	-	12408808	12408979	12402303	12402377	12410670	12410731	11008	12	3	3,5,3,2	0,0,1,0	198	99	0.000148286	0.00571775	0.667	1.0,1.0,0.6,1.0	-0.233
7301	ENSMUSG00000063077	Kif1b	chr4	-	149349801	149349819	149348071	149348147	149350708	149350774	7301	82	32	43,75,65,74	3,4,10,3	117	99	1.70263e-07	2.74925e-05	0.684	0.924,0.941,0.846,0.954	-0.232
14909	ENSMUSG00000064302	Clasp1	chr1	+	118492872	118492989	118488740	118488847	118498578	118498729	14909	10	67	41,38,41,31	27,67,53,41	198	99	7.6264e-07	8.71173e-05	0.069	0.432,0.221,0.279,0.274	-0.232
17417	ENSMUSG00000033295	Ptprf	chr4	-	118075208	118075241	118074288	118074386	118077689	118077805	17417	71	141	60,83,95,34	54,50,51,34	132	99	4.47036e-06	0.000376347	0.274	0.455,0.555,0.583,0.429	-0.231
9011	ENSMUSG00000026404	Ddx59	chr1	+	136362243	136362372	136361450	136361603	136367490	136367896	9011	19	4	8,16,9,11	0,3,0,0	198	99	0.00140787	0.0320044	0.704	1.0,0.727,1.0,1.0	-0.228
21872	ENSMUSG00000024381	Bin1	chr18	+	32547997	32548090	32547235	32547343	32552895	32552981	21872	96	23	106,187,166,84	2,12,12,4	192	99	4.07425e-06	0.000349601	0.683	0.965,0.889,0.877,0.915	-0.228
25168	ENSMUSG00000032872	Cyb5r4	chr9	+	86939194	86939347	86937817	86937958	86940977	86941128	25168	27	5	10,19,22,18	1,0,0,0	198	99	1.43124e-05	0.000951226	0.73	0.833,1.0,1.0,1.0	-0.228
6047	ENSMUSG00000016487	Ppfibp1	chr6	+	146898306	146898399	146897887	146897980	146899664	146899779	6047	8	55	14,12,26,15	22,21,24,14	192	99	9.03076e-06	0.000652392	0.07	0.247,0.228,0.358,0.356	-0.227
10832	ENSMUSG00000039844	Rapgef1	chr2	+	29569748	29569862	29569144	29569281	29576116	29576295	10832	55	54	69,63,64,37	11,28,32,21	198	99	0.00225745	0.0447723	0.337	0.758,0.529,0.5,0.468	-0.227
17665	ENSMUSG00000042167	Tent2	chr13	-	93296152	93296196	93291432	93291569	93304433	93304562	17665	53	11	78,94,55,61	1,0,0,0	143	99	3.99526e-10	1.82553e-07	0.769	0.982,1.0,1.0,1.0	-0.227
24574	ENSMUSG00000027699	Ect2	chr3	-	27200985	27201031	27200104	27200194	27203141	27203221	24574	25	5	7,9,6,1	0,0,0,0	145	99	2.58568e-05	0.00150986	0.773	1.0,1.0,1.0,1.0	-0.227
9852	ENSMUSG00000027763	Mbnl1	chr3	+	60522103	60522157	60520683	60520941	60523040	60523193	9852	13	4	12,13,8,1	0,1,2,0	153	99	0.00110209	0.0268572	0.678	1.0,0.894,0.721,1.0	-0.226
14778	ENSMUSG00000040481	Bptf	chr11	-	106985827	106986016	106973338	106973526	106986541	106986751	14778	32	8	35,39,14,24	1,1,1,3	198	99	0.00101856	0.0250555	0.667	0.946,0.951,0.875,0.8	-0.226
4650	ENSMUSG00000024989	Cep55	chr19	+	38045857	38045990	38043536	38043765	38046236	38046431	4650	9	2	3,4,2,3	0,1,0,0	198	99	0.0015926	0.0349017	0.692	1.0,0.667,1.0,1.0	-0.225
22587	ENSMUSG00000004207	Psap	chr10	+	60133316	60133325	60131725	60131782	60134876	60135008	22587	87	89	287229210151	124,83,86,58	108	99	1.93231e-06	0.000186861	0.473	0.68,0.717,0.691,0.705	-0.225
1771	ENSMUSG00000007035	Msh5	chr17	-	35261073	35261156	35260445	35260491	35262704	35262740	1771	7	2	2,1,4,3	1,0,0,0	182	99	0.00110774	0.026923	0.656	0.521,1.0,1.0,1.0	-0.224
13263	ENSMUSG00000036053	Fmnl2	chr2	+	53018728	53018854	53016864	53016988	53021851	53022215	13263	53	27	69,97,91,43	15,17,17,9	198	99	0.00121467	0.0286829	0.495	0.697,0.74,0.728,0.705	-0.223
17677	ENSMUSG00000039585	Myo9a	chr9	+	59819819	59819873	59817866	59817990	59829005	59829208	17677	60	38	37,44,42,29	4,12,13,9	153	99	0.00188559	0.0394312	0.505	0.857,0.703,0.676,0.676	-0.223
4333	ENSMUSG00000005881	Ergic3	chr2	+	155857296	155857311	155853268	155853326	155857908	155857940	4333	83	88	118,111,108,94	35,53,52,43	114	99	1.4922e-05	0.000984269	0.45	0.745,0.645,0.643,0.655	-0.222
12597	ENSMUSG00000026584	Scyl3	chr1	+	163767449	163767552	163766308	163766365	163768675	163768787	12597	35	5	26,35,28,18	0,0,0,0	198	99	1.80613e-05	0.0011383	0.778	1.0,1.0,1.0,1.0	-0.222
19370	ENSMUSG00000090386	Mir99ahg	chr16	+	77476864	77476911	77393786	77393847	77488122	77488285	19370	5	2	1,3,6,6	1,0,0,0	146	99	0.00218334	0.0438515	0.629	0.404,1.0,1.0,1.0	-0.222
21440	ENSMUSG00000052707	Tnrc6a	chr7	+	122779471	122779618	122778939	122779082	122779762	122779900	21440	44	34	67,86,70,60	28,20,22,19	198	99	0.00170165	0.0364181	0.393	0.545,0.683,0.614,0.612	-0.221
17754	ENSMUSG00000029534	St7	chr6	+	17905705	17905841	17904895	17904968	17906406	17906491	17754	12	45	23,16,25,23	23,23,20,19	198	99	0.000155379	0.00591639	0.118	0.333,0.258,0.385,0.377	-0.22
5897	ENSMUSG00000001844	Zdhhc4	chr5	-	143314432	143314652	143314145	143314325	143314853	143314978	5897	5	2	5,2,9,3	0,1,0,1	198	99	0.000903287	0.0229616	0.556	1.0,0.5,1.0,0.6	-0.219
9444	ENSMUSG00000028649	Macf1	chr4	-	123257849	123257867	123254702	123254820	123259065	123259140	9444	84	59	58,76,89,52	16,13,27,16	117	99	3.93537e-05	0.00210519	0.546	0.754,0.832,0.736,0.733	-0.218
10556	ENSMUSG00000026150	Mff	chr1	+	82724803	82724863	82713136	82713228	82728240	82728325	10556	141	115	65,134,118,89	14,63,35,35	159	99	6.42888e-05	0.00304406	0.433	0.743,0.57,0.677,0.613	-0.218
21812	ENSMUSG00000019889	Ptprk	chr10	+	28446169	28446187	28445892	28445969	28449363	28449400	21812	2	32	13,8,7,10	27,24,35,12	117	99	0.00177353	0.0375172	0.05	0.289,0.22,0.145,0.414	-0.217
19175	ENSMUSG00000008489	Elavl2	chr4	-	91142377	91142416	91138999	91141807	91148997	91149223	19175	50	18	18,32,33,31	1,1,5,5	138	99	0.000840807	0.0219849	0.666	0.928,0.958,0.826,0.816	-0.216
2094	ENSMUSG00000022537	Tmem44	chr16	-	30368210	30368275	30366160	30366287	30369180	30369388	2094	0	14	1,18,21,0	5,19,20,12	164	99	0.000312626	0.01037	0	0.108,0.364,0.388,0.0	-0.215
8496	ENSMUSG00000051278	Zgrf1	chr3	+	127402133	127402517	127400017	127400095	127405432	127405560	8496	28	5	1,10,1,8	0,0,0,1	198	99	3.21395e-05	0.00180743	0.737	1.0,1.0,1.0,0.8	-0.213
3652	ENSMUSG00000035933	Cog5	chr12	+	31883180	31883385	31870123	31870205	31889753	31889853	3652	38	5	12,9,13,16	0,0,0,0	198	99	3.29227e-05	0.00183633	0.792	1.0,1.0,1.0,1.0	-0.208
6731	ENSMUSG00000028760	Eif4g3	chr4	+	137823219	137823240	137810203	137810299	137824062	137824242	6731	15	47	49,65,56,26	84,56,65,28	120	99	0.00217444	0.0437689	0.208	0.325,0.489,0.415,0.434	-0.208
14756	ENSMUSG00000014602	Kif1a	chr1	-	92993273	92993300	92991870	92992004	92993768	92993911	14756	5	134	42,42,55,30	82,152,124,82	126	99	4.5444e-11	3.07622e-08	0.028	0.287,0.178,0.258,0.223	-0.208
8185	ENSMUSG00000033502	Cdc14a	chr3	-	116198191	116198267	116186470	116186563	116216215	116216306	8185	34	5	6,9,5,7	0,0,0,0	175	99	3.91252e-05	0.00210519	0.794	1.0,1.0,1.0,1.0	-0.206
14054	ENSMUSG00000053580	Tanc2	chr11	+	105804866	105804896	105804182	105804315	105805717	105805809	14054	0	11	10,8,6,3	27,23,14,14	129	99	0.00119315	0.0283211	0	0.221,0.211,0.247,0.141	-0.205
19004	ENSMUSG00000030172	Erc1	chr6	-	119595806	119595873	119571745	119571934	119597271	119597370	19004	67	20	127,108,117,75	11,8,15,5	166	99	0.000321676	0.0105363	0.666	0.873,0.89,0.823,0.899	-0.205
19340	ENSMUSG00000032745	Gpbp1	chr13	-	111584429	111584489	111577165	111577350	111585466	111585533	19340	182	95	110,147,116,69	12,28,24,26	159	99	5.76323e-05	0.00284524	0.544	0.851,0.766,0.751,0.623	-0.204
9511	ENSMUSG00000018449	Rpain	chr11	+	70865819	70865866	70864894	70864958	70868483	70868513	9511	14	4	29,34,25,9	0,1,0,3	146	99	0.00157203	0.0345336	0.704	1.0,0.958,1.0,0.67	-0.203
14700	ENSMUSG00000057101	Zfp180	chr7	+	23784850	23784931	23781348	23781663	23797245	23797320	14700	29	5	29,33,32,20	0,0,3,0	180	99	0.000182231	0.00671498	0.761	1.0,1.0,0.854,1.0	-0.203
22185	ENSMUSG00000005897	Nr2c1	chr10	+	94017355	94017477	94007839	94007999	94024010	94024150	22185	15	3	5,8,4,5	0,0,1,0	198	99	0.000340418	0.0109732	0.714	1.0,1.0,0.667,1.0	-0.203
22815	ENSMUSG00000019986	Ahi1	chr10	+	20946186	20946442	20934051	20934149	20948441	20948500	22815	6	81	71,52,39,20	76,106,80,31	198	99	3.03833e-09	1.11063e-06	0.036	0.318,0.197,0.196,0.244	-0.203
10551	ENSMUSG00000026150	Mff	chr1	+	82719538	82719697	82713139	82713228	82724803	82724863	10551	73	64	86,129,117,81	24,53,45,40	198	99	0.000473846	0.0140281	0.363	0.642,0.549,0.565,0.503	-0.202
26298	ENSMUSG00000031626	Sorbs2	chr8	+	46248014	46249595	46245817	46246005	46252746	46252835	26298	61	10	34,62,45,40	0,3,1,1	198	99	3.91867e-05	0.00210519	0.753	1.0,0.912,0.957,0.952	-0.202
12227	ENSMUSG00000000168	Dlat	chr9	-	50569144	50569298	50564921	50565048	50569464	50569589	12227	30	6	12,29,15,7	0,2,0,1	198	99	0.000194728	0.00703368	0.714	1.0,0.879,1.0,0.778	-0.2
13519	ENSMUSG00000058835	Abi1	chr2	-	22853225	22853240	22852412	22852513	22861094	22861271	13519	58	27	74,71,71,53	18,12,8,5	114	99	0.000428653	0.0130141	0.651	0.781,0.837,0.885,0.902	-0.2
2455	ENSMUSG00000022779	Top3b	chr16	+	16692932	16693019	16688670	16688762	16695695	16695880	2455	10	3	2,4,1,1	0,0,1,0	186	99	0.000181371	0.00669794	0.64	1.0,1.0,0.347,1.0	-0.197
12308	ENSMUSG00000026014	Raph1	chr1	-	60549575	60549650	60542676	60542754	60558138	60558219	12308	23	4	10,26,20,24	0,0,2,0	174	99	0.000323248	0.0105689	0.766	1.0,1.0,0.851,1.0	-0.197
4768	ENSMUSG00000024826	Dpf2	chr19	-	5953758	5953800	5952658	5952796	5954267	5954346	4768	51	165	41,47,28,24	32,50,57,29	141	99	7.77965e-05	0.00352826	0.178	0.474,0.398,0.256,0.368	-0.196
25521	ENSMUSG00000034902	Pip5k1c	chr10	+	81153159	81153237	81150825	81150952	81153599	81153854	25521	46	9	125,106,127,37	4,4,7,1	177	99	0.000931077	0.0235046	0.741	0.946,0.937,0.91,0.954	-0.196
11265	ENSMUSG00000075324	Fign	chr2	-	63927238	63927408	63801850	63811243	63928185	63928356	11265	24	4	5,5,6,7	0,0,0,1	198	99	0.00016816	0.00628521	0.75	1.0,1.0,1.0,0.778	-0.195
3249	ENSMUSG00000020647	Ncoa1	chr12	-	4347475	4347623	4344909	4346248	4356423	4356564	3249	32	5	43,62,52,36	1,2,2,0	198	99	0.00172167	0.0366747	0.762	0.956,0.939,0.929,1.0	-0.194
2971	ENSMUSG00000022607	Ptk2	chr15	-	73083835	73083844	73082590	73082746	73087827	73087934	2971	63	24	69,84,78,34	8,8,9,3	108	99	6.10446e-05	0.00295162	0.706	0.888,0.906,0.888,0.912	-0.193
21198	ENSMUSG00000058239	Usf2	chr7	-	30655305	30655425	30654714	30654865	30655573	30655692	21198	27	4	40,56,56,8	1,0,3,0	198	99	0.00168155	0.0362853	0.771	0.952,1.0,0.903,1.0	-0.193
312	ENSMUSG00000024908	Ppp6r3	chr19	-	3509746	3509764	3509360	3509480	3514544	3514695	312	33	117	44,28,42,14	46,52,44,24	117	99	0.000183399	0.00673089	0.193	0.447,0.313,0.447,0.33	-0.191
3840	ENSMUSG00000022750	Klhl22	chr16	+	17594265	17594984	17589567	17589733	17602066	17602259	3840	62	8	34,67,38,46	1,0,0,0	198	99	4.2514e-07	5.51084e-05	0.795	0.944,1.0,1.0,1.0	-0.191
1806	ENSMUSG00000024227	Pdzph1	chr17	-	59229563	59229742	59195002	59195160	59239412	59239523	1806	19	3	8,5,11,6	1,0,0,0	198	99	0.000643853	0.0178029	0.76	0.8,1.0,1.0,1.0	-0.19
8459	ENSMUSG00000031949	Adat1	chr8	-	112704670	112704770	112697496	112698823	112705930	112706076	8459	34	4	17,20,21,16	0,0,0,0	198	99	0.000691827	0.0188162	0.81	1.0,1.0,1.0,1.0	-0.19
21837	ENSMUSG00000020212	Mdm1	chr10	+	117983885	117984020	117982499	117982876	117986726	117986861	21837	43	5	2,13,11,10	0,0,0,0	198	99	5.77547e-05	0.00284524	0.811	1.0,1.0,1.0,1.0	-0.189
24443	ENSMUSG00000021962	Dcp1a	chr14	+	30234940	30235054	30227502	30227641	30240875	30241427	24443	38	8	9,23,17,6	0,1,1,1	198	99	0.000106353	0.00438505	0.704	1.0,0.92,0.895,0.75	-0.187
23267	ENSMUSG00000057551	Zfp317	chr9	+	19536795	19536933	19535527	19535594	19540392	19540502	23267	11	3	2,8,3,4	2,0,0,0	198	99	0.00189782	0.0396416	0.647	0.333,1.0,1.0,1.0	-0.186
17848	ENSMUSG00000037062	Sh3glb1	chr3	-	144407520	144407607	144403138	144403228	144411273	144411366	17848	63	114	33,35,50,18	22,30,26,21	186	99	0.000499533	0.014608	0.227	0.444,0.383,0.506,0.313	-0.184
8735	ENSMUSG00000037270	4932438A13Rik	chr3	+	37046825	37046876	37043943	37044037	37048923	37049130	8735	27	4	21,37,34,26	0,0,0,0	150	99	0.000856948	0.0221846	0.817	1.0,1.0,1.0,1.0	-0.183
17804	ENSMUSG00000025369	Smarcc2	chr10	+	128317550	128317643	128316719	128316873	128317951	128318071	17804	135	113	105216199147	50,86,82,47	192	99	6.03048e-05	0.00293251	0.381	0.52,0.564,0.556,0.617	-0.183
725	ENSMUSG00000024799	Tm7sf2	chr19	-	6117152	6117349	6116175	6117052	6117698	6117806	725	47	9	13,49,53,28	2,2,2,0	198	99	0.000678535	0.0185375	0.723	0.765,0.925,0.93,1.0	-0.182
27916	ENSMUSG00000042590	Ipo11	chr13	-	106994006	106994033	106993736	106993816	106997368	106997445	27916	4	83	4,9,11,5	10,33,19,23	126	99	8.1785e-05	0.00361933	0.036	0.239,0.176,0.313,0.146	-0.182
3573	ENSMUSG00000004698	Hdac9	chr12	-	34457764	34457896	34452750	34452866	34479496	34479618	3573	15	3	7,13,13,8	1,0,0,1	198	99	0.00152116	0.0336588	0.714	0.778,1.0,1.0,0.8	-0.181
13067	ENSMUSG00000028184	Adgrl2	chr3	-	148526915	148527044	148526608	148526690	148528590	148528687	13067	54	8	100,90,91,48	0,2,2,3	198	99	0.00010661	0.00438505	0.771	1.0,0.957,0.958,0.889	-0.18
5977	ENSMUSG00000021716	Srek1ip1	chr13	+	104969361	104969613	104963562	104963610	104970755	104970828	5977	33	4	26,26,38,19	1,0,0,0	198	99	0.000287721	0.0097383	0.805	0.929,1.0,1.0,1.0	-0.177
10685	ENSMUSG00000000085	Scmh1	chr4	+	120319209	120319352	120313481	120313706	120320271	120320281	10685	47	5	23,45,40,33	0,0,0,0	198	99	7.12531e-05	0.00328862	0.825	1.0,1.0,1.0,1.0	-0.175
10818	ENSMUSG00000026843	Fubp3	chr2	+	31502114	31502247	31501590	31501751	31502496	31502570	10818	5	45	13,14,16,9	36,31,30,8	198	99	0.000869929	0.022331	0.053	0.153,0.184,0.211,0.36	-0.174
20407	ENSMUSG00000054808	Actn4	chr7	-	28594545	28594605	28593925	28594084	28594856	28594937	20407	8	59	8,20,11,9	16,31,17,23	159	99	0.000459356	0.0136737	0.078	0.237,0.287,0.287,0.196	-0.174
5480	ENSMUSG00000093930	Hmgcs1	chr13	+	120156524	120156583	120151999	120152049	120161199	120161657	5480	141	58	37,96,63,86	7,14,17,11	158	99	0.000447689	0.0133918	0.604	0.768,0.811,0.699,0.83	-0.173
14773	ENSMUSG00000040481	Bptf	chr11	-	106935317	106935491	106934458	106934651	106937825	106938169	14773	116	28	104,85,88,71	13,6,10,4	198	99	0.00117269	0.0281271	0.674	0.8,0.876,0.815,0.899	-0.173
23040	ENSMUSG00000040025	Ythdf2	chr4	-	131932824	131933026	131913998	131914258	131938062	131938120	23040	74	11	76,82,74,62	3,5,2,0	198	99	0.000426248	0.0129842	0.771	0.927,0.891,0.949,1.0	-0.171
27833	ENSMUSG00000027575	Arfgap1	chr2	+	180620204	180620234	180619112	180619145	180620963	180621020	27833	4	62	16,15,16,8	38,37,43,32	129	99	9.75898e-05	0.00406298	0.047	0.244,0.237,0.222,0.161	-0.169
692	ENSMUSG00000060450	Rnf14	chr18	+	38434708	38434860	38433481	38433643	38440917	38441161	692	171	64	134269226169	30,40,47,22	198	99	0.000311795	0.0103612	0.572	0.691,0.771,0.706,0.793	-0.168
27682	ENSMUSG00000034617	Mtrr	chr13	-	68723136	68723509	68720696	68720819	68725706	68725824	27682	22	3	9,20,27,16	1,0,0,0	198	99	0.00149887	0.0332866	0.786	0.818,1.0,1.0,1.0	-0.168
3126	ENSMUSG00000059586	Nsmce2	chr15	+	59368625	59368703	59327161	59327315	59463545	59463646	3126	24	148	19,17,30,14	28,43,27,41	177	99	4.20687e-05	0.00220816	0.083	0.275,0.181,0.383,0.16	-0.167
19161	ENSMUSG00000022770	Dlg1	chr16	+	31673485	31673506	31672660	31672702	31675258	31675309	19161	3	111	10,13,11,12	44,45,46,31	120	99	5.25239e-07	6.5752e-05	0.022	0.158,0.192,0.165,0.242	-0.167
2916	ENSMUSG00000022629	Kif21a	chr15	-	90860673	90860712	90856827	90856918	90864997	90865201	2916	96	218	72,90,79,46	71,95,71,61	138	99	2.61551e-05	0.00151758	0.24	0.421,0.405,0.444,0.351	-0.165
1236	ENSMUSG00000024299	Adamts10	chr17	+	33762609	33762755	33762171	33762279	33762845	33762909	1236	48	6	66,78,73,50	2,2,0,1	198	99	0.000393095	0.012198	0.8	0.943,0.951,1.0,0.962	-0.164
20706	ENSMUSG00000037020	Wdr62	chr7	-	29943897	29943963	29943257	29943385	29944711	29944930	20706	16	3	4,3,7,3	1,0,0,0	165	99	0.000714065	0.0193062	0.762	0.706,1.0,1.0,1.0	-0.164
25537	ENSMUSG00000026384	Ptpn4	chr1	-	119711211	119711319	119700958	119701001	119730052	119730172	25537	26	3	19,25,17,15	1,0,0,0	198	99	0.00192429	0.0399208	0.812	0.905,1.0,1.0,1.0	-0.164
23725	ENSMUSG00000017677	Wsb1	chr11	-	79134225	79134401	79132809	79132982	79135288	79135389	23725	145	32	55132113132	6,7,8,14	198	99	0.000277841	0.00951535	0.694	0.821,0.904,0.876,0.825	-0.163
14765	ENSMUSG00000039108	Lsm14b	chr2	+	179673153	179673321	179669692	179669828	179673853	179674015	14765	29	6	6,14,10,12	2,1,0,0	198	99	0.000824782	0.0216588	0.707	0.6,0.875,1.0,1.0	-0.162
16277	ENSMUSG00000030016	Zfp638	chr6	+	83958665	83958767	83953183	83953332	83960957	83961056	16277	36	7	2,6,6,7	0,1,0,1	198	99	0.000139428	0.00544513	0.72	1.0,0.75,1.0,0.778	-0.162
17838	ENSMUSG00000030922	Lyrm1	chr7	+	119499333	119499531	119495089	119495113	119509026	119509185	17838	6	2	1,1,5,1	1,0,1,0	198	99	0.00119075	0.0283211	0.6	0.333,1.0,0.714,1.0	-0.162
27984	ENSMUSG00000020652	Cenpo	chr12	-	4281515	4281682	4267207	4267322	4283530	4283657	27984	42	4	16,17,21,7	0,0,0,0	198	99	0.00135221	0.0310481	0.84	1.0,1.0,1.0,1.0	-0.16
5876	ENSMUSG00000029405	G3bp2	chr5	-	92211195	92211294	92205826	92205929	92212183	92212364	5876	128	173	151,155,150,95	63,125,113,75	198	99	0.000439901	0.013261	0.27	0.545,0.383,0.399,0.388	-0.159
21024	ENSMUSG00000030704	Rab6a	chr7	+	100279044	100279150	100278872	100278978	100280948	100281060	21024	198	58	102199138153	11,23,22,23	198	99	0.000315622	0.0103939	0.631	0.823,0.812,0.758,0.769	-0.159
24711	ENSMUSG00000022016	Akap11	chr14	-	78740378	78740462	78739629	78739676	78745164	78745320	24711	77	12	55,74,54,69	5,1,2,1	183	99	0.000327148	0.0106287	0.776	0.856,0.976,0.936,0.974	-0.159
401	ENSMUSG00000054843	Atrnl1	chr19	+	57626883	57627012	57618657	57618771	57630851	57631060	401	47	5	25,27,24,24	0,1,0,0	198	99	9.13137e-05	0.00388126	0.825	1.0,0.931,1.0,1.0	-0.158
16825	ENSMUSG00000026103	Gls	chr1	-	52243504	52243675	52239013	52239046	52246459	52246518	16825	29	95	26,39,36,25	24,35,42,70	198	99	0.00149608	0.0332866	0.132	0.351,0.358,0.3,0.152	-0.158
21410	ENSMUSG00000070425	Xntrpc	chr7	+	101725003	101725159	101722381	101722523	101726955	101727134	21410	79	8	49,66,50,39	0,0,1,0	198	99	1.48911e-06	0.00015232	0.832	1.0,1.0,0.962,1.0	-0.158
19174	ENSMUSG00000008489	Elavl2	chr4	-	91142377	91142416	91138999	91141804	91148997	91149223	19174	102	25	40,95,75,66	3,8,7,4	138	99	0.000269786	0.009316	0.745	0.905,0.895,0.885,0.922	-0.157
3446	ENSMUSG00000020598	Nrcam	chr12	+	44613622	44613652	44613070	44613195	44615326	44615428	3446	110	34	168,185,145,91	16,11,19,17	129	99	9.53408e-05	0.00400585	0.713	0.89,0.928,0.854,0.804	-0.156
7408	ENSMUSG00000003731	Kpna6	chr4	-	129547230	129547309	129545380	129545506	129548080	129548180	7408	49	6	33,34,30,20	2,0,0,0	178	99	5.94397e-05	0.00291255	0.82	0.902,1.0,1.0,1.0	-0.156
4428	ENSMUSG00000052337	Immt	chr6	+	71830156	71830252	71829713	71829851	71833895	71834032	4428	187	45	121,169,137,86	18,19,13,5	195	99	0.00080262	0.0211987	0.678	0.773,0.819,0.843,0.897	-0.155
13522	ENSMUSG00000027624	Epb41l1	chr2	+	156353704	156353740	156352652	156352801	156355947	156356130	13522	64	11	151,187,242,63	3,5,3,3	135	99	6.31014e-06	0.000488689	0.81	0.974,0.965,0.983,0.939	-0.155
14750	ENSMUSG00000014602	Kif1a	chr1	-	92954553	92954577	92953342	92953457	92964567	92964673	14750	36	134	64,88,88,67	104,145,170,88	123	99	0.000203875	0.00734954	0.178	0.331,0.328,0.294,0.38	-0.155
9597	ENSMUSG00000037426	Depdc5	chr5	+	33116624	33116690	33113196	33113302	33121975	33122127	9597	40	5	25,35,43,23	0,0,2,0	165	99	0.000182702	0.00671881	0.828	1.0,1.0,0.928,1.0	-0.154
26681	ENSMUSG00000021427	Ssr1	chr13	-	38167070	38167085	38163718	38163782	38167368	38167462	26681	32	210	26,24,25,19	80,56,64,32	114	99	9.50678e-05	0.00400358	0.117	0.22,0.271,0.253,0.34	-0.154
2095	ENSMUSG00000022537	Tmem44	chr16	-	30368210	30368279	30366160	30366287	30369180	30369396	2095	0	14	1,15,8,0	5,19,20,12	168	99	0.00115121	0.0277526	0	0.105,0.318,0.191,0.0	-0.153
20977	ENSMUSG00000032182	Yipf2	chr9	-	21503823	21503884	21503356	21503514	21504022	21504106	20977	6	2	1,2,3,3	0,1,1,0	160	99	0.00182781	0.0383987	0.65	1.0,0.553,0.65,1.0	-0.151
12155	ENSMUSG00000040225	Prrc2c	chr1	-	162503173	162503410	162501671	162501720	162504259	162504386	12155	98	15	108,95,84,67	3,2,7,4	198	99	0.000961423	0.0240382	0.766	0.947,0.96,0.857,0.893	-0.148
15074	ENSMUSG00000028246	Faxc	chr4	+	21948691	21948888	21936632	21936768	21993297	21994751	15074	45	6	6,23,19,12	0,0,0,2	198	99	0.000128979	0.00513584	0.789	1.0,1.0,1.0,0.75	-0.148
26422	ENSMUSG00000020290	Xpo1	chr11	+	23218848	23218912	23217661	23217763	23221132	23221205	26422	30	178	17,33,18,38	24,71,49,65	163	99	1.63468e-05	0.00104465	0.093	0.301,0.22,0.182,0.262	-0.148
13658	ENSMUSG00000001998	Ap4e1	chr2	+	126885598	126885676	126885340	126885463	126888067	126888207	13658	33	4	4,12,4,10	0,1,0,0	177	99	0.000556739	0.015776	0.822	1.0,0.87,1.0,1.0	-0.146
16769	ENSMUSG00000026991	Pkp4	chr2	+	59180837	59180966	59178267	59178385	59182605	59182679	16769	99	15	101,139,127,70	5,8,7,2	198	99	0.00222864	0.0442813	0.767	0.91,0.897,0.901,0.946	-0.146
3978	ENSMUSG00000113836	Gm3325	chr13	+	62195306	62195367	62194994	62195121	62196729	62198800	3978	16	5	2,1,3,1	0,2,0,0	160	99	0.00116255	0.0279211	0.664	1.0,0.236,1.0,1.0	-0.145
8169	ENSMUSG00000028556	Dock7	chr4	-	98881883	98881973	98880605	98880695	98889269	98889439	8169	133	29	126127108109	15,7,10,12	189	99	0.00218145	0.0438515	0.706	0.815,0.905,0.85,0.826	-0.143
11171	ENSMUSG00000021930	Spryd7	chr14	-	61777585	61777688	61769441	61772690	61783130	61783297	11171	47	5	20,50,44,36	1,1,0,0	198	99	0.000138615	0.00542875	0.825	0.909,0.962,1.0,1.0	-0.143
13523	ENSMUSG00000027624	Epb41l1	chr2	+	156366800	156367208	156355947	156356130	156368808	156368913	13523	64	6	170,173,171,87	1,2,2,0	198	99	5.50231e-05	0.0027477	0.842	0.988,0.977,0.977,1.0	-0.143
15708	ENSMUSG00000034573	Ptpn13	chr5	+	103649232	103649778	103640088	103640176	103664193	103664289	15708	48	4	22,29,27,15	0,0,0,0	198	99	0.00206435	0.0422029	0.857	1.0,1.0,1.0,1.0	-0.143
22742	ENSMUSG00000021597	Slf1	chr13	-	77251599	77251743	77249040	77249175	77252652	77252796	22742	58	7	7,23,21,35	0,2,0,1	198	99	0.000311672	0.0103612	0.806	1.0,0.852,1.0,0.946	-0.143
12022	ENSMUSG00000015536	Mocs2	chr13	+	114955871	114955993	114954771	114954859	114957337	114957482	12022	53	5	12,22,27,30	0,0,1,0	198	99	0.000154499	0.00589516	0.841	1.0,1.0,0.931,1.0	-0.142
22059	ENSMUSG00000034602	Mon2	chr10	-	122845817	122845835	122845407	122845536	122846398	122846542	22059	43	10	17,24,27,19	1,3,1,1	117	99	0.00264582	0.0498366	0.784	0.935,0.871,0.958,0.941	-0.142
22768	ENSMUSG00000039242	B3galnt2	chr13	+	14145351	14145452	14140894	14141042	14155185	14155281	22768	34	4	15,17,16,20	0,2,0,0	198	99	0.000856957	0.0221846	0.81	1.0,0.81,1.0,1.0	-0.142
7208	ENSMUSG00000034252	Senp6	chr9	+	79997130	79997188	79994711	79994805	79999548	79999694	7208	83	11	53,56,58,45	2,2,1,0	157	99	3.04198e-05	0.00172665	0.826	0.944,0.946,0.973,1.0	-0.14
8495	ENSMUSG00000051278	Zgrf1	chr3	+	127402133	127402281	127400017	127400095	127405432	127405560	8495	49	5	2,14,3,15	0,0,0,1	198	99	0.000165979	0.00622917	0.831	1.0,1.0,1.0,0.882	-0.14
14235	ENSMUSG00000061689	Dlgap4	chr2	+	156589942	156590022	156587754	156588116	156590251	156590340	14235	17	126	60,55,41,21	99,109,82,66	179	99	1.87043e-06	0.00018184	0.069	0.251,0.218,0.217,0.15	-0.14
15781	ENSMUSG00000034101	Ctnnd1	chr2	-	84454613	84454902	84452354	84452426	84480749	84480854	15781	72	8	98,102,93,50	1,2,4,1	198	99	0.00114109	0.0275869	0.818	0.98,0.962,0.921,0.962	-0.138
21259	ENSMUSG00000019817	Plagl1	chr10	+	12988262	12988294	12981598	12981637	12992453	12992508	21259	33	4	7,15,13,15	0,0,0,0	131	99	0.00249283	0.0477744	0.862	1.0,1.0,1.0,1.0	-0.138
6129	ENSMUSG00000032641	Gpr19	chr6	-	134863853	134863899	134854179	134854297	134864592	134864731	6129	7	3	2,0,3,4	0,1,0,0	145	99	0.0007097	0.0192431	0.614	1.0,0.0,1.0,1.0	-0.136
9873	ENSMUSG00000028078	Dclk2	chr3	-	86738130	86738178	86731942	86732037	86739039	86739141	9873	27	155	113,129,133,53	275257274108	147	99	1.28154e-05	0.000877253	0.105	0.217,0.253,0.246,0.248	-0.136
13083	ENSMUSG00000039826	Trub2	chr2	-	29668743	29668880	29664695	29667968	29669834	29669907	13083	47	6	28,31,26,25	0,1,2,1	198	99	0.00165663	0.0359172	0.797	1.0,0.939,0.867,0.926	-0.136
1835	ENSMUSG00000046329	Slc25a23	chr17	-	57360546	57360662	57360240	57360348	57360783	57360955	1835	64	5	54,87,74,34	0,0,0,0	198	99	0.000392215	0.0121913	0.865	1.0,1.0,1.0,1.0	-0.135
6474	ENSMUSG00000026743	Mllt10	chr2	+	18114592	18114702	18106268	18106323	18127055	18127159	6474	80	7	37,44,34,35	0,0,0,1	198	99	1.59158e-05	0.00103153	0.851	1.0,1.0,1.0,0.946	-0.135
11817	ENSMUSG00000039852	Rere	chr4	+	150523799	150523925	150515979	150516050	150553151	150553257	11817	85	11	32,61,53,45	2,3,0,2	198	99	0.00140164	0.0319424	0.794	0.889,0.91,1.0,0.918	-0.135
14529	ENSMUSG00000057738	Sptan1	chr2	+	29904169	29904184	29903687	29903850	29905600	29905732	14529	483	84	564661694399	11,29,20,10	114	99	0	0	0.833	0.978,0.952,0.968,0.972	-0.134
15441	ENSMUSG00000004896	Rrnad1	chr3	-	87834361	87834424	87834037	87834181	87834869	87835022	15441	23	3	12,14,8,11	0,0,1,0	162	99	0.00260108	0.0493152	0.824	1.0,1.0,0.83,1.0	-0.134
2572	ENSMUSG00000055762	Eef1d	chr15	-	75774527	75775667	75772980	75773104	75781093	75781189	2572	16	115	8,17,9,10	18,24,16,34	198	99	0.000438513	0.0132474	0.065	0.182,0.262,0.22,0.128	-0.133
16081	ENSMUSG00000097767	Miat	chr5	-	112375920	112376080	112368790	112369740	112376166	112376222	16081	52	5	12,17,16,16	0,0,0,1	198	99	0.000154248	0.00589516	0.839	1.0,1.0,1.0,0.889	-0.133
4791	ENSMUSG00000039218	Srrm2	chr17	+	24030790	24031051	24030645	24030705	24031401	24031574	4791	91	251	44,69,58,40	46,76,82,62	198	99	4.18572e-05	0.00220468	0.153	0.324,0.312,0.261,0.244	-0.132
7331	ENSMUSG00000021820	Camk2g	chr14	-	20807733	20807796	20805726	20805770	20810211	20810254	7331	1	53	3,8,12,8	20,34,26,31	162	99	4.41551e-05	0.0022733	0.011	0.084,0.126,0.22,0.136	-0.131
13793	ENSMUSG00000003282	Plag1	chr4	-	3905446	3905805	3900995	3904947	3908905	3909002	13793	20	4	7,4,5,8	0,1,1,0	198	99	0.00042836	0.0130141	0.714	1.0,0.667,0.714,1.0	-0.131
24982	ENSMUSG00000033392	Clasp2	chr9	+	113707817	113707841	113705311	113705418	113709009	113709254	24982	83	21	47,132,114,96	6,14,9,8	123	99	0.0020857	0.0424926	0.761	0.863,0.884,0.911,0.906	-0.13
15298	ENSMUSG00000020459	Mtif2	chr11	+	29480580	29480692	29479928	29480154	29483225	29483397	15298	54	7	10,23,13,24	0,0,2,1	198	99	0.000492471	0.0144476	0.794	1.0,1.0,0.765,0.923	-0.128
24098	ENSMUSG00000054823	Nsd3	chr8	+	26139556	26139719	26130592	26131341	26149756	26149911	24098	59	5	18,54,38,31	0,2,0,0	198	99	0.000410694	0.0126155	0.855	1.0,0.931,1.0,1.0	-0.128
252	ENSMUSG00000025157	Zdhhc16	chr19	+	41928295	41928343	41928038	41928172	41929088	41929152	252	4	85	9,7,9,9	32,35,38,24	147	99	0.000270409	0.009316	0.031	0.159,0.119,0.138,0.202	-0.124
12583	ENSMUSG00000024045	Akap8	chr17	-	32532078	32532236	32531259	32531347	32533084	32533118	12583	46	142	96,66,93,44	145,123,111,52	198	99	0.000313982	0.0103773	0.139	0.249,0.212,0.295,0.297	-0.124
10130	ENSMUSG00000052748	Swt1	chr1	-	151276830	151276924	151272956	151273102	151278705	151278894	10130	58	5	18,21,27,19	0,1,0,0	193	99	0.000212519	0.00763106	0.856	1.0,0.915,1.0,1.0	-0.123
19057	ENSMUSG00000032615	Nt5m	chr11	+	59751575	59751636	59743616	59743717	59765378	59765493	19057	58	5	19,50,39,19	0,0,0,0	160	99	0.00051515	0.0149197	0.878	1.0,1.0,1.0,1.0	-0.122
13725	ENSMUSG00000020717	Pecam1	chr11	-	106571857	106571911	106570374	106570437	106573705	106573779	13725	56	5	30,36,22,23	0,0,0,0	153	99	0.000504269	0.0146994	0.879	1.0,1.0,1.0,1.0	-0.121
17376	ENSMUSG00000045427	Hnrnph2	chrX	+	133503666	133503711	133503440	133503511	133505603	133507133	17376	167	291	45,78,65,77	46,81,70,72	144	99	0.00175019	0.0371094	0.283	0.402,0.398,0.39,0.424	-0.12
9546	ENSMUSG00000030279	C2cd5	chr6	-	143019388	143019513	143016305	143018420	143023988	143024187	9546	1	30	11,10,11,4	23,39,30,24	198	99	0.000844546	0.0220511	0.016	0.193,0.114,0.155,0.077	-0.119
26124	ENSMUSG00000032076	Cadm1	chr9	+	47748014	47748068	47740674	47740707	47759464	47759596	26124	0	63	19,22,21,13	112,86,110,58	153	99	2.4564e-06	0.000226745	0	0.099,0.142,0.11,0.127	-0.119
880	ENSMUSG00000034295	Fhod3	chr18	+	25155678	25156035	25134847	25135089	25161121	25161226	880	0	23	10,5,3,4	28,24,23,10	198	99	0.00101126	0.024943	0	0.152,0.094,0.061,0.167	-0.118
2353	ENSMUSG00000003528	Slc25a1	chr16	-	17745230	17745330	17745013	17745156	17745408	17745516	2353	48	5	48,63,77,26	0,1,0,3	198	99	0.00101597	0.0250254	0.828	1.0,0.969,1.0,0.812	-0.117
5614	ENSMUSG00000002010	Idh3g	chrX	-	72825903	72825915	72825611	72825709	72826280	72826322	5614	121	22	75,114,103,87	2,5,9,4	111	99	0.000111279	0.00456019	0.831	0.971,0.953,0.911,0.951	-0.116
14764	ENSMUSG00000039108	Lsm14b	chr2	+	179670750	179670867	179669692	179669828	179673153	179673321	14764	261	29	291334322171	6,13,10,9	198	99	2.04144e-05	0.00125206	0.818	0.96,0.928,0.942,0.905	-0.116
4877	ENSMUSG00000033943	Mga	chr2	+	119791206	119791440	119790820	119790932	119792274	119792318	4877	144	10	71,94,86,67	0,2,0,0	198	99	2.40996e-06	0.000223588	0.878	1.0,0.959,1.0,1.0	-0.112
19179	ENSMUSG00000008489	Elavl2	chr4	-	91199809	91199900	91196847	91197091	91264172	91264700	19179	23	115	25,35,35,23	62,62,70,43	190	99	0.000657246	0.0180516	0.094	0.174,0.227,0.207,0.218	-0.112
903	ENSMUSG00000024603	Dctn4	chr18	+	60678428	60678449	60677110	60677218	60678819	60678893	903	93	15	37,56,46,42	2,5,0,2	120	99	0.000993666	0.0245963	0.836	0.939,0.902,1.0,0.945	-0.111
13657	ENSMUSG00000001998	Ap4e1	chr2	+	126885566	126885676	126885340	126885463	126888067	126888207	13657	54	4	17,24,10,20	0,1,0,0	198	99	0.00129415	0.030055	0.871	1.0,0.923,1.0,1.0	-0.11
20110	ENSMUSG00000039361	Picalm	chr7	+	89831426	89831576	89826707	89826811	89838357	89838465	20110	297	44	128235199165	7,21,13,10	198	99	0.00131932	0.0304077	0.771	0.901,0.848,0.884,0.892	-0.11
12205	ENSMUSG00000032333	Stoml1	chr9	+	58162816	58163096	58162123	58162323	58163922	58164020	12205	0	19	5,7,5,2	16,22,22,15	198	99	0.00264767	0.0498366	0	0.135,0.137,0.102,0.062	-0.109
847	ENSMUSG00000024376	Epb41l4a	chr18	-	33943271	33943391	33935565	33935613	33957511	33957589	847	67	6	18,41,27,9	2,0,0,0	198	99	0.000245536	0.00861357	0.848	0.818,1.0,1.0,1.0	-0.107
10043	ENSMUSG00000030180	Kdm5a	chr6	+	120385205	120385320	120382763	120383686	120389115	120389471	10043	92	8	38,54,46,43	0,0,1,3	198	99	0.000416623	0.0127122	0.852	1.0,1.0,0.958,0.878	-0.107
1725	ENSMUSG00000024044	Epb41l3	chr17	+	69581698	69581890	69577605	69577659	69591533	69591911	1725	86	6	15,25,29,22	0,0,1,0	198	99	0.000189529	0.00692804	0.878	1.0,1.0,0.935,1.0	-0.106
6480	ENSMUSG00000026743	Mllt10	chr2	+	18175853	18175886	18175061	18175109	18191028	18191207	6480	79	7	10,29,30,38	0,0,0,0	132	99	6.25694e-05	0.00300153	0.894	1.0,1.0,1.0,1.0	-0.106
15085	ENSMUSG00000026987	Baz2b	chr2	-	59790164	59790449	59788775	59788836	59792364	59792974	15085	104	8	44,75,69,33	0,0,0,2	198	99	2.03341e-05	0.00125133	0.867	1.0,1.0,1.0,0.892	-0.106
652	ENSMUSG00000024480	Ap3s1	chr18	+	46916825	46916866	46913727	46913835	46922963	46923370	652	15	175	23,18,15,12	46,74,76,65	140	99	0.000415127	0.012709	0.057	0.261,0.147,0.122,0.115	-0.104
15077	ENSMUSG00000028246	Faxc	chr4	+	21982385	21982502	21936632	21936768	21993297	21994146	15077	88	6	86,88,102,59	0,0,0,2	198	99	0.000111719	0.00456796	0.88	1.0,1.0,1.0,0.937	-0.104
12033	ENSMUSG00000057335	Cep170	chr1	-	176596798	176597092	176585962	176586083	176597278	176597436	12033	94	7	105,136,100,77	0,0,6,0	198	99	0.000710681	0.0192431	0.87	1.0,1.0,0.893,1.0	-0.103
21284	ENSMUSG00000010476	Ebf3	chr7	-	136800822	136801011	136800220	136800310	136802111	136802289	21284	114	8	21,48,18,9	1,0,0,0	198	99	3.93978e-05	0.00210519	0.877	0.913,1.0,1.0,1.0	-0.101
3440	ENSMUSG00000021047	Nova1	chr12	-	46760280	46760352	46741299	46747756	46767472	46767639	3440	323	13	181,233,219,91	19,21,20,17	171	99	0.00128139	0.0299477	0.935	0.847,0.865,0.864,0.756	0.102
26571	ENSMUSG00000037935	Smarce1	chr11	-	99115863	99115968	99111480	99111561	99119100	99119144	26571	490	43	289354302165	37,60,46,39	198	99	0.00258401	0.0490935	0.851	0.796,0.747,0.766,0.679	0.104
14388	ENSMUSG00000067786	Nnat	chr2	+	157402367	157402455	157402040	157402180	157403461	157403700	14388	85	199	35,56,67,31	162352359343	187	99	1.19536e-07	2.12113e-05	0.184	0.103,0.078,0.09,0.046	0.105
25772	ENSMUSG00000032411	Tfdp2	chr9	+	96129102	96129141	96114734	96114801	96155891	96155995	25772	4	17	1,0,0,0	4,9,5,4	138	99	0.00229114	0.0452704	0.144	0.152,0.0,0.0,0.0	0.106
21519	ENSMUSG00000021262	Evl	chr12	+	108649606	108649669	108649453	108649520	108652308	108652375	21519	133	222	127,147,150,60	393429412255	162	99	0.000166866	0.00624963	0.268	0.165,0.173,0.182,0.126	0.107
13868	ENSMUSG00000031153	Gripap1	chrX	+	7660498	7660525	7658514	7658576	7661230	7661338	13868	93	0	24,39,35,41	3,1,4,5	126	99	0.0012009	0.0284681	1	0.863,0.968,0.873,0.866	0.108
23986	ENSMUSG00000032582	Rbm6	chr9	-	107738821	107738928	107737547	107737658	107749847	107749970	23986	9	27	5,1,0,5	40,33,29,35	198	99	0.00238626	0.046435	0.143	0.059,0.015,0.0,0.067	0.108
17621	ENSMUSG00000056770	Setd3	chr12	-	108133531	108133654	108131321	108131431	108145411	108145472	17621	6	19	1,1,2,2	19,41,36,21	198	99	0.00122821	0.0288906	0.136	0.026,0.012,0.027,0.045	0.109
23748	ENSMUSG00000031785	Adgrg1	chr8	+	95723928	95724044	95721105	95721627	95729066	95729137	23748	7	18	0,0,2,1	2,10,7,5	198	99	0.000657788	0.0180516	0.163	0.0,0.0,0.125,0.091	0.109
27304	ENSMUSG00000021694	Ercc8	chr13	+	108312338	108312440	108312087	108312154	108314150	108314251	27304	14	35	2,3,4,4	18,36,24,31	198	99	0.0021101	0.0427608	0.167	0.053,0.04,0.077,0.061	0.109
5572	ENSMUSG00000074505	Fat3	chr9	-	15828231	15828291	15821484	15826917	15830459	15830573	5572	7	11	0,0,1,2	2,2,4,1	159	99	0.00221098	0.0441158	0.284	0.0,0.0,0.135,0.555	0.111
18598	ENSMUSG00000030257	Srgap3	chr6	-	112731531	112731634	112727341	112727372	112736709	112736737	18598	36	82	5,12,9,4	31,60,60,48	198	99	0.000124782	0.00501239	0.18	0.075,0.091,0.07,0.04	0.111
4035	ENSMUSG00000021546	Hnrnpk	chr13	-	58544001	58544073	58543078	58543501	58544640	58544713	4035	2879	318	6031179977809	195230184147	171	99	4.46121e-06	0.000376347	0.84	0.642,0.748,0.755,0.761	0.113
18653	ENSMUSG00000019961	Tmpo	chr10	-	90988489	90988600	90987570	90987659	90994609	90994707	18653	712	79	198232254176	50,57,67,18	198	99	0.00184905	0.0388004	0.818	0.664,0.671,0.655,0.83	0.113
3341	ENSMUSG00000021268	Meg3	chr12	+	109515953	109515987	109512327	109512425	109516087	109516245	3341	200	2	223361377134	25,50,39,11	133	99	1.72985e-07	2.74925e-05	0.987	0.869,0.843,0.878,0.901	0.114
6970	ENSMUSG00000029050	Ski	chr4	-	155245290	155245413	155245036	155245152	155306008	155306658	6970	91	0	105,115,111,43	9,8,16,0	198	99	0.000126987	0.00506757	1	0.854,0.878,0.776,1.0	0.123
19662	ENSMUSG00000030629	Zfand6	chr7	-	84291493	84291645	84283446	84283617	84302089	84302250	19662	7	18	3,1,0,0	17,8,6,10	198	99	0.000994512	0.0245963	0.163	0.081,0.059,0.0,0.0	0.128
7873	ENSMUSG00000024985	Tcf7l2	chr19	+	55915115	55915188	55914408	55914481	55916161	55916186	7873	37	106	1,4,3,2	35,84,44,21	172	99	5.4017e-09	1.86277e-06	0.167	0.016,0.027,0.038,0.052	0.134
8605	ENSMUSG00000036555	Iqce	chr5	-	140671799	140671849	140668784	140669294	140672082	140672155	8605	56	0	22,42,42,22	9,4,1,0	149	99	0.00249628	0.0477744	1	0.619,0.875,0.965,1.0	0.135
6126	ENSMUSG00000032641	Gpr19	chr6	-	134854179	134854297	134846119	134847445	134864592	134864748	6126	5	12	0,1,0,0	1,3,4,4	198	99	0.000231719	0.00823955	0.172	0.0,0.143,0.0,0.0	0.136
19165	ENSMUSG00000041420	Meis3	chr7	+	15911885	15911936	15911633	15911793	15912669	15912716	19165	59	0	35,73,45,27	6,5,7,1	150	99	0.000627796	0.0174585	1	0.794,0.906,0.809,0.947	0.136
23749	ENSMUSG00000031785	Adgrg1	chr8	+	95723928	95724044	95721388	95721521	95729066	95729137	23749	5	12	0,0,2,0	1,3,6,2	198	99	0.000753853	0.0201435	0.172	0.0,0.0,0.143,0.0	0.136
5529	ENSMUSG00000024811	Tnks2	chr19	+	36853584	36853773	36852663	36852773	36856634	36856887	5529	334	30	113,127,104,98	14,28,39,15	198	99	0.00233883	0.0457184	0.848	0.801,0.694,0.571,0.766	0.14
14240	ENSMUSG00000061689	Dlgap4	chr2	+	156590251	156590340	156589942	156590022	156590863	156590940	14240	115	4	112,133,159,81	13,28,18,9	188	99	0.00136406	0.0312418	0.938	0.819,0.714,0.823,0.826	0.142
16368	ENSMUSG00000029141	Slc4a1ap	chr5	+	31701013	31701257	31697729	31697841	31705954	31706025	16368	117	0	45,31,26,34	3,3,3,2	198	99	0.000936405	0.0235534	1	0.882,0.838,0.812,0.895	0.143
20721	ENSMUSG00000025162	Csnk1d	chr11	-	120855773	120855836	120852574	120854732	120858820	120858960	20721	49	80	7,19,14,8	41,68,49,33	162	99	0.00041253	0.0126507	0.272	0.094,0.146,0.149,0.129	0.143
2647	ENSMUSG00000023050	Map3k12	chr15	-	102416762	102416898	102413866	102414003	102417724	102417813	2647	18	32	16,7,12,5	80,53,54,48	198	99	0.000989981	0.0245841	0.22	0.091,0.062,0.1,0.05	0.144
15210	ENSMUSG00000036501	Fam13b	chr18	-	34624069	34624165	34620031	34620192	34627209	34627351	15210	31	67	8,4,8,7	63,72,76,76	195	99	1.50475e-07	2.54651e-05	0.19	0.061,0.027,0.051,0.045	0.144
2294	ENSMUSG00000022686	B3gnt5	chr16	+	19584250	19584371	19583857	19583964	19587493	19590983	2294	12	25	5,2,1,1	19,25,25,21	198	99	0.000297339	0.00999706	0.194	0.116,0.038,0.02,0.023	0.145
19008	ENSMUSG00000030172	Erc1	chr6	-	119754948	119755032	119750694	119750862	119756437	119756593	19008	19	43	2,4,5,1	20,42,34,29	183	99	3.29571e-05	0.00183633	0.193	0.051,0.049,0.074,0.018	0.145
26572	ENSMUSG00000037935	Smarce1	chr11	-	99115863	99115968	99111480	99111561	99119322	99119374	26572	226	7	122,134,116,71	15,11,19,11	198	99	0.000139753	0.00544618	0.942	0.803,0.859,0.753,0.763	0.147
3629	ENSMUSG00000033713	Foxn3	chr12	-	99185856	99185922	99175719	99175825	99257495	99257537	3629	7	21	0,1,1,0	11,19,14,7	165	99	3.35032e-05	0.00184996	0.167	0.0,0.031,0.041,0.0	0.149
2401	ENSMUSG00000022636	Alcam	chr16	-	52089152	52089191	52088523	52088862	52091009	52091142	2401	81	2	40,59,50,36	5,14,5,7	138	99	0.000724502	0.0195306	0.967	0.852,0.751,0.878,0.787	0.15
12681	ENSMUSG00000037995	Igsf9	chr1	+	172322319	172322443	172321972	172322123	172322674	172322850	12681	118	3	66,87,80,44	6,11,14,5	198	99	0.000987636	0.0245592	0.952	0.846,0.798,0.741,0.815	0.152
14239	ENSMUSG00000061689	Dlgap4	chr2	+	156590251	156590340	156587754	156588116	156590863	156590940	14239	241	1	208240239143	12,31,26,16	188	99	6.71954e-09	2.19309e-06	0.992	0.901,0.803,0.829,0.825	0.152
19798	ENSMUSG00000008575	Nfib	chr4	-	82238710	82238793	82208409	82215048	82245965	82246150	19798	8	18	5,9,10,2	96,79,99,32	182	99	0.00238781	0.046435	0.195	0.028,0.058,0.052,0.033	0.152
2991	ENSMUSG00000022607	Ptk2	chr15	-	73263607	73263729	73236889	73237044	73266496	73266593	2991	4	9	0,1,0,0	6,4,7,1	198	99	0.000999252	0.0246802	0.182	0.0,0.111,0.0,0.0	0.154
27120	ENSMUSG00000047879	Usp14	chr18	-	10017990	10018095	10016540	10016644	10022817	10022850	27120	229	26	52,77,75,68	9,28,24,14	198	99	0.00216584	0.0436921	0.815	0.743,0.579,0.61,0.708	0.155
2133	ENSMUSG00000022884	Eif4a2	chr16	+	22931100	22931207	22930566	22930646	22931916	22931934	2133	168	279	58,92,82,55	392484450475	198	99	2.22045e-16	4.05831e-13	0.231	0.069,0.087,0.084,0.055	0.157
27937	ENSMUSG00000021413	Prpf4b	chr13	+	35087512	35087585	35087091	35087256	35088026	35088072	27937	33	44	4,9,7,6	16,28,23,21	172	99	0.00219716	0.0440322	0.302	0.126,0.156,0.149,0.141	0.159
4546	ENSMUSG00000073423	Zfp414	chr17	+	33848595	33848672	33848063	33848190	33848770	33849053	4546	19	33	0,5,9,4	14,28,32,18	176	99	0.00261548	0.0494856	0.245	0.0,0.091,0.137,0.111	0.16
5823	ENSMUSG00000040731	Eif4h	chr5	-	134653294	134653354	134650802	134650940	134654219	134654316	5823	273	115	204199204150	188,180,168,96	159	99	5.63157e-05	0.00279696	0.596	0.403,0.408,0.431,0.493	0.162
24414	ENSMUSG00000021972	Hmbox1	chr14	-	65125023	65125109	65098964	65099075	65134098	65134575	24414	101	0	31,46,49,51	6,7,3,2	185	99	9.21377e-05	0.00390719	1	0.734,0.779,0.897,0.932	0.164
27835	ENSMUSG00000027575	Arfgap1	chr2	+	180621453	180621513	180620963	180621020	180622196	180622267	27835	16	39	2,2,5,3	41,48,56,36	159	99	4.51721e-06	0.000376991	0.203	0.029,0.025,0.053,0.049	0.164
24210	ENSMUSG00000042520	Ubap2l	chr3	-	89938602	89938677	89935631	89935684	89941371	89941484	24210	143	82	33,54,52,55	52,58,59,50	174	99	0.00086155	0.0221846	0.498	0.265,0.346,0.334,0.385	0.165
24530	ENSMUSG00000021843	Ktn1	chr14	+	47941876	47941945	47941643	47941734	47943219	47943257	24530	66	128	6,4,12,9	84,63,84,44	168	99	7.25677e-10	3.23492e-07	0.233	0.04,0.036,0.078,0.108	0.168
24534	ENSMUSG00000021843	Ktn1	chr14	+	47963385	47963457	47962334	47962427	47963682	47963766	24534	201	114	58,73,73,62	81,97,79,53	171	99	0.000124264	0.00501239	0.505	0.293,0.303,0.349,0.404	0.168
372	ENSMUSG00000033417	Cacul1	chr19	-	60525851	60525941	60522573	60522712	60531447	60531550	372	160	8	53,62,64,47	11,5,16,10	189	99	0.00094543	0.0237357	0.913	0.716,0.867,0.677,0.711	0.17
18158	ENSMUSG00000031708	Tecr	chr8	-	84300039	84300084	84299469	84299952	84300499	84300551	18158	190	130	120,172,155,77	181218214111	144	99	2.70455e-05	0.00156428	0.501	0.313,0.352,0.332,0.323	0.171
9197	ENSMUSG00000033075	Senp1	chr15	-	97959830	97959908	97957796	97957835	97962699	97962754	9197	23	40	3,4,3,0	13,19,25,14	177	99	7.9185e-05	0.00355593	0.243	0.114,0.105,0.063,0.0	0.172
13123	ENSMUSG00000026867	Gapvd1	chr2	-	34589837	34589918	34585497	34585620	34590774	34590862	13123	138	8	51,58,71,69	15,18,9,8	180	99	0.00163978	0.0357639	0.905	0.652,0.639,0.813,0.826	0.172
26779	ENSMUSG00000001039	B9d1	chr11	+	61399897	61399994	61398453	61398565	61400295	61400358	26779	79	0	22,40,23,21	1,2,5,3	196	99	0.000848555	0.0220927	1	0.917,0.91,0.699,0.78	0.173
14250	ENSMUSG00000071337	Tia1	chr6	+	86396082	86396115	86395859	86395914	86397305	86397393	14250	155	28	35,94,72,69	18,42,27,29	132	99	0.000526464	0.0151567	0.806	0.593,0.627,0.667,0.641	0.174
8783	ENSMUSG00000038975	Rabggtb	chr3	-	153615700	153615798	153615182	153615235	153615897	153615940	8783	47	41	10,24,15,14	23,42,38,31	197	99	0.00107691	0.026349	0.366	0.179,0.223,0.166,0.185	0.178
5495	ENSMUSG00000027620	Rbm39	chr2	-	156020799	156020872	156019080	156019305	156021096	156021160	5495	94	100	21,48,35,32	87,116,110,69	172	99	2.17749e-06	0.000205144	0.351	0.122,0.192,0.155,0.211	0.181
12804	ENSMUSG00000061136	Prpf40a	chr2	-	53049274	53049328	53047904	53047929	53049569	53049690	12804	267	14	110,102,88,72	31,18,18,17	153	99	5.00419e-07	6.3515e-05	0.925	0.697,0.786,0.76,0.733	0.181
7441	ENSMUSG00000021375	Kif13a	chr13	-	46904177	46904249	46903988	46904102	46905556	46906019	7441	11	21	1,2,0,0	4,14,15,7	171	99	5.22534e-06	0.000417046	0.233	0.126,0.076,0.0,0.0	0.182
14392	ENSMUSG00000067786	Nnat	chr2	+	157403132	157403213	157402029	157402180	157403461	157403912	14392	2966	199	706162716151448	162352359343	180	99	0	0	0.891	0.706,0.718,0.712,0.699	0.182
7578	ENSMUSG00000052949	Rnf157	chr11	-	116235020	116235131	116231163	116231204	116236732	116236781	7578	50	0	29,43,39,35	1,4,4,9	198	99	0.000515907	0.0149197	1	0.935,0.843,0.83,0.66	0.183
22147	ENSMUSG00000070047	Fat1	chr8	+	45495245	45495356	45494916	45495070	45496959	45497591	22147	77	0	17,39,22,23	2,3,4,2	198	99	0.000760023	0.0202492	1	0.81,0.867,0.733,0.852	0.184
3924	ENSMUSG00000025199	Chuk	chr19	-	44075346	44075498	44072855	44072917	44076354	44076478	3924	111	0	11,32,36,29	0,7,1,9	198	99	4.29832e-05	0.00223183	1	1.0,0.696,0.947,0.617	0.185
25695	ENSMUSG00000028693	Nasp	chr4	-	116467599	116468574	116462880	116462960	116469168	116469278	25695	826	106	254281252159	85,71,78,65	198	99	7.169e-08	1.50133e-05	0.796	0.599,0.664,0.618,0.55	0.188
24198	ENSMUSG00000001482	Def8	chr8	+	124172861	124172923	124169746	124169790	124174526	124174651	24198	5	10	0,3,0,2	12,15,14,15	161	99	0.00254183	0.0485953	0.235	0.0,0.11,0.0,0.076	0.189
9448	ENSMUSG00000028649	Macf1	chr4	-	123280341	123280350	123279247	123279479	123281020	123281224	9448	51	53	10,21,25,19	27,61,59,34	108	99	0.00122314	0.0288456	0.469	0.253,0.24,0.28,0.339	0.191
7947	ENSMUSG00000041268	Dmxl2	chr9	-	54287058	54287121	54286200	54286287	54288191	54288309	7947	22	29	5,10,4,8	16,46,32,27	162	99	0.000535887	0.0153517	0.317	0.16,0.117,0.071,0.153	0.192
12567	ENSMUSG00000018340	Anxa6	chr11	-	54889360	54889439	54887138	54887220	54890620	54890679	12567	79	1	27,46,40,34	5,6,6,5	178	99	0.000264211	0.00919805	0.978	0.75,0.81,0.788,0.791	0.193
9259	ENSMUSG00000057230	Aak1	chr6	+	86958277	86958379	86947972	86948068	86959523	86959625	9259	33	0	45,53,61,25	2,6,7,6	198	99	0.00140399	0.031956	1	0.918,0.815,0.813,0.676	0.194
14237	ENSMUSG00000061689	Dlgap4	chr2	+	156589942	156590340	156587754	156588116	156590863	156591252	14237	132	1	167,184,196,94	12,31,26,16	198	99	6.98777e-07	8.18577e-05	0.985	0.874,0.748,0.79,0.746	0.196
3826	ENSMUSG00000021027	Ralgapa1	chr12	-	55658857	55658888	55649683	55651053	55659418	55659543	3826	39	0	16,22,28,21	4,7,2,3	130	99	0.000372883	0.0118525	1	0.753,0.705,0.914,0.842	0.197
24865	ENSMUSG00000034593	Myo5a	chr9	+	75099665	75099746	75097181	75097282	75101220	75101382	24865	56	74	9,13,16,8	38,89,74,58	180	99	1.06644e-08	3.30361e-06	0.294	0.115,0.074,0.106,0.071	0.202
16916	ENSMUSG00000087060	Eldr	chr11	-	16887372	16887484	16886454	16886564	16900881	16900930	16916	7	12	0,1,0,0	8,5,5,2	198	99	7.24547e-06	0.000551773	0.226	0.0,0.091,0.0,0.0	0.203
20843	ENSMUSG00000038248	Sobp	chr10	-	43003774	43003926	42896977	42898914	43033903	43034089	20843	40	0	33,51,47,38	7,5,5,4	198	99	0.000568181	0.0159764	1	0.702,0.836,0.825,0.826	0.203
6377	ENSMUSG00000032366	Tpm1	chr9	-	66939747	66939823	66939232	66939308	66940075	66940146	6377	51	55	7,18,21,14	42,51,75,39	175	99	7.40593e-06	0.000559331	0.344	0.086,0.166,0.137,0.169	0.204
7145	ENSMUSG00000005871	Apc	chr18	+	34394057	34394210	34354036	34354329	34401350	34401432	7145	70	0	23,36,24,43	5,3,6,1	198	99	0.000262353	0.00915083	1	0.697,0.857,0.667,0.956	0.206
13833	ENSMUSG00000026427	Eif2d	chr1	+	131092356	131092506	131091256	131091302	131092856	131092946	13833	63	0	21,34,35,22	4,7,6,0	198	99	0.000131549	0.00520415	1	0.724,0.708,0.745,1.0	0.206
4730	ENSMUSG00000061979	Rcc1l	chr5	-	134186429	134186517	134184578	134184752	134192462	134192644	4730	26	0	13,23,10,12	4,6,0,1	187	99	0.00220912	0.0441158	1	0.632,0.67,1.0,0.864	0.209
7703	ENSMUSG00000020792	Exoc7	chr11	-	116187555	116187624	116186507	116186515	116188396	116188594	7703	18	25	1,6,8,7	31,46,40,22	168	99	9.50644e-05	0.00400358	0.298	0.019,0.071,0.105,0.158	0.21
13832	ENSMUSG00000026427	Eif2d	chr1	+	131092139	131092243	131091256	131091302	131092856	131092946	13832	35	0	25,33,27,13	4,7,6,0	198	99	0.000528459	0.0151641	1	0.758,0.702,0.692,1.0	0.212
24190	ENSMUSG00000022263	Trio	chr15	-	27748006	27748228	27744038	27744286	27748545	27748637	24190	17	17	8,10,5,4	21,28,30,25	198	99	0.000854565	0.0221846	0.333	0.16,0.152,0.077,0.074	0.217
12622	ENSMUSG00000026768	Itga8	chr2	-	12198080	12198093	12196516	12196654	12198222	12198377	12622	2	2	0,0,0,1	1,2,2,0	112	99	0.00165326	0.0358867	0.469	0.0,0.0,0.0,1.0	0.219
7320	ENSMUSG00000028284	Map3k7	chr4	+	31994873	31995010	31992472	31992516	32002088	32002153	7320	47	28	9,10,10,11	14,14,20,18	198	99	0.000930301	0.0235046	0.456	0.243,0.263,0.2,0.234	0.221
8802	ENSMUSG00000039477	Tnrc18	chr5	-	142750523	142750652	142748744	142748916	142750805	142750942	8802	175	18	134,185,156,59	52,51,40,23	198	99	2.91119e-05	0.00166275	0.829	0.563,0.645,0.661,0.562	0.221
4676	ENSMUSG00000025006	Sorbs1	chr19	-	40288686	40288746	40287906	40287965	40300112	40300192	4676	37	22	17,22,28,12	24,36,47,17	159	99	0.0020495	0.041994	0.512	0.306,0.276,0.271,0.305	0.222
24211	ENSMUSG00000042520	Ubap2l	chr3	-	89938617	89938677	89935631	89935684	89941371	89941484	24211	171	82	30,54,43,59	52,58,59,50	159	99	1.82623e-05	0.00114701	0.565	0.264,0.367,0.312,0.424	0.223
17589	ENSMUSG00000032386	Trip4	chr9	-	65746216	65746319	65739040	65740730	65758648	65758740	17589	83	6	21,30,28,26	5,9,9,6	198	99	0.00244604	0.0473403	0.874	0.677,0.625,0.609,0.684	0.225
4447	ENSMUSG00000030283	St8sia1	chr6	-	142822373	142822483	142813579	142813672	142859749	142859894	4447	28	0	16,34,41,31	4,7,4,2	198	99	0.00133045	0.0306256	1	0.667,0.708,0.837,0.886	0.226
14816	ENSMUSG00000043909	Trp53bp1	chr2	-	121059068	121059188	121058125	121058329	121066053	121066487	14816	196	13	55,124,83,67	16,34,16,20	198	99	4.95445e-06	0.000400674	0.883	0.632,0.646,0.722,0.626	0.227
16756	ENSMUSG00000026193	Fn1	chr1	-	71642818	71643088	71641468	71641656	71644128	71644242	16756	137	10	21,25,47,22	3,13,14,5	198	99	0.000734413	0.0197105	0.873	0.778,0.49,0.627,0.688	0.227
4503	ENSMUSG00000032607	Amt	chr9	+	108176578	108176657	108175966	108176098	108176943	108177089	4503	55	0	23,48,34,25	5,5,5,5	178	99	7.96702e-05	0.00356211	1	0.719,0.842,0.791,0.736	0.228
17506	ENSMUSG00000031422	Morf4l2	chrX	-	135636294	135636371	135633690	135635250	135640553	135640643	17506	1267	48	411593574553	114126118130	176	99	0	0	0.937	0.67,0.726,0.732,0.705	0.229
15039	ENSMUSG00000018068	Ints2	chr11	-	86147247	86147323	86146851	86147155	86148029	86148344	15039	5	5	1,1,1,1	6,2,6,4	175	99	0.00232815	0.045673	0.361	0.086,0.22,0.086,0.124	0.232
26052	ENSMUSG00000090841	Myl6	chr10	-	128327588	128327633	128326729	128326902	128327927	128328005	26052	320	188	75148131110	128235206151	144	99	3.93718e-10	1.82553e-07	0.539	0.287,0.302,0.304,0.334	0.232
24376	ENSMUSG00000035184	Fam124a	chr14	+	62824601	62825335	62801936	62801968	62843321	62845935	24376	15	0	61,56,70,30	11,11,14,2	198	99	0.00172036	0.0366747	1	0.735,0.718,0.714,0.882	0.238
21733	ENSMUSG00000032479	Map4	chr9	+	109900093	109900207	109897760	109898053	109901680	109901773	21733	103	28	42,68,53,32	21,54,43,28	198	99	0.000129767	0.00514481	0.648	0.5,0.386,0.381,0.364	0.24
22426	ENSMUSG00000021916	Glt8d1	chr14	+	30726651	30726747	30723632	30723954	30728415	30728469	22426	14	12	4,3,3,2	10,14,8,9	195	99	0.00211539	0.0428162	0.372	0.169,0.098,0.16,0.101	0.24
25250	ENSMUSG00000097392	Thoc2l	chr5	+	104671982	104672014	104665288	104670590	104672124	104672291	25250	21	0	4,10,4,7	0,3,1,4	131	99	0.00249151	0.0477744	1	1.0,0.716,0.751,0.569	0.241
3988	ENSMUSG00000035248	Tut7	chr13	-	59926565	59926629	59919374	59920673	59929831	59930157	3988	50	27	17,20,26,25	36,50,29,25	163	99	0.000512853	0.0149021	0.529	0.223,0.195,0.353,0.378	0.242
25269	ENSMUSG00000032294	Pkm	chr9	+	59582850	59583017	59582311	59582478	59585326	59585508	25269	317	138	122148152108	160,210,213,93	198	99	3.14535e-10	1.6425e-07	0.535	0.276,0.261,0.263,0.367	0.243
4154	ENSMUSG00000030077	Chl1	chr6	+	103643880	103643928	103642771	103642942	103645688	103645809	4154	60	38	40,68,42,59	98,97,96,85	147	99	3.30554e-05	0.00183633	0.515	0.216,0.321,0.228,0.319	0.244
2174	ENSMUSG00000039473	Ubn1	chr16	+	4899757	4899847	4899281	4899525	4901919	4904149	2174	90	40	30,33,38,14	45,43,29,25	189	99	8.62846e-05	0.00375482	0.541	0.259,0.287,0.407,0.227	0.246
6779	ENSMUSG00000048747	E130114P18Rik	chr4	-	97465747	97465890	97457418	97457515	97472784	97472833	6779	16	16	2,5,1,2	7,16,18,15	198	99	6.20277e-05	0.00298337	0.333	0.125,0.135,0.027,0.062	0.246
15236	ENSMUSG00000033439	Trmt13	chr3	-	116386112	116386159	116385841	116385908	116388287	116388317	15236	18	0	6,10,10,15	1,2,2,5	146	99	0.00162516	0.0355012	1	0.803,0.772,0.772,0.67	0.246
3259	ENSMUSG00000021224	Numb	chr12	-	83872032	83872065	83858059	83858134	83878695	83878770	3259	17	19	3,3,3,2	11,18,8,11	132	99	0.00093688	0.0235534	0.402	0.17,0.111,0.22,0.12	0.247
2911	ENSMUSG00000022629	Kif21a	chr15	-	90836913	90837021	90833208	90833247	90840497	90840712	2911	79	4	43,38,34,25	6,12,13,6	198	99	0.000578932	0.0162288	0.908	0.782,0.613,0.567,0.676	0.249
12396	ENSMUSG00000066735	Vkorc1l1	chr5	+	130007359	130007469	129970810	129971206	130010981	130011082	12396	50	1	8,15,24,15	1,6,5,2	198	99	0.00190851	0.039774	0.962	0.8,0.556,0.706,0.789	0.249
2172	ENSMUSG00000039473	Ubn1	chr16	+	4871591	4871705	4867931	4868645	4872940	4873228	2172	6	6	2,2,0,2	6,12,12,8	198	99	0.00192021	0.0398909	0.333	0.143,0.077,0.0,0.111	0.25
13307	ENSMUSG00000089872	Rps6kc1	chr1	-	190566202	190566295	190542270	190542318	190576683	190576799	13307	26	0	21,30,26,18	7,3,5,2	192	99	0.000726562	0.0195573	1	0.607,0.838,0.728,0.823	0.251
24683	ENSMUSG00000022353	Mtss1	chr15	-	58819174	58819369	58817694	58817868	58820171	58820291	24683	23	13	37,39,38,15	34,87,83,42	198	99	0.00221805	0.0442085	0.469	0.352,0.183,0.186,0.152	0.251
26120	ENSMUSG00000032076	Cadm1	chr9	+	47730031	47730115	47725070	47725243	47740674	47740707	26120	112	38	170,124,127,36	97,94,137,73	183	99	0.000126139	0.00504471	0.615	0.487,0.416,0.334,0.211	0.253
1403	ENSMUSG00000007570	Fance	chr17	+	28542544	28542639	28541619	28541745	28545125	28545542	1403	3	3	0,0,2,0	3,1,2,3	194	99	0.0011525	0.0277526	0.338	0.0,0.0,0.338,0.0	0.254
20770	ENSMUSG00000051527	Usp29	chr7	+	6740563	6740633	6733581	6734301	6741805	6741944	20770	5	7	0,0,1,0	4,6,3,3	169	99	2.25379e-05	0.00136399	0.295	0.0,0.0,0.163,0.0	0.254
18416	ENSMUSG00000054423	Cadps	chr14	+	9966354	9966513	9963791	9963979	9977899	9978001	18416	34	36	1,11,5,4	21,36,42,39	198	99	2.04852e-08	5.85013e-06	0.321	0.023,0.133,0.056,0.049	0.256
19918	ENSMUSG00000054728	Phactr1	chr13	+	43213046	43213253	43210654	43210822	43231130	43231452	19918	53	5	76,74,84,43	20,30,28,20	198	99	0.00149064	0.0332655	0.841	0.655,0.552,0.6,0.518	0.26
22427	ENSMUSG00000021916	Glt8d1	chr14	+	30726674	30726747	30723417	30723954	30728415	30728469	22427	13	12	3,3,2,2	10,14,8,9	172	99	0.00118499	0.0282885	0.384	0.147,0.11,0.126,0.113	0.26
587	ENSMUSG00000033323	Ctdp1	chr18	-	80477380	80477543	80463657	80463845	80489100	80489310	587	72	0	33,45,30,27	8,9,12,0	198	99	8.23326e-06	0.000609228	1	0.673,0.714,0.556,1.0	0.264
21797	ENSMUSG00000054640	Slc8a1	chr17	-	81749631	81749652	81749201	81749219	81752915	81753022	21797	3	5	2,0,0,1	10,5,11,6	120	99	0.00211031	0.0427608	0.331	0.142,0.0,0.0,0.121	0.265
10010	ENSMUSG00000051149	Adnp	chr2	-	168046519	168046694	168031201	168031314	168048493	168048842	10010	30	14	15,27,31,11	30,31,46,17	198	99	0.00113117	0.0274196	0.517	0.2,0.303,0.252,0.244	0.267
2756	ENSMUSG00000033697	Arhgap39	chr15	-	76614563	76614656	76611602	76611676	76619076	76619638	2756	16	17	1,3,2,6	29,30,34,19	192	99	6.89593e-07	8.13141e-05	0.327	0.017,0.049,0.029,0.14	0.268
13266	ENSMUSG00000036053	Fmnl2	chr2	+	53020423	53020517	53018728	53018854	53021851	53023816	13266	25	24	7,8,11,5	52,69,57,22	193	99	7.5484e-08	1.55014e-05	0.348	0.065,0.056,0.09,0.104	0.269
22288	ENSMUSG00000025404	R3hdm2	chr10	+	127298074	127298152	127295333	127295444	127300850	127300882	22288	72	19	33,46,49,30	44,31,21,36	177	99	0.000538115	0.0153674	0.679	0.296,0.454,0.566,0.318	0.271
1870	ENSMUSG00000013236	Ptprs	chr17	-	56736098	56736157	56731879	56731977	56741452	56741597	1870	54	17	48,68,59,47	78,64,65,27	158	99	0.000280866	0.00959145	0.666	0.278,0.4,0.363,0.522	0.275
6922	ENSMUSG00000040040	Ift88	chr14	+	57754437	57754548	57744661	57744728	57754793	57755393	6922	81	0	42,47,30,18	8,0,16,4	198	99	1.32728e-05	0.000891864	1	0.724,1.0,0.484,0.692	0.275
27854	ENSMUSG00000021709	Erbin	chr13	-	103966695	103966839	103959821	103959914	103970005	103971536	27854	39	27	4,3,2,4	7,9,10,15	198	99	2.14177e-05	0.00130484	0.419	0.222,0.143,0.091,0.118	0.275
21231	ENSMUSG00000048216	Gpr85	chr6	-	13837997	13838121	13834456	13837072	13838558	13839178	21231	15	9	11,23,15,17	64,42,45,23	198	99	0.00177164	0.0375172	0.455	0.079,0.215,0.143,0.27	0.278
19230	ENSMUSG00000024743	Syt7	chr19	+	10399120	10399252	10395326	10395406	10400148	10400376	19230	18	0	13,23,19,6	2,3,7,1	198	99	0.00128626	0.0299477	1	0.765,0.793,0.576,0.75	0.279
4511	ENSMUSG00000029860	Zyx	chr6	+	42328203	42328296	42327879	42328082	42328408	42328541	4511	61	6	42,39,29,14	20,31,19,1	192	99	0.00214371	0.0432934	0.84	0.52,0.393,0.44,0.878	0.282
7327	ENSMUSG00000021820	Camk2g	chr14	-	20795859	20795928	20794671	20794716	20797886	20797919	7327	8	8	3,3,7,4	21,26,27,28	168	99	0.00182153	0.0383549	0.371	0.078,0.064,0.133,0.078	0.283
14643	ENSMUSG00000024246	Thumpd2	chr17	-	81338052	81338443	81333760	81334399	81340060	81340169	14643	7	6	0,1,3,0	4,8,4,4	198	99	0.000303445	0.0101576	0.368	0.0,0.059,0.273,0.0	0.285
7844	ENSMUSG00000004591	Pkn2	chr3	-	142517674	142517818	142517287	142517363	142526297	142526407	7844	103	3	45,37,52,28	12,9,11,9	198	99	4.77993e-06	0.000393526	0.945	0.652,0.673,0.703,0.609	0.286
14390	ENSMUSG00000067786	Nnat	chr2	+	157403132	157403208	157402026	157402180	157403461	157404158	14390	1843	199	309828804796	162352359343	175	99	0	0	0.84	0.519,0.571,0.559,0.568	0.286
18504	ENSMUSG00000049439	Cyp20a1	chr1	+	60392067	60392234	60391279	60391329	60393672	60393815	18504	38	1	16,14,20,7	1,6,7,2	198	99	0.00249599	0.0477744	0.95	0.889,0.538,0.588,0.636	0.287
12228	ENSMUSG00000029815	Malsu1	chr6	+	49052019	49052198	49050728	49051037	49059778	49059860	12228	65	0	35,49,51,29	7,11,13,4	198	99	8.93988e-07	0.000100242	1	0.714,0.69,0.662,0.784	0.288
24196	ENSMUSG00000001482	Def8	chr8	+	124172836	124172923	124169724	124169790	124174526	124174651	24196	10	10	1,4,1,1	12,15,14,15	186	99	5.28479e-05	0.00266089	0.347	0.042,0.124,0.037,0.034	0.288
20659	ENSMUSG00000035203	Epn1	chr7	+	5096310	5096385	5095839	5095964	5096897	5096981	20659	72	31	82,101,93,64	167,170,143,60	174	99	7.38222e-07	8.48584e-05	0.569	0.218,0.253,0.27,0.378	0.289
20144	ENSMUSG00000035901	Dennd5a	chr7	-	109534688	109534760	109533899	109534009	109559280	109559677	20144	99	19	31,66,63,30	19,58,44,17	171	99	2.30233e-06	0.000215793	0.751	0.486,0.397,0.453,0.505	0.291
26570	ENSMUSG00000037935	Smarce1	chr11	-	99115546	99115968	99111480	99111561	99119322	99119374	26570	7	7	2,1,2,0	15,11,19,11	198	99	4.86526e-05	0.00246322	0.333	0.062,0.043,0.05,0.0	0.294
26690	ENSMUSG00000004110	Cacna1e	chr1	-	154280630	154280759	154279423	154279604	154283457	154283569	26690	11	0	26,56,40,27	8,2,11,8	198	99	0.00245852	0.0474993	1	0.619,0.933,0.645,0.628	0.294
14238	ENSMUSG00000061689	Dlgap4	chr2	+	156590251	156590323	156587754	156588116	156590863	156591276	14238	99	1	82,97,69,66	12,31,26,16	171	99	9.20995e-09	2.90225e-06	0.983	0.798,0.644,0.606,0.705	0.295
25312	ENSMUSG00000037112	Sik2	chr9	-	50805257	50805381	50804100	50804689	50806643	50807261	25312	27	0	5,20,11,13	3,2,5,0	198	99	0.00169565	0.0364181	1	0.455,0.833,0.524,1.0	0.297
14195	ENSMUSG00000066392	Nrxn3	chr12	+	89321222	89321249	89315015	89315219	89469787	89469907	14195	8	0	7,14,15,16	2,7,4,5	126	99	0.00181201	0.0381985	1	0.733,0.611,0.747,0.715	0.299
22132	ENSMUSG00000040415	Dtx3	chr10	-	127030550	127030681	127030278	127030342	127031562	127031597	22132	6	7	0,0,0,0	6,8,7,5	198	99	1.64336e-06	0.000162356	0.3	0.0,0.0,0.0,0.0	0.3
9894	ENSMUSG00000029629	Phf14	chr6	+	11933251	11934018	11926725	11926836	11941428	11941573	9894	230	22	50,92,58,66	34,28,27,23	198	99	6.77637e-08	1.47443e-05	0.839	0.424,0.622,0.518,0.589	0.301
13512	ENSMUSG00000058835	Abi1	chr2	-	22840195	22840282	22836587	22836773	22843446	22843620	13512	79	26	60,65,70,27	69,68,71,39	186	99	1.65246e-06	0.000162377	0.618	0.316,0.337,0.344,0.269	0.301
15883	ENSMUSG00000068748	Ptprz1	chr6	+	23024712	23024733	23022197	23022283	23024943	23025040	15883	194	63	80,88,70,95	106,110,83,87	120	99	4.24926e-11	2.98706e-08	0.718	0.384,0.398,0.41,0.474	0.301
7489	ENSMUSG00000050017	Pitpnb	chr5	+	111533385	111533470	111530853	111530976	111534368	111536225	7489	136	72	29,51,33,20	104,55,81,55	184	99	8.84652e-10	3.84971e-07	0.504	0.13,0.333,0.18,0.164	0.302
3784	ENSMUSG00000059669	Taf1b	chr12	+	24559082	24559180	24554945	24555033	24559452	24559548	3784	47	16	16,24,13,19	20,26,19,22	197	99	9.71734e-05	0.00405488	0.596	0.287,0.317,0.256,0.303	0.305
21736	ENSMUSG00000032479	Map4	chr9	+	109910488	109910678	109908848	109908961	109910908	109910982	21736	79	9	69,86,102,46	29,40,59,23	198	99	8.40956e-06	0.000615686	0.814	0.543,0.518,0.464,0.5	0.308
23920	ENSMUSG00000025812	Pard3	chr8	+	128086207	128086291	128083755	128083847	128096728	128096853	23920	64	9	9,30,12,11	4,12,9,9	183	99	0.000858957	0.0221846	0.794	0.549,0.575,0.419,0.398	0.309
15482	ENSMUSG00000033931	Rbm34	chr8	-	127688661	127688721	127686291	127686335	127692131	127692372	15482	40	9	14,20,13,16	17,11,22,8	159	99	0.00130288	0.0301427	0.735	0.339,0.531,0.269,0.555	0.311
25341	ENSMUSG00000096401	Gm21811	chr8	+	20723149	20723317	20721120	20721240	20727081	20727266	25341	4	1	1,1,0,2	5,0,3,2	198	99	0.00247626	0.0477744	0.667	0.091,1.0,0.0,0.333	0.311
11763	ENSMUSG00000026131	Dst	chr1	+	34288884	34289211	34288559	34288719	34289690	34289775	11763	55	26	19,20,29,12	39,44,49,24	198	99	5.19835e-07	6.55242e-05	0.514	0.196,0.185,0.228,0.2	0.312
19924	ENSMUSG00000024050	Wiz	chr17	-	32581766	32581937	32580434	32580938	32586797	32587121	19924	23	11	11,11,20,5	17,31,32,13	198	99	0.000374195	0.0118611	0.511	0.244,0.151,0.238,0.161	0.312
27673	ENSMUSG00000071281	Zfp65	chr13	-	67869565	67869664	67858999	67859126	67872306	67872391	27673	4	3	2,2,0,0	3,9,5,5	198	99	0.00159536	0.0349202	0.4	0.25,0.1,0.0,0.0	0.312
5804	ENSMUSG00000036617	Etl4	chr2	+	20810395	20810473	20803426	20803594	20812712	20813001	5804	5	6	0,0,0,0	7,2,2,1	177	99	9.13038e-06	0.000656992	0.318	0.0,0.0,0.0,0.0	0.318
639	ENSMUSG00000019647	Sema6a	chr18	-	47403675	47403840	47378320	47382651	47409652	47409673	639	51	11	4,15,14,11	9,8,6,12	198	99	0.0022712	0.0449736	0.699	0.182,0.484,0.538,0.314	0.319
7148	ENSMUSG00000005871	Apc	chr18	+	34399110	34399275	34354304	34354329	34401350	34401432	7148	12	0	11,23,12,19	5,3,6,1	198	99	0.00208778	0.0424926	1	0.524,0.793,0.5,0.905	0.319
15357	ENSMUSG00000005089	Slc1a2	chr2	+	102611061	102611132	102607771	102608000	102611807	102611902	15357	34	23	2,3,5,7	16,24,22,9	170	99	2.03941e-06	0.000193131	0.463	0.068,0.068,0.117,0.312	0.322
16372	ENSMUSG00000040242	Fgfr1op2	chr6	+	146494131	146494245	146491391	146491534	146496673	146496787	16372	92	38	15,23,23,32	40,49,35,36	198	99	2.7008e-08	7.15399e-06	0.548	0.158,0.19,0.247,0.308	0.322
15716	ENSMUSG00000078923	Ube2v1	chr2	-	167471089	167471208	167459748	167459897	167473859	167473907	15716	7	4	2,1,3,1	6,10,7,2	198	99	0.00255198	0.0487052	0.467	0.143,0.048,0.176,0.2	0.325
24384	ENSMUSG00000014547	Wdfy2	chr14	+	63137703	63137777	63123258	63123326	63162578	63162633	24384	30	0	8,10,8,9	6,1,2,2	173	99	0.000233839	0.00829878	1	0.433,0.851,0.696,0.72	0.325
9437	ENSMUSG00000054226	Tprkb	chr6	+	85896898	85897006	85892719	85892772	85898404	85898493	9437	5	3	1,1,2,0	1,4,14,3	198	99	0.000350163	0.011228	0.455	0.333,0.111,0.067,0.0	0.327
21503	ENSMUSG00000046541	Zfp526	chr7	+	24923539	24923632	24920849	24920929	24923725	24926932	21503	12	0	5,7,7,8	1,5,3,0	192	99	0.00231453	0.0455848	1	0.721,0.419,0.546,1.0	0.329
18606	ENSMUSG00000030002	Dusp11	chr6	-	85927495	85927542	85926999	85927075	85929286	85929347	18606	125	6	34,48,59,46	13,32,20,21	146	99	1.11633e-09	4.74491e-07	0.934	0.639,0.504,0.667,0.598	0.332
9450	ENSMUSG00000028649	Macf1	chr4	-	123290886	123291213	123289705	123289790	123291540	123291700	9450	149	51	35,56,44,33	70,56,64,51	198	99	6.63737e-11	4.29655e-08	0.594	0.2,0.333,0.256,0.244	0.336
18119	ENSMUSG00000025871	4833439L19Rik	chr13	-	54711997	54712085	54709383	54709684	54712994	54713169	18119	56	2	6,15,9,5	2,4,4,2	187	99	0.00113659	0.0275144	0.937	0.614,0.665,0.544,0.57	0.339
21636	ENSMUSG00000032743	Katnip	chr7	+	125327480	125327536	125307086	125307120	125352144	125352221	21636	2	0	1,2,4,5	0,1,2,3	155	99	0.00219614	0.0440322	1	1.0,0.561,0.561,0.516	0.341
1352	ENSMUSG00000005936	Kctd20	chr17	+	29176852	29177031	29171572	29171731	29180387	29180511	1352	17	0	3,9,7,3	0,1,3,4	198	99	0.00171592	0.0366747	1	1.0,0.818,0.538,0.273	0.343
6956	ENSMUSG00000017740	Slc12a5	chr2	+	164815395	164815481	164802735	164802923	164815606	164815701	6956	3	3	0,1,0,0	14,24,11,10	185	99	0.000901914	0.0229616	0.349	0.0,0.022,0.0,0.0	0.343
7762	ENSMUSG00000074579	Lekr1	chr3	+	65576924	65577034	65576510	65576599	65591312	65591645	7762	3	2	0,0,1,0	1,2,1,1	198	99	0.000118897	0.00481834	0.429	0.0,0.0,0.333,0.0	0.346
10504	ENSMUSG00000039089	L3mbtl3	chr10	-	26220074	26220149	26218405	26218565	26220509	26220621	10504	35	12	5,12,13,10	11,14,16,16	174	99	0.00015935	0.00604191	0.624	0.205,0.328,0.316,0.262	0.346
3401	ENSMUSG00000047454	Gphn	chr12	+	78540723	78540831	78538811	78539084	78551390	78551525	3401	33	15	18,13,10,8	42,35,31,13	198	99	1.3315e-06	0.000139861	0.524	0.176,0.157,0.139,0.235	0.347
14232	ENSMUSG00000028175	Depdc1a	chr3	+	159228162	159228993	159226466	159226607	159229413	159229586	14232	50	2	12,7,8,4	6,2,2,2	198	99	0.00116195	0.0279211	0.926	0.5,0.636,0.667,0.5	0.35
25173	ENSMUSG00000035559	Mpv17l2	chr8	-	71212738	71212899	71212061	71212113	71213013	71213108	25173	4	3	0,1,4,0	10,10,11,5	198	99	0.00232011	0.0456456	0.4	0.0,0.048,0.154,0.0	0.35
21457	ENSMUSG00000030990	Pgap2	chr7	+	101872585	101872697	101872234	101872357	101875477	101875652	21457	17	0	3,8,4,4	2,2,0,2	198	99	0.00231047	0.0455848	1	0.429,0.667,1.0,0.5	0.351
2698	ENSMUSG00000023044	Csad	chr15	-	102086961	102087051	102085433	102086221	102087215	102087267	2698	9	0	9,8,5,8	1,4,2,2	189	99	0.002313	0.0455848	1	0.825,0.512,0.567,0.677	0.355
10462	ENSMUSG00000026675	Hsd17b7	chr1	-	169786991	169787048	169783069	169783602	169787255	169787360	10462	30	1	10,17,20,14	6,7,8,5	156	99	0.000190274	0.0069414	0.95	0.514,0.606,0.613,0.64	0.357
20515	ENSMUSG00000030846	Tial1	chr7	-	128048762	128048831	128048454	128048522	128049844	128049932	20515	48	19	6,16,14,10	25,21,20,20	168	99	3.53674e-06	0.000316867	0.598	0.124,0.31,0.292,0.228	0.359
23679	ENSMUSG00000029804	Herc3	chr6	+	58809386	58809521	58808487	58808917	58820588	58820699	23679	10	0	8,14,12,14	1,5,5,4	198	99	0.00122488	0.0288493	1	0.8,0.583,0.545,0.636	0.359
18378	ENSMUSG00000021991	Cacna2d3	chr14	-	28846622	28846640	28826910	28826982	28892460	28892594	18378	9	0	4,13,3,9	0,7,3,8	117	99	0.000721968	0.019491	1	1.0,0.611,0.458,0.488	0.361
27932	ENSMUSG00000031822	Gse1	chr8	+	121300909	121301017	121299374	121299645	121301672	121302044	27932	88	10	26,55,43,35	25,25,21,22	198	99	1.55533e-06	0.000154493	0.815	0.342,0.524,0.506,0.443	0.361
11767	ENSMUSG00000026131	Dst	chr1	+	34342501	34342612	34341910	34342113	34345608	34345732	11767	35	14	15,23,27,10	18,54,69,36	198	99	5.79545e-07	7.06157e-05	0.556	0.294,0.176,0.164,0.122	0.367
6124	ENSMUSG00000032641	Gpr19	chr6	-	134854179	134854297	134846055	134847406	134864592	134864748	6124	3	2	0,1,1,0	3,4,4,5	198	99	0.000313958	0.0103773	0.429	0.0,0.111,0.111,0.0	0.373
13618	ENSMUSG00000064181	Rab3ip	chr10	-	116764093	116764189	116755478	116755556	116773301	116773560	13618	89	1	48,68,49,34	21,25,21,6	195	99	1.82138e-09	7.2368e-07	0.978	0.537,0.58,0.542,0.742	0.378
8966	ENSMUSG00000010721	Lmbr1	chr5	-	29569918	29570813	29568880	29568953	29583124	29583300	8966	5	3	1,0,0,3	3,3,2,9	198	99	0.000593736	0.0165675	0.455	0.143,0.0,0.0,0.143	0.384
3477	ENSMUSG00000035954	Dock4	chr12	+	40888439	40888553	40886628	40886701	40891235	40891297	3477	37	5	18,19,26,12	18,18,13,8	198	99	0.00012538	0.00502537	0.787	0.333,0.345,0.5,0.429	0.385
11202	ENSMUSG00000050545	Fam228b	chr12	-	4811858	4811987	4798263	4798351	4812326	4812407	11202	5	4	0,0,0,0	5,2,1,1	198	99	4.37775e-06	0.00037215	0.385	0.0,0.0,0.0,0.0	0.385
14389	ENSMUSG00000067786	Nnat	chr2	+	157403132	157403159	157402035	157402180	157403461	157404424	14389	561	199	78226215175	162352359343	126	99	0	0	0.689	0.274,0.335,0.32,0.286	0.385
5296	ENSMUSG00000055923	Aasdh	chr5	-	77052805	77052859	77052055	77052227	77053269	77053334	5296	5	0	3,2,4,6	3,2,0,2	153	99	0.00222578	0.0442813	1	0.393,0.393,1.0,0.66	0.388
23082	ENSMUSG00000034813	Grip1	chr10	+	119733619	119733700	119289734	119290327	119765805	119765941	23082	18	0	28,26,19,7	10,8,9,2	180	99	7.86622e-05	0.0035499	1	0.606,0.641,0.537,0.658	0.39
17939	ENSMUSG00000020409	Slu7	chr11	+	43327180	43327259	43324570	43324646	43328171	43328357	17939	14	5	11,5,11,3	11,15,17,17	178	99	0.00118559	0.0282885	0.609	0.357,0.156,0.265,0.089	0.392
25099	ENSMUSG00000032228	Tcf12	chr9	-	71913982	71914044	71907697	71907800	72016957	72017030	25099	12	0	7,5,3,3	1,1,3,2	161	99	0.0013838	0.0315752	1	0.811,0.755,0.381,0.48	0.393
4895	ENSMUSG00000037795	N4bp2	chr5	+	65943448	65943704	65932927	65933006	65945395	65945484	4895	8	0	11,11,12,9	10,5,0,4	198	99	0.001493	0.0332776	1	0.355,0.524,1.0,0.529	0.398
23316	ENSMUSG00000031728	Zfp821	chr8	+	110434660	110434776	110432719	110433051	110436042	110436159	23316	78	11	41,61,50,31	32,48,44,25	198	99	2.01223e-08	5.8377e-06	0.78	0.39,0.389,0.362,0.383	0.399
18020	ENSMUSG00000070880	Gad1	chr2	+	70414763	70414843	70409454	70409545	70416177	70416290	18020	30	11	24,28,30,25	54,66,50,69	179	99	5.83777e-07	7.06602e-05	0.601	0.197,0.19,0.249,0.167	0.4
8530	ENSMUSG00000032826	Ank2	chr3	-	126722313	126722496	126715260	126717620	126723370	126723535	8530	247	34	159,145,148,92	128,132,111,71	198	99	0	0	0.784	0.383,0.355,0.4,0.393	0.401
9721	ENSMUSG00000029608	Rph3a	chr5	-	121147300	121147508	121147046	121147162	121147896	121148155	9721	10	0	14,18,12,11	5,8,5,2	198	99	0.00068239	0.018615	1	0.583,0.529,0.545,0.733	0.402
13001	ENSMUSG00000063142	Kcnma1	chr14	-	23475634	23475808	23436327	23436421	23486017	23486094	13001	3	0	5,6,4,1	2,3,4,0	198	99	0.00120615	0.0285553	1	0.556,0.5,0.333,1.0	0.403
17211	ENSMUSG00000004500	Zfp324	chr7	+	12702721	12702895	12699793	12700226	12703290	12703407	17211	5	0	5,5,5,2	0,2,5,1	198	99	0.00169008	0.0364181	1	1.0,0.556,0.333,0.5	0.403
16112	ENSMUSG00000047013	Fbxo41	chr6	-	85462902	85463077	85460807	85461845	85479690	85479868	16112	6	0	6,11,6,8	2,5,9,0	198	99	0.00206662	0.0422029	1	0.6,0.524,0.25,1.0	0.406
24699	ENSMUSG00000019027	Dnah1	chr14	-	30986867	30987012	30986479	30986638	30987219	30987416	24699	12	0	6,13,7,1	0,2,5,2	198	99	0.00208396	0.0424926	1	1.0,0.765,0.412,0.2	0.406
7509	ENSMUSG00000024350	Dnajc18	chr18	-	35835464	35835648	35833856	35834043	35836078	35836165	7509	11	6	1,2,5,2	9,17,17,20	198	99	8.42159e-06	0.000615686	0.478	0.053,0.056,0.128,0.048	0.407
15340	ENSMUSG00000026972	Arrdc1	chr2	-	24817740	24817851	24817137	24817188	24825039	24825066	15340	11	0	10,16,12,9	8,5,3,2	198	99	0.000544546	0.0155026	1	0.385,0.615,0.667,0.692	0.41
18153	ENSMUSG00000059921	Unc5c	chr3	+	141492617	141492674	141476778	141476943	141494631	141494823	18153	10	6	1,0,1,1	8,6,8,2	156	99	4.29751e-07	5.53138e-05	0.514	0.073,0.0,0.073,0.241	0.417
25140	ENSMUSG00000038866	Zcchc2	chr1	+	105933744	105933816	105931829	105931906	105939431	105939544	25140	14	0	16,7,7,5	1,7,2,5	171	99	0.000391455	0.0121913	1	0.903,0.367,0.67,0.367	0.423
5269	ENSMUSG00000049550	Clip1	chr5	-	123765356	123765473	123761275	123761333	123768515	123769232	5269	99	30	19,25,32,17	40,69,48,35	198	99	2.52021e-14	3.83848e-11	0.623	0.192,0.153,0.25,0.195	0.425
14742	ENSMUSG00000026163	Sphkap	chr1	-	83243689	83243776	83241502	83241555	83245022	83245208	14742	7	0	4,22,12,12	2,5,6,5	186	99	0.00148957	0.0332655	1	0.516,0.701,0.516,0.561	0.426
13117	ENSMUSG00000041132	N4bp2l1	chr5	-	150500636	150500764	150500104	150500232	150517728	150517927	13117	8	0	13,7,5,2	1,3,4,1	198	99	0.00166409	0.0360362	1	0.867,0.538,0.385,0.5	0.427
2896	ENSMUSG00000036197	Gxylt1	chr15	-	93163751	93163844	93159627	93159799	93172756	93173032	2896	3	0	3,4,4,3	3,2,3,0	192	99	0.000862379	0.0221846	1	0.34,0.508,0.407,1.0	0.436
10784	ENSMUSG00000026527	Rgs7	chr1	-	174894182	174894260	174886652	174887360	174905754	174905844	10784	2	0	2,3,4,6	0,2,3,6	177	99	0.00169739	0.0364181	1	1.0,0.456,0.427,0.359	0.44
2457	ENSMUSG00000022779	Top3b	chr16	+	16692935	16693019	16688620	16688693	16695695	16695880	2457	10	3	2,4,1,2	6,3,6,6	183	99	0.00110635	0.026923	0.643	0.153,0.419,0.083,0.153	0.441
24000	ENSMUSG00000031939	Taf1d	chr9	+	15218168	15218286	15217553	15217579	15219023	15219117	24000	7	4	0,1,0,0	3,5,9,2	198	99	1.19267e-07	2.12113e-05	0.467	0.0,0.091,0.0,0.0	0.444
9112	ENSMUSG00000025271	Pfkfb1	chrX	+	149418938	149419058	149417518	149417623	149422576	149422706	9112	2	1	0,0,1,0	1,3,2,2	198	99	0.000839337	0.0219779	0.5	0.0,0.0,0.2,0.0	0.45
10237	ENSMUSG00000028528	Dnajc6	chr4	+	101389194	101389259	101365172	101365379	101454997	101455148	10237	4	0	6,12,9,2	3,7,2,2	164	99	0.0024323	0.0471423	1	0.547,0.509,0.731,0.376	0.459
16397	ENSMUSG00000078681	Tm2d3	chr7	+	65343598	65343691	65342809	65343317	65344917	65345075	16397	2	0	1,6,3,1	2,3,2,0	192	99	0.000407335	0.0125404	1	0.205,0.508,0.436,1.0	0.463
7128	ENSMUSG00000045083	Lingo2	chr4	-	35765049	35765156	35707405	35710013	35890025	35890183	7128	2	1	0,2,0,0	5,6,5,3	198	99	0.00255291	0.0487052	0.5	0.0,0.143,0.0,0.0	0.464
10887	ENSMUSG00000034201	Gas2l1	chr11	-	5014836	5015094	5013825	5014478	5015214	5015300	10887	2	0	3,1,2,3	1,1,4,0	198	99	0.00145744	0.0328454	1	0.6,0.333,0.2,1.0	0.467
10520	ENSMUSG00000035640	Cbarp	chr10	-	79972538	79972577	79972183	79972328	79972707	79972772	10520	9	3	0,8,6,4	11,12,21,5	138	99	0.00125923	0.0295064	0.683	0.0,0.324,0.17,0.365	0.468
14404	ENSMUSG00000025949	Pikfyve	chr1	+	65263320	65263488	65262663	65262811	65269952	65270012	14404	23	1	4,17,10,6	4,5,5,6	198	99	0.000489718	0.01439	0.92	0.333,0.63,0.5,0.333	0.471
23789	ENSMUSG00000040396	Abhd13	chr8	+	10032863	10032970	10027706	10028019	10037384	10042155	23789	4	1	1,2,0,1	1,3,5,2	198	99	0.000964359	0.0240787	0.667	0.333,0.25,0.0,0.2	0.471
10464	ENSMUSG00000029569	Tmem168	chr6	-	13605785	13605958	13603396	13603486	13607828	13608004	10464	3	1	2,0,0,0	1,5,6,6	198	99	0.000244318	0.00858732	0.6	0.5,0.0,0.0,0.0	0.475
22425	ENSMUSG00000021916	Glt8d1	chr14	+	30726651	30726747	30723360	30723385	30728415	30728469	22425	14	2	4,3,3,4	2,7,3,8	195	99	0.000647462	0.0178487	0.78	0.504,0.179,0.337,0.202	0.475
4398	ENSMUSG00000048794	Cfap100	chr6	-	90396357	90396438	90394591	90394692	90404419	90404525	4398	1	0	4,2,3,1	4,1,0,2	180	99	0.000808726	0.0212984	1	0.355,0.524,1.0,0.216	0.476
3612	ENSMUSG00000021068	Nin	chr12	-	70088905	70091026	70087528	70087654	70091920	70092411	3612	16	3	6,3,6,3	5,8,10,5	198	99	0.000267494	0.00928178	0.727	0.375,0.158,0.231,0.231	0.478
2454	ENSMUSG00000022779	Top3b	chr16	+	16692932	16693019	16688637	16688693	16695695	16695880	2454	11	3	2,4,1,1	6,3,6,6	186	99	0.000267631	0.00928178	0.661	0.151,0.415,0.081,0.081	0.479
2909	ENSMUSG00000022629	Kif21a	chr15	-	90835448	90835577	90833208	90833247	90840497	90840712	2909	10	4	0,2,7,0	6,12,13,6	198	99	6.39621e-05	0.00304406	0.556	0.0,0.077,0.212,0.0	0.484
7371	ENSMUSG00000042097	Zfp239	chr6	+	117843355	117843535	117840037	117840103	117846178	117846234	7371	3	0	1,4,2,2	0,3,2,2	198	99	0.000146169	0.00566777	1	1.0,0.4,0.333,0.333	0.484
19235	ENSMUSG00000024743	Syt7	chr19	+	10400148	10400376	10395326	10395406	10403662	10404031	19235	2	0	5,11,8,1	3,2,2,2	198	99	0.00262698	0.0496518	1	0.455,0.733,0.667,0.2	0.486
16857	ENSMUSG00000031290	Lrch2	chrX	-	146267749	146267800	146264610	146264668	146271229	146271274	16857	133	11	17,32,31,23	26,25,30,19	150	99	8.10463e-15	1.34662e-11	0.889	0.301,0.458,0.405,0.444	0.487
16648	ENSMUSG00000041115	Iqsec2	chrX	+	151005278	151005328	151004642	151004816	151005917	151008231	16648	1	0	2,6,2,3	5,3,4,0	149	99	0.00209921	0.0426303	1	0.21,0.571,0.249,1.0	0.493
17476	ENSMUSG00000001127	Araf	chrX	+	20723649	20723761	20720151	20720354	20723850	20724027	17476	11	4	0,2,0,1	2,4,3,3	198	99	1.66574e-06	0.000162806	0.579	0.0,0.2,0.0,0.143	0.493
8561	ENSMUSG00000086496	Gm14204	chr2	-	158445608	158445770	158444968	158445105	158452447	158452526	8561	4	0	3,11,4,8	2,5,2,3	198	99	0.00201463	0.0414189	1	0.429,0.524,0.5,0.571	0.494
3102	ENSMUSG00000018865	Sult4a1	chr15	-	83962969	83963098	83961345	83961783	83964387	83964526	3102	10	2	5,15,8,6	11,21,16,11	198	99	0.0011742	0.0281271	0.714	0.185,0.263,0.2,0.214	0.498
9770	ENSMUSG00000046101	Mcmdc2	chr1	+	10004147	10004290	10002226	10002406	10007220	10007330	9770	1	0	0,1,0,1	1,0,4,0	198	99	3.69549e-05	0.00201619	1	0.0,1.0,0.0,1.0	0.5
3278	ENSMUSG00000071454	Dtnb	chr12	+	3824569	3824610	3822586	3822746	3829618	3829654	3278	13	0	7,12,5,12	7,9,3,7	140	99	1.90281e-05	0.0011789	1	0.414,0.485,0.541,0.548	0.503
6128	ENSMUSG00000032641	Gpr19	chr6	-	134863853	134863899	134846124	134847406	134864592	134864731	6128	9	2	2,1,2,3	3,4,4,5	145	99	0.00108024	0.026395	0.754	0.313,0.146,0.254,0.291	0.503
7508	ENSMUSG00000024350	Dnajc18	chr18	-	35835464	35835558	35833856	35834043	35836078	35836165	7508	16	6	1,2,5,2	9,17,17,20	193	99	2.24341e-08	6.11982e-06	0.578	0.054,0.057,0.131,0.049	0.505
26451	ENSMUSG00000020744	Slc25a19	chr11	-	115518462	115518625	115515024	115515194	115518890	115519121	26451	2	0	0,5,6,2	8,10,1,0	198	99	0.00038091	0.011946	1	0.0,0.2,0.75,1.0	0.512
26452	ENSMUSG00000020744	Slc25a19	chr11	-	115518462	115518699	115515024	115515194	115518890	115518938	26452	2	0	0,5,6,2	8,10,1,0	198	99	0.00038091	0.011946	1	0.0,0.2,0.75,1.0	0.512
26453	ENSMUSG00000020744	Slc25a19	chr11	-	115518462	115518755	115515100	115515194	115518890	115518956	26453	2	0	0,5,6,2	8,10,1,0	198	99	0.00038091	0.011946	1	0.0,0.2,0.75,1.0	0.512
21257	ENSMUSG00000019817	Plagl1	chr10	+	12984566	12984652	12981598	12981637	12992439	12992448	21257	3	0	1,2,1,1	2,1,0,2	185	99	0.000270657	0.009316	1	0.211,0.517,1.0,0.211	0.515
9772	ENSMUSG00000054715	Zscan22	chr7	+	12637527	12638012	12631741	12631870	12640160	12641464	9772	1	0	1,4,3,1	2,3,3,0	198	99	0.000164314	0.00617934	1	0.2,0.4,0.333,1.0	0.517
24836	ENSMUSG00000037907	Ankrd13b	chr11	-	77362839	77363005	77361312	77362704	77363127	77363204	24836	5	0	10,12,12,4	17,0,14,3	198	99	0.00119271	0.0283211	1	0.227,1.0,0.3,0.4	0.518
1927	ENSMUSG00000023923	Tbc1d5	chr17	-	51102953	51103019	51089288	51089452	51106894	51107223	1927	2	0	2,0,2,2	2,3,1,0	165	99	0.000277861	0.00951535	1	0.375,0.0,0.545,1.0	0.52
20456	ENSMUSG00000031156	Slc35a2	chrX	+	7758968	7759106	7755850	7756002	7760429	7760699	20456	3	0	2,1,2,1	0,1,3,1	198	99	0.00144948	0.0327062	1	1.0,0.333,0.25,0.333	0.521
12344	ENSMUSG00000033728	Lrrc14	chr15	+	76595555	76595730	76594822	76595127	76597066	76597123	12344	9	2	1,3,4,6	3,13,10,9	198	99	0.000392052	0.0121913	0.692	0.143,0.103,0.167,0.25	0.526
12346	ENSMUSG00000033728	Lrrc14	chr15	+	76595621	76595730	76594862	76595127	76597066	76597420	12346	9	2	1,3,5,5	3,13,10,9	198	99	0.00037915	0.011946	0.692	0.143,0.103,0.2,0.217	0.526
17248	ENSMUSG00000028759	Hp1bp3	chr4	+	137948836	137949029	137944578	137944605	137949399	137949499	17248	11	1	4,2,2,3	3,3,4,2	198	99	0.00129411	0.030055	0.846	0.4,0.25,0.2,0.429	0.526
27570	ENSMUSG00000038453	Srcin1	chr11	-	97457536	97457599	97442698	97442804	97464621	97464873	27570	6	0	2,1,3,2	1,1,3,1	162	99	0.000325428	0.0106211	1	0.55,0.379,0.379,0.55	0.535
5691	ENSMUSG00000063889	Crem	chr18	-	3299161	3299308	3295321	3295416	3309645	3309900	5691	6	0	2,2,4,3	2,3,1,1	198	99	0.000104629	0.00434614	1	0.333,0.25,0.667,0.6	0.537
27890	ENSMUSG00000046169	Adamts6	chr13	+	104550215	104550318	104536450	104536514	104563442	104563576	27890	5	0	4,4,3,2	2,3,2,1	198	99	0.000488601	0.0143803	1	0.5,0.4,0.429,0.5	0.543
4968	ENSMUSG00000036061	Smug1	chr15	-	103066583	103066654	103066043	103066345	103071698	103071864	4968	3	0	2,4,3,1	1,3,2,1	170	99	0.000794892	0.021025	1	0.538,0.437,0.466,0.368	0.548
22793	ENSMUSG00000040940	Arhgef1	chr7	+	24617947	24617960	24617319	24617425	24618608	24618776	22793	4	0	0,7,5,3	2,5,4,1	112	99	0.00102431	0.0251292	1	0.0,0.553,0.525,0.726	0.549
20675	ENSMUSG00000032503	Arpp21	chr9	-	111955502	111955607	111953807	111954068	111956346	111956528	20675	4	0	12,8,7,9	5,9,7,3	198	99	0.00128439	0.0299477	1	0.545,0.308,0.333,0.6	0.553
24301	ENSMUSG00000033060	Lmo7	chr14	+	102153123	102153180	102151712	102151773	102155066	102155092	24301	4	0	10,5,6,10	5,6,5,8	156	99	0.000951439	0.0238538	1	0.559,0.346,0.432,0.442	0.555
19649	ENSMUSG00000046879	Irgm1	chr11	-	48759388	48759607	48756071	48757830	48761920	48762201	19649	1	0	2,1,3,1	0,2,2,3	198	99	7.29395e-05	0.00333279	1	1.0,0.2,0.429,0.143	0.557
4992	ENSMUSG00000006784	Odad4	chr11	+	100460681	100460766	100457734	100457835	100462265	100462789	4992	2	0	2,2,3,1	1,3,1,1	184	99	6.49938e-05	0.00306949	1	0.518,0.264,0.617,0.35	0.563
18918	ENSMUSG00000029924	Slc37a3	chr6	-	39349012	39349071	39343822	39343980	39354552	39354596	18918	5	1	1,1,0,1	2,4,1,1	158	99	3.12418e-05	0.00176782	0.758	0.239,0.135,0.0,0.385	0.568
25189	ENSMUSG00000059974	Ntm	chr9	-	28917549	28917585	28912000	28912033	28920521	28920673	25189	3	0	1,2,1,4	2,1,2,2	135	99	0.000215985	0.00774031	1	0.268,0.595,0.268,0.595	0.569
6771	ENSMUSG00000007812	Zfp655	chr5	+	145172115	145172201	145170250	145170412	145173859	145174658	6771	2	0	1,2,0,1	1,0,2,1	185	99	0.00114711	0.0276959	1	0.349,1.0,0.0,0.349	0.576
387	ENSMUSG00000041362	Shtn1	chr19	-	58983449	58983570	58961927	58963640	58988324	58988378	387	18	3	23,36,23,29	89,82,82,40	198	99	1.8896e-07	2.9268e-05	0.75	0.114,0.18,0.123,0.266	0.579
25475	ENSMUSG00000040729	Cep126	chr9	-	8104653	8105789	8103318	8103517	8112080	8112192	25475	5	0	3,2,4,4	1,7,1,5	198	99	0.000333687	0.0107753	1	0.6,0.125,0.667,0.286	0.581
504	ENSMUSG00000024238	Zeb1	chr18	+	5641381	5641518	5593860	5593919	5705042	5705232	504	5	0	2,3,4,6	1,4,3,3	198	99	0.000474331	0.0140281	1	0.5,0.273,0.4,0.5	0.582
10601	ENSMUSG00000041670	Rims1	chr1	-	22474667	22474739	22467674	22467787	22491964	22492054	10601	2	0	3,2,1,1	0,2,4,5	171	99	0.000180855	0.00669794	1	1.0,0.367,0.126,0.104	0.601
13502	ENSMUSG00000002732	Fkbp7	chr2	-	76497670	76497786	76496050	76496154	76502040	76502192	13502	6	0	1,5,4,1	1,4,1,2	198	99	8.21389e-05	0.00362621	1	0.333,0.385,0.667,0.2	0.604
5363	ENSMUSG00000020486	Septin4	chr11	+	87474143	87474440	87469226	87469363	87474746	87474840	5363	9	1	1,4,4,1	5,4,5,3	198	99	0.000400852	0.0124176	0.818	0.091,0.333,0.286,0.143	0.605
731	ENSMUSG00000042439	Zfp532	chr18	+	65715797	65715880	65712982	65713581	65715967	65716077	731	2	0	1,1,1,0	0,2,1,1	182	99	6.03284e-05	0.00293251	1	1.0,0.214,0.352,0.0	0.609
15600	ENSMUSG00000032425	Zfp949	chr9	+	88434768	88434914	88430072	88430561	88436428	88436597	15600	9	0	3,7,4,5	11,18,0,7	198	99	5.65725e-05	0.0028021	1	0.12,0.163,1.0,0.263	0.614
7693	ENSMUSG00000028188	Spata1	chr3	-	146181010	146181136	146175379	146175558	146181948	146182057	7693	8	0	1,2,0,1	1,4,4,0	198	99	5.50943e-07	6.80378e-05	1	0.333,0.2,0.0,1.0	0.617
3277	ENSMUSG00000071454	Dtnb	chr12	+	3823550	3823640	3822586	3822746	3829618	3829654	3277	19	0	3,11,12,5	7,9,3,7	189	99	1.52097e-06	0.000152843	1	0.183,0.39,0.677,0.272	0.619
13238	ENSMUSG00000026490	Cdc42bpa	chr1	+	179951488	179951527	179946300	179946348	179961861	179961945	13238	1	0	1,2,3,0	1,2,1,2	138	99	3.86261e-05	0.00208867	1	0.418,0.418,0.683,0.0	0.62
15599	ENSMUSG00000032425	Zfp949	chr9	+	88434714	88434914	88430152	88430561	88436428	88436592	15599	8	0	4,6,4,4	11,18,0,7	198	99	7.32802e-05	0.00334	1	0.154,0.143,1.0,0.222	0.62
2800	ENSMUSG00000023007	Prpf40b	chr15	+	99199667	99199865	99193121	99193154	99201163	99201244	2800	1	0	2,6,2,1	5,1,4,1	198	99	0.000991434	0.0245868	1	0.167,0.75,0.2,0.333	0.637
12808	ENSMUSG00000029095	Ablim2	chr5	+	35989029	35989086	35985467	35985526	35990396	35990474	12808	1	0	1,0,0,1	0,3,2,1	156	99	3.73806e-08	9.35897e-06	1	1.0,0.0,0.0,0.388	0.653
9300	ENSMUSG00000001211	Agpat3	chr10	-	78187460	78187545	78165109	78165170	78188046	78188323	9300	4	0	3,4,6,3	3,3,5,6	184	99	0.00045885	0.0136737	1	0.35,0.418,0.392,0.212	0.657
17862	ENSMUSG00000049728	Zfp668	chr7	-	127473848	127473930	127466927	127467596	127474582	127474829	17862	2	0	0,1,1,1	1,3,0,2	181	99	2.5205e-07	3.65612e-05	1	0.0,0.154,1.0,0.215	0.658
12487	ENSMUSG00000031872	Bean1	chr8	+	104908642	104908751	104897144	104897636	104937549	104937801	12487	2	0	3,3,0,2	1,2,2,2	198	99	1.545e-05	0.0010085	1	0.6,0.429,0.0,0.333	0.659
8126	ENSMUSG00000039717	Ralyl	chr3	+	13537759	13537852	13536714	13537003	13841884	13842163	8126	4	0	14,12,14,11	14,10,17,11	192	99	0.00055938	0.015821	1	0.34,0.382,0.298,0.34	0.66
18894	ENSMUSG00000029823	Luc7l2	chr6	+	38536138	38536239	38528448	38528843	38545781	38545852	18894	1	0	0,0,2,1	2,1,2,0	198	99	2.11503e-07	3.14699e-05	1	0.0,0.0,0.333,1.0	0.667
24773	ENSMUSG00000086453	Gm11457	chr2	-	164604640	164604801	164604463	164604528	164609632	164609833	24773	3	0	1,0,0,1	0,1,3,1	198	99	4.95653e-08	1.16142e-05	1	1.0,0.0,0.0,0.333	0.667
15765	ENSMUSG00000028073	Pear1	chr3	-	87669518	87669588	87667530	87667692	87676184	87676250	15765	1	0	2,1,4,0	1,2,2,2	169	99	1.68324e-05	0.00107184	1	0.54,0.227,0.54,0.0	0.673
27821	ENSMUSG00000113204	Gm46430	chr13	-	74760842	74761067	74758318	74758445	74765320	74765429	27821	4	0	3,2,3,0	1,4,2,2	198	99	3.38576e-05	0.0018639	1	0.6,0.2,0.429,0.0	0.693
24074	ENSMUSG00000074247	Dda1	chr8	+	71924838	71924890	71921842	71921969	71927131	71928742	24074	1	0	0,2,1,1	1,2,1,1	151	99	4.21648e-05	0.00220816	1	0.0,0.396,0.396,0.396	0.703
12628	ENSMUSG00000090100	Ttbk2	chr2	-	120667645	120667741	120655722	120655796	120680536	120680916	12628	1	0	2,3,1,4	4,2,3,3	195	99	0.00249179	0.0477744	1	0.202,0.432,0.145,0.404	0.704
18856	ENSMUSG00000065954	Tacc1	chr8	-	25690106	25690222	25667949	25668010	25691137	25691465	18856	12	1	0,1,1,1	3,3,1,5	198	99	1.30847e-08	3.92049e-06	0.857	0.0,0.143,0.333,0.091	0.715
1695	ENSMUSG00000034377	Tulp4	chr17	+	6172102	6172619	6157674	6158063	6187485	6189067	1695	11	0	8,10,7,3	11,17,5,6	198	99	1.26486e-06	0.000135192	1	0.267,0.227,0.412,0.2	0.724
15286	ENSMUSG00000059493	Nhs	chrX	-	160632470	160632533	160630017	160630210	160654464	160654598	15286	6	0	3,1,3,0	1,6,4,1	162	99	1.41847e-05	0.000946181	1	0.647,0.092,0.314,0.0	0.737
13092	ENSMUSG00000059820	Nkapd1	chr9	-	50527957	50527984	50526782	50526859	50528527	50528581	13092	1	0	1,1,1,0	2,1,2,2	126	99	5.11333e-08	1.1682e-05	1	0.282,0.44,0.282,0.0	0.749
12422	ENSMUSG00000021884	Hacl1	chr14	-	31357700	31357741	31354852	31354925	31362450	31362555	12422	6	0	3,0,0,0	0,1,1,1	140	99	0.000542982	0.0154822	1	1.0,0.0,0.0,0.0	0.75
16008	ENSMUSG00000025373	Rnf41	chr10	+	128268065	128268186	128264459	128264572	128272336	128272472	16008	1	0	3,0,0,0	0,3,2,4	198	99	1.43813e-07	2.45652e-05	1	1.0,0.0,0.0,0.0	0.75
26602	ENSMUSG00000049676	Catsperg1	chr7	-	28897773	28897833	28897537	28897645	28899541	28899679	26602	1	0	0,0,0,2	1,1,1,0	159	99	6.55481e-05	0.0030835	1	0.0,0.0,0.0,1.0	0.75
15767	ENSMUSG00000028073	Pear1	chr3	-	87670566	87670665	87667530	87667692	87676184	87676242	15767	1	0	0,1,3,2	1,2,2,2	198	99	3.76579e-06	0.000328558	1	0.0,0.2,0.429,0.333	0.76
22970	ENSMUSG00000039065	Atpsckmt	chr15	+	31603594	31603720	31602263	31602295	31606056	31606334	22970	3	0	0,2,1,1	1,2,2,1	198	99	1.99042e-07	3.00652e-05	1	0.0,0.333,0.2,0.333	0.783
27818	ENSMUSG00000113204	Gm46430	chr13	-	74759382	74759440	74758318	74758445	74765320	74765406	27818	1	0	1,0,1,1	1,4,2,2	157	99	1.53324e-07	2.57092e-05	1	0.387,0.0,0.24,0.24	0.783
3029	ENSMUSG00000022197	Pdzd2	chr15	-	12437189	12437345	12419543	12419658	12442565	12442698	3029	2	0	0,2,2,1	3,2,5,1	198	99	4.71966e-05	0.00240282	1	0.0,0.333,0.167,0.333	0.792
3811	ENSMUSG00000034157	Cipc	chr12	+	87006501	87006602	86999517	86999778	87007045	87007165	3811	4	0	0,0,1,4	2,1,3,1	198	99	8.92242e-08	1.76146e-05	1	0.0,0.0,0.143,0.667	0.797
27477	ENSMUSG00000020027	Socs2	chr10	-	95228275	95228798	95226426	95226507	95248520	95248971	27477	1	0	0,3,2,1	1,3,2,3	198	99	4.67432e-05	0.00238639	1	0.0,0.333,0.333,0.143	0.798
22019	ENSMUSG00000087177	E130307A14Rik	chr10	-	39530517	39530684	39521551	39521804	39557468	39557545	22019	3	0	4,2,1,2	4,4,5,5	198	99	0.000269977	0.009316	1	0.333,0.2,0.091,0.167	0.802
23291	ENSMUSG00000028295	Smim8	chr4	-	34771873	34772053	34771257	34771414	34778223	34778337	23291	2	0	0,5,3,2	9,6,4,4	198	99	0.0009867	0.0245592	1	0.0,0.294,0.273,0.2	0.808
8562	ENSMUSG00000086496	Gm14204	chr2	-	158445925	158446096	158440092	158445105	158452447	158452643	8562	10	0	0,4,2,1	2,5,2,3	198	99	6.78276e-07	8.04991e-05	1	0.0,0.286,0.333,0.143	0.809
10369	ENSMUSG00000043410	Hfm1	chr5	-	107050787	107050939	107049934	107050012	107052091	107052224	10369	2	0	0,1,0,1	3,1,1,1	198	99	1.04189e-10	5.95081e-08	1	0.0,0.333,0.0,0.333	0.834
23293	ENSMUSG00000028295	Smim8	chr4	-	34771877	34772053	34770887	34771414	34778223	34778270	23293	2	0	2,2,2,2	9,6,4,4	198	99	0.000441137	0.013261	1	0.1,0.143,0.2,0.2	0.839
20387	ENSMUSG00000049764	Zfp280b	chr10	+	75868786	75868909	75868483	75868583	75874067	75874222	20387	6	0	2,1,3,0	3,4,4,1	198	99	3.77508e-06	0.000328558	1	0.25,0.111,0.273,0.0	0.842
24761	ENSMUSG00000070436	Serpinh1	chr7	-	99002093	99002172	99001030	99001074	99002259	99002310	24761	1	0	1,0,1,0	2,2,1,1	178	99	2.25438e-10	1.21186e-07	1	0.218,0.0,0.357,0.0	0.856
2743	ENSMUSG00000033565	Rbfox2	chr15	-	76976011	76976054	76970266	76970355	76982139	76982272	2743	2	0	0,0,2,0	1,3,2,1	142	99	3.98433e-10	1.82553e-07	1	0.0,0.0,0.411,0.0	0.897
3906	ENSMUSG00000017843	Ppp2r5c	chr12	+	110544534	110544602	110541178	110541295	110546834	110547294	3906	2	0	0,0,0,1	1,1,2,1	167	99	7.37678e-11	4.49418e-08	1	0.0,0.0,0.0,0.372	0.907
22665	ENSMUSG00000015755	Tab2	chr10	-	7808831	7808972	7800448	7800636	7831564	7831657	22665	2	0	3,2,0,0	5,8,3,1	198	99	0.000146369	0.00566777	1	0.231,0.111,0.0,0.0	0.914
22323	ENSMUSG00000084925	1810062O18Rik	chr14	+	20619937	20620090	20615078	20615115	20620409	20620748	22323	1	0	0,1,0,0	1,1,1,3	198	99	3.96916e-12	4.26731e-09	1	0.0,0.333,0.0,0.0	0.917
12861	ENSMUSG00000051331	Cacna1c	chr6	-	118692863	118692938	118690217	118690308	118711811	118711984	12861	5	0	2,2,4,1	14,29,14,8	174	99	2.70668e-07	3.80539e-05	1	0.075,0.038,0.14,0.066	0.92
673	ENSMUSG00000036452	Arhgap26	chr18	+	39490851	39490881	39490605	39490716	39496169	39496261	673	1	0	1,0,0,0	2,7,2,2	129	99	2.11785e-07	3.14699e-05	1	0.277,0.0,0.0,0.0	0.931
10791	ENSMUSG00000026527	Rgs7	chr1	-	174904389	174904443	174903582	174903663	174905754	174905844	10791	1	0	1,2,0,1	10,12,13,5	153	99	0.000224149	0.00800595	1	0.061,0.097,0.0,0.115	0.932
27820	ENSMUSG00000113204	Gm46430	chr13	-	74759382	74759506	74758318	74758445	74765320	74765406	27820	1	0	0,0,1,0	1,4,2,2	198	99	6.45816e-08	1.42212e-05	1	0.0,0.0,0.2,0.0	0.95
24375	ENSMUSG00000035184	Fam124a	chr14	+	62802494	62802615	62801936	62801968	62843321	62845935	24375	2	0	0,3,1,0	11,11,14,2	198	99	1.94642e-05	0.00120185	1	0.0,0.12,0.034,0.0	0.962
11140	ENSMUSG00000026082	Rev1	chr1	-	38160213	38160290	38147484	38147548	38167332	38167382	11140	1	0	0,0,0,0	3,4,1,3	176	99	6.08761e-05	0.00295128	1	0.0,0.0,0.0,0.0	1
12313	ENSMUSG00000026305	Lrrfip1	chr1	+	91012667	91012727	90996284	90996371	91021281	91021359	12313	1	0	0,0,0,0	14,14,9,4	159	99	0.000134668	0.00530457	1	0.0,0.0,0.0,0.0	1
24360	ENSMUSG00000097589	Dleu2	chr14	-	61881412	61881508	61880864	61880904	61919558	61919774	24360	1	0	0,0,0,0	1,1,3,2	195	99	6.14237e-05	0.00296211	1	0.0,0.0,0.0,0.0	1

## Sheet: SE_0d_14d
ID	GeneID	geneSymbol	chr	strand	exonStart_0base	exonEnd	upstreamES	upstreamEE	downstreamES	downstreamEE	ID	IJC_SAMPLE_1	SJC_SAMPLE_1	IJC_SAMPLE_2	SJC_SAMPLE_2	IncFormLen	SkipFormLen	PValue	FDR	IncLevel1	IncLevel2	IncLevelDifference
20966	ENSMUSG00000030592	Ryr1	chr7	-	28755658	28755673	28754313	28754484	28756348	28756441	20966	0,0,1	7,8,8	6,2,3,3	0,0,0,0	114	99	0	0	0.0,0.0,0.098	1.0,1.0,1.0,1.0	-0.967
12688	ENSMUSG00000026305	Lrrfip1	chr1	+	91012667	91012727	90996284	90996371	91021281	91021359	12688	0,1,1	14,10,14	14,14,6,21	0,0,0,0	159	99	0	0	0.0,0.059,0.043	1.0,1.0,1.0,1.0	-0.966
10699	ENSMUSG00000018411	Mapt	chr11	+	104177948	104178035	104173193	104173306	104193186	104193236	10699	0,1,2	5,10,5	57,35,20,13	1,0,0,0	186	99	0	0	0.0,0.051,0.176	0.968,1.0,1.0,1.0	-0.916
7810	ENSMUSG00000059857	Ntng1	chr3	-	109734942	109735077	109689997	109690227	109739783	109739951	7810	0,0,1	2,1,1	11,17,10,14	0,0,0,0	198	99	5.23521e-09	4.06073e-07	0.0,0.0,0.333	1.0,1.0,1.0,1.0	-0.889
15816	ENSMUSG00000029162	Khk	chr5	+	31084031	31084166	31082082	31082199	31085786	31085859	15816	0,0,1	1,1,1	1,7,4,1	0,0,0,0	198	99	1.0656e-06	5.37465e-05	0.0,0.0,0.333	1.0,1.0,1.0,1.0	-0.889
12109	ENSMUSG00000026131	Dst	chr1	+	34335822	34335840	34334542	34334617	34338801	34338919	12109	10,4,2	38,20,29	22,60,20,51	0,0,0,1	117	99	0	0	0.182,0.145,0.055	1.0,1.0,1.0,0.977	-0.867
14097	ENSMUSG00000031133	Arhgef6	chrX	-	56287165	56287186	56285953	56286047	56288749	56288875	14097	1,0,0	1,2,1	13,6,7,4	0,0,0,0	120	99	7.24518e-08	4.70188e-06	0.452,0.0,0.0	1.0,1.0,1.0,1.0	-0.849
9057	ENSMUSG00000045659	Plekha7	chr7	-	115756090	115756210	115753867	115753921	115756716	115756803	9057	0,0,1	4,4,9	12,12,11,5	0,4,2,0	198	99	5.9619e-14	9.36066e-12	0.0,0.0,0.053	1.0,0.6,0.733,1.0	-0.816
13397	ENSMUSG00000063142	Kcnma1	chr14	-	23386107	23386188	23380907	23381038	23387012	23387126	13397	6,4,3	13,20,15	148,112,129,85	8,5,0,4	180	99	0	0	0.202,0.099,0.099	0.911,0.925,1.0,0.921	-0.806
28651	ENSMUSG00000034675	Dbn1	chr13	-	55624448	55624586	55623958	55624129	55625363	55625493	28651	43,44,36	315361366	305280259210	30,26,20,17	198	99	0	0	0.064,0.057,0.047	0.836,0.843,0.866,0.861	-0.795
6994	ENSMUSG00000070808	Bicra	chr7	-	15720837	15721014	15713275	15713911	15721403	15723365	6994	7,5,1	12,16,7	15,6,16,5	2,0,1,0	198	99	8.88178e-15	1.51684e-12	0.226,0.135,0.067	0.789,1.0,0.889,1.0	-0.777
10836	ENSMUSG00000026150	Mff	chr1	+	82714733	82714808	82713139	82713228	82723244	82723277	10836	1,0,1	1,1,2	7,7,5,1	1,0,0,0	174	99	6.42255e-07	3.43518e-05	0.363,0.0,0.221	0.799,1.0,1.0,1.0	-0.755
15384	ENSMUSG00000064302	Clasp1	chr1	+	118459707	118459815	118453026	118453185	118463864	118463927	15384	5,4,4	12,7,13	14,11,10,7	1,0,1,0	198	99	1.11022e-16	2.14009e-14	0.172,0.222,0.133	0.875,1.0,0.833,1.0	-0.751
21987	ENSMUSG00000066306	Numa1	chr7	+	101651501	101651543	101650371	101650866	101656692	101656761	21987	12,17,6	41,40,56	70,54,54,35	2,8,2,4	141	99	0	0	0.17,0.23,0.07	0.961,0.826,0.95,0.86	-0.743
19862	ENSMUSG00000002546	Golga2	chr2	+	32183326	32183407	32182104	32182227	32186637	32186733	19862	13,8,15	21,35,41	78,76,51,43	13,5,3,1	180	99	0	0	0.254,0.112,0.168	0.767,0.893,0.903,0.959	-0.703
3497	ENSMUSG00000015143	Actn1	chr12	-	80216956	80217022	80215631	80215790	80217459	80217540	3497	6,7,9	19,30,24	83,100,76,61	6,12,9,7	165	99	0	0	0.159,0.123,0.184	0.892,0.833,0.835,0.839	-0.694
10711	ENSMUSG00000018411	Mapt	chr11	+	104208982	104209075	104201094	104201360	104212176	104212258	10711	179177158	369139294	207271168262	3,4,4,6	192	99	0	0	0.2,0.396,0.217	0.973,0.972,0.956,0.957	-0.693
617	ENSMUSG00000041607	Mbp	chr18	+	82593659	82593758	82593296	82593332	82602236	82602281	617	1,1,4	4,5,1	10581311889632	36,18,10,6	198	99	9.46677e-10	8.67841e-08	0.111,0.091,0.667	0.936,0.973,0.978,0.981	-0.677
16823	ENSMUSG00000026879	Gsn	chr2	+	35172662	35172733	35156831	35156915	35173916	35174121	16823	0,0,0	4,1,6	7,16,5,16	1,4,2,6	170	99	9.48353e-12	1.16122e-09	0.0,0.0,0.0	0.803,0.7,0.593,0.608	-0.676
19324	ENSMUSG00000016346	Kcnq2	chr2	-	180745434	180745464	180742342	180742411	180746679	180746774	19324	14,18,24	36,58,57	133,118,121,72	11,14,12,5	129	99	0	0	0.23,0.192,0.244	0.903,0.866,0.886,0.917	-0.671
8553	ENSMUSG00000038170	Pde4dip	chr3	-	97614187	97614373	97610482	97610734	97617536	97617760	8553	10,10,15	22,61,37	109,61,74,42	26,10,8,0	198	99	0	0	0.185,0.076,0.169	0.677,0.753,0.822,1.0	-0.67
1951	ENSMUSG00000036473	Tbc1d24	chr17	-	24403354	24403372	24402667	24402826	24404177	24405175	1951	10,5,5	29,16,37	19,35,17,40	1,5,5,6	117	99	0	0	0.226,0.209,0.103	0.941,0.856,0.742,0.849	-0.668
15629	ENSMUSG00000027523	Gnas	chr2	+	174142223	174142318	174139651	174142010	174176004	174176077	15629	2,0,0	2,2,2	1,3,1,2	4,0,0,0	194	99	1.91938e-05	0.000698474	0.338,0.0,0.0	0.113,1.0,1.0,1.0	-0.666
7154	ENSMUSG00000041444	Arhgap32	chr9	+	32063963	32064005	32063217	32063309	32064335	32064420	7154	8,3,5	11,8,16	13,17,9,21	1,1,1,1	141	99	1.44329e-15	2.62611e-13	0.338,0.208,0.18	0.901,0.923,0.863,0.936	-0.664
10423	ENSMUSG00000028478	Clta	chr4	+	44031399	44031435	44030214	44030268	44032400	44032846	10423	56,18,46	248136236	124366132281	38,81,21,43	135	99	0	0	0.142,0.088,0.125	0.705,0.768,0.822,0.827	-0.662
16824	ENSMUSG00000026879	Gsn	chr2	+	35172671	35172733	35156831	35156915	35173916	35174121	16824	0,0,0	4,1,6	7,11,6,12	1,4,2,6	161	99	4.43396e-11	4.90482e-09	0.0,0.0,0.0	0.811,0.628,0.648,0.552	-0.66
20405	ENSMUSG00000039116	Adgrg6	chr10	-	14283609	14283655	14278326	14281182	14285416	14285569	20405	3,0,0	3,1,2	1,1,3,5	0,1,0,1	145	99	2.02887e-07	1.20796e-05	0.406,0.0,0.0	1.0,0.406,1.0,0.773	-0.659
13529	ENSMUSG00000026867	Gapvd1	chr2	-	34612949	34613030	34610579	34610740	34615054	34615244	13529	12,14,16	41,23,31	93,69,72,43	3,9,6,5	180	99	0	0	0.139,0.251,0.221	0.945,0.808,0.868,0.825	-0.658
4533	ENSMUSG00000052512	Nav2	chr7	+	49062573	49062642	49058380	49058654	49069921	49070088	4533	0,1,0	10,4,7	8,6,6,5	3,2,1,1	168	99	2.04914e-12	2.6775e-10	0.0,0.128,0.0	0.611,0.639,0.78,0.747	-0.652
657	ENSMUSG00000025885	Myo5b	chr18	+	74861941	74862019	74856827	74856928	74864715	74864914	657	5,1,0	11,14,9	46,62,45,51	15,8,10,9	177	99	3.33067e-16	6.23508e-14	0.203,0.038,0.0	0.632,0.813,0.716,0.76	-0.65
17106	ENSMUSG00000031788	Kifc3	chr8	-	95827274	95827301	95826455	95827080	95828036	95828145	17106	18,18,22	33,46,40	65,52,55,50	11,0,0,5	126	99	0	0	0.3,0.235,0.302	0.823,1.0,1.0,0.887	-0.649
24919	ENSMUSG00000033083	Tbc1d4	chr14	-	101698134	101698137	101696170	101696329	101700310	101700520	24919	1,1,1	3,9,7	4,5,3,1	0,2,3,0	102	99	1.71967e-06	8.41214e-05	0.244,0.097,0.122	1.0,0.708,0.493,1.0	-0.646
24042	ENSMUSG00000034656	Cacna1a	chr8	+	85341323	85341420	85338913	85339041	85344420	85344526	24042	3,1,0	0,7,5	42,51,31,41	0,0,0,0	196	99	6.94095e-09	5.32021e-07	1.0,0.067,0.0	1.0,1.0,1.0,1.0	-0.644
11685	ENSMUSG00000056211	R3hdm1	chr1	+	128090505	128090595	128080925	128081136	128095629	128095744	11685	19,19,12	31,44,18	92,62,77,58	10,6,5,5	189	99	0	0	0.243,0.184,0.259	0.828,0.844,0.89,0.859	-0.627
2669	ENSMUSG00000055762	Eef1d	chr15	-	75769074	75769131	75768668	75768768	75772980	75773101	2669	2,0,0	4,1,4	5,9,3,5	1,0,1,5	156	99	1.07423e-06	5.40417e-05	0.241,0.0,0.0	0.76,1.0,0.656,0.388	-0.621
23996	ENSMUSG00000019899	Lama2	chr10	-	26897456	26897468	26894402	26894523	26899267	26899406	23996	1,0,0	3,2,3	5,5,2,2	0,1,2,2	111	99	1.34024e-07	8.27436e-06	0.229,0.0,0.0	1.0,0.817,0.471,0.471	-0.613
619	ENSMUSG00000041607	Mbp	chr18	+	82593725	82593758	82593296	82593332	82602236	82603752	619	1,1,7	4,5,1	1189197210261210	36,18,10,6	132	99	4.21723e-08	2.90125e-06	0.158,0.13,0.84	0.961,0.988,0.987,0.993	-0.606
14821	ENSMUSG00000096974	Gm26881	chr4	+	43052944	43053051	43051236	43051377	43053153	43053254	14821	2,1,3	4,1,2	3,9,2,7	0,2,0,0	198	99	2.69001e-07	1.56125e-05	0.2,0.333,0.429	1.0,0.692,1.0,1.0	-0.602
7515	ENSMUSG00000063077	Kif1b	chr4	-	149345616	149345658	149342326	149342538	149346592	149346735	7515	15,13,15	43,42,39	82,137,53,117	20,18,11,17	141	99	0	0	0.197,0.179,0.213	0.742,0.842,0.772,0.829	-0.6
7736	ENSMUSG00000057897	Camk2b	chr11	-	5937056	5937131	5932720	5932761	5938100	5938143	7736	105,86,99	138288158	434425268342	76,28,51,15	174	99	0	0	0.302,0.145,0.263	0.765,0.896,0.749,0.928	-0.598
14288	ENSMUSG00000026159	Agfg1	chr1	+	82869180	82869228	82864095	82864188	82871144	82871303	14288	1,2,3	26,39,40	34,49,23,50	25,17,9,11	147	99	0	0	0.025,0.033,0.048	0.478,0.66,0.632,0.754	-0.596
16643	ENSMUSG00000026585	Kifap3	chr1	+	163739640	163739706	163715774	163715874	163743293	163744678	16643	62,65,59	91132100	195240150192	21,27,21,11	165	99	0	0	0.29,0.228,0.261	0.848,0.842,0.811,0.913	-0.594
9142	ENSMUSG00000037736	Limch1	chr5	+	67150485	67150521	67131752	67132005	67154462	67154589	9142	8,6,11	22,23,15	9,40,17,38	4,4,2,1	135	99	5.4734e-14	8.66355e-12	0.211,0.161,0.35	0.623,0.88,0.862,0.965	-0.592
21291	ENSMUSG00000032503	Arpp21	chr9	-	111984485	111984584	111978402	111978440	112005162	112005303	21291	10,5,19	9,6,9	38,68,27,50	1,1,0,0	198	99	0	0	0.357,0.294,0.514	0.95,0.971,1.0,1.0	-0.592
26668	ENSMUSG00000036466	Megf11	chr9	+	64604588	64604655	64602645	64602764	64607378	64607435	26668	0,1,1	1,2,5	2,4,4,5	2,3,0,0	166	99	4.02348e-06	0.000177626	0.0,0.23,0.107	0.374,0.443,1.0,1.0	-0.592
3871	ENSMUSG00000036333	Kidins220	chr12	+	25097892	25097925	25090454	25090568	25101093	25101225	3871	0,0,0	4,3,1	2,4,1,4	2,2,0,6	132	99	4.15557e-07	2.32485e-05	0.0,0.0,0.0	0.429,0.6,1.0,0.333	-0.591
15860	ENSMUSG00000026289	Atg16l1	chr1	+	87702802	87702850	87702534	87702591	87703478	87703581	15860	12,3,7	23,5,13	27,36,17,34	7,3,2,1	147	99	2.58682e-14	4.26803e-12	0.26,0.288,0.266	0.722,0.89,0.851,0.958	-0.584
12084	ENSMUSG00000058013	Septin11	chr5	+	93321328	93321396	93315358	93315546	93323898	93323936	12084	2,1,1	5,1,8	17,20,14,20	5,5,2,0	167	99	5.85332e-08	3.87613e-06	0.192,0.372,0.069	0.668,0.703,0.806,1.0	-0.583
26955	ENSMUSG00000023473	Celsr3	chr9	+	108715958	108715973	108715662	108715764	108717198	108717293	26955	16,10,8	10,12,18	13,18,8,12	0,0,0,0	114	99	3.33067e-16	6.23508e-14	0.581,0.42,0.278	1.0,1.0,1.0,1.0	-0.574
28365	ENSMUSG00000039449	Prpf18	chr2	-	4652907	4652934	4650379	4650484	4653051	4653129	28365	0,0,0	15,20,27	11,23,6,13	7,9,4,9	126	99	0	0	0.0,0.0,0.0	0.553,0.668,0.541,0.532	-0.574
2578	ENSMUSG00000022696	Sidt1	chr16	-	44076329	44076344	44075313	44075390	44078295	44078404	2578	1,6,5	5,6,3	66,48,37,41	4,1,0,1	114	99	4.82566e-10	4.65103e-08	0.148,0.465,0.591	0.935,0.977,1.0,0.973	-0.57
9195	ENSMUSG00000036591	Arhgap21	chr2	-	20858768	20859043	20857848	20857880	20859745	20859851	9195	23,15,19	52,33,52	49,74,37,52	8,14,5,12	198	99	0	0	0.181,0.185,0.154	0.754,0.725,0.787,0.684	-0.564
8552	ENSMUSG00000038170	Pde4dip	chr3	-	97614187	97614373	97610482	97610734	97616797	97616950	8552	7,7,8	3,9,6	126,73,109,56	5,0,3,0	198	99	3.44169e-14	5.58386e-12	0.538,0.28,0.4	0.926,1.0,0.948,1.0	-0.562
28247	ENSMUSG00000055313	Pgbd1	chr13	-	21612437	21612532	21606021	21607794	21617560	21617712	28247	1,1,0	1,0,2	2,3,1,4	0,0,0,0	194	99	0.000189008	0.00499295	0.338,1.0,0.0	1.0,1.0,1.0,1.0	-0.554
5962	ENSMUSG00000032560	Dnajc13	chr9	-	104087067	104087082	104086503	104086586	104089959	104090103	5962	0,0,3	10,17,15	12,7,9,11	8,3,5,8	114	99	7.01761e-12	8.6472e-10	0.0,0.0,0.148	0.566,0.67,0.61,0.544	-0.548
25850	ENSMUSG00000039542	Ncam1	chr9	-	49461839	49461869	49457457	49457608	49468395	49468538	25850	18,6,20	104,62,115	57,78,33,73	29,45,11,22	129	99	0	0	0.117,0.069,0.118	0.601,0.571,0.697,0.718	-0.545
13177	ENSMUSG00000029095	Ablim2	chr5	+	35997133	35997166	35994291	35994441	35998624	35998745	13177	1,3,0	11,10,15	37,39,35,32	18,17,21,10	132	99	4.3554e-13	6.28114e-11	0.064,0.184,0.0	0.607,0.632,0.556,0.706	-0.543
23343	ENSMUSG00000062866	Phactr2	chr10	-	13131053	13131065	13129085	13129623	13137509	13137668	23343	1,0,2	1,1,5	3,4,2,1	1,1,1,0	111	99	1.00049e-05	0.000394301	0.471,0.0,0.263	0.728,0.781,0.641,1.0	-0.543
11180	ENSMUSG00000028524	Sgip1	chr4	+	102778218	102778716	102775977	102776052	102784657	102784782	11180	11,7,9	35,47,52	126,125,131,74	54,27,54,13	198	99	0	0	0.136,0.069,0.08	0.538,0.698,0.548,0.74	-0.536
620	ENSMUSG00000041607	Mbp	chr18	+	82597060	82597183	82593296	82593332	82602236	82602281	620	3,0,8	4,5,1	234567163431	36,18,10,6	198	99	6.61751e-05	0.00202892	0.273,0.0,0.8	0.765,0.94,0.891,0.973	-0.535
28193	ENSMUSG00000038453	Srcin1	chr11	-	97433359	97433383	97427869	97428065	97442502	97442804	28193	10,8,12	17,9,19	19,69,29,66	0,13,3,8	123	99	2.4869e-14	4.13824e-12	0.321,0.417,0.337	1.0,0.81,0.886,0.869	-0.533
18321	ENSMUSG00000040990	Sh3kbp1	chrX	+	158607470	158607545	158599572	158599702	158611369	158611575	18321	0,0,0	18,23,17	12,13,9,11	8,5,4,6	174	99	0	0	0.0,0.0,0.0	0.46,0.597,0.561,0.511	-0.532
10061	ENSMUSG00000046101	Mcmdc2	chr1	+	10004147	10004290	10002226	10002406	10007220	10007330	10061	1,0,1	1,1,1	0,2,1,2	2,0,0,0	198	99	5.75184e-05	0.00180093	0.333,0.0,0.333	0.0,1.0,1.0,1.0	-0.528
7098	ENSMUSG00000034751	Mast4	chr13	-	103089633	103089714	102990338	102990427	103094545	103094975	7098	0,2,1	1,1,2	5,1,8,2	1,1,0,0	180	99	2.96193e-05	0.00101168	0.0,0.524,0.216	0.733,0.355,1.0,1.0	-0.525
20735	ENSMUSG00000039361	Picalm	chr7	+	89843480	89843504	89840861	89840961	89844862	89844922	20735	6,17,7	73,46,75	84,66,81,43	16,54,22,32	123	99	1.11022e-16	2.14009e-14	0.062,0.229,0.07	0.809,0.496,0.748,0.52	-0.523
4901	ENSMUSG00000052572	Dlg2	chr7	+	92067295	92067341	92066431	92066531	92069839	92069881	4901	14,3,3	13,10,14	4,3,4,8	0,3,0,3	145	99	0.000648039	0.0140514	0.424,0.17,0.128	1.0,0.406,1.0,0.645	-0.522
7202	ENSMUSG00000018395	Kif3a	chr11	+	53479515	53479587	53477661	53477757	53481543	53481552	7202	9,10,4	54,170,83	96,73,71,60	53,23,66,12	171	99	0	0	0.088,0.033,0.027	0.512,0.648,0.384,0.743	-0.522
14577	ENSMUSG00000031365	Zfp275	chrX	+	72394874	72394966	72388442	72388518	72395414	72395529	14577	3,4,6	10,4,3	8,9,4,9	0,2,0,2	191	99	9.61679e-06	0.000380548	0.135,0.341,0.509	1.0,0.7,1.0,0.7	-0.522
23376	ENSMUSG00000015501	Hivep2	chr10	+	13993262	13993344	13986408	13986530	14002195	14002240	23376	1,4,9	2,5,1	11,15,8,11	1,0,0,0	181	99	1.86539e-07	1.11745e-05	0.215,0.304,0.831	0.857,1.0,1.0,1.0	-0.514
545	ENSMUSG00000024236	Svil	chr18	+	4971089	4971197	4920566	4920874	5037107	5037165	545	3,1,3	2,2,3	1,1,2,1	1,0,0,0	198	99	2.06089e-06	9.88262e-05	0.429,0.2,0.333	0.333,1.0,1.0,1.0	-0.513
5482	ENSMUSG00000058589	Anks1b	chr10	+	90750554	90750629	90733108	90733288	90757157	90757286	5482	11,20,11	26,17,26	211146143107	26,42,10,23	174	99	4.54081e-14	7.24632e-12	0.194,0.401,0.194	0.822,0.664,0.891,0.726	-0.513
27420	ENSMUSG00000059495	Arhgef12	chr9	-	42951835	42951892	42938492	42938591	42953886	42953972	27420	6,6,6	32,20,41	38,65,31,33	19,23,12,9	156	99	0	0	0.106,0.16,0.085	0.559,0.642,0.621,0.699	-0.513
7543	ENSMUSG00000021820	Camk2g	chr14	-	20795859	20795928	20794671	20794716	20805726	20805770	7543	15,8,15	18,9,21	108,84,79,60	9,15,8,7	168	99	0	0	0.329,0.344,0.296	0.876,0.767,0.853,0.835	-0.51
5484	ENSMUSG00000058589	Anks1b	chr10	+	90750557	90750629	90733108	90733288	90757157	90757286	5484	14,24,15	26,17,26	236200176139	26,42,10,23	171	99	1.9984e-15	3.56944e-13	0.238,0.45,0.25	0.84,0.734,0.911,0.778	-0.503
24044	ENSMUSG00000034656	Cacna1a	chr8	+	85362177	85362213	85360278	85360392	85363140	85363327	24044	6,14,9	30,29,34	111,86,53,69	41,24,27,15	135	99	0	0	0.128,0.261,0.163	0.665,0.724,0.59,0.771	-0.503
27196	ENSMUSG00000034940	Synrg	chr11	+	83930481	83930517	83930036	83930147	83931622	83931754	27196	2,1,4	11,3,14	14,13,16,21	8,11,0,9	135	99	1.97805e-06	9.53232e-05	0.118,0.196,0.173	0.562,0.464,1.0,0.631	-0.502
6406	ENSMUSG00000031309	Rps6ka3	chrX	+	158061105	158061199	158038777	158039184	158068261	158068318	6406	3,4,0	1,2,2	7,13,5,8	0,2,1,0	193	99	0.000126979	0.00352662	0.606,0.506,0.0	1.0,0.769,0.719,1.0	-0.501
11454	ENSMUSG00000039648	Kyat1	chr2	-	30077198	30077319	30076844	30076921	30077700	30077829	11454	8,5,2	3,3,3	10,14,3,13	0,3,0,0	198	99	5.80679e-06	0.000243123	0.571,0.455,0.25	1.0,0.7,1.0,1.0	-0.5
21557	ENSMUSG00000030852	Tacc2	chr7	+	130345273	130345414	130343859	130344031	130352919	130353063	21557	33,26,27	35,42,55	48,47,37,50	13,9,6,4	198	99	1.11022e-16	2.14009e-14	0.32,0.236,0.197	0.649,0.723,0.755,0.862	-0.496
11521	ENSMUSG00000015968	Cacna1d	chr14	-	29811778	29811862	29811252	29811336	29817274	29817385	11521	2,3,3	6,6,15	12,6,3,9	0,6,1,3	183	99	2.47119e-05	0.000876348	0.153,0.213,0.098	1.0,0.351,0.619,0.619	-0.493
15366	ENSMUSG00000030231	Plekha5	chr6	+	140509293	140509374	140502529	140502583	140515078	140515141	15366	14,20,20	15,8,12	35,24,29,17	0,1,0,1	180	99	4.55191e-15	7.84259e-13	0.339,0.579,0.478	1.0,0.93,1.0,0.903	-0.493
7890	ENSMUSG00000060671	Atp8b2	chr3	-	89867591	89867728	89866297	89866356	89868381	89868448	7890	2,3,1	5,2,4	19,12,9,14	3,3,3,1	198	99	3.58235e-05	0.00119631	0.167,0.429,0.111	0.76,0.667,0.6,0.875	-0.49
9584	ENSMUSG00000029822	Osbpl3	chr6	-	50310165	50310273	50305649	50305784	50313194	50313325	9584	1,2,2	0,3,6	20,14,16,18	0,0,0,2	198	99	8.53437e-07	4.39565e-05	1.0,0.25,0.143	1.0,1.0,1.0,0.818	-0.49
11812	ENSMUSG00000039452	Snx22	chr9	-	65975061	65975094	65974794	65974862	65975408	65975503	11812	0,2,0	4,3,4	1,4,1,4	1,5,0,2	132	99	0.000274921	0.00687091	0.0,0.333,0.0	0.429,0.375,1.0,0.6	-0.49
8858	ENSMUSG00000053819	Camk2d	chr3	+	126599505	126599565	126595365	126595410	126604287	126604336	8858	9,5,6	5,9,8	83,56,79,35	4,7,7,6	159	99	8.37842e-09	6.32246e-07	0.528,0.257,0.318	0.928,0.833,0.875,0.784	-0.487
8857	ENSMUSG00000053819	Camk2d	chr3	+	126599505	126599565	126595365	126595410	126601856	126601898	8857	19,33,19	15,20,16	214,123,162,76	7,5,9,3	159	99	0	0	0.441,0.507,0.425	0.95,0.939,0.918,0.94	-0.479
12704	ENSMUSG00000027985	Lef1	chr3	+	130984671	130984755	130982983	130983074	130986777	130986900	12704	4,5,6	6,2,5	17,9,19,6	2,1,1,0	183	99	1.22168e-06	6.13014e-05	0.265,0.575,0.394	0.821,0.83,0.911,1.0	-0.479
5045	ENSMUSG00000017978	Cadps2	chr6	-	23328781	23328901	23323278	23323434	23329018	23329160	5045	6,4,1	8,9,8	58,63,41,50	16,15,12,14	198	99	1.57664e-08	1.14965e-06	0.273,0.182,0.059	0.644,0.677,0.631,0.641	-0.477
26429	ENSMUSG00000063382	Bcl9l	chr9	+	44400951	44401008	44394162	44394783	44412041	44412097	26429	4,10,4	17,20,5	19,9,12,9	4,1,4,4	156	99	3.05019e-07	1.74659e-05	0.13,0.241,0.337	0.751,0.851,0.656,0.588	-0.476
7514	ENSMUSG00000063077	Kif1b	chr4	-	149345616	149345658	149342326	149342460	149346592	149346735	7514	9,8,6	14,11,12	34,71,29,50	4,14,6,15	141	99	1.59053e-10	1.65593e-08	0.311,0.338,0.26	0.856,0.781,0.772,0.701	-0.474
12110	ENSMUSG00000026131	Dst	chr1	+	34340941	34341013	34338801	34338919	34341910	34342113	12110	17,16,17	45,26,52	79,100,64,62	21,21,13,31	171	99	0	0	0.179,0.263,0.159	0.685,0.734,0.74,0.537	-0.474
9327	ENSMUSG00000055805	Fmnl1	chr11	+	103088960	103089059	103088483	103088604	103089308	103089721	9327	15,21,28	12,16,13	212220158131	15,15,8,3	198	99	0	0	0.385,0.396,0.519	0.876,0.88,0.908,0.956	-0.472
2170	ENSMUSG00000022494	Shisa9	chr16	+	12070648	12070696	12062471	12062627	12085287	12087813	2170	1,0,5	8,3,8	6,18,4,17	2,9,2,9	147	99	5.20672e-05	0.00164561	0.078,0.0,0.296	0.669,0.574,0.574,0.56	-0.47
1758	ENSMUSG00000003279	Dlgap1	chr17	+	71025190	71025220	70969563	70969804	71068069	71068440	1758	2,11,2	35,96,31	122,89,148,60	96,68,93,37	129	99	0	0	0.042,0.081,0.047	0.494,0.501,0.55,0.554	-0.468
4039	ENSMUSG00000063894	Zkscan8	chr13	-	21706393	21706485	21697391	21705132	21709307	21709476	4039	1,0,0	4,4,4	4,4,2,0	1,4,0,2	191	99	0.000302529	0.00747695	0.115,0.0,0.0	0.675,0.341,1.0,0.0	-0.466
4828	ENSMUSG00000025006	Sorbs1	chr19	-	40298024	40298777	40288686	40288746	40300112	40300307	4828	4,5,5	8,11,7	50,22,36,10	4,9,6,4	198	99	1.52998e-07	9.33769e-06	0.2,0.185,0.263	0.862,0.55,0.75,0.556	-0.464
5938	ENSMUSG00000029471	Camkk2	chr5	-	122875050	122875093	122869232	122872308	122875495	122875596	5938	9,1,8	30,16,19	61,88,38,122	19,47,28,39	142	99	2.52544e-11	2.8753e-09	0.173,0.042,0.227	0.691,0.566,0.486,0.686	-0.46
20620	ENSMUSG00000004677	Myo9b	chr8	+	71791550	71791664	71786956	71787038	71795405	71795528	20620	1,7,2	4,2,4	7,3,1,2	0,0,5,0	198	99	0.00140998	0.027206	0.111,0.636,0.2	1.0,1.0,0.091,1.0	-0.457
4269	ENSMUSG00000034156	Tspoap1	chr11	+	87668592	87669432	87667872	87668061	87670054	87670154	4269	34,24,33	9,13,20	103,136,68,105	2,2,0,0	198	99	0	0	0.654,0.48,0.452	0.963,0.971,1.0,1.0	-0.455
7460	ENSMUSG00000048899	Rimkla	chr4	-	119338188	119338249	119334987	119335218	119349493	119349706	7460	0,0,0	7,8,7	5,9,4,2	5,4,3,2	160	99	2.51155e-10	2.50756e-08	0.0,0.0,0.0	0.382,0.582,0.452,0.382	-0.45
20065	ENSMUSG00000022623	Shank3	chr15	+	89422217	89422241	89417576	89417657	89427302	89427433	20065	20,35,16	15,15,22	232149255112	5,5,6,5	123	99	0	0	0.518,0.653,0.369	0.974,0.96,0.972,0.947	-0.45
7305	ENSMUSG00000028399	Ptprd	chr4	-	76057530	76057539	76055047	76055158	76058750	76058939	7305	0,0,0	10,4,6	9,7,4,6	7,9,8,5	108	99	1.38942e-09	1.24085e-07	0.0,0.0,0.0	0.541,0.416,0.314,0.524	-0.449
9053	ENSMUSG00000045659	Plekha7	chr7	-	115726170	115726281	115722727	115724055	115727788	115727928	9053	2,4,1	5,6,2	23,6,12,13	4,3,2,4	198	99	4.45303e-05	0.00144735	0.167,0.25,0.2	0.742,0.5,0.75,0.619	-0.447
22039	ENSMUSG00000056763	Cspp1	chr1	+	10130048	10130072	10128944	10129048	10134557	10134638	22039	4,4,2	2,3,3	3,8,2,6	0,2,0,0	123	99	7.53555e-07	3.98668e-05	0.617,0.518,0.349	1.0,0.763,1.0,1.0	-0.446
5309	ENSMUSG00000032878	Ccdc85a	chr11	-	28342853	28342952	28338843	28338948	28384080	28384157	5309	9,0,8	3,1,2	5,21,5,17	2,1,0,0	198	99	0.00129946	0.0254008	0.6,0.0,0.667	0.556,0.913,1.0,1.0	-0.445
18510	ENSMUSG00000020859	Spag9	chr11	+	93970024	93970036	93962390	93962512	93972165	93972223	18510	10,3,14	71,66,63	83,98,61,65	62,78,44,44	111	99	0	0	0.112,0.039,0.165	0.544,0.528,0.553,0.569	-0.443
22899	ENSMUSG00000025404	R3hdm2	chr10	+	127300999	127301053	127300850	127300882	127307636	127307869	22899	13,27,18	50,30,32	115,111,87,77	28,41,16,28	153	99	6.50924e-13	9.05202e-11	0.144,0.368,0.267	0.727,0.637,0.779,0.64	-0.436
14997	ENSMUSG00000036095	Dgkb	chr12	+	38137571	38137592	38134165	38134242	38150362	38150516	14997	0,0,0	2,4,1	14,21,15,11	22,10,23,13	120	99	1.85805e-07	1.11649e-05	0.0,0.0,0.0	0.344,0.634,0.35,0.411	-0.435
3344	ENSMUSG00000020594	Pum2	chr12	+	8750148	8750222	8749063	8749188	8755932	8756041	3344	6,3,9	8,8,5	21,31,10,22	1,4,4,5	173	99	4.67223e-05	0.00150852	0.3,0.177,0.507	0.923,0.816,0.589,0.716	-0.433
18815	ENSMUSG00000026442	Nfasc	chr1	-	132555609	132555660	132549249	132549361	132559422	132559593	18815	3,4,2	18,37,48	90,95,75,47	44,77,38,49	150	99	0	0	0.099,0.067,0.027	0.574,0.449,0.566,0.388	-0.43
15084	ENSMUSG00000005501	Usp40	chr1	-	87896117	87896171	87895231	87895320	87903529	87903653	15084	1,3,4	1,4,3	3,4,8,4	0,1,0,2	153	99	4.94208e-05	0.00157475	0.393,0.327,0.463	1.0,0.721,1.0,0.564	-0.427
14846	ENSMUSG00000027244	Atg13	chr2	-	91513147	91513246	91512370	91512481	91515013	91515104	14846	5,5,4	11,9,13	31,33,39,24	11,18,4,11	198	99	4.09058e-07	2.29508e-05	0.185,0.217,0.133	0.585,0.478,0.83,0.522	-0.425
13176	ENSMUSG00000029095	Ablim2	chr5	+	35989029	35989086	35985467	35985526	35990396	35990474	13176	1,1,6	4,3,6	13,25,11,17	3,15,3,5	156	99	0.00184295	0.033988	0.137,0.175,0.388	0.733,0.514,0.699,0.683	-0.424
6381	ENSMUSG00000022020	Naa16	chr14	-	79588128	79588270	79582334	79582548	79588812	79588941	6381	5,1,3	2,2,2	3,5,1,4	1,0,0,1	198	99	2.68857e-05	0.000936383	0.556,0.2,0.429	0.6,1.0,1.0,0.667	-0.422
678	ENSMUSG00000019647	Sema6a	chr18	-	47409485	47409536	47403675	47403840	47409652	47409673	678	5,1,7	5,2,7	10,22,5,14	2,2,3,1	150	99	0.000244459	0.00622953	0.398,0.248,0.398	0.767,0.879,0.524,0.902	-0.42
9800	ENSMUSG00000030279	C2cd5	chr6	-	143004871	143004937	142995850	142995965	143007478	143007587	9800	1,0,0	23,9,10	6,16,6,16	5,16,6,8	165	99	1.75415e-13	2.64741e-11	0.025,0.0,0.0	0.419,0.375,0.375,0.545	-0.42
25602	ENSMUSG00000033392	Clasp2	chr9	+	113716112	113716115	113710755	113710819	113719025	113719189	25602	18,8,6	53,28,44	26,41,12,36	14,27,7,24	102	99	6.23723e-13	8.73616e-11	0.248,0.217,0.117	0.643,0.596,0.625,0.593	-0.42
8554	ENSMUSG00000038170	Pde4dip	chr3	-	97616797	97616950	97610482	97610734	97617536	97617760	8554	4,10,11	22,61,37	18,16,9,9	26,10,8,0	198	99	0.00010104	0.00289286	0.083,0.076,0.129	0.257,0.444,0.36,1.0	-0.419
13643	ENSMUSG00000026490	Cdc42bpa	chr1	+	179946300	179946348	179945231	179945308	179951488	179951527	13643	1,1,4	3,7,8	18,26,26,22	16,16,9,5	147	99	5.14792e-05	0.00163233	0.183,0.088,0.252	0.431,0.523,0.661,0.748	-0.416
14724	ENSMUSG00000061689	Dlgap4	chr2	+	156589942	156590022	156587754	156588116	156590863	156591276	14724	76,81,60	38,22,32	190202144169	0,5,2,1	179	99	0	0	0.525,0.671,0.509	1.0,0.957,0.976,0.989	-0.412
11149	ENSMUSG00000041769	Ppp2r2d	chr7	+	138466749	138466846	138450187	138450394	138470138	138470236	11149	2,5,2	4,4,5	7,5,2,3	0,1,1,2	196	99	0.00134777	0.0261873	0.202,0.387,0.168	1.0,0.716,0.503,0.431	-0.41
27796	ENSMUSG00000049583	Grm5	chr7	+	87765400	87765496	87723398	87724338	87779188	87780862	27796	26,37,26	26,12,15	118,130,108,78	9,7,8,6	195	99	1.8069e-11	2.1065e-09	0.337,0.61,0.468	0.869,0.904,0.873,0.868	-0.407
22377	ENSMUSG00000014786	Slc9a5	chr8	+	106084212	106084283	106084025	106084115	106085005	106085135	22377	16,8,16	16,10,17	9,23,8,14	1,4,1,6	170	99	2.46836e-05	0.000876348	0.368,0.318,0.354	0.84,0.77,0.823,0.576	-0.406
14726	ENSMUSG00000061689	Dlgap4	chr2	+	156590251	156590323	156587754	156588116	156590863	156591276	14726	39,45,58	38,22,32	32,28,17,22	0,5,2,1	171	99	2.16419e-09	1.80835e-07	0.373,0.542,0.512	1.0,0.764,0.831,0.927	-0.405
1491	ENSMUSG00000024219	Anks1	chr17	+	28197400	28197463	28195534	28195691	28204039	28204336	1491	1,2,1	7,7,13	3,9,5,3	2,3,5,2	162	99	4.29785e-06	0.000187443	0.08,0.149,0.045	0.478,0.647,0.379,0.478	-0.404
3635	ENSMUSG00000044712	Slc38a6	chr12	+	73357763	73359298	73356918	73356971	73365750	73365790	3635	6,9,0	2,1,2	10,6,6,4	1,0,0,1	198	99	0.000401445	0.00946215	0.6,0.818,0.0	0.833,1.0,1.0,0.667	-0.402
19125	ENSMUSG00000052848	C130026L21Rik	chr5	+	111730044	111730162	111729426	111729736	111730286	111730376	19125	5,5,4	3,4,2	13,14,9,11	1,1,0,3	198	99	0.000472242	0.0108334	0.455,0.385,0.5	0.867,0.875,1.0,0.647	-0.401
20661	ENSMUSG00000023118	Sympk	chr7	+	18761821	18761947	18758344	18758431	18762788	18762912	20661	0,0,0	6,24,14	13,24,3,9	13,4,8,8	198	99	1.79539e-11	2.10569e-09	0.0,0.0,0.0	0.333,0.75,0.158,0.36	-0.4
22861	ENSMUSG00000022760	Thap7	chr16	-	17348093	17348249	17346049	17346604	17348641	17348721	22861	8,11,9	6,5,6	20,14,8,9	1,1,1,1	198	99	1.94576e-06	9.4234e-05	0.4,0.524,0.429	0.909,0.875,0.8,0.818	-0.4
23854	ENSMUSG00000022973	Synj1	chr16	-	90737360	90737381	90735690	90735922	90741242	90741463	23854	6,5,9	3,9,5	25,30,24,34	2,2,2,3	120	99	1.77975e-06	8.66249e-05	0.623,0.314,0.598	0.912,0.925,0.908,0.903	-0.4
2166	ENSMUSG00000009569	Mrtfb	chr16	+	13149877	13149940	13144245	13144435	13196127	13196193	2166	2,7,2	6,8,9	20,15,24,4	4,6,6,4	162	99	9.14766e-05	0.00267411	0.169,0.348,0.12	0.753,0.604,0.71,0.379	-0.399
2491	ENSMUSG00000005899	Smpd4	chr16	+	17453345	17453432	17449849	17449921	17456359	17456505	2491	9,19,19	9,6,13	45,38,48,13	1,1,2,4	186	99	2.42508e-07	1.41359e-05	0.347,0.628,0.438	0.96,0.953,0.927,0.634	-0.397
12794	ENSMUSG00000028086	Fbxw7	chr3	+	84771443	84771507	84771270	84771318	84810807	84811386	12794	3,2,3	5,1,3	4,6,4,9	0,1,2,1	163	99	0.000332659	0.00807547	0.267,0.548,0.378	1.0,0.785,0.548,0.845	-0.397
14723	ENSMUSG00000061689	Dlgap4	chr2	+	156589942	156590022	156587754	156588116	156590251	156590340	14723	44,59,25	48,51,64	146,113,113,79	35,33,18,22	179	99	7.15317e-13	9.7509e-11	0.336,0.39,0.178	0.698,0.654,0.776,0.665	-0.397
26297	ENSMUSG00000052516	Robo2	chr16	-	73805662	73805674	73782475	73782600	73812758	73812886	26297	37,26,37	20,17,30	54,52,46,56	3,3,0,0	111	99	0	0	0.623,0.577,0.524	0.941,0.939,1.0,1.0	-0.395
4719	ENSMUSG00000001151	Pcnt	chr10	-	76239457	76239478	76237165	76237369	76239591	76239708	4719	2,3,4	4,4,0	8,5,5,3	0,1,0,0	120	99	5.53702e-06	0.000234348	0.292,0.382,1.0	1.0,0.805,1.0,1.0	-0.393
18033	ENSMUSG00000036564	Ndrg4	chr8	+	96438952	96438991	96437720	96437772	96439805	96440546	18033	5,8,6	225290303	7031151588668	934932643688	138	99	0	0	0.016,0.019,0.014	0.351,0.47,0.396,0.411	-0.391
6709	ENSMUSG00000075225	Ccdc162	chr10	-	41422878	41422999	41417769	41417897	41426717	41426927	6709	1,2,0	0,2,2	4,1,1,1	0,1,0,0	198	99	4.92944e-05	0.0015733	1.0,0.333,0.0	1.0,0.333,1.0,1.0	-0.389
12724	ENSMUSG00000033728	Lrrc14	chr15	+	76595555	76595730	76595163	76595283	76597066	76597123	12724	4,2,4	2,4,2	3,5,2,1	1,2,0,0	198	99	0.00101909	0.0206673	0.5,0.2,0.5	0.6,0.556,1.0,1.0	-0.389
10422	ENSMUSG00000028478	Clta	chr4	+	44031399	44031435	44025448	44025560	44032400	44032846	10422	20,8,14	66,35,82	50,142,28,88	34,86,22,47	135	99	0	0	0.182,0.144,0.111	0.519,0.548,0.483,0.579	-0.387
4216	ENSMUSG00000100515	Gm17916	chr1	-	115611127	115611307	115607348	115607562	115612304	115612349	4216	1,1,1	3,1,0	2,4,4,2	1,0,0,0	198	99	0.000296889	0.00737262	0.143,0.333,1.0	0.5,1.0,1.0,1.0	-0.383
13382	ENSMUSG00000033671	Cep350	chr1	-	155762881	155763004	155761652	155761852	155770339	155770343	13382	7,10,6	8,10,7	18,10,19,7	2,3,4,2	198	99	3.60686e-05	0.00120243	0.304,0.333,0.3	0.818,0.625,0.704,0.636	-0.383
18654	ENSMUSG00000027014	Cwc22	chr2	-	77770645	77770706	77766936	77767066	77776493	77776533	18654	3,7,6	23,18,10	10,9,4,4	1,14,2,2	160	99	0.00107683	0.0216355	0.075,0.194,0.271	0.861,0.285,0.553,0.553	-0.383
20580	ENSMUSG00000035314	Gdpd5	chr7	+	99106203	99106218	99105658	99105741	99107980	99108093	20580	13,7,12	23,20,17	21,16,11,16	7,10,5,3	114	99	3.76252e-06	0.000169175	0.329,0.233,0.38	0.723,0.581,0.656,0.822	-0.382
22440	ENSMUSG00000020212	Mdm1	chr10	+	117992738	117992768	117988079	117988179	117993099	117993275	22440	11,3,8	8,7,2	16,7,6,6	0,1,2,0	129	99	4.71872e-06	0.000202354	0.513,0.247,0.754	1.0,0.843,0.697,1.0	-0.38
17746	ENSMUSG00000025261	Huwe1	chrX	+	150589267	150589403	150584309	150584362	150589715	150589856	17746	6,2,4	8,2,4	10,10,7,8	1,3,2,2	198	99	0.000680251	0.0146664	0.273,0.333,0.333	0.833,0.625,0.636,0.667	-0.377
16868	ENSMUSG00000026463	Atp2b4	chr1	-	133639369	133639560	133630411	133634734	133642791	133642968	16868	27,49,17	9,34,21	144,110,121,83	25,15,17,3	198	99	4.77663e-07	2.63445e-05	0.6,0.419,0.288	0.742,0.786,0.781,0.933	-0.375
14725	ENSMUSG00000061689	Dlgap4	chr2	+	156589942	156590340	156587754	156588116	156590863	156591252	14725	82,99,91	38,22,32	168,161,125,96	0,5,2,1	198	99	0	0	0.519,0.692,0.587	1.0,0.942,0.969,0.98	-0.373
10494	ENSMUSG00000057182	Scn3a	chr2	-	65356038	65356130	65354947	65355220	65356220	65356312	10494	10,7,7	5,4,5	15,18,7,4	0,1,1,1	191	99	7.80961e-07	4.10933e-05	0.509,0.476,0.421	1.0,0.903,0.784,0.675	-0.372
15026	ENSMUSG00000057738	Sptan1	chr2	+	29891111	29891171	29889925	29890074	29892242	29892441	15026	190315199	126185139	628752617434	69,71,54,53	159	99	0	0	0.484,0.515,0.471	0.85,0.868,0.877,0.836	-0.368
24620	ENSMUSG00000028344	Invs	chr4	+	48391304	48391414	48389958	48390139	48392583	48392693	24620	2,4,2	3,2,0	2,8,3,3	0,1,0,0	198	99	0.000384282	0.00912871	0.25,0.5,1.0	1.0,0.8,1.0,1.0	-0.367
11231	ENSMUSG00000028161	Ppp3ca	chr3	+	136637771	136637801	136634282	136634380	136640789	136641540	11231	106,99,126	116158116	536699459537	155,155,141,81	129	99	0	0	0.412,0.325,0.455	0.726,0.776,0.714,0.836	-0.366
15558	ENSMUSG00000028246	Faxc	chr4	+	21958443	21958667	21936632	21936768	21982385	21982502	15558	17,13,15	12,9,8	18,20,14,24	4,3,0,4	198	99	8.87932e-05	0.00261135	0.415,0.419,0.484	0.692,0.769,1.0,0.75	-0.363
3878	ENSMUSG00000021000	Mia2	chr12	+	59193121	59193148	59191484	59191556	59193632	59193658	3878	2,2,6	5,1,2	5,8,10,4	0,2,0,1	126	99	5.00661e-05	0.00159271	0.239,0.611,0.702	1.0,0.759,1.0,0.759	-0.362
9052	ENSMUSG00000045659	Plekha7	chr7	-	115726170	115726276	115722727	115724055	115727788	115727928	9052	3,2,1	5,6,2	10,6,5,12	4,3,2,4	198	99	0.000427749	0.0100015	0.231,0.143,0.2	0.556,0.5,0.556,0.6	-0.362
25716	ENSMUSG00000032228	Tcf12	chr9	-	71913982	71914044	71907697	71907800	72016957	72017030	25716	1,2,4	3,1,1	4,3,4,4	1,1,0,0	161	99	0.000180383	0.0047911	0.17,0.552,0.711	0.711,0.648,1.0,1.0	-0.362
6938	ENSMUSG00000028760	Eif4g3	chr4	+	137814843	137814876	137811567	137811681	137824062	137824242	6938	1,3,3	1,4,1	6,3,6,1	3,0,1,0	132	99	0.0025552	0.0441021	0.429,0.36,0.692	0.6,1.0,0.818,1.0	-0.361
23108	ENSMUSG00000020181	Nav3	chr10	-	109600378	109600867	109596347	109596389	109602789	109603498	23108	15,15,17	5,10,4	63,38,37,35	3,3,0,1	198	99	1.74312e-07	1.05394e-05	0.6,0.429,0.68	0.913,0.864,1.0,0.946	-0.361
12726	ENSMUSG00000033728	Lrrc14	chr15	+	76595621	76595730	76595163	76595283	76597066	76597420	12726	4,3,6	2,4,2	5,5,2,1	1,2,0,0	198	99	0.00104609	0.0211269	0.5,0.273,0.6	0.714,0.556,1.0,1.0	-0.36
19638	ENSMUSG00000051586	Mical3	chr6	-	120923513	120923564	120912134	120912234	120928261	120928355	19638	0,2,3	17,14,32	9,12,7,8	5,10,12,9	150	99	3.74129e-09	2.9975e-07	0.0,0.086,0.058	0.543,0.442,0.278,0.37	-0.36
24323	ENSMUSG00000034274	Thoc5	chr11	+	4861434	4861470	4860626	4860759	4862780	4862858	24323	21,9,16	15,14,17	23,20,13,14	5,8,2,2	135	99	3.81793e-05	0.00126199	0.507,0.32,0.408	0.771,0.647,0.827,0.837	-0.359
19749	ENSMUSG00000090063	Dlx6os1	chr6	-	6869308	6869787	6820542	6824567	6871488	6871592	19749	12,12,15	7,8,5	9,7,4,7	0,2,0,1	198	99	2.84736e-05	0.000979421	0.462,0.429,0.6	1.0,0.636,1.0,0.778	-0.356
17707	ENSMUSG00000036104	Rab3gap1	chr1	+	127869330	127869351	127866782	127866885	127870110	127870347	17707	3,1,2	10,11,11	28,33,26,13	17,27,16,25	120	99	6.14818e-06	0.000255767	0.198,0.07,0.13	0.576,0.502,0.573,0.3	-0.355
26105	ENSMUSG00000032295	Man2c1	chr9	+	57046137	57046253	57045680	57045804	57046352	57046438	26105	28,10,20	14,9,14	16,20,8,18	2,2,2,2	198	99	1.78447e-05	0.000655505	0.5,0.357,0.417	0.8,0.833,0.667,0.818	-0.355
28521	ENSMUSG00000047547	Cltb	chr13	-	54744838	54744892	54741397	54741855	54746534	54746646	28521	89,96,98	71,90,76	378383298242	66,61,50,43	153	99	0	0	0.448,0.408,0.455	0.788,0.802,0.794,0.785	-0.355
1778	ENSMUSG00000024044	Epb41l3	chr17	+	69594606	69594723	69594251	69594332	69595845	69596319	1778	27,30,37	22,19,14	164237152150	27,28,10,17	198	99	6.68691e-10	6.31447e-08	0.38,0.441,0.569	0.752,0.809,0.884,0.815	-0.352
1691	ENSMUSG00000025735	Rhbdl1	chr17	-	26055372	26055546	26054942	26055167	26055961	26056056	1691	19,19,13	14,9,12	75,53,46,53	12,10,5,7	198	99	7.36115e-07	3.90502e-05	0.404,0.514,0.351	0.758,0.726,0.821,0.791	-0.351
15994	ENSMUSG00000017670	Elmo2	chr2	-	165167786	165167917	165158158	165158271	165168337	165168399	15994	0,0,0	5,2,2	3,2,1,1	2,1,1,3	198	99	0.000720932	0.0154579	0.0,0.0,0.0	0.429,0.5,0.333,0.143	-0.351
28458	ENSMUSG00000027575	Arfgap1	chr2	+	180620204	180620234	180619112	180619145	180620963	180621020	28458	32,32,32	21,19,29	65,94,65,68	8,15,10,2	129	99	1.19138e-12	1.5887e-10	0.539,0.564,0.459	0.862,0.828,0.833,0.963	-0.351
9083	ENSMUSG00000031284	Pak3	chrX	+	142496889	142496934	142492643	142492744	142498131	142498285	9083	2,10,6	18,21,16	29,17,13,9	12,12,5,12	144	99	2.12042e-05	0.000758869	0.071,0.247,0.205	0.624,0.493,0.641,0.34	-0.35
13123	ENSMUSG00000019338	Zfp687	chr3	-	94921143	94921239	94919150	94919787	94922421	94922535	13123	2,2,4	4,1,2	2,2,4,4	1,1,0,0	195	99	1.97137e-05	0.000714721	0.202,0.504,0.504	0.504,0.504,1.0,1.0	-0.349
15368	ENSMUSG00000030231	Plekha5	chr6	+	140514571	140514607	140509293	140509374	140515078	140515141	15368	9,5,8	9,6,6	18,28,17,40	6,6,4,3	135	99	4.89376e-05	0.00156448	0.423,0.379,0.494	0.688,0.774,0.757,0.907	-0.349
3946	ENSMUSG00000007411	Mark3	chr12	+	111613123	111613282	111606370	111606474	111613904	111614162	3946	4,9,9	95,73,112	72,69,75,51	61,72,47,37	198	99	0	0	0.021,0.058,0.039	0.371,0.324,0.444,0.408	-0.347
13671	ENSMUSG00000032059	Alg9	chr9	+	50694557	50694628	50690269	50690404	50699452	50699541	13671	12,3,9	3,2,4	1,8,1,13	0,2,0,0	170	99	1.26512e-05	0.000480128	0.7,0.466,0.567	1.0,0.7,1.0,1.0	-0.347
22770	ENSMUSG00000052151	Plpp2	chr10	-	79366710	79366815	79366331	79366606	79369457	79369594	22770	4,9,6	1,2,2	8,7,3,5	0,0,0,0	198	99	0.00077308	0.0164134	0.667,0.692,0.6	1.0,1.0,1.0,1.0	-0.347
10867	ENSMUSG00000006476	Nsmf	chr2	+	24948264	24948333	24947976	24947982	24949032	24949057	10867	65,40,59	49,26,43	216507167398	32,80,18,73	168	99	0	0	0.439,0.476,0.447	0.799,0.789,0.845,0.763	-0.345
9435	ENSMUSG00000061981	Flot2	chr11	+	77944188	77944279	77940303	77940385	77946582	77946706	9435	18,12,17	6,9,11	24,43,25,24	4,4,5,0	190	99	6.19772e-05	0.00192753	0.61,0.41,0.446	0.758,0.849,0.723,1.0	-0.344
10768	ENSMUSG00000041757	Plekha6	chr1	+	133222300	133222446	133221691	133221825	133226657	133226781	10768	19,12,43	6,12,14	58,66,32,28	13,5,2,0	198	99	0.000166972	0.00447765	0.613,0.333,0.606	0.69,0.868,0.889,1.0	-0.344
11174	ENSMUSG00000028524	Sgip1	chr4	+	102719052	102719136	102717966	102717991	102720861	102720930	11174	0,0,0	6,10,4	7,16,5,10	9,8,12,9	183	99	2.54454e-09	2.11708e-07	0.0,0.0,0.0	0.296,0.52,0.184,0.375	-0.344
23716	ENSMUSG00000034813	Grip1	chr10	+	119886136	119886181	119885909	119886021	119890737	119890971	23716	5,3,1	25,41,21	8,16,14,13	21,13,19,5	144	99	1.45001e-07	8.87744e-06	0.121,0.048,0.032	0.208,0.458,0.336,0.641	-0.344
26458	ENSMUSG00000048537	Phldb1	chr9	-	44612799	44612967	44612242	44612383	44615099	44615189	26458	4,2,3	9,3,18	6,18,5,10	2,5,3,9	198	99	3.43216e-05	0.00115208	0.182,0.25,0.077	0.6,0.643,0.455,0.357	-0.344
15364	ENSMUSG00000030231	Plekha5	chr6	+	140482731	140482749	140482373	140482489	140489445	140489913	15364	18,29,24	13,18,15	46,37,34,28	1,3,5,3	117	99	4.97086e-11	5.46766e-09	0.54,0.577,0.575	0.975,0.913,0.852,0.888	-0.343
16741	ENSMUSG00000025964	Adam23	chr1	+	63624523	63624614	63612045	63612157	63631766	63635435	16741	19,13,15	5,3,8	118,131,84,108	5,4,0,2	190	99	9.28449e-09	6.97914e-07	0.664,0.693,0.494	0.925,0.945,1.0,0.966	-0.342
17316	ENSMUSG00000027797	Dclk1	chr3	+	55429270	55429344	55424293	55424407	55440990	55442556	17316	39,43,48	87,106,91	297328219280	145,172,125,91	173	99	0	0	0.204,0.188,0.232	0.54,0.522,0.501,0.638	-0.342
7258	ENSMUSG00000028402	Mpdz	chr4	-	81251213	81251255	81247663	81247768	81253912	81254111	7258	2,0,1	13,5,16	2,7,5,8	6,11,2,8	141	99	1.07092e-05	0.000415335	0.097,0.0,0.042	0.19,0.309,0.637,0.413	-0.341
12222	ENSMUSG00000027652	Ralgapb	chr2	+	158281448	158281484	158279179	158279396	158282689	158282891	12222	4,6,3	18,12,16	13,16,6,15	14,6,4,12	135	99	3.01683e-05	0.00102683	0.14,0.268,0.121	0.405,0.662,0.524,0.478	-0.341
7542	ENSMUSG00000021820	Camk2g	chr14	-	20795859	20795928	20794671	20794716	20797886	20797919	7542	13,3,15	56,59,45	116,98,85,71	91,66,53,64	168	99	0	0	0.12,0.029,0.164	0.429,0.467,0.486,0.395	-0.34
21292	ENSMUSG00000032503	Arpp21	chr9	-	111984485	111986866	111978402	111978440	112005162	112005303	21292	22,34,38	9,6,9	199257137210	1,1,0,0	198	99	0	0	0.55,0.739,0.679	0.99,0.992,1.0,1.0	-0.34
25009	ENSMUSG00000040640	Erc2	chr14	+	27345639	27345706	27344466	27344571	27374643	27375440	25009	3,1,3	7,3,5	11,8,5,15	4,5,3,6	166	99	0.000825914	0.0173835	0.204,0.166,0.264	0.621,0.488,0.498,0.599	-0.34
9898	ENSMUSG00000002413	Braf	chr6	-	39625754	39625790	39625383	39625420	39628538	39628698	9898	3,11,3	3,6,9	18,13,11,21	6,4,4,2	135	99	0.00288034	0.0483425	0.423,0.573,0.196	0.688,0.704,0.669,0.885	-0.339
1695	ENSMUSG00000024426	Atat1	chr17	-	36209148	36209191	36208486	36208807	36209279	36209359	1695	3,1,4	2,0,3	4,4,3,4	0,0,0,0	142	99	0.00124556	0.0244701	0.511,1.0,0.482	1.0,1.0,1.0,1.0	-0.336
21333	ENSMUSG00000025162	Csnk1d	chr11	-	120855773	120855836	120852574	120854732	120858820	120858960	21333	13,6,12	77,23,62	23,53,12,44	11,38,13,40	162	99	1.01141e-13	1.56279e-11	0.094,0.137,0.106	0.561,0.46,0.361,0.402	-0.334
5310	ENSMUSG00000032878	Ccdc85a	chr11	-	28346045	28346165	28335684	28338948	28384080	28384157	5310	10,1,9	3,1,2	6,28,4,15	2,1,0,0	198	99	0.00110647	0.0220489	0.625,0.333,0.692	0.6,0.933,1.0,1.0	-0.333
25462	ENSMUSG00000032336	Nptn	chr9	+	58525945	58526293	58489522	58489809	58530969	58531138	25462	29,34,26	81,92,79	333431284363	245170183162	198	99	0	0	0.152,0.156,0.141	0.405,0.559,0.437,0.528	-0.333
6230	ENSMUSG00000039953	Clstn1	chr4	+	149710543	149710573	149698506	149698629	149711668	149711782	6230	23,16,22	129,76,115	108,207,82,184	103,154,86,161	129	99	0	0	0.12,0.139,0.128	0.446,0.508,0.423,0.467	-0.332
18932	ENSMUSG00000037400	Atp11b	chr3	+	35895178	35895264	35893197	35893363	35897719	35897845	18932	22,23,28	44,34,47	92,127,83,91	42,50,31,35	185	99	3.9968e-15	7.07398e-13	0.211,0.266,0.242	0.54,0.576,0.589,0.582	-0.332
21043	ENSMUSG00000030782	Tgfb1i1	chr7	+	127847348	127847464	127846132	127846180	127847591	127847644	21043	5,7,7	1,3,3	7,5,4,3	0,1,0,0	198	99	4.44097e-06	0.000192136	0.714,0.538,0.538	1.0,0.714,1.0,1.0	-0.332
22972	ENSMUSG00000030527	Crtc3	chr7	-	80266212	80266313	80259644	80259680	80268341	80268404	22972	6,11,14	3,6,2	11,8,9,9	1,0,1,0	198	99	3.05466e-06	0.000139113	0.5,0.478,0.778	0.846,1.0,0.818,1.0	-0.331
13645	ENSMUSG00000026490	Cdc42bpa	chr1	+	179946300	179946348	179945231	179945308	179961861	179961945	13645	1,3,2	28,52,40	28,33,23,31	41,39,40,22	147	99	1.11022e-16	2.14009e-14	0.023,0.037,0.033	0.315,0.363,0.279,0.487	-0.33
17505	ENSMUSG00000031376	Atp2b3	chrX	+	72603469	72603623	72598658	72598841	72613839	72614611	17505	9,5,4	7,3,10	33,53,25,36	6,16,7,9	198	99	0.000485098	0.011059	0.391,0.455,0.167	0.733,0.624,0.641,0.667	-0.329
14498	ENSMUSG00000026458	Ppfia4	chr1	-	134250739	134250831	134248798	134248907	134251816	134251948	14498	33,9,27	6,4,5	30,59,33,41	0,0,0,0	191	99	5.53932e-11	6.02487e-09	0.74,0.538,0.737	1.0,1.0,1.0,1.0	-0.328
19794	ENSMUSG00000008489	Elavl2	chr4	-	91199809	91199900	91196847	91197091	91264172	91264700	19794	41,32,40	31,28,31	36,44,29,39	15,6,4,7	190	99	1.39432e-06	6.9427e-05	0.408,0.373,0.402	0.556,0.793,0.791,0.744	-0.327
17697	ENSMUSG00000047045	Tmem164	chrX	+	141465286	141465945	141464413	141464552	141535035	141535085	17697	4,7,4	2,2,3	8,6,3,5	0,1,1,0	198	99	2.54736e-05	0.000901721	0.5,0.636,0.4	1.0,0.75,0.6,1.0	-0.326
21670	ENSMUSG00000067629	Syngap1	chr17	+	27180042	27180084	27179316	27179495	27180409	27181472	21670	64,97,67	37,79,39	347201235168	38,27,40,17	141	99	0	0	0.548,0.463,0.547	0.865,0.839,0.805,0.874	-0.326
5967	ENSMUSG00000036617	Etl4	chr2	+	20764357	20764462	20748269	20749102	20765025	20765075	5967	6,13,8	1,3,3	99,87,81,73	0,0,0,1	198	99	4.49762e-06	0.000193298	0.75,0.684,0.571	1.0,1.0,1.0,0.973	-0.325
23344	ENSMUSG00000062866	Phactr2	chr10	-	13133320	13133560	13129085	13129623	13137509	13137668	23344	2,1,1	1,1,5	3,3,1,2	1,1,1,0	198	99	0.000472422	0.0108334	0.5,0.333,0.091	0.6,0.6,0.333,1.0	-0.325
27470	ENSMUSG00000015214	Mtmr1	chrX	+	70422619	70422670	70413404	70413510	70426805	70426881	27470	6,6,8	9,2,5	6,11,2,2	0,1,2,0	150	99	0.000119384	0.0033443	0.306,0.664,0.514	1.0,0.879,0.398,1.0	-0.325
6049	ENSMUSG00000029405	G3bp2	chr5	-	92211195	92211294	92205826	92205929	92212183	92212364	6049	129206145	70,68,60	325268252174	18,31,12,16	198	99	0	0	0.48,0.602,0.547	0.9,0.812,0.913,0.845	-0.324
14496	ENSMUSG00000026458	Ppfia4	chr1	-	134226763	134226874	134224520	134226566	134227028	134227206	14496	1,0,3	22,17,20	12,6,8,16	17,5,12,7	198	99	7.95849e-10	7.41359e-08	0.022,0.0,0.07	0.261,0.375,0.25,0.533	-0.324
13122	ENSMUSG00000040723	Rcsd1	chr1	-	165491134	165491224	165486941	165487013	165492517	165492619	13122	3,3,6	1,3,1	4,11,5,5	0,1,0,1	189	99	0.000562837	0.0124883	0.611,0.344,0.759	1.0,0.852,1.0,0.724	-0.323
7773	ENSMUSG00000056870	Gulp1	chr1	+	44829855	44829866	44827607	44827702	44834109	44835985	7773	2,0,0	4,6,11	2,4,0,4	3,3,1,1	110	99	0.000164716	0.00442324	0.31,0.0,0.0	0.375,0.545,0.0,0.783	-0.322
19086	ENSMUSG00000030102	Itpr1	chr6	+	108409606	108409657	108394837	108394961	108415260	108415393	19086	6,4,9	1,2,4	10,14,6,15	0,1,0,0	150	99	8.71647e-06	0.000347499	0.798,0.569,0.598	1.0,0.902,1.0,1.0	-0.321
25333	ENSMUSG00000004562	Arhgef40	chr14	+	52241429	52241573	52241110	52241215	52242068	52242199	25333	12,11,7	12,24,12	18,9,12,10	10,8,4,1	198	99	0.00292185	0.0489549	0.333,0.186,0.226	0.474,0.36,0.6,0.833	-0.318
4829	ENSMUSG00000025006	Sorbs1	chr19	-	40310236	40310404	40306465	40306512	40313190	40313276	4829	40,60,50	40,53,30	138,88,118,64	28,31,19,11	198	99	1.0694e-09	9.63893e-08	0.333,0.361,0.455	0.711,0.587,0.756,0.744	-0.317
19000	ENSMUSG00000054423	Cadps	chr14	+	9951947	9951959	9947347	9947560	9960530	9960667	19000	20,5,8	44,39,64	45,93,31,60	41,102,21,76	111	99	2.09711e-08	1.50105e-06	0.288,0.103,0.1	0.495,0.448,0.568,0.413	-0.317
1692	ENSMUSG00000025735	Rhbdl1	chr17	-	26055384	26055546	26054942	26055167	26055961	26056269	1692	30,28,32	14,9,12	140,135,92,127	12,10,5,7	198	99	1.00793e-09	9.12712e-08	0.517,0.609,0.571	0.854,0.871,0.902,0.901	-0.316
1849	ENSMUSG00000024227	Pdzph1	chr17	-	59229563	59229742	59195002	59195160	59239412	59239523	1849	1,2,1	0,3,3	5,11,3,8	1,0,1,1	198	99	9.57858e-05	0.00277921	1.0,0.25,0.143	0.714,1.0,0.6,0.8	-0.314
22249	ENSMUSG00000053046	Brsk2	chr7	+	141544084	141544150	141542022	141542173	141545976	141546037	22249	9,13,11	52,42,52	52,58,33,44	37,47,26,36	165	99	6.66134e-16	1.23514e-13	0.094,0.157,0.113	0.457,0.425,0.432,0.423	-0.313
25823	ENSMUSG00000032267	Usp28	chr9	+	48944876	48944972	48943513	48943653	48946892	48947071	25823	9,15,12	4,4,8	28,34,30,23	1,6,2,2	195	99	0.000416928	0.00980334	0.533,0.656,0.432	0.934,0.742,0.884,0.854	-0.313
27132	ENSMUSG00000039735	Fnbp1l	chr3	-	122350060	122350219	122342804	122342914	122351551	122351755	27132	152166128	131171128	79,79,55,43	29,19,14,9	198	99	2.59015e-13	3.87905e-11	0.367,0.327,0.333	0.577,0.675,0.663,0.705	-0.313
16869	ENSMUSG00000026463	Atp2b4	chr1	-	133639379	133639560	133634048	133634734	133642791	133642968	16869	36,64,33	9,34,21	195,127,156,99	25,15,17,3	198	99	1.14944e-07	7.26574e-06	0.667,0.485,0.44	0.796,0.809,0.821,0.943	-0.312
21293	ENSMUSG00000032503	Arpp21	chr9	-	111986757	111986866	111978402	111978440	112005162	112005303	21293	31,48,30	9,6,9	299343216296	1,1,0,0	198	99	0	0	0.633,0.8,0.625	0.993,0.994,1.0,1.0	-0.311
22658	ENSMUSG00000019823	Mical1	chr10	+	41354423	41354631	41354005	41354310	41354958	41355063	22658	6,4,8	9,0,3	1,4,1,3	0,1,0,0	198	99	4.07879e-06	0.000179255	0.25,1.0,0.571	1.0,0.667,1.0,1.0	-0.31
8555	ENSMUSG00000038170	Pde4dip	chr3	-	97616797	97616950	97614187	97614373	97617536	97617760	8555	2,3,9	4,5,11	66,49,57,40	36,21,16,17	198	99	0.00052318	0.0117619	0.2,0.231,0.29	0.478,0.538,0.64,0.541	-0.309
27610	ENSMUSG00000025137	Pcyt2	chr11	-	120503671	120503909	120503030	120503427	120504204	120504249	27610	22,18,38	16,5,11	29,57,15,38	1,5,1,5	198	99	3.51393e-05	0.00117548	0.407,0.643,0.633	0.935,0.851,0.882,0.792	-0.304
154	ENSMUSG00000025221	Kcnip2	chr19	-	45784717	45784771	45784018	45784143	45785529	45785625	154	9,17,13	3,8,2	126,92,120,71	2,2,0,0	153	99	2.13729e-10	2.17858e-08	0.66,0.579,0.808	0.976,0.967,1.0,1.0	-0.303
8371	ENSMUSG00000045962	Wnk1	chr6	-	119942625	119942883	119939357	119940593	119945436	119945624	8371	0,0,0	3,6,3	4,2,3,2	5,3,7,1	198	99	7.6934e-06	0.00031401	0.0,0.0,0.0	0.286,0.25,0.176,0.5	-0.303
7431	ENSMUSG00000014592	Camta1	chr4	-	151155882	151155913	151143981	151147312	151158444	151158519	7431	2,2,1	57,71,56	33,39,22,18	56,58,32,33	130	99	0	0	0.026,0.021,0.013	0.31,0.339,0.344,0.293	-0.301
14159	ENSMUSG00000039068	Zzz3	chr3	+	152128254	152128408	152125651	152125777	152152435	152152574	14159	6,3,8	0,2,3	5,13,9,9	0,1,0,0	198	99	0.00227651	0.0401462	1.0,0.429,0.571	1.0,0.867,1.0,1.0	-0.3
23779	ENSMUSG00000071064	Zfp827	chr8	+	79914777	79914810	79912804	79912982	79916295	79917485	23779	2,8,3	7,13,10	17,8,17,3	7,10,7,3	132	99	0.00192338	0.0350949	0.176,0.316,0.184	0.646,0.375,0.646,0.429	-0.299
6455	ENSMUSG00000061306	Slc38a10	chr11	-	120038546	120038664	120032425	120032471	120041805	120042113	6455	38,8,19	3,5,8	18,40,9,26	1,4,0,1	198	99	0.00149059	0.0283956	0.864,0.444,0.543	0.9,0.833,1.0,0.929	-0.298
6820	ENSMUSG00000066036	Ubr4	chr4	+	139159792	139159825	139158855	139159072	139160930	139160994	6820	11,7,19	13,3,10	21,17,12,28	2,4,2,3	132	99	9.79137e-05	0.00282412	0.388,0.636,0.588	0.887,0.761,0.818,0.875	-0.298
24940	ENSMUSG00000033060	Lmo7	chr14	+	102168607	102168716	102166611	102166887	102170005	102170108	24940	2,7,2	27,48,33	23,34,22,22	33,16,38,19	198	99	1.64513e-11	1.95299e-09	0.036,0.068,0.029	0.258,0.515,0.224,0.367	-0.297
4795	ENSMUSG00000029538	Srsf9	chr5	+	115466405	115466763	115465453	115465558	115468556	115468717	4795	9,3,11	28,36,35	12,42,12,41	16,29,12,15	198	99	2.92585e-08	2.05636e-06	0.138,0.04,0.136	0.273,0.42,0.333,0.577	-0.296
2894	ENSMUSG00000022556	Hsf1	chr15	+	76384330	76384396	76384147	76384253	76384466	76384536	2894	19,16,24	19,14,18	22,28,26,19	4,7,6,7	165	99	2.70498e-05	0.000940415	0.375,0.407,0.444	0.767,0.706,0.722,0.62	-0.295
20653	ENSMUSG00000045251	Zfp688	chr7	-	127020576	127020690	127018138	127018813	127020980	127021206	20653	7,5,8	1,3,2	7,5,7,10	0,1,0,0	198	99	7.10803e-05	0.00216229	0.778,0.455,0.667	1.0,0.714,1.0,1.0	-0.295
20400	ENSMUSG00000043831	Lysmd4	chr7	+	66874123	66874149	66873356	66873639	66875611	66878211	20400	12,9,13	4,5,6	39,33,17,16	1,1,0,3	125	99	9.84118e-07	5.00256e-05	0.704,0.588,0.632	0.969,0.963,1.0,0.809	-0.294
6226	ENSMUSG00000024109	Nrxn1	chr17	-	91298794	91298806	91011493	91011795	91299542	91299572	6226	14,11,19	10,6,12	34,36,17,27	4,5,2,3	111	99	2.19229e-06	0.000103849	0.555,0.621,0.585	0.883,0.865,0.883,0.889	-0.293
14727	ENSMUSG00000061689	Dlgap4	chr2	+	156590251	156590340	156587754	156588116	156590863	156590940	14727	90,92,132	38,22,32	57,81,30,42	0,5,2,1	188	99	1.69653e-11	2.0018e-09	0.555,0.688,0.685	1.0,0.895,0.888,0.957	-0.292
14877	ENSMUSG00000027940	Tpm3	chr3	+	89996354	89996430	89995707	89995783	89997103	89997166	14877	53,25,30	123117117	45,71,46,53	45,53,27,35	175	99	0	0	0.196,0.108,0.127	0.361,0.431,0.491,0.461	-0.292
277	ENSMUSG00000025157	Zdhhc16	chr19	+	41928295	41928343	41928038	41928172	41929088	41929152	277	21,12,28	29,24,36	23,49,20,41	15,26,11,8	147	99	2.74522e-05	0.000945959	0.328,0.252,0.344	0.508,0.559,0.55,0.775	-0.29
11288	ENSMUSG00000052632	Asap2	chr12	+	21306475	21306610	21304215	21304468	21308010	21308176	11288	6,11,10	10,10,29	18,20,26,11	19,4,8,6	198	99	0.000947146	0.019431	0.231,0.355,0.147	0.321,0.714,0.619,0.478	-0.289
9909	ENSMUSG00000028434	Epb41l4b	chr4	-	57010061	57010178	57007905	57007977	57016853	57016931	9909	0,3,0	3,2,5	10,8,7,6	11,5,6,2	198	99	0.000833142	0.0174978	0.0,0.429,0.0	0.312,0.444,0.368,0.6	-0.288
14179	ENSMUSG00000020717	Pecam1	chr11	-	106552827	106552850	106545043	106545988	106570374	106570437	14179	0,1,0	8,4,2	3,7,4,2	9,4,11,3	122	99	1.72105e-05	0.000633404	0.0,0.169,0.0	0.213,0.587,0.228,0.351	-0.288
15258	ENSMUSG00000014602	Kif1a	chr1	-	92993273	92993300	92991870	92992004	92993768	92993911	15258	111264179	143,76,187	679520492295	60,149,45,110	126	99	2.10103e-05	0.000754704	0.379,0.732,0.429	0.899,0.733,0.896,0.678	-0.288
13167	ENSMUSG00000042359	Osbpl6	chr2	+	76399363	76399387	76398452	76398586	76407355	76407463	13167	2,2,1	13,9,14	8,9,4,5	11,11,6,5	123	99	6.39298e-05	0.00197563	0.11,0.152,0.054	0.369,0.397,0.349,0.446	-0.285
7698	ENSMUSG00000068015	Lrch1	chr14	-	75030566	75030624	75023821	75023830	75032350	75032431	7698	4,3,4	1,1,4	6,17,3,7	2,0,0,1	157	99	0.000555929	0.0123696	0.716,0.654,0.387	0.654,1.0,1.0,0.815	-0.282
8331	ENSMUSG00000020346	Mgat1	chr11	+	49142376	49142501	49136019	49136444	49151397	49151518	8331	20,11,20	7,9,11	27,29,12,31	2,10,2,3	198	99	0.00253058	0.0437937	0.588,0.379,0.476	0.871,0.592,0.75,0.838	-0.282
24745	ENSMUSG00000061313	Ddhd2	chr8	-	26231313	26231381	26229489	26229612	26231627	26231836	24745	16,8,11	5,7,5	19,27,10,30	2,3,2,3	167	99	0.000823753	0.0173756	0.655,0.404,0.566	0.849,0.842,0.748,0.856	-0.282
26549	ENSMUSG00000032087	Dscaml1	chr9	+	45583923	45584220	45581293	45581569	45585748	45586021	26549	11,23,27	4,2,5	12,11,9,7	0,0,0,0	198	99	5.41442e-08	3.65622e-06	0.579,0.852,0.73	1.0,1.0,1.0,1.0	-0.28
19604	ENSMUSG00000054708	Ankrd24	chr10	+	81477809	81477882	81476725	81476824	81478134	81478253	19604	22,10,20	7,3,7	9,29,7,12	0,4,0,1	172	99	0.000459494	0.0106499	0.644,0.657,0.622	1.0,0.807,1.0,0.874	-0.279
4838	ENSMUSG00000025006	Sorbs1	chr19	-	40332799	40332883	40325429	40325479	40338342	40338457	4838	4,4,4	30,23,10	20,19,19,14	25,18,14,9	183	99	1.26256e-07	7.85328e-06	0.067,0.086,0.178	0.302,0.363,0.423,0.457	-0.276
22771	ENSMUSG00000052151	Plpp2	chr10	-	79366710	79366862	79366331	79366606	79369457	79369630	22771	5,13,9	1,2,2	12,9,3,5	0,0,0,0	198	99	0.00162209	0.030514	0.714,0.765,0.692	1.0,1.0,1.0,1.0	-0.276
4313	ENSMUSG00000028538	St3gal3	chr4	-	117911846	117911894	117889036	117889079	117964745	117964890	4313	6,9,7	19,15,14	19,37,19,21	14,16,13,16	147	99	4.05895e-05	0.00132813	0.175,0.288,0.252	0.478,0.609,0.496,0.469	-0.275
21724	ENSMUSG00000029461	Fam168a	chr7	+	100467942	100467969	100462126	100462207	100473338	100473464	21724	46,42,42	24,25,18	74,126,83,85	7,13,11,9	126	99	1.02118e-11	1.24064e-09	0.601,0.569,0.647	0.893,0.884,0.856,0.881	-0.273
24437	ENSMUSG00000059851	Kmt5c	chr7	+	4743719	4743817	4743154	4743238	4744778	4744980	24437	1,7,8	4,0,3	10,1,7,2	1,0,0,1	197	99	0.000354173	0.00851283	0.112,1.0,0.573	0.834,1.0,1.0,0.501	-0.272
22294	ENSMUSG00000063146	Clip2	chr5	-	134533587	134533692	134531379	134532315	134539016	134539077	22294	69,33,74	20,5,15	44,76,15,47	0,1,0,2	198	99	4.07141e-12	5.14716e-10	0.633,0.767,0.712	1.0,0.974,1.0,0.922	-0.27
12282	ENSMUSG00000061207	Stk19	chr17	-	35043489	35043637	35042968	35043300	35043726	35043824	12282	28,4,18	2,3,4	10,23,11,22	0,2,0,2	198	99	0.00241286	0.0420179	0.875,0.4,0.692	1.0,0.852,1.0,0.846	-0.269
13962	ENSMUSG00000068134	Zfp120	chr2	-	149961400	149961548	149956325	149960120	149961744	149961871	13962	4,8,7	6,1,1	1,5,1,8	0,1,0,1	198	99	3.25565e-05	0.00109851	0.25,0.8,0.778	1.0,0.714,1.0,0.8	-0.269
19007	ENSMUSG00000054423	Cadps	chr14	+	10001396	10001417	9996247	9996354	10002583	10002740	19007	1,6,4	32,25,47	31,65,20,43	48,74,46,57	120	99	4.52253e-10	4.40245e-08	0.025,0.165,0.066	0.348,0.42,0.264,0.384	-0.269
27466	ENSMUSG00000015214	Mtmr1	chrX	+	70420492	70420516	70413404	70413510	70422619	70422670	27466	1,0,0	4,5,5	1,4,0,7	3,6,1,2	123	99	6.60982e-05	0.00202892	0.168,0.0,0.0	0.212,0.349,0.0,0.738	-0.269
1614	ENSMUSG00000068036	Afdn	chr17	+	14068616	14068637	14066695	14066901	14069369	14069515	1614	4,4,3	42,31,46	10,12,3,7	5,32,6,21	120	99	4.77972e-05	0.00153812	0.073,0.096,0.051	0.623,0.236,0.292,0.216	-0.268
19008	ENSMUSG00000054423	Cadps	chr14	+	10011933	10012080	10003762	10003904	10015443	10015599	19008	37,70,55	19,10,22	362266297164	18,22,9,21	198	99	5.90099e-07	3.16491e-05	0.493,0.778,0.556	0.91,0.858,0.943,0.796	-0.268
1862	ENSMUSG00000002496	Tsc2	chr17	-	24820362	24820431	24819308	24819439	24821067	24821271	1862	7,1,2	35,14,29	5,20,6,15	6,19,8,21	168	99	3.7689e-08	2.62999e-06	0.105,0.04,0.039	0.329,0.383,0.307,0.296	-0.267
3473	ENSMUSG00000021140	Pcnx	chr12	+	81980304	81980489	81964438	81966154	81993704	81993795	3473	9,14,10	11,10,7	34,21,21,14	7,9,5,4	198	99	0.00150586	0.0286305	0.29,0.412,0.417	0.708,0.538,0.677,0.636	-0.267
3724	ENSMUSG00000033530	Ttc7b	chr12	-	100306755	100306806	100298837	100298978	100314194	100314292	3724	0,0,2	23,9,21	29,31,14,21	41,73,13,58	150	99	4.96824e-10	4.76486e-08	0.0,0.0,0.059	0.318,0.219,0.415,0.193	-0.267
12283	ENSMUSG00000061207	Stk19	chr17	-	35043557	35043637	35043199	35043300	35043726	35043824	12283	18,4,11	2,3,4	8,12,11,13	0,2,0,2	179	99	0.00266323	0.0453634	0.833,0.424,0.603	1.0,0.768,1.0,0.782	-0.267
5766	ENSMUSG00000026904	Slc4a10	chr2	+	62147819	62147858	62146908	62147025	62155068	62155167	5766	24,18,30	11,14,7	76,140,69,146	14,14,4,9	138	99	1.07968e-05	0.000417899	0.61,0.48,0.755	0.796,0.878,0.925,0.921	-0.265
25804	ENSMUSG00000059974	Ntm	chr9	-	28912000	28912033	28907526	28907930	28917549	28917585	25804	0,1,3	10,0,14	16,23,7,12	0,11,6,9	132	99	0.00221866	0.0394271	0.0,1.0,0.138	1.0,0.611,0.467,0.5	-0.265
27611	ENSMUSG00000025137	Pcyt2	chr11	-	120503855	120503909	120503288	120503427	120504204	120504249	27611	30,21,36	16,5,11	31,73,19,61	1,5,1,5	153	99	7.59089e-07	4.00507e-05	0.548,0.731,0.679	0.953,0.904,0.925,0.888	-0.265
24214	ENSMUSG00000033389	Arhgap44	chr11	-	64903732	64903750	64902696	64902924	64912766	64912947	24214	2,0,0	10,4,7	4,10,3,19	6,32,6,26	117	99	2.12011e-05	0.000758869	0.145,0.0,0.0	0.361,0.209,0.297,0.382	-0.264
[truncated: 680 more rows]

## Sheet: SE_11.5_14.5
ID	GeneID	geneSymbol	chr	strand	longExonStart_0base	longExonEnd	shortES	shortEE	flankingES	flankingEE	ID	IJC_SAMPLE_1	SJC_SAMPLE_1	IJC_SAMPLE_2	SJC_SAMPLE_2	IncFormLen	SkipFormLen	PValue	FDR	IncLevel1	IncLevel2	IncLevelDifference
[truncated: 359 more rows]

[truncated: 24 more sheets: SE_14.5_P0, SE_P0_P3, SE_P3_P28, RI_11.5_12.5, RI_12.5_15.5, RI_0d_14d, RI_11.5_14.5, RI_14.5_P0, RI_P0_P3, RI_P3_P28, A3SS_11.5_12.5, A3SS_12.5_15.5, A3SS_0d_14d, A3SS_11.5_14.5, A3SS_14.5_P0, A3SS_P0_P3, A3SS_P3_P28, A5SS_11.5_12.5, A5SS_12.5_15.5, A5SS_0d_14d …]
