# Supplementary material for: Alternative splicing categorizes organ development by stage and reveals unique human splicing variants linked to neuromuscular disorders
Source: J Biol Chem. 2025 Apr 25;301(6):108542. doi: 10.1016/j.jbc.2025.108542 (PMC12152634; doi:10.1016/j.jbc.2025.108542)
Supplement: Supporting information [file mmc1.zip › Table S7.xlsx]

## Sheet: SE_11.5_12.5
ID	GeneID	geneSymbol	chr	strand	exonStart_0base	exonEnd	upstreamES	upstreamEE	downstreamES	downstreamEE	ID	IJC_SAMPLE_1	SJC_SAMPLE_1	IJC_SAMPLE_2	SJC_SAMPLE_2	IncFormLen	SkipFormLen	PValue	FDR	IncLevel1	IncLevel2	IncLevelDifference
14572	ENSMUSG00000027845	Dclre1b	chr3	-	103715387	103715414	103714709	103714892	103716215	103716508	14572	0,1,3,3	1,2,2,4	4,4,1	1,0,0	126	99	2.48073e-06	0.000758011	0.0,0.282,0.541,0.371	0.759,1.0,1.0	-0.621
21705	ENSMUSG00000061723	Tnnt3	chr7	+	142057986	142058001	142057784	142057802	142059252	142059267	21705	0,3,2,2	3,8,3,0	1,1,1	0,0,0	114	99	3.09569e-08	2.42649e-05	0.0,0.246,0.367,1.0	1.0,1.0,1.0	-0.597
15904	ENSMUSG00000039810	Zc3h10	chr10	-	128383039	128383113	128382696	128382760	128383562	128383594	15904	3,2,0,3	1,2,3,1	1,2,1	0,0,0	173	99	4.66171e-07	0.000191003	0.632,0.364,0.0,0.632	1.0,1.0,1.0	-0.593
4094	ENSMUSG00000029778	Adcyap1r1	chr6	+	55468214	55468295	55461926	55462018	55471061	55471191	4094	0,0,1,0	2,1,6,1	5,6,3	7,3,0	180	99	2.82498e-07	0.000132911	0.0,0.0,0.084,0.0	0.282,0.524,1.0	-0.581
23718	ENSMUSG00000037341	Slc9a7	chrX	-	20005151	20005211	19998009	19998073	20025053	20025207	23718	3,2,1,1	4,0,2,2	2,3,3	0,0,0	159	99	2.72338e-07	0.000132695	0.318,1.0,0.237,0.237	1.0,1.0,1.0	-0.552
20504	ENSMUSG00000110206	Flt3l	chr7	-	44782846	44782925	44781651	44781836	44783305	44783333	20504	1,0,0,0	0,1,1,1	1,1,1	0,1,0	178	99	0.000204813	0.0185546	1.0,0.0,0.0,0.0	1.0,0.357,1.0	-0.536
10516	ENSMUSG00000041757	Plekha6	chr1	+	133207110	133207191	133203549	133203603	133208076	133208145	10516	0,2,1,0	1,1,1,1	3,3,1	1,1,0	180	99	6.75804e-06	0.00152292	0.0,0.524,0.355,0.0	0.623,0.623,1.0	-0.529
11244	ENSMUSG00000015222	Map2	chr1	+	66470685	66470778	66464355	66464687	66472672	66472754	11244	5,4,5,0	1,4,45,1	8,5,4	0,0,3	192	99	0.000184115	0.0171094	0.721,0.34,0.054,0.0	1.0,1.0,0.407	-0.524
12402	ENSMUSG00000035504	Reep6	chr10	+	80170546	80170627	80169799	80169968	80170943	80172274	12402	9,3,2,4	3,4,4,2	4,6,4	0,1,0	180	99	2.34053e-06	0.00073585	0.623,0.292,0.216,0.524	1.0,0.767,1.0	-0.509
23421	ENSMUSG00000019899	Lama2	chr10	-	26897456	26897468	26894402	26894523	26899267	26899406	23421	1,2,1,2	4,8,6,4	27,15,56	16,6,11	111	99	9.09145e-08	5.8536e-05	0.182,0.182,0.129,0.308	0.601,0.69,0.82	-0.503
14612	ENSMUSG00000039678	Tbc1d13	chr2	+	30025420	30025564	30024808	30024882	30027132	30027194	14612	1,5,2,1	4,2,2,0	5,4,1	0,0,0	198	99	1.75546e-07	9.8898e-05	0.111,0.556,0.333,1.0	1.0,1.0,1.0	-0.5
21459	ENSMUSG00000066571	Garre1	chr7	-	34011513	34011601	33984901	33985378	34012911	34012947	21459	2,0,3,0	1,2,1,3	1,4,1	1,0,0	187	99	9.08885e-06	0.00190365	0.514,0.0,0.614,0.0	0.346,1.0,1.0	-0.5
3655	ENSMUSG00000021066	Atl1	chr12	+	70007321	70007336	70005814	70006246	70010001	70013191	3655	1,4,15,3	2,3,0,8	8,4,3	0,0,0	114	99	1.138e-06	0.000410317	0.303,0.537,1.0,0.246	1.0,1.0,1.0	-0.478
4092	ENSMUSG00000029778	Adcyap1r1	chr6	+	55468211	55468295	55461926	55462018	55471061	55471191	4092	0,0,2,1	2,1,6,1	4,7,4	7,3,0	183	99	6.80641e-05	0.00889173	0.0,0.0,0.153,0.351	0.236,0.558,1.0	-0.472
24739	ENSMUSG00000049295	Zfp219	chr14	-	52257647	52257831	52247426	52247515	52257979	52258143	24739	2,4,1,2	2,1,2,2	4,3,2	2,0,0	198	99	0.00083716	0.0499745	0.333,0.667,0.2,0.333	0.5,1.0,1.0	-0.45
7810	ENSMUSG00000035126	Dnai4	chr4	-	102906595	102906822	102905406	102905563	102907295	102907394	7810	1,4,2,2	0,3,2,1	1,3,1	0,0,0	198	99	0.000130861	0.0131164	1.0,0.4,0.333,0.5	1.0,1.0,1.0	-0.442
1419	ENSMUSG00000012296	Tjap1	chr17	-	46582725	46582855	46575808	46575904	46591341	46591470	1419	8,10,2,3	2,1,2,2	2,1,8	0,0,0	198	99	4.77779e-05	0.00662569	0.667,0.833,0.333,0.429	1.0,1.0,1.0	-0.434
12104	ENSMUSG00000048997	Atxn7l2	chr3	-	108116232	108116411	108115755	108115821	108117660	108118250	12104	7,1,7,1	3,2,3,1	9,4,5	1,1,0	198	99	0.000221162	0.0196409	0.538,0.2,0.538,0.333	0.818,0.667,1.0	-0.426
8683	ENSMUSG00000035863	Palm	chr10	+	79652625	79652757	79651018	79651075	79654874	79655345	8683	28,15,3,16	40,40,54,29	62,35,39	25,19,7	198	99	2.06875e-10	3.10795e-07	0.259,0.158,0.027,0.216	0.554,0.479,0.736	-0.425
25137	ENSMUSG00000021733	Slc4a7	chr14	-	7726980	7727349	7723679	7723795	7729849	7730038	25137	20,6,1,12	16,11,15,13	11,25,15	3,6,4	198	99	3.68482e-06	0.001022	0.385,0.214,0.032,0.316	0.647,0.676,0.652	-0.422
21444	ENSMUSG00000066306	Numa1	chr7	+	101651501	101651543	101650371	101650866	101656692	101656761	21444	33,48,5,53	26,49,61,29	95,90,99	17,29,10	141	99	2.10553e-07	0.000112282	0.471,0.408,0.054,0.562	0.797,0.685,0.874	-0.412
15414	ENSMUSG00000029162	Khk	chr5	+	31084031	31084166	31082082	31082199	31085786	31085859	15414	1,1,0,3	2,3,2,1	1,2,3	1,0,1	198	99	0.000717856	0.0455687	0.2,0.143,0.0,0.6	0.333,1.0,0.6	-0.409
9265	ENSMUSG00000053333	Dis3l2	chr1	+	86740233	86740311	86719137	86719179	86748943	86749172	9265	0,0,0,0	10,8,6,6	3,4,2	1,5,3	177	99	3.3938e-07	0.000152959	0.0,0.0,0.0,0.0	0.627,0.309,0.272	-0.403
14493	ENSMUSG00000025949	Pikfyve	chr1	+	65231689	65231725	65231303	65231453	65234814	65234933	14493	0,2,0,0	2,2,1,2	1,5,7	4,2,2	135	99	1.88475e-05	0.00346718	0.0,0.423,0.0,0.0	0.155,0.647,0.72	-0.402
22815	ENSMUSG00000021597	Slf1	chr13	-	77251599	77251743	77249040	77249175	77254094	77254223	22815	14,17,6,4	3,6,3,2	15,12,21	0,0,1	198	99	2.87528e-07	0.000132911	0.7,0.586,0.5,0.5	1.0,1.0,0.913	-0.4
21812	ENSMUSG00000070814	Zswim9	chr7	-	13003459	13003573	12992893	12995566	13011071	13011354	21812	1,4,3,7	5,0,3,0	2,4,4	0,0,0	198	99	0.00017286	0.0163158	0.091,1.0,0.333,1.0	1.0,1.0,1.0	-0.394
23340	ENSMUSG00000057551	Zfp317	chr9	+	19537211	19537291	19536795	19536933	19540392	19540502	23340	2,1,2,0	2,0,3,1	1,1,1	1,0,0	179	99	2.734e-05	0.00460641	0.356,1.0,0.269,0.0	0.356,1.0,1.0	-0.379
21280	ENSMUSG00000030924	Rexo5	chr7	+	119442464	119442557	119433486	119433624	119443070	119443287	21280	5,12,5,13	4,7,2,9	9,15,5	0,2,1	192	99	0.000106753	0.011735	0.392,0.469,0.563,0.427	1.0,0.795,0.721	-0.376
2363	ENSMUSG00000022749	Tbc1d23	chr16	-	57001854	57001899	56998294	56998383	57003213	57003353	2363	32,12,8,19	7,14,20,10	38,44,43	5,5,6	144	99	3.41861e-05	0.00517905	0.759,0.371,0.216,0.566	0.839,0.858,0.831	-0.365
23696	ENSMUSG00000031543	Ank1	chr8	+	23631611	23631736	23631179	23631320	23638296	23638385	23696	10,17,3,14	14,21,7,17	35,21,73	16,8,12	198	99	2.36739e-06	0.00073585	0.263,0.288,0.176,0.292	0.522,0.568,0.753	-0.36
22816	ENSMUSG00000021597	Slf1	chr13	-	77252652	77252796	77249040	77249175	77254094	77254223	22816	8,8,11,7	3,6,3,2	9,8,6	0,0,1	198	99	4.477e-06	0.00115302	0.571,0.4,0.647,0.636	1.0,1.0,0.75	-0.353
23532	ENSMUSG00000038005	Hpf1	chr8	+	61346734	61346894	61343478	61343570	61357033	61357121	23532	4,7,5,2	2,2,3,0	1,3,1	0,0,0	198	99	4.69393e-05	0.00655986	0.5,0.636,0.455,1.0	1.0,1.0,1.0	-0.352
6019	ENSMUSG00000050323	Ndufaf6	chr4	-	11066650	11066707	11062049	11062152	11070199	11070322	6019	43,24,14,26	29,12,13,23	41,38,28	4,7,5	156	99	1.19045e-07	7.15383e-05	0.485,0.559,0.406,0.418	0.867,0.775,0.78	-0.34
21811	ENSMUSG00000070814	Zswim9	chr7	-	13003260	13003573	12992893	12995566	13011071	13011354	21811	3,13,5,9	5,0,3,0	2,6,6	0,0,0	198	99	0.000309002	0.0252067	0.231,1.0,0.455,1.0	1.0,1.0,1.0	-0.329
5649	ENSMUSG00000063889	Crem	chr18	-	3287903	3288092	3276693	3276729	3295039	3295182	5649	3,1,2,0	5,0,5,1	4,1,0	0,0,1	198	99	0.000512422	0.0365136	0.231,1.0,0.167,0.0	1.0,1.0,0.0	-0.317
13134	ENSMUSG00000055320	Tead1	chr7	+	112455259	112455271	112441246	112441309	112456004	112456139	13134	34,24,3,25	74,37,38,47	25,40,26	16,33,14	111	99	6.14325e-06	0.00145697	0.291,0.366,0.066,0.322	0.582,0.519,0.624	-0.314
4587	ENSMUSG00000089889	0610040B10Rik	chr5	+	143316458	143316640	143315081	143315108	143318065	143318456	4587	1,2,2,1	2,2,0,1	1,1,1	0,1,0	198	99	0.000701334	0.0447722	0.2,0.333,1.0,0.333	1.0,0.333,1.0	-0.311
17837	ENSMUSG00000023805	Synj2	chr17	+	6079974	6080109	6078693	6078861	6082971	6083084	17837	13,5,3,12	4,3,1,2	12,13,6	2,0,0	198	99	0.000396396	0.0297759	0.619,0.455,0.6,0.75	0.75,1.0,1.0	-0.311
6523	ENSMUSG00000028522	Mier1	chr4	+	102975438	102975512	102972756	102972857	102984469	102984494	6523	5,7,6,7	1,4,3,0	3,3,3	0,0,0	173	99	2.31019e-05	0.00404743	0.741,0.5,0.534,1.0	1.0,1.0,1.0	-0.306
26592	ENSMUSG00000034940	Synrg	chr11	+	83930481	83930517	83930036	83930147	83931622	83931754	26592	0,0,0,3	28,14,5,13	4,8,3	10,10,3	135	99	1.03852e-07	6.456e-05	0.0,0.0,0.0,0.145	0.227,0.37,0.423	-0.304
6015	ENSMUSG00000016487	Ppfibp1	chr6	+	146914415	146914445	146913952	146914016	146917719	146917891	6015	4,6,0,0	27,65,20,27	13,16,16	30,18,21	129	99	5.31825e-11	8.71612e-08	0.102,0.066,0.0,0.0	0.25,0.406,0.369	-0.3
25135	ENSMUSG00000021733	Slc4a7	chr14	-	7726974	7727349	7723679	7723795	7729849	7730038	25135	7,1,0,6	16,11,15,13	6,7,4	3,6,4	198	99	0.000587139	0.0400072	0.179,0.043,0.0,0.188	0.5,0.368,0.333	-0.298
18320	ENSMUSG00000028906	Epb41	chr4	-	131690234	131690297	131684930	131685130	131695098	131695286	18320	62,59,46,55	35,33,49,21	154,76,75	20,20,6	162	99	2.16922e-07	0.000112282	0.52,0.522,0.365,0.615	0.825,0.699,0.884	-0.297
24860	ENSMUSG00000024378	Stard4	chr18	-	33338273	33338378	33336457	33336868	33339172	33339299	24860	5,5,5,8	1,1,3,2	2,8,3	0,1,0	198	99	0.000288882	0.0238897	0.714,0.714,0.455,0.667	1.0,0.8,1.0	-0.296
27222	ENSMUSG00000024273	2700062C07Rik	chr18	+	24604118	24604203	24603906	24604037	24606006	24606206	27222	5,3,8,5	1,0,4,2	5,3,1	0,0,0	184	99	0.000193437	0.0177395	0.729,1.0,0.518,0.574	1.0,1.0,1.0	-0.295
6522	ENSMUSG00000028522	Mier1	chr4	+	102975435	102975512	102972468	102972857	102984469	102984494	6522	7,7,6,8	1,4,3,0	7,4,4	0,0,0	176	99	3.36866e-05	0.00517905	0.797,0.496,0.529,1.0	1.0,1.0,1.0	-0.294
1589	ENSMUSG00000068036	Afdn	chr17	+	14068616	14068637	14066695	14066901	14069369	14069515	1589	38,14,3,26	84,85,98,62	23,29,27	33,38,14	120	99	7.24479e-06	0.00161246	0.272,0.12,0.025,0.257	0.365,0.386,0.614	-0.286
2455	ENSMUSG00000033149	Phldb2	chr16	-	45594525	45594708	45592497	45592638	45595306	45595450	2455	22,22,16,31	7,71,16,28	59,88,78	19,19,24	198	99	7.5523e-05	0.00958823	0.611,0.134,0.333,0.356	0.608,0.698,0.619	-0.283
19320	ENSMUSG00000002546	Golga2	chr2	+	32183326	32183407	32182104	32182227	32186637	32186733	19320	12,15,1,24	19,38,32,24	34,29,30	28,19,11	180	99	4.45103e-05	0.00636851	0.258,0.178,0.017,0.355	0.4,0.456,0.6	-0.283
7436	ENSMUSG00000021375	Kif13a	chr13	-	46934101	46934140	46932369	46932469	46938721	46938868	7436	103,77,18,59	24,21,31,34	101,81,84	9,10,11	138	99	3.40772e-05	0.00517905	0.755,0.725,0.294,0.555	0.89,0.853,0.846	-0.281
13912	ENSMUSG00000031153	Gripap1	chrX	+	7666774	7666822	7666395	7666580	7667415	7667447	13912	13,16,8,13	7,2,3,8	18,17,7	1,0,1	147	99	5.98205e-06	0.0014395	0.556,0.843,0.642,0.523	0.924,1.0,0.825	-0.275
26260	ENSMUSG00000090626	Tex9	chr9	-	72389728	72389805	72387878	72388057	72391350	72391396	26260	11,14,19,10	4,3,6,2	7,12,10	0,0,1	176	99	8.30024e-06	0.00180285	0.607,0.724,0.64,0.738	1.0,1.0,0.849	-0.272
11966	ENSMUSG00000030249	Abcc9	chr6	-	142539692	142539868	142533587	142536229	142540434	142540497	11966	45,13,4,52	75,23,12,54	60,75,89	53,26,38	198	99	5.33488e-05	0.00723137	0.231,0.22,0.143,0.325	0.361,0.591,0.539	-0.267
19401	ENSMUSG00000000131	Xpo6	chr7	-	125748675	125748709	125748405	125748532	125751997	125752451	19401	5,6,3,5	23,27,23,22	15,7,13	20,16,7	133	99	0.000305441	0.0250295	0.139,0.142,0.088,0.145	0.358,0.246,0.58	-0.266
5760	ENSMUSG00000036617	Etl4	chr2	+	20653783	20653864	20534769	20535053	20666708	20666907	5760	0,0,1,0	6,7,2,6	4,1,2	5,1,3	180	99	2.4482e-05	0.00420345	0.0,0.0,0.216,0.0	0.306,0.355,0.268	-0.256
806	ENSMUSG00000032688	Malt1	chr18	+	65589827	65589906	65586745	65586775	65591239	65591443	806	10,9,10,17	2,7,1,3	10,16,9	0,0,1	178	99	1.47131e-05	0.00279207	0.736,0.417,0.848,0.759	1.0,1.0,0.833	-0.254
12381	ENSMUSG00000026305	Lrrfip1	chr1	+	91036301	91036394	91035019	91035112	91039877	91040019	12381	74,65,25,72	24,41,23,24	125,80,151	16,12,33	192	99	3.05134e-05	0.00488542	0.614,0.45,0.359,0.607	0.801,0.775,0.702	-0.252
25189	ENSMUSG00000025290	Rps24	chr14	+	24544119	24544137	24543450	24543561	24545497	24545517	25189	215411493841437	1474195920731040	213522541755	10511005857	117	99	5.42946e-05	0.00730465	0.553,0.332,0.136,0.539	0.632,0.655,0.634	-0.25
26091	ENSMUSG00000029127	Zbtb49	chr5	-	38369189	38369432	38367961	38368008	38370651	38370896	26091	0,2,0,0	1,2,1,2	1,1,3	1,1,3	198	99	0.000603484	0.0407476	0.0,0.333,0.0,0.0	0.333,0.333,0.333	-0.25
7441	ENSMUSG00000029020	Mfn2	chr4	-	147987384	147987467	147982920	147983099	147987811	147987954	7441	77,57,15,69	58,38,51,49	120108107	47,54,23	182	99	0.000383464	0.0297438	0.419,0.449,0.138,0.434	0.581,0.521,0.717	-0.246
16810	ENSMUSG00000038766	Gabpb2	chr3	-	95116150	95116247	95113773	95113913	95123524	95123579	16810	6,17,8,13	4,5,3,3	4,7,7	1,0,1	196	99	0.00074389	0.0468911	0.431,0.632,0.574,0.686	0.669,1.0,0.78	-0.236
18159	ENSMUSG00000022558	Mroh1	chr15	+	76316571	76316598	76316348	76316495	76317473	76317596	18159	22,19,6,21	3,5,3,3	20,4,5	0,0,0	126	99	3.44837e-06	0.00098678	0.852,0.749,0.611,0.846	1.0,1.0,1.0	-0.236
23787	ENSMUSG00000017677	Wsb1	chr11	-	79134225	79134401	79132809	79132982	79135288	79135389	23787	30,86,64,58	52,43,29,33	78,62,58	20,22,10	198	99	0.000702825	0.0447722	0.224,0.5,0.525,0.468	0.661,0.585,0.744	-0.234
25306	ENSMUSG00000032294	Pkm	chr9	+	59582311	59582478	59579203	59579356	59582850	59583017	25306	481309146424	884884981617	506495470	393371315	198	99	0	0	0.214,0.149,0.069,0.256	0.392,0.4,0.427	-0.234
22052	ENSMUSG00000035189	Ano4	chr10	-	88960981	88961086	88952727	88952864	88985111	88985306	22052	5,9,5,7	2,2,4,0	5,7,4	0,0,1	198	99	3.35718e-05	0.00517905	0.556,0.692,0.385,1.0	1.0,1.0,0.667	-0.231
3196	ENSMUSG00000021144	Mta1	chr12	+	113097160	113097196	113096804	113096957	113099416	113099448	3196	103,110,57,75	11,18,55,11	92,96,89	1,5,1	135	99	4.66823e-08	3.36636e-05	0.873,0.818,0.432,0.833	0.985,0.934,0.985	-0.229
7198	ENSMUSG00000034252	Senp6	chr9	+	80006167	80006188	80000818	80000923	80010975	80011046	7198	39,24,23,38	72,64,42,37	39,58,65	38,30,36	120	99	6.06147e-05	0.00803501	0.309,0.236,0.311,0.459	0.458,0.615,0.598	-0.228
14573	ENSMUSG00000027845	Dclre1b	chr3	-	103715387	103715553	103713249	103714892	103716215	103716518	14573	17,11,13,12	1,2,2,4	21,13,12	1,0,0	198	99	8.82893e-05	0.0104031	0.895,0.733,0.765,0.6	0.913,1.0,1.0	-0.223
2170	ENSMUSG00000022710	Usp7	chr16	-	8533608	8533783	8529857	8530056	8534378	8534483	2170	6,8,8,3	21,30,24,27	15,6,8	14,11,6	198	99	0.000277273	0.0232497	0.125,0.118,0.143,0.053	0.349,0.214,0.4	-0.211
5734	ENSMUSG00000029471	Camkk2	chr5	-	122875050	122875093	122869232	122872308	122875495	122875596	5734	0,0,1,0	4,13,6,2	2,3,4	5,10,6	142	99	1.45881e-05	0.00279207	0.0,0.0,0.104,0.0	0.218,0.173,0.317	-0.21
6865	ENSMUSG00000028863	Meaf6	chr4	+	125001444	125001502	125001309	125001339	125002115	125002149	6865	7,8,6,5	1,3,1,6	10,2,1	0,1,0	157	99	0.000121729	0.0127589	0.815,0.627,0.791,0.344	1.0,0.558,1.0	-0.208
3742	ENSMUSG00000021000	Mia2	chr12	+	59193121	59193148	59191484	59191556	59193632	59193658	3742	2,0,1,1	14,19,21,16	1,4,8	17,5,13	126	99	7.28218e-05	0.00944483	0.101,0.0,0.036,0.047	0.044,0.386,0.326	-0.206
26261	ENSMUSG00000090626	Tex9	chr9	-	72389728	72389811	72387205	72388057	72391350	72391396	26261	17,23,34,15	4,3,6,2	17,22,20	0,0,1	182	99	6.59817e-06	0.00150572	0.698,0.807,0.755,0.803	1.0,1.0,0.916	-0.206
7953	ENSMUSG00000041268	Dmxl2	chr9	-	54287058	54287121	54286200	54286287	54288191	54288309	7953	23,16,11,20	4,2,5,2	14,17,20	1,0,0	162	99	2.31244e-05	0.00404743	0.778,0.83,0.573,0.859	0.895,1.0,1.0	-0.205
24445	ENSMUSG00000021772	Nkiras1	chr14	-	4191594	4191852	4191150	4191392	4192889	4193000	24445	1,0,1,0	13,14,9,11	5,4,2	8,4,9	198	99	3.83964e-06	0.0010488	0.037,0.0,0.053,0.0	0.238,0.333,0.1	-0.201
2942	ENSMUSG00000022629	Kif21a	chr15	-	90849177	90849198	90843890	90843951	90849669	90849835	2942	16,16,21,16	1,2,35,0	22,16,15	1,0,0	120	99	0.000124983	0.0128667	0.93,0.868,0.331,1.0	0.948,1.0,1.0	-0.2
16159	ENSMUSG00000026585	Kifap3	chr1	+	163739640	163739706	163715774	163715874	163743293	163744678	16159	9,11,10,2	35,47,30,32	23,16,19	23,28,26	165	99	6.22291e-06	0.00145697	0.134,0.123,0.167,0.036	0.375,0.255,0.305	-0.197
1782	ENSMUSG00000024392	Bag6	chr17	+	35365732	35365879	35365221	35365329	35366116	35366281	1782	131,165,135,86	49,76,58,49	162164203	31,37,34	198	99	3.97893e-08	2.98884e-05	0.572,0.521,0.538,0.467	0.723,0.689,0.749	-0.196
17741	ENSMUSG00000039585	Myo9a	chr9	+	59782484	59782697	59781884	59781966	59791762	59791875	17741	26,9,13,8	4,1,3,1	13,20,30	0,0,2	198	99	0.000803167	0.0489589	0.765,0.818,0.684,0.8	1.0,1.0,0.882	-0.194
17530	ENSMUSG00000036564	Ndrg4	chr8	+	96438952	96438991	96437720	96437772	96439805	96440546	17530	3,5,2,6	54,35,21,31	23,24,45	61,81,44	138	99	2.19998e-06	0.000734467	0.038,0.093,0.064,0.122	0.213,0.175,0.423	-0.191
10970	ENSMUSG00000021313	Ryr2	chr13	-	11918103	11918124	11905719	11905734	11933196	11933301	10970	1,0,0,0	35,11,10,11	3,4,5	7,25,16	120	99	1.08031e-06	0.000397467	0.023,0.0,0.0,0.0	0.261,0.117,0.205	-0.189
12702	ENSMUSG00000061130	Ppm1b	chr17	+	85322836	85322863	85312936	85312994	85330459	85330507	12702	19,9,6,10	5,1,1,3	7,18,5	0,1,0	126	99	8.37425e-05	0.0102007	0.749,0.876,0.825,0.724	1.0,0.934,1.0	-0.184
16271	ENSMUSG00000034354	Mtmr3	chr11	-	4434670	4434697	4432751	4432939	4435362	4435451	16271	6,5,1,7	31,32,27,27	11,9,16	24,19,24	126	99	0.000113795	0.012139	0.132,0.109,0.028,0.169	0.265,0.271,0.344	-0.184
17247	ENSMUSG00000059897	Zfp930	chr8	+	69679323	69679381	69678994	69679121	69680494	69681632	17247	25,17,6,15	9,2,1,2	10,6,8	1,0,0	157	99	7.37774e-05	0.00950042	0.637,0.843,0.791,0.825	0.863,1.0,1.0	-0.18
2592	ENSMUSG00000022568	Scrib	chr15	-	75921305	75921389	75921051	75921150	75921898	75921961	2592	18,19,15,10	29,53,53,24	24,18,18	22,21,15	183	99	0.000114521	0.0121446	0.251,0.162,0.133,0.184	0.371,0.317,0.394	-0.178
16591	ENSMUSG00000054256	Msi1	chr5	+	115585188	115585245	115583453	115583534	115588273	115588342	16591	19,34,116,13	5,2,27,5	13,20,8	0,1,1	156	99	9.58671e-05	0.0110388	0.707,0.915,0.732,0.623	1.0,0.927,0.835	-0.176
17603	ENSMUSG00000025529	Zfp711	chrX	+	111537800	111537845	111534435	111534573	111541522	111541607	17603	10,12,9,7	4,4,0,0	7,8,6	0,0,0	144	99	0.000456027	0.0334197	0.632,0.673,1.0,1.0	1.0,1.0,1.0	-0.174
22941	ENSMUSG00000032497	Lrrfip2	chr9	+	110996267	110996312	110990370	110990457	110999323	110999392	22941	0,1,2,4	15,15,8,12	9,5,17	19,16,19	144	99	0.000211997	0.019018	0.0,0.044,0.147,0.186	0.246,0.177,0.381	-0.174
1854	ENSMUSG00000019487	Trip10	chr17	+	57563859	57564027	57562272	57562467	57564234	57564344	1854	4,1,2,2	20,13,12,5	5,8,10	9,15,9	198	99	0.000520442	0.0368032	0.091,0.037,0.077,0.167	0.217,0.211,0.357	-0.169
19929	ENSMUSG00000015937	Macroh2a1	chr13	-	56236064	56236155	56232008	56232098	56237570	56237871	19929	39,42,13,48	114,206,262,94	76,51,50	76,82,67	190	99	1.7921e-11	3.58978e-08	0.151,0.096,0.025,0.21	0.343,0.245,0.28	-0.169
8877	ENSMUSG00000063659	Zbtb18	chr1	+	177272304	177272388	177271550	177271658	177274654	177274662	8877	6,6,12,2	0,3,2,5	5,2,1	0,0,1	183	99	0.000540445	0.0374736	1.0,0.52,0.764,0.178	1.0,1.0,0.351	-0.168
21888	ENSMUSG00000020212	Mdm1	chr10	+	117992738	117992768	117988079	117988179	117993099	117993275	21888	3,5,1,2	28,25,28,20	9,10,7	18,21,24	129	99	0.000130961	0.0131164	0.076,0.133,0.027,0.071	0.277,0.268,0.183	-0.166
1458	ENSMUSG00000032624	Eml4	chr17	+	83732686	83732860	83729034	83729164	83734651	83734780	1458	56,71,52,51	4,6,21,3	57,64,60	1,2,1	198	99	3.70603e-05	0.00547085	0.875,0.855,0.553,0.895	0.966,0.941,0.968	-0.164
3413	ENSMUSG00000022498	Txndc11	chr16	-	10911679	10911792	10909449	10909650	10934658	10934788	3413	27,28,18,19	6,1,1,2	23,15,14	0,0,0	198	99	2.83243e-05	0.00472805	0.692,0.933,0.9,0.826	1.0,1.0,1.0	-0.162
4630	ENSMUSG00000025006	Sorbs1	chr19	-	40310236	40310404	40306465	40306512	40313190	40313276	4630	16,8,1,10	44,22,16,26	30,18,23	35,20,38	198	99	0.000578628	0.0396635	0.154,0.154,0.03,0.161	0.3,0.31,0.232	-0.156
24825	ENSMUSG00000022160	Mettl3	chr14	-	52536096	52536193	52535481	52535542	52537157	52537276	24825	22,49,34,32	4,5,4,2	24,29,19	0,0,1	196	99	3.40158e-05	0.00517905	0.735,0.832,0.811,0.89	1.0,1.0,0.906	-0.152
6011	ENSMUSG00000016487	Ppfibp1	chr6	+	146898306	146898399	146897887	146897980	146899664	146899779	6011	7,16,3,4	77,93,36,53	34,20,25	56,39,75	192	99	1.61121e-09	1.93646e-06	0.045,0.081,0.041,0.037	0.238,0.209,0.147	-0.147
2785	ENSMUSG00000037353	Letmd1	chr15	+	100369540	100369656	100367025	100367717	100370429	100370512	2785	23,48,33,33	3,5,7,1	35,30,15	1,1,0	198	99	0.0001728	0.0163158	0.793,0.828,0.702,0.943	0.946,0.938,1.0	-0.145
10717	ENSMUSG00000026414	Tnnt2	chr1	+	135769752	135769764	135769638	135769649	135771522	135771552	10717	839570303676	1081890683868	13678501068	1423877643	111	99	8.12796e-05	0.0101056	0.409,0.364,0.283,0.41	0.461,0.464,0.597	-0.141
22178	ENSMUSG00000040462	Os9	chr10	-	126932783	126932948	126932498	126932611	126933800	126933990	22178	21,24,21,22	34,48,33,33	43,39,56	38,36,42	198	99	0.000353037	0.0279147	0.236,0.2,0.241,0.25	0.361,0.351,0.4	-0.139
65	ENSMUSG00000024843	Chka	chr19	+	3925734	3925788	3914647	3914759	3934471	3934585	65	19,20,19,16	2,2,1,4	25,15,9	1,0,0	153	99	0.000803852	0.0489589	0.86,0.866,0.925,0.721	0.942,1.0,1.0	-0.138
9264	ENSMUSG00000053333	Dis3l2	chr1	+	86740233	86740311	86688009	86688111	86748943	86749172	9264	0,0,0,1	11,9,7,7	2,4,4	9,9,12	177	99	2.90571e-05	0.00480286	0.0,0.0,0.0,0.074	0.111,0.199,0.157	-0.137
12984	ENSMUSG00000030929	Eri2	chr7	-	119386626	119386708	119385961	119386050	119386956	119387057	12984	22,28,41,15	3,2,4,3	24,11,11	0,1,0	181	99	0.000271673	0.0231585	0.8,0.884,0.849,0.732	1.0,0.857,1.0	-0.136
27220	ENSMUSG00000047126	Cltc	chr11	-	86591886	86591907	86588090	86588166	86593034	86593256	27220	169,96,52,116	240235180193	153122139	197141138	120	99	0.000101066	0.0112789	0.367,0.252,0.192,0.331	0.391,0.417,0.454	-0.135
20266	ENSMUSG00000038244	Mical2	chr7	+	111944452	111944560	111931102	111931246	111945928	111946115	20266	108,88,73,110	73,52,30,65	150151114	52,56,31	198	99	0.00062397	0.0418176	0.425,0.458,0.549,0.458	0.591,0.574,0.648	-0.132
3428	ENSMUSG00000020954	Strn3	chr12	-	51680361	51680502	51676156	51676290	51689886	51689997	3428	15,25,22,28	2,6,2,0	14,12,8	1,0,0	198	99	0.000262585	0.0225423	0.789,0.676,0.846,1.0	0.875,1.0,1.0	-0.131
13715	ENSMUSG00000037712	Fermt2	chr14	-	45713874	45713907	45713354	45713570	45719888	45720023	13715	91,54,28,84	165221144146	87118120	158149143	132	99	0.000125612	0.0128667	0.293,0.155,0.127,0.301	0.292,0.373,0.386	-0.131
1654	ENSMUSG00000038500	Prr3	chr17	-	36289602	36289673	36289055	36289335	36290018	36290147	1654	18,12,7,7	1,3,5,1	14,9,2	0,0,1	170	99	0.000415013	0.031045	0.913,0.7,0.449,0.803	1.0,1.0,0.538	-0.13
1863	ENSMUSG00000046329	Slc25a23	chr17	-	57360546	57360662	57360240	57360348	57360783	57360955	1863	32,29,27,23	4,0,5,3	55,43,59	0,2,1	198	99	0.000651567	0.0430273	0.8,1.0,0.73,0.793	1.0,0.915,0.967	-0.13
12377	ENSMUSG00000026305	Lrrfip1	chr1	+	91021281	91021359	90996284	90996371	91028298	91028303	12377	56,50,30,69	3,12,6,2	83,92,78	2,4,1	177	99	0.000783404	0.0488692	0.913,0.7,0.737,0.951	0.959,0.928,0.978	-0.13
21501	ENSMUSG00000056763	Cspp1	chr1	+	10174436	10174589	10166090	10166238	10178593	10178706	21501	29,41,27,28	2,0,7,2	34,27,33	1,0,0	198	99	0.000212038	0.019018	0.879,1.0,0.659,0.875	0.944,1.0,1.0	-0.128
3299	ENSMUSG00000002625	Akap8l	chr17	-	32554084	32554144	32553561	32553670	32554536	32554597	3299	2,11,4,7	40,35,33,34	19,7,24	36,31,36	159	99	0.000431007	0.031845	0.03,0.164,0.07,0.114	0.247,0.123,0.293	-0.127
8656	ENSMUSG00000036087	Slain2	chr5	+	73123146	73123224	73115491	73115629	73131873	73132045	8656	14,11,5,13	55,45,39,33	19,24,18	45,34,28	177	99	0.000660551	0.0434614	0.125,0.12,0.067,0.181	0.191,0.283,0.264	-0.123
21348	ENSMUSG00000010476	Ebf3	chr7	-	136800822	136801011	136800220	136800418	136802111	136802289	21348	1,34,35,10	0,7,4,0	4,1,14	0,0,0	198	99	3.33533e-05	0.00517905	1.0,0.708,0.814,1.0	1.0,1.0,1.0	-0.12
11186	ENSMUSG00000019188	H13	chr2	+	152545914	152546114	152542102	152542188	152546541	152546956	11186	46,8,4,2	86,115,49,62	25,42,48	98,67,82	198	99	8.56875e-06	0.00183902	0.211,0.034,0.039,0.016	0.113,0.239,0.226	-0.118
3741	ENSMUSG00000021000	Mia2	chr12	+	59193121	59193148	59184483	59184572	59193632	59193658	3741	2,2,0,0	24,15,20,18	2,2,9	26,17,15	126	99	0.000387474	0.0297438	0.061,0.095,0.0,0.0	0.057,0.085,0.32	-0.115
4743	ENSMUSG00000039218	Srrm2	chr17	+	24030790	24031051	24030645	24030705	24031401	24031574	4743	10,24,21,41	78129137125	46,21,51	117,67,56	198	99	4.82943e-05	0.00664617	0.06,0.085,0.071,0.141	0.164,0.135,0.313	-0.115
2087	ENSMUSG00000014075	Dynlt2b	chr16	+	32244058	32244128	32241637	32241771	32245675	32245739	2087	89,49,41,71	6,6,8,2	76,72,64	0,4,0	169	99	0.000162942	0.0157086	0.897,0.827,0.75,0.954	1.0,0.913,1.0	-0.114
14636	ENSMUSG00000057738	Sptan1	chr2	+	29904169	29904184	29903687	29903850	29905600	29905732	14636	65,40,43,61	153191132147	98,82,65	155137119	114	99	8.56462e-05	0.0102935	0.27,0.154,0.221,0.265	0.354,0.342,0.322	-0.112
4357	ENSMUSG00000052512	Nav2	chr7	+	49224994	49225003	49222055	49222201	49225395	49225568	4357	30,43,23,46	0,5,7,5	59,39,28	1,0,0	108	99	1.1799e-05	0.00233751	1.0,0.887,0.751,0.894	0.982,1.0,1.0	-0.111
17490	ENSMUSG00000033295	Ptprf	chr4	-	118075208	118075241	118074288	118074386	118077689	118077805	17490	19,16,7,25	89,163,114,88	28,24,15	64,65,49	132	99	2.59792e-05	0.00441843	0.138,0.069,0.044,0.176	0.247,0.217,0.187	-0.11
9833	ENSMUSG00000034848	Ttc21b	chr2	-	66016497	66016565	66014670	66015187	66018603	66018724	9833	22,25,6,19	0,8,0,1	13,12,11	0,0,0	167	99	0.000817159	0.0494353	1.0,0.649,1.0,0.918	1.0,1.0,1.0	-0.108
10530	ENSMUSG00000027455	Nsfl1c	chr2	+	151344374	151344380	151342634	151342709	151344933	151345099	10530	138,163,67,108	10,14,36,6	118,99,80	5,5,1	105	99	0.000185374	0.017138	0.929,0.917,0.637,0.944	0.957,0.949,0.987	-0.108
7745	ENSMUSG00000027900	Dram2	chr3	+	106478926	106479009	106473360	106473500	106480288	106480381	7745	39,45,30,34	3,2,5,1	42,40,63	0,1,0	182	99	0.000252226	0.0218612	0.876,0.924,0.765,0.949	1.0,0.956,1.0	-0.107
10179	ENSMUSG00000028478	Clta	chr4	+	44031399	44031435	44030214	44030268	44032400	44032846	10179	1,2,0,2	16,5,21,18	5,5,4	15,16,12	135	99	0.000737051	0.046623	0.044,0.227,0.0,0.075	0.196,0.186,0.196	-0.106
9028	ENSMUSG00000020528	Prpsap2	chr11	-	61646235	61646288	61643692	61643759	61647020	61647171	9028	92,63,83,49	5,11,8,7	56,49,54	1,2,2	152	99	0.00064549	0.0427827	0.923,0.789,0.871,0.82	0.973,0.941,0.946	-0.103
17303	ENSMUSG00000031256	Cstf2	chrX	+	132973163	132973223	132970593	132970656	132973884	132974026	17303	0,1,1,0	24,12,20,20	2,3,3	16,10,12	159	99	0.000677667	0.043946	0.0,0.049,0.03,0.0	0.072,0.157,0.135	-0.102
3414	ENSMUSG00000022498	Txndc11	chr16	-	10922429	10922523	10909449	10909650	10934658	10934788	3414	57,32,29,31	6,1,1,2	40,34,31	0,0,0	193	99	0.000395517	0.0297759	0.83,0.943,0.937,0.888	1.0,1.0,1.0	-0.101
6863	ENSMUSG00000028863	Meaf6	chr4	+	125001309	125001339	124996631	124996824	125002115	125002149	6863	2,3,2,7	28,30,21,16	0,1,0	27,29,16	129	99	0.000132284	0.0131758	0.052,0.071,0.068,0.251	0.0,0.026,0.0	0.102
511	ENSMUSG00000032702	Kank1	chr19	+	25401501	25401747	25400282	25400391	25403260	25403348	511	142,100,48,109	8,4,1,0	162,119,74	9,13,10	198	99	0.000506462	0.0362321	0.899,0.926,0.96,1.0	0.9,0.821,0.787	0.11
12371	ENSMUSG00000026305	Lrrfip1	chr1	+	91014780	91014846	91009862	91009901	91016355	91016433	12371	47,26,16,26	0,0,0,1	23,34,44	1,9,0	165	99	0.000101265	0.0112789	1.0,1.0,1.0,0.94	0.932,0.694,1.0	0.11
5126	ENSMUSG00000029086	Prom1	chr5	-	44215967	44215994	44213219	44213425	44220467	44220526	5126	1,1,21,1	10,13,27,9	0,1,0	7,7,8	126	99	9.59588e-05	0.0110388	0.073,0.057,0.379,0.08	0.0,0.101,0.0	0.114
8796	ENSMUSG00000028116	Myoz2	chr3	-	122827790	122827929	122819711	122819881	122828468	122828653	8796	43,11,4,29	0,0,0,1	134,150,82	8,16,5	198	99	1.60778e-06	0.000546887	1.0,1.0,1.0,0.935	0.893,0.824,0.891	0.114
22730	ENSMUSG00000060002	Chpt1	chr10	-	88316676	88316808	88312871	88313030	88318092	88318177	22730	77,77,36,49	1,3,0,0	57,42,39	5,3,4	198	99	0.000110447	0.011852	0.975,0.928,1.0,1.0	0.851,0.875,0.83	0.124
1719	ENSMUSG00000024049	Myom1	chr17	+	71389197	71389491	71387768	71387890	71391232	71391429	1719	440201143306	22,3,1,17	334309227	31,25,39	198	99	4.28333e-07	0.000188092	0.909,0.971,0.986,0.9	0.843,0.861,0.744	0.125
12473	ENSMUSG00000001507	Itga3	chr11	-	94953378	94953589	94952703	94952900	94953960	94954047	12473	28,67,18,21	0,0,0,0	33,23,20	5,2,0	198	99	0.000795947	0.0489589	1.0,1.0,1.0,1.0	0.767,0.852,1.0	0.127
8142	ENSMUSG00000045962	Wnk1	chr6	-	119929645	119929930	119928858	119928956	119933031	119933157	8142	144,84,53,100	15,7,0,3	48127187	6,15,36	198	99	0.000499524	0.0360217	0.828,0.857,1.0,0.943	0.8,0.809,0.722	0.13
22080	ENSMUSG00000087177	E130307A14Rik	chr10	-	39530517	39530684	39516375	39516507	39557468	39557545	22080	3,4,4,1	5,7,8,3	1,0,0	2,5,2	198	99	0.000364203	0.028612	0.231,0.222,0.2,0.143	0.2,0.0,0.0	0.132
15341	ENSMUSG00000029061	Mmp23	chr4	-	155735887	155736052	155735695	155735806	155736441	155736609	15341	27,31,1,25	1,0,0,0	55,57,61	6,9,1	198	99	4.10322e-06	0.00107207	0.931,1.0,1.0,1.0	0.821,0.76,0.968	0.133
15652	ENSMUSG00000036281	Snapc4	chr2	-	26268172	26268291	26268032	26268079	26268505	26268648	15652	4,6,5,0	5,15,9,13	2,0,0	10,5,8	198	99	0.000763464	0.0479572	0.286,0.167,0.217,0.0	0.091,0.0,0.0	0.137
5081	ENSMUSG00000029376	Mthfd2l	chr5	+	91148352	91148478	91122181	91122274	91168010	91169227	5081	26,39,35,19	0,0,0,0	38,20,26	3,1,3	198	99	0.000631382	0.042002	1.0,1.0,1.0,1.0	0.864,0.909,0.812	0.138
8791	ENSMUSG00000038975	Rabggtb	chr3	-	153615700	153615798	153615182	153615235	153615897	153615940	8791	64,78,80,67	115,56,72,73	72,33,25	99,85,85	197	99	0.000524641	0.0369462	0.219,0.412,0.358,0.316	0.268,0.163,0.129	0.14
12873	ENSMUSG00000050379	Septin6	chrX	-	36184021	36184066	36174978	36176907	36186492	36186683	12873	0,3,10,0	14,11,9,14	0,1,0	47,43,39	144	99	8.71172e-05	0.0103326	0.0,0.158,0.433,0.0	0.0,0.016,0.0	0.142
25858	ENSMUSG00000056267	Cep70	chr9	+	99145681	99145862	99144878	99145002	99157630	99157800	25858	26,32,18,26	0,0,0,0	24,26,33	3,1,3	198	99	0.000616947	0.0415012	1.0,1.0,1.0,1.0	0.8,0.929,0.846	0.142
2156	ENSMUSG00000022884	Eif4a2	chr16	+	22931100	22931207	22930566	22930646	22931916	22931934	2156	144139147136	190182102176	133124118	290247448	198	99	1.22873e-08	1.0623e-05	0.275,0.276,0.419,0.279	0.187,0.201,0.116	0.144
14471	ENSMUSG00000027940	Tpm3	chr3	+	89995707	89995783	89994980	89995051	89996354	89996430	14471	240347286238	68,25,25,33	194147105	46,45,35	175	99	9.87074e-05	0.0111918	0.666,0.887,0.866,0.803	0.705,0.649,0.629	0.144
7222	ENSMUSG00000063524	Eno1	chr4	+	150326578	150326637	150326223	150326282	150328461	150328531	7222	2745207217431720	130,69,22,79	1129922519	120111150	158	99	0	0	0.93,0.95,0.98,0.932	0.855,0.839,0.684	0.155
9567	ENSMUSG00000025781	Atp5c1	chr2	-	10061580	10061617	10060840	10060972	10063806	10063903	9567	319484386232	1072541330833	197185152	889842611	136	99	8.55814e-05	0.0102935	0.178,0.394,0.46,0.169	0.139,0.138,0.153	0.157
22930	ENSMUSG00000032363	Adamts7	chr9	+	90068974	90069120	90068512	90068605	90070321	90070491	22930	5,12,8,6	0,1,0,0	12,16,27	4,0,3	198	99	0.000419875	0.0312789	1.0,0.857,1.0,1.0	0.6,1.0,0.818	0.158
16828	ENSMUSG00000026193	Fn1	chr1	-	71642818	71643088	71641468	71641656	71644128	71644242	16828	104914505621100	37,37,8,52	992775409	122,97,75	198	99	0	0	0.934,0.951,0.972,0.914	0.803,0.8,0.732	0.164
3045	ENSMUSG00000022197	Pdzd2	chr15	-	12437189	12437345	12419543	12419658	12442565	12442698	3045	9,4,4,7	0,1,0,1	8,13,17	2,3,3	198	99	0.000183486	0.0171094	1.0,0.667,1.0,0.778	0.667,0.684,0.739	0.165
7490	ENSMUSG00000050017	Pitpnb	chr5	+	111533385	111533470	111530853	111530976	111534368	111536225	7490	174171106125	31,26,16,35	118100102	46,32,50	184	99	3.64662e-05	0.00543316	0.751,0.78,0.781,0.658	0.58,0.627,0.523	0.166
15782	ENSMUSG00000034573	Ptpn13	chr5	+	103691273	103691330	103689387	103689482	103698090	103698180	15782	29,36,28,20	0,0,1,0	27,22,11	1,1,5	156	99	0.000794365	0.0489589	1.0,1.0,0.947,1.0	0.945,0.933,0.583	0.166
19110	ENSMUSG00000051586	Mical3	chr6	-	120996656	120996740	120993721	120993820	120998143	120998314	19110	30,16,15,26	3,0,0,1	27,23,19	4,5,2	183	99	0.000834419	0.0499745	0.844,1.0,1.0,0.934	0.785,0.713,0.837	0.166
5369	ENSMUSG00000043510	Hscb	chr5	-	110982520	110982665	110978801	110978849	110983845	110983935	5369	55,52,42,42	0,0,0,0	68,49,56	2,7,8	198	99	1.29635e-08	1.0623e-05	1.0,1.0,1.0,1.0	0.944,0.778,0.778	0.167
21972	ENSMUSG00000019787	Trdn	chr10	+	33209227	33209245	33208431	33208461	33210977	33211010	21972	13,6,5,17	4,0,0,0	52,28,52	17,8,9	117	99	0.000387719	0.0297438	0.733,1.0,1.0,1.0	0.721,0.748,0.83	0.167
22454	ENSMUSG00000025026	Add3	chr19	+	53232740	53232836	53230934	53231058	53233428	53235371	22454	82,111,82,52	235,171,72,158	24,13,9	171136165	195	99	2.66454e-15	6.86232e-12	0.15,0.248,0.366,0.143	0.067,0.046,0.027	0.18
27154	ENSMUSG00000029647	Pan3	chr5	+	147424920	147425068	147391927	147391998	147456314	147456562	27154	29,16,22,16	0,0,0,1	16,22,24	4,2,2	198	99	3.92486e-05	0.00570624	1.0,1.0,1.0,0.889	0.667,0.846,0.857	0.182
19136	ENSMUSG00000035642	Aamdc	chr7	-	97214357	97214507	97199537	97199948	97224794	97224860	19136	11,13,9,7	0,1,0,0	17,11,19	4,1,2	198	99	0.000102424	0.0113282	1.0,0.867,1.0,1.0	0.68,0.846,0.826	0.183
22595	ENSMUSG00000019763	Rmnd1	chr10	-	4378408	4378465	4377444	4377691	4379076	4379171	22595	7,3,2,0	6,9,8,11	0,0,0	25,19,6	156	99	1.26314e-05	0.00244859	0.425,0.175,0.137,0.0	0.0,0.0,0.0	0.184
21564	ENSMUSG00000033419	Snap91	chr9	-	86674519	86674789	86674216	86674294	86675409	86675517	21564	5,4,2,5	0,0,0,0	32,53,65	6,5,5	198	99	6.83396e-07	0.000262133	1.0,1.0,1.0,1.0	0.727,0.841,0.867	0.188
2670	ENSMUSG00000023050	Map3k12	chr15	-	102416762	102416898	102413866	102414003	102417724	102417813	2670	3,4,5,4	3,9,6,8	1,1,1	10,6,8	198	99	0.000823639	0.0496608	0.333,0.182,0.294,0.2	0.048,0.077,0.059	0.191
22340	ENSMUSG00000069601	Ank3	chr10	+	69789269	69789302	69786781	69786888	69791755	69791980	22340	78,50,43,48	13,8,12,5	35,25,20	18,8,12	132	99	0.000683334	0.0441546	0.818,0.824,0.729,0.878	0.593,0.701,0.556	0.196
27681	ENSMUSG00000019969	Psen1	chr12	+	83746128	83746195	83734925	83735067	83746374	83746425	27681	22,30,24,13	0,3,0,1	22,16,9	2,6,2	166	99	0.00027519	0.0231829	1.0,0.856,1.0,0.886	0.868,0.614,0.729	0.199
24000	ENSMUSG00000017421	Zfp207	chr11	+	80286617	80286701	80286215	80286399	80289241	80289296	24000	17,27,18,24	0,2,0,2	26,16,16	6,2,4	183	99	0.000159198	0.0155145	1.0,0.88,1.0,0.867	0.701,0.812,0.684	0.204
5230	ENSMUSG00000048668	Rhno1	chr6	-	128339020	128339147	128336068	128336317	128339330	128339775	5230	1,9,9,6	2,12,8,10	2,1,0	7,8,1	198	99	0.000502122	0.0360647	0.2,0.273,0.36,0.231	0.125,0.059,0.0	0.205
14747	ENSMUSG00000024246	Thumpd2	chr17	-	81338052	81338443	81333760	81334399	81340060	81340169	14747	1,1,5,3	10,8,2,8	0,0,0	7,8,8	198	99	0.000316538	0.0257052	0.048,0.059,0.556,0.158	0.0,0.0,0.0	0.205
10275	ENSMUSG00000027406	Idh3b	chr2	-	130121475	130121646	130121232	130121357	130122182	130122243	10275	109,105,67,131	58,40,10,56	106,136,52	71,99,58	198	99	0.00079853	0.0489589	0.484,0.568,0.77,0.539	0.427,0.407,0.31	0.209
4802	ENSMUSG00000049411	Tmem241	chr18	-	12238910	12239060	12237155	12237237	12246451	12246529	4802	4,2,1,4	12,2,2,4	1,1,0	13,8,5	198	99	0.000274458	0.0231829	0.143,0.333,0.2,0.333	0.037,0.059,0.0	0.22
686	ENSMUSG00000024534	Sncaip	chr18	+	53041681	53041752	53039489	53040549	53048378	53048951	686	2,4,8,0	8,7,3,3	0,2,1	19,24,18	170	99	0.000124068	0.0128667	0.127,0.25,0.608,0.0	0.0,0.046,0.031	0.221
11100	ENSMUSG00000068877	Selenbp2	chr3	+	94604100	94604157	94600862	94600969	94604298	94604411	11100	2,2,2,2	1,0,0,1	1,3,1	3,2,0	156	99	0.000669001	0.0435406	0.559,1.0,1.0,0.559	0.175,0.488,1.0	0.225
936	ENSMUSG00000024302	Dtna	chr18	+	23630538	23630760	23608172	23608299	23668218	23668286	936	3,2,4,1	7,4,2,3	0,0,2	11,9,11	198	99	0.000242851	0.0212539	0.176,0.2,0.5,0.143	0.0,0.0,0.083	0.227
24242	ENSMUSG00000001482	Def8	chr8	+	124174055	124174102	124169734	124169790	124174526	124174651	24242	3,2,1,2	4,2,6,2	0,0,1	3,3,2	146	99	0.000810492	0.0491971	0.337,0.404,0.102,0.404	0.0,0.0,0.253	0.227
12269	ENSMUSG00000032333	Stoml1	chr9	+	58162816	58163096	58162123	58162323	58163922	58164020	12269	1,2,7,2	2,2,7,4	0,0,1	8,10,4	198	99	1.15334e-05	0.00231027	0.2,0.333,0.333,0.2	0.0,0.0,0.111	0.23
15856	ENSMUSG00000034101	Ctnnd1	chr2	-	84456363	84456481	84454613	84454902	84480749	84481020	15856	66,98,58,116	35,32,23,24	65,54,34	51,49,35	198	99	6.581e-06	0.00150572	0.485,0.605,0.558,0.707	0.389,0.355,0.327	0.232
25309	ENSMUSG00000032294	Pkm	chr9	+	59582850	59583017	59582311	59582478	59585326	59585508	25309	342384595180	439275132364	149205175	433475448	198	99	0.000159207	0.0155145	0.28,0.411,0.693,0.198	0.147,0.177,0.163	0.233
10139	ENSMUSG00000018417	Myo1b	chr1	-	51807808	51807895	51805980	51806067	51808162	51808249	10139	62,64,53,32	10,4,4,2	45,46,42	13,10,21	186	99	5.6062e-05	0.00748656	0.767,0.895,0.876,0.895	0.648,0.71,0.516	0.234
22594	ENSMUSG00000019763	Rmnd1	chr10	-	4378368	4378465	4377522	4377691	4379076	4379171	22594	6,7,4,3	6,9,8,11	0,0,0	25,19,6	196	99	4.97049e-09	4.97822e-06	0.336,0.282,0.202,0.121	0.0,0.0,0.0	0.235
25228	ENSMUSG00000059142	Zfp945	chr17	-	23080705	23080826	23080479	23080535	23084220	23084310	25228	14,11,8,1	6,8,9,7	0,1,5	13,4,13	198	99	0.000701381	0.0447722	0.538,0.407,0.308,0.067	0.0,0.111,0.161	0.239
3073	ENSMUSG00000022246	Rai14	chr15	-	10589344	10589431	10587923	10588010	10591672	10591701	3073	11,43,59,27	10,26,15,14	14,13,14	16,36,16	186	99	0.000242861	0.0212539	0.369,0.468,0.677,0.507	0.318,0.161,0.318	0.24
19230	ENSMUSG00000035048	Anapc13	chr9	+	102506745	102506776	102503861	102503886	102506961	102507087	19230	0,6,0,3	1,3,2,4	0,0,0	1,1,1	130	99	0.00032971	0.0265358	0.0,0.604,0.0,0.364	0.0,0.0,0.0	0.242
5361	ENSMUSG00000033209	Ttc28	chr5	+	111429745	111429769	111428540	111428617	111430636	111430766	5361	1,3,7,3	0,0,0,2	5,4,3	2,3,1	123	99	0.000385576	0.0297438	1.0,1.0,1.0,0.547	0.668,0.518,0.707	0.256
14830	ENSMUSG00000083844	Ube2d-ps	chr11	+	5715508	5715571	5712128	5712240	5730205	5731876	14830	21,22,12,15	3,0,1,0	13,8,6	6,7,0	162	99	0.000258555	0.0223025	0.811,1.0,0.88,1.0	0.57,0.411,1.0	0.262
24638	ENSMUSG00000039232	Stx11	chr10	-	12819895	12820030	12813952	12817727	12839743	12840006	24638	2,2,1,1	0,2,1,0	1,0,1	2,2,0	198	99	0.00053823	0.0374736	1.0,0.333,0.333,1.0	0.2,0.0,1.0	0.267
11818	ENSMUSG00000035325	Sec31a	chr5	-	100521283	100521574	100516152	100516211	100523066	100523190	11818	102,98,63,62	8,6,0,2	74,94,74	19,29,19	198	99	5.29601e-11	8.71612e-08	0.864,0.891,1.0,0.939	0.661,0.618,0.661	0.277
6605	ENSMUSG00000066036	Ubr4	chr4	+	139168502	139168607	139167955	139168133	139169996	139170134	6605	17,16,21,14	1,2,1,0	6,20,29	3,7,4	198	99	0.00016976	0.0161927	0.895,0.8,0.913,1.0	0.5,0.588,0.784	0.278
24369	ENSMUSG00000055013	Agap1	chr1	+	89694027	89694186	89671449	89671618	89716884	89717046	24369	21,22,17,13	1,2,3,2	20,20,10	6,11,5	198	99	0.000422048	0.0313115	0.913,0.846,0.739,0.765	0.625,0.476,0.5	0.282
23038	ENSMUSG00000039065	Atpsckmt	chr15	+	31603594	31603720	31602263	31602295	31606056	31606334	23038	2,1,4,2	1,0,1,0	2,4,2	1,2,1	198	99	8.00184e-05	0.0100879	0.5,1.0,0.667,1.0	0.5,0.5,0.5	0.292
11197	ENSMUSG00000026466	Tor1aip1	chr1	-	155895713	155895769	155893963	155894005	155898045	155898126	11197	12,17,9,6	19,21,10,17	0,0,0	43,26,17	155	99	2.10942e-15	6.33812e-12	0.287,0.341,0.365,0.184	0.0,0.0,0.0	0.294
14167	ENSMUSG00000074652	Myh7b	chr2	+	155459781	155459845	155459567	155459660	155460653	155460752	14167	23,16,10,39	0,1,0,0	21,19,20	6,6,5	163	99	6.62985e-10	9.19407e-07	1.0,0.907,1.0,1.0	0.68,0.658,0.708	0.295
25970	ENSMUSG00000043987	Cep164	chr9	-	45693249	45693546	45690987	45691134	45696180	45696327	25970	5,13,10,8	0,1,2,0	5,6,4	2,0,7	198	99	0.000392229	0.0297759	1.0,0.867,0.714,1.0	0.556,1.0,0.222	0.303
11817	ENSMUSG00000035325	Sec31a	chr5	-	100521238	100521574	100516152	100516211	100523066	100523190	11817	105,112,66,65	8,6,0,2	80,87,53	19,29,19	198	99	1.44018e-12	3.24545e-09	0.868,0.903,1.0,0.942	0.678,0.6,0.582	0.308
14054	ENSMUSG00000027806	Tsc22d2	chr3	+	58335648	58335720	58322135	58325034	58344737	58344896	14054	7,7,1,5	3,0,0,0	9,15,8	3,4,6	171	99	0.00036503	0.028612	0.575,1.0,1.0,1.0	0.635,0.685,0.436	0.308
7153	ENSMUSG00000046962	Zbtb21	chr16	-	97757957	97758100	97748634	97754293	97763613	97763809	7153	4,2,6,4	0,0,0,0	4,7,6	0,2,4	198	99	0.000162124	0.0157086	1.0,1.0,1.0,1.0	1.0,0.636,0.429	0.312
1276	ENSMUSG00000064043	Trerf1	chr17	+	47630277	47630604	47628693	47628847	47634203	47634588	1276	7,3,5,2	0,0,0,1	5,9,3	2,4,1	198	99	3.0919e-06	0.000899044	1.0,1.0,1.0,0.5	0.556,0.529,0.6	0.313
11015	ENSMUSG00000030083	Abtb1	chr6	-	88817691	88817763	88816608	88816753	88817819	88817882	11015	7,4,3,6	0,0,1,0	8,7,2	3,1,2	171	99	0.000109147	0.011852	1.0,1.0,0.635,1.0	0.607,0.802,0.367	0.317
16267	ENSMUSG00000053617	Sh3pxd2a	chr19	-	47308714	47308759	47302473	47302605	47331878	47331907	16267	34,16,3,10	0,0,0,0	18,20,23	15,0,11	144	99	1.26418e-08	1.0623e-05	1.0,1.0,1.0,1.0	0.452,1.0,0.59	0.319
240	ENSMUSG00000060224	Pyroxd2	chr19	-	42719757	42719912	42716095	42716216	42722159	42722316	240	5,5,2,10	0,0,0,0	9,6,12	1,4,2	198	99	9.44696e-06	0.00191359	1.0,1.0,1.0,1.0	0.818,0.429,0.75	0.334
23620	ENSMUSG00000031835	Mbtps1	chr8	-	120276296	120276445	120274138	120274624	120285128	120285180	23620	2,2,2,2	0,0,1,1	3,5,1	3,2,1	198	99	9.61335e-05	0.0110388	1.0,1.0,0.5,0.5	0.333,0.556,0.333	0.343
8985	ENSMUSG00000070883	Ccdc173	chr2	-	69602275	69602468	69592065	69592230	69606473	69606613	8985	8,4,7,1	0,0,3,0	8,4,9	2,3,4	198	99	0.000481265	0.0348444	1.0,1.0,0.538,1.0	0.667,0.4,0.529	0.353
2002	ENSMUSG00000024150	Mcfd2	chr17	-	87566177	87566309	87565355	87565517	87573262	87573323	2002	7,5,3,7	1,10,2,3	1,0,1	8,4,1	198	99	2.00658e-05	0.003654	0.778,0.2,0.429,0.538	0.059,0.0,0.333	0.356
13352	ENSMUSG00000003119	Cdk12	chr11	+	98140535	98140926	98136042	98136495	98154295	98154396	13352	21,21,18,14	0,0,0,0	16,18,5	3,2,4	198	99	1.27577e-07	7.41919e-05	1.0,1.0,1.0,1.0	0.727,0.818,0.385	0.357
1275	ENSMUSG00000064043	Trerf1	chr17	+	47630277	47630544	47628696	47628847	47634203	47634588	1275	5,2,6,2	0,0,0,1	3,11,2	2,4,1	198	99	3.98839e-06	0.00107207	1.0,1.0,1.0,0.5	0.429,0.579,0.5	0.372
10094	ENSMUSG00000050619	Zscan29	chr2	-	120999679	120999884	120996524	120997199	121000290	121000749	10094	10,9,9,9	2,0,1,1	9,13,3	3,5,5	198	99	0.000291636	0.0240074	0.714,1.0,0.818,0.818	0.6,0.565,0.231	0.372
16466	ENSMUSG00000078681	Tm2d3	chr7	+	65343598	65343691	65342809	65343317	65344917	65345075	16466	4,2,2,2	1,3,1,1	0,0,1	1,1,1	192	99	0.000108092	0.0118102	0.673,0.256,0.508,0.508	0.0,0.0,0.34	0.373
6755	ENSMUSG00000007812	Zfp655	chr5	+	145172115	145172201	145170250	145170412	145172546	145172673	6755	9,7,8,10	0,2,0,1	9,1,8	3,1,4	185	99	0.000149117	0.0146901	1.0,0.652,1.0,0.843	0.616,0.349,0.517	0.38
21600	ENSMUSG00000087174	5530601H04Rik	chrX	-	104086730	104086910	104082413	104083418	104087607	104087717	21600	1,5,4,0	0,0,0,1	3,1,0	0,4,7	198	99	2.36225e-06	0.00073585	1.0,1.0,1.0,0.0	1.0,0.111,0.0	0.38
7152	ENSMUSG00000046962	Zbtb21	chr16	-	97757957	97758094	97753729	97754293	97763613	97763801	7152	3,2,1,4	0,0,0,0	4,3,5	0,2,4	198	99	8.3325e-05	0.0102007	1.0,1.0,1.0,1.0	1.0,0.429,0.385	0.395
1769	ENSMUSG00000024163	Mapk8ip3	chr17	-	25139445	25139469	25136968	25137113	25142789	25142842	1769	21,26,22,25	5,10,3,6	12,6,8	17,10,9	123	99	5.40682e-07	0.000216609	0.772,0.677,0.855,0.77	0.362,0.326,0.417	0.4
22421	ENSMUSG00000019856	Fam184a	chr10	-	53511327	53511530	53509240	53509811	53517040	53517158	22421	4,2,6,6	0,1,1,1	4,5,0	4,1,2	198	99	0.000214707	0.0191621	1.0,0.5,0.75,0.75	0.333,0.714,0.0	0.401
27053	ENSMUSG00000020400	Tnip1	chr11	-	54846846	54847004	54831536	54831708	54853658	54853743	27053	1,4,1,1	0,0,0,1	1,0,1	2,2,0	198	99	2.9235e-06	0.000864013	1.0,1.0,1.0,0.333	0.2,0.0,1.0	0.433
3509	ENSMUSG00000044712	Slc38a6	chr12	+	73357763	73359298	73356918	73356971	73365750	73365790	3509	4,6,9,7	0,0,4,0	5,4,2	3,1,5	198	99	0.000394732	0.0297759	1.0,1.0,0.529,1.0	0.455,0.667,0.167	0.453
3514	ENSMUSG00000034442	Trmt5	chr12	-	73332677	73332749	73331465	73332049	73333457	73333484	3514	4,5,4,4	0,1,0,1	3,1,0	0,3,2	171	99	3.52878e-05	0.0053014	1.0,0.743,1.0,0.698	1.0,0.162,0.0	0.473
2001	ENSMUSG00000024150	Mcfd2	chr17	-	87566177	87566309	87565355	87565517	87573219	87573308	2001	7,4,2,7	2,1,0,0	0,0,1	1,2,0	198	99	5.12845e-06	0.00130219	0.636,0.667,1.0,1.0	0.0,0.0,1.0	0.492
13565	ENSMUSG00000110444	Gm10033	chr8	-	69829137	69829247	69827957	69828084	69848092	69848174	13565	8,3,2,2	0,1,0,1	3,2,0	1,3,1	198	99	1.21128e-05	0.00237358	1.0,0.6,1.0,0.5	0.6,0.25,0.0	0.492
14016	ENSMUSG00000040612	Ildr2	chr1	+	166118984	166119041	166098067	166098187	166131070	166131184	14016	2,3,9,4	1,2,0,0	1,0,1	1,2,1	156	99	2.32647e-06	0.00073585	0.559,0.488,1.0,1.0	0.388,0.0,0.388	0.503
17758	ENSMUSG00000022139	Mbnl2	chr14	+	120633123	120633177	120626311	120626575	120633862	120634016	17758	10,9,13,9	4,1,0,2	6,11,13	10,10,37	153	99	2.17987e-07	0.000112282	0.618,0.853,1.0,0.744	0.28,0.416,0.185	0.51
5644	ENSMUSG00000063889	Crem	chr18	-	3276693	3276729	3273421	3273578	3295039	3295182	5644	5,2,5,2	1,1,0,5	0,0,1	2,1,1	135	99	9.29692e-06	0.0019046	0.786,0.595,1.0,0.227	0.0,0.0,0.423	0.511
792	ENSMUSG00000042439	Zfp532	chr18	+	65715797	65715880	65715359	65715469	65715967	65716077	792	5,4,2,2	3,0,0,2	0,1,1	1,2,1	182	99	0.000101352	0.0112789	0.476,1.0,1.0,0.352	0.0,0.214,0.352	0.518
27853	ENSMUSG00000038260	Trpm4	chr7	-	44976695	44976876	44976400	44976564	44982805	44982876	27853	7,3,3,1	0,0,0,0	7,1,4	1,3,2	198	99	5.9886e-06	0.0014395	1.0,1.0,1.0,1.0	0.778,0.143,0.5	0.526
4022	ENSMUSG00000021306	Gpr137b	chr13	-	13535412	13535657	13533019	13534008	13535882	13536007	4022	1,3,1,2	0,0,0,0	0,2,3	4,0,3	198	99	8.62183e-07	0.000323822	1.0,1.0,1.0,1.0	0.0,1.0,0.333	0.556
16812	ENSMUSG00000038766	Gabpb2	chr3	-	95123524	95123579	95113773	95113913	95124899	95125005	16812	5,7,11,3	4,0,0,0	4,0,2	2,3,4	154	99	2.0994e-05	0.0037592	0.446,1.0,1.0,1.0	0.562,0.0,0.243	0.593
16811	ENSMUSG00000038766	Gabpb2	chr3	-	95116150	95116247	95113773	95113913	95124899	95125020	16811	2,13,5,9	4,0,0,0	0,4,2	2,3,4	196	99	1.65758e-05	0.00308071	0.202,1.0,1.0,1.0	0.0,0.402,0.202	0.599
24741	ENSMUSG00000034731	Dgkh	chr14	-	78813326	78813452	78807510	78807597	78814888	78814997	24741	2,1,4,3	1,0,0,0	0,1,5	4,2,8	198	99	6.12103e-09	5.80789e-06	0.5,1.0,1.0,1.0	0.0,0.2,0.238	0.729
24742	ENSMUSG00000034731	Dgkh	chr14	-	78813326	78813457	78807442	78807597	78814888	78814997	24742	6,2,4,6	1,0,0,0	0,1,11	4,2,8	198	99	1.10232e-09	1.41947e-06	0.75,1.0,1.0,1.0	0.0,0.2,0.407	0.735

## Sheet: SE_16.5_17.5
ID	GeneID	geneSymbol	chr	strand	exonStart_0base	exonEnd	upstreamES	upstreamEE	downstreamES	downstreamEE	ID	IJC_SAMPLE_1	SJC_SAMPLE_1	IJC_SAMPLE_2	SJC_SAMPLE_2	IncFormLen	SkipFormLen	PValue	FDR	IncLevel1	IncLevel2	IncLevelDifference
25745	ENSMUSG00000041471	Shld2	chr14	-	33991427	33991493	33989457	33990909	34030996	34031051	25745	0,0,0	2,1,4	1,0,1,10	0,4,0,0	165	99	6.36252e-06	0.00302073	0.0,0.0,0.0	1.0,0.0,1.0,1.0	-0.75
7053	ENSMUSG00000034751	Mast4	chr13	-	103089633	103089714	102990338	102990427	103094545	103094975	7053	0,2,0	2,1,4	2,4,1,4	0,3,0,0	180	99	2.50261e-07	0.000231933	0.0,0.524,0.0	1.0,0.423,1.0,1.0	-0.681
14482	ENSMUSG00000069631	Strada	chr11	-	106075387	106075445	106064504	106064607	106077926	106078006	14482	1,0,3	13,3,7	6,2,9,3	0,3,3,0	157	99	2.35094e-06	0.00138876	0.046,0.0,0.213	1.0,0.296,0.654,1.0	-0.651
11506	ENSMUSG00000026466	Tor1aip1	chr1	-	155895713	155895769	155893963	155894005	155898045	155898126	11506	0,0,0	22,31,31	14,28,10,9	0,0,19,13	155	99	5.85088e-14	2.28114e-10	0.0,0.0,0.0	1.0,1.0,0.252,0.307	-0.64
7455	ENSMUSG00000028960	Ube4b	chr4	-	149463728	149463866	149457284	149457426	149464490	149464795	7455	0,4,0	3,9,6	1,5,5,4	0,1,1,4	198	99	8.8948e-05	0.0175147	0.0,0.182,0.0	1.0,0.714,0.714,0.333	-0.63
4167	ENSMUSG00000021552	Gkap1	chr13	-	58421447	58421635	58411755	58412013	58421887	58421927	4167	0,0,1	2,2,3	1,2,1,1	0,0,1,1	198	99	3.66106e-05	0.00988969	0.0,0.0,0.143	1.0,1.0,0.333,0.333	-0.619
2978	ENSMUSG00000036197	Gxylt1	chr15	-	93163751	93163844	93159627	93159799	93172756	93173032	2978	1,2,0	1,3,1	2,1,3,3	1,0,0,1	192	99	8.68653e-07	0.000651289	0.34,0.256,0.0	0.508,1.0,1.0,0.607	-0.58
26127	ENSMUSG00000035934	Pknox2	chr9	-	36898463	36898568	36879673	36879782	36994502	36994572	26127	3,1,5	3,1,3	4,2,5,7	0,0,0,1	198	99	9.14537e-08	0.000104871	0.333,0.333,0.455	1.0,1.0,1.0,0.778	-0.571
20762	ENSMUSG00000036712	Cyld	chr8	+	89428932	89429066	89423674	89423727	89431853	89432507	20762	2,0,1	2,2,1	2,4,4,2	0,2,1,0	198	99	1.35294e-05	0.0044116	0.333,0.0,0.333	1.0,0.5,0.667,1.0	-0.57
12774	ENSMUSG00000033728	Lrrc14	chr15	+	76595555	76595730	76595163	76595283	76597066	76597123	12774	3,5,4	4,2,6	2,4,5,5	0,0,0,1	198	99	1.67356e-08	2.7187e-05	0.273,0.556,0.25	1.0,1.0,1.0,0.714	-0.569
19899	ENSMUSG00000092544	Gm20422	chr8	-	70196841	70196902	70195833	70196260	70197110	70197237	19899	5,5,5	3,5,4	3,6,6,7	0,0,0,0	160	99	4.43812e-12	1.44194e-08	0.508,0.382,0.436	1.0,1.0,1.0,1.0	-0.558
27351	ENSMUSG00000061462	Obscn	chr11	-	59003344	59003620	58998567	58998843	59006484	59006760	27351	2,3,1	3,5,1	3,9,3,3	0,1,2,0	198	99	1.12418e-05	0.00413486	0.25,0.231,0.333	1.0,0.818,0.429,1.0	-0.54
2135	ENSMUSG00000022537	Tmem44	chr16	-	30368210	30368279	30366160	30366287	30369180	30369396	2135	0,0,0	3,3,5	0,3,7,8	4,1,2,1	168	99	8.46229e-08	0.000103102	0.0,0.0,0.0	0.0,0.639,0.673,0.825	-0.534
6856	ENSMUSG00000025217	Btrc	chr19	+	45394983	45395025	45352190	45352325	45411571	45411679	6856	4,3,6	7,5,4	3,2,2,5	0,0,1,0	141	99	2.89576e-08	4.34231e-05	0.286,0.296,0.513	1.0,1.0,0.584,1.0	-0.531
15844	ENSMUSG00000027164	Traf6	chr2	+	101511169	101511372	101508784	101508965	101514823	101515141	15844	3,4,0	3,1,2	2,6,3,1	0,0,2,0	198	99	1.87039e-06	0.00125729	0.333,0.667,0.0	1.0,1.0,0.429,1.0	-0.524
9347	ENSMUSG00000055805	Fmnl1	chr11	+	103073841	103073859	103073467	103073593	103076446	103076555	9347	2,2,2	3,2,1	1,2,3,2	0,0,0,0	117	99	5.27454e-06	0.00263646	0.361,0.458,0.629	1.0,1.0,1.0,1.0	-0.517
2134	ENSMUSG00000022537	Tmem44	chr16	-	30368210	30368275	30366160	30366287	30369180	30369388	2134	0,0,0	3,3,5	0,3,6,5	4,1,2,1	164	99	2.61748e-07	0.000231933	0.0,0.0,0.0	0.0,0.644,0.644,0.751	-0.51
12776	ENSMUSG00000033728	Lrrc14	chr15	+	76595621	76595730	76595163	76595283	76597066	76597420	12776	5,6,6	4,2,6	2,5,4,5	0,0,0,1	198	99	7.32167e-08	9.51525e-05	0.385,0.6,0.333	1.0,1.0,1.0,0.714	-0.489
17634	ENSMUSG00000051177	Plcb1	chr2	+	135241168	135241286	135229717	135229804	135313972	135317167	17634	2,3,3	2,2,3	3,4,3,3	1,1,0,0	198	99	5.80004e-06	0.00282665	0.333,0.429,0.333	0.6,0.667,1.0,1.0	-0.452
19249	ENSMUSG00000029913	Prdm5	chr6	+	65839898	65839978	65808232	65808355	65846164	65846249	19249	8,3,10	4,5,7	1,11,9,9	0,1,1,2	179	99	7.95243e-05	0.0158395	0.525,0.249,0.441	1.0,0.859,0.833,0.713	-0.446
16020	ENSMUSG00000057378	Ryr3	chr2	-	112502579	112502676	112500931	112501038	112505613	112505726	16020	2,4,3	8,2,3	12,1,5,10	2,2,0,0	196	99	0.00026832	0.0405475	0.112,0.503,0.336	0.752,0.202,1.0,1.0	-0.421
13588	ENSMUSG00000058318	Phf21a	chr2	+	92017377	92017753	92016895	92016954	92044393	92044434	13588	2,0,0	4,1,1	4,1,2,3	2,1,1,1	198	99	0.000305921	0.0433959	0.2,0.0,0.0	0.5,0.333,0.5,0.6	-0.417
4489	ENSMUSG00000052512	Nav2	chr7	+	49203962	49204007	49197586	49198289	49206657	49206818	4489	10,6,19	8,7,7	10,9,15,7	1,0,4,0	144	99	7.46018e-05	0.0154712	0.462,0.371,0.651	0.873,1.0,0.721,1.0	-0.404
12766	ENSMUSG00000035504	Reep6	chr10	+	80170546	80170627	80169799	80169968	80170943	80172274	12766	1,3,5	9,1,2	1,2,4,1	0,1,1,0	180	99	2.76696e-05	0.00803665	0.058,0.623,0.579	1.0,0.524,0.688,1.0	-0.383
3572	ENSMUSG00000044712	Slc38a6	chr12	+	73357763	73359298	73356918	73356971	73365750	73365790	3572	1,4,3	4,1,2	1,10,3,8	1,0,0,1	198	99	8.42922e-06	0.00334868	0.111,0.667,0.429	0.333,1.0,1.0,0.8	-0.381
23765	ENSMUSG00000066406	Akap13	chr7	+	75333141	75333207	75326853	75327227	75334864	75335057	23765	0,0,1	9,5,6	3,3,5,6	1,12,2,11	165	99	5.02742e-06	0.00257907	0.0,0.0,0.091	0.643,0.13,0.6,0.247	-0.375
5693	ENSMUSG00000029267	Mtf2	chr5	+	108221172	108221320	108217027	108217229	108228690	108228707	5693	7,8,9	4,0,6	4,5,7,5	0,0,0,0	198	99	2.60889e-07	0.000231933	0.467,1.0,0.429	1.0,1.0,1.0,1.0	-0.368
8006	ENSMUSG00000036377	Cracd	chr5	+	76988634	76988770	76970312	76970484	76996663	76996828	8006	10,3,7	0,2,4	4,5,6,12	0,0,0,0	198	99	0.000228174	0.0361237	1.0,0.429,0.467	1.0,1.0,1.0,1.0	-0.368
2528	ENSMUSG00000022668	Gtpbp8	chr16	-	44565645	44565856	44564170	44564231	44566361	44566672	2528	7,2,3	2,2,3	4,8,7,1	0,1,0,1	198	99	2.65441e-05	0.00784018	0.636,0.333,0.333	1.0,0.8,1.0,0.333	-0.349
1463	ENSMUSG00000007570	Fance	chr17	+	28541619	28541745	28539763	28539830	28545067	28545258	1463	10,7,16	3,3,2	5,12,8,11	0,0,0,0	198	99	5.64387e-07	0.000478355	0.625,0.538,0.8	1.0,1.0,1.0,1.0	-0.346
1414	ENSMUSG00000005936	Kctd20	chr17	+	29176852	29177031	29171572	29171731	29180387	29180511	1414	5,5,7	0,2,4	2,2,4,3	0,0,0,0	198	99	0.00015428	0.0273413	1.0,0.556,0.467	1.0,1.0,1.0,1.0	-0.326
8525	ENSMUSG00000038170	Pde4dip	chr3	-	97616797	97616950	97610482	97610734	97617536	97617760	8525	11,21,45	4,4,8	20,47,39,51	0,0,0,0	198	99	3.09819e-11	8.62801e-08	0.579,0.724,0.738	1.0,1.0,1.0,1.0	-0.32
24845	ENSMUSG00000043251	Exoc3l	chr8	-	106021891	106022067	106021596	106021816	106022257	106022338	24845	14,6,12	3,2,4	8,4,7,6	0,0,0,1	198	99	2.27458e-06	0.00138876	0.7,0.6,0.6	1.0,1.0,1.0,0.75	-0.304
23813	ENSMUSG00000069895	Atxn1l	chr8	-	110462091	110462157	110461936	110461995	110464262	110464371	23813	5,4,8	1,1,5	1,3,6,6	0,0,1,0	165	99	9.82753e-06	0.00368419	0.75,0.706,0.49	1.0,1.0,0.783,1.0	-0.297
28880	ENSMUSG00000034488	Edil3	chr13	+	89125873	89125903	89092938	89093067	89190550	89190679	28880	8,3,0	3,1,3	1,1,3,0	0,0,0,1	129	99	0.000138584	0.0250592	0.672,0.697,0.0	1.0,1.0,1.0,0.0	-0.294
14977	ENSMUSG00000071181	3830408C21Rik	chr13	+	107168231	107168492	107162906	107162963	107169283	107169457	14977	2,1,3	4,0,2	1,1,1,2	1,0,0,0	198	99	6.73391e-05	0.0147495	0.2,1.0,0.429	0.333,1.0,1.0,1.0	-0.29
11089	ENSMUSG00000047909	Ankrd16	chr2	+	11789933	11790071	11789101	11789263	11791034	11791113	11089	19,20,12	34,19,24	17,27,36,50	10,17,17,11	198	99	4.05046e-05	0.0105279	0.218,0.345,0.2	0.459,0.443,0.514,0.694	-0.273
26314	ENSMUSG00000002109	Ddb2	chr2	-	91047010	91047153	91042794	91042959	91047397	91047575	26314	24,16,24	2,7,4	12,7,12,26	0,0,0,2	198	99	6.79001e-06	0.00307824	0.857,0.533,0.75	1.0,1.0,1.0,0.867	-0.253
20678	ENSMUSG00000100510	Hand2os1	chr8	-	57758289	57758450	57757298	57757467	57760113	57760210	20678	63122155	19,56,85	53176119178	16,2,49,0	198	99	8.18314e-06	0.00334868	0.624,0.521,0.477	0.624,0.978,0.548,1.0	-0.247
6330	ENSMUSG00000050812	Ecpas	chr4	-	58905003	58905107	58885367	58885498	58912475	58912704	6330	6,5,10	3,3,0	3,12,11,19	0,1,2,0	198	99	0.000359307	0.0480325	0.5,0.455,1.0	1.0,0.857,0.733,1.0	-0.246
2529	ENSMUSG00000022668	Gtpbp8	chr16	-	44565757	44565856	44564100	44564231	44566361	44566726	2529	10,15,8	2,2,3	8,15,14,12	0,1,0,1	198	99	0.000106819	0.020415	0.714,0.789,0.571	1.0,0.882,1.0,0.857	-0.243
4485	ENSMUSG00000052512	Nav2	chr7	+	49201344	49201797	49197586	49198289	49206657	49206744	4485	20,27,61	8,7,7	14,43,31,46	1,0,4,0	198	99	1.35783e-05	0.0044116	0.556,0.659,0.813	0.875,1.0,0.795,1.0	-0.241
4993	ENSMUSG00000037795	N4bp2	chr5	+	65945395	65945484	65943448	65943704	65947360	65948513	4993	6,16,27	4,2,2	8,15,15,16	0,0,2,0	188	99	2.40312e-05	0.00722498	0.441,0.808,0.877	1.0,1.0,0.798,1.0	-0.241
5853	ENSMUSG00000029217	Tec	chr5	-	72936763	72936829	72930551	72931228	72939345	72939518	5853	14,30,34	3,6,6	22,20,35,40	0,0,1,0	165	99	7.28493e-09	1.42012e-05	0.737,0.75,0.773	1.0,1.0,0.955,1.0	-0.235
14274	ENSMUSG00000003282	Plag1	chr4	-	3905446	3905805	3900995	3904947	3908905	3909002	14274	8,11,20	1,3,3	5,11,11,15	0,0,0,1	198	99	4.45244e-05	0.0107155	0.8,0.647,0.769	1.0,1.0,1.0,0.882	-0.232
11090	ENSMUSG00000047909	Ankrd16	chr2	+	11789980	11790071	11789103	11789263	11791034	11791113	11090	11,7,3	34,19,24	7,16,13,20	10,17,17,11	190	99	6.98775e-05	0.0150957	0.144,0.161,0.061	0.267,0.329,0.285,0.486	-0.22
8810	ENSMUSG00000028106	Rprd2	chr3	-	95693631	95693763	95692365	95692418	95694595	95694696	8810	14,17,20	4,3,2	6,16,13,21	0,2,0,0	198	99	1.19035e-05	0.00418415	0.636,0.739,0.833	1.0,0.8,1.0,1.0	-0.214
16885	ENSMUSG00000051984	Sec31b	chr19	-	44514654	44514754	44513914	44514093	44515043	44515142	16885	5,14,17	0,5,7	3,5,6,8	0,0,0,2	198	99	7.06447e-05	0.0150957	1.0,0.583,0.548	1.0,1.0,1.0,0.667	-0.206
23316	ENSMUSG00000021097	Clmn	chr12	-	104739440	104739533	104737738	104738222	104740031	104740102	23316	3,1,2	6,0,4	1,4,2,1	1,0,0,1	192	99	7.57029e-05	0.0155342	0.205,1.0,0.205	0.34,1.0,1.0,0.34	-0.2
8265	ENSMUSG00000027692	Tnik	chr3	+	28649055	28649142	28648170	28648281	28650220	28650409	8265	12,12,23	4,4,2	2,25,29,30	1,0,0,0	186	99	3.37748e-06	0.00177948	0.615,0.615,0.86	0.516,1.0,1.0,1.0	-0.182
12749	ENSMUSG00000027985	Lef1	chr3	+	130984671	130984755	130982983	130983074	130986777	130986900	12749	9,4,4	3,1,1	2,1,2,5	0,1,0,0	183	99	7.2976e-05	0.0152967	0.619,0.684,0.684	1.0,0.351,1.0,1.0	-0.175
15986	ENSMUSG00000017652	Cd40	chr2	+	164908422	164908484	164905387	164905481	164911548	164911635	15986	28,4,7	8,1,2	1,4,5,5	0,1,0,1	161	99	0.000109047	0.0206384	0.683,0.711,0.683	1.0,0.711,1.0,0.755	-0.174
26597	ENSMUSG00000090086	AI480526	chr5	-	123272686	123272780	123271785	123272493	123276017	123276172	26597	22,11,23	6,1,3	10,9,19,21	0,0,1,2	193	99	0.000197353	0.0323293	0.653,0.849,0.797	1.0,1.0,0.907,0.843	-0.171
16915	ENSMUSG00000026463	Atp2b4	chr1	-	133664353	133664389	133662785	133662947	133665727	133665856	16915	24,25,64	3,6,10	24,22,26,62	0,0,0,5	135	99	3.75417e-05	0.00988969	0.854,0.753,0.824	1.0,1.0,1.0,0.901	-0.165
21227	ENSMUSG00000037151	Lrrc20	chr10	+	61318114	61318261	61311579	61311668	61362838	61362988	21227	12,21,22	0,2,5	5,19,25,13	0,0,0,0	198	99	0.00029172	0.0424387	1.0,0.84,0.688	1.0,1.0,1.0,1.0	-0.157
27319	ENSMUSG00000036580	Spg20	chr3	+	55035919	55036010	55035637	55035796	55042830	55044732	27319	72,53,73	8,3,9	47,46,52,84	0,0,0,0	190	99	8.46468e-10	1.83345e-06	0.824,0.902,0.809	1.0,1.0,1.0,1.0	-0.155
19173	ENSMUSG00000043323	Fbrsl1	chr5	-	110524267	110524336	110524118	110524148	110525222	110525273	19173	27,31,42	9,3,0	17,30,37,32	0,0,2,0	168	99	4.14083e-05	0.0105447	0.639,0.859,1.0	1.0,1.0,0.916,1.0	-0.146
20316	ENSMUSG00000030720	Cln3	chr7	-	126179964	126180036	126179441	126179584	126180817	126180914	20316	17,19,16	0,3,5	9,18,11,27	0,0,1,1	171	99	0.000288654	0.0423085	1.0,0.786,0.649	1.0,1.0,0.864,0.94	-0.139
26003	ENSMUSG00000021782	Dlg5	chr14	-	24241215	24241359	24240385	24240569	24242859	24243022	26003	28,26,41	4,2,3	14,30,28,25	0,0,2,0	198	99	0.000192254	0.0323086	0.778,0.867,0.872	1.0,1.0,0.875,1.0	-0.13
5531	ENSMUSG00000043510	Hscb	chr5	-	110982520	110982665	110978801	110978849	110983845	110983935	5531	59,53,61	4,5,10	22,27,38,55	3,0,0,0	198	99	1.18191e-05	0.00418415	0.881,0.841,0.753	0.786,1.0,1.0,1.0	-0.121
5657	ENSMUSG00000024811	Tnks2	chr19	+	36853584	36853773	36852663	36852773	36856634	36856887	5657	116166259	16,31,46	102166169236	6,11,8,32	198	99	0.000173089	0.0301267	0.784,0.728,0.738	0.895,0.883,0.914,0.787	-0.12
12727	ENSMUSG00000026014	Raph1	chr1	-	60549575	60549650	60542676	60542754	60558138	60558219	12727	26,60,90	6,0,4	28,55,70,71	0,0,0,0	174	99	0.000200081	0.0325032	0.711,1.0,0.928	1.0,1.0,1.0,1.0	-0.12
2123	ENSMUSG00000034681	Rnps1	chr17	+	24637011	24637192	24633636	24633708	24637430	24637586	2123	134196256	27,12,23	79166200213	2,4,10,9	198	99	5.70594e-05	0.0130861	0.713,0.891,0.848	0.952,0.954,0.909,0.922	-0.117
17934	ENSMUSG00000058806	Col13a1	chr10	-	61741032	61741059	61738868	61738919	61744460	61744496	17934	10,4,4	6,2,1	2,1,2,1	1,1,0,0	126	99	0.000306191	0.0433959	0.567,0.611,0.759	0.611,0.44,1.0,1.0	-0.117
20511	ENSMUSG00000036860	Mrpl55	chr11	+	59095000	59095081	59093311	59093485	59095381	59095583	20511	21,32,53	2,3,3	19,60,109,69	0,1,0,1	180	99	0.000342817	0.0477348	0.852,0.854,0.907	1.0,0.971,1.0,0.974	-0.115
14010	ENSMUSG00000064080	Fbln2	chr6	+	91236611	91236752	91234706	91234808	91240320	91240455	14010	6,14,31	38,77,150	70,39,7,78	67,89,65,147	198	99	0.000271658	0.0407361	0.073,0.083,0.094	0.343,0.18,0.051,0.21	-0.113
24313	ENSMUSG00000042104	Uggt2	chr14	-	119232357	119232484	119222450	119224325	119235508	119235625	24313	67,44,46	0,5,4	19,19,15,36	0,0,0,0	198	99	0.000254357	0.0387378	1.0,0.815,0.852	1.0,1.0,1.0,1.0	-0.111
26054	ENSMUSG00000032267	Usp28	chr9	+	48943808	48943988	48943513	48943653	48946892	48947071	26054	89168197	7,17,17	84154172199	1,4,4,9	198	99	2.80339e-05	0.00803665	0.864,0.832,0.853	0.977,0.951,0.956,0.917	-0.101
18620	ENSMUSG00000054690	Emcn	chr3	+	137109744	137109783	137097353	137097467	137122481	137122571	18620	131,80,138	10,1,8	98,105,92,111	14,14,15,14	138	99	0.000251882	0.038663	0.904,0.983,0.925	0.834,0.843,0.815,0.85	0.102
9248	ENSMUSG00000048126	Col6a3	chr1	-	90743672	90744257	90738980	90739553	90757864	90757980	9248	71,19,36	1,0,0	43,28,18,63	9,2,0,1	198	99	0.000195733	0.0323293	0.973,1.0,1.0	0.705,0.875,1.0,0.969	0.104
9333	ENSMUSG00000027628	Aar2	chr2	+	156391804	156391947	156389503	156389803	156392568	156393369	9333	3,3,3	11,11,14	0,1,0,0	13,18,12,7	198	99	0.00023848	0.0370288	0.12,0.12,0.097	0.0,0.027,0.0,0.0	0.106
11787	ENSMUSG00000047996	Prrg1	chrX	-	77526031	77526067	77493218	77496778	77527356	77527517	11787	6,0,2	13,7,14	0,0,0,0	3,4,5,8	135	99	0.00038208	0.0496551	0.253,0.0,0.095	0.0,0.0,0.0,0.0	0.116
25081	ENSMUSG00000018334	Ksr1	chr11	-	78921906	78921948	78919854	78919909	78924043	78924209	25081	5,5,7	12,16,24	1,0,1,2	8,11,12,9	141	99	0.000362202	0.0480325	0.226,0.18,0.17	0.081,0.0,0.055,0.135	0.124
13257	ENSMUSG00000017686	Rhot1	chr11	+	80146687	80146783	80145485	80145688	80156567	80157593	13257	26,9,14	27,25,26	7,3,6,7	21,30,44,20	195	99	0.000239337	0.0370288	0.328,0.155,0.215	0.145,0.048,0.065,0.151	0.13
28585	ENSMUSG00000045273	Cenph	chr13	-	100898268	100898432	100896181	100896702	100900057	100900109	28585	79,44,51	0,2,0	29,24,29,48	0,3,6,4	198	99	5.83542e-05	0.0131991	1.0,0.917,1.0	1.0,0.8,0.707,0.857	0.131
22927	ENSMUSG00000035297	Cops4	chr5	+	100689402	100689518	100685163	100685334	100695169	100695646	22927	53,53,44	0,0,0	21,52,57,37	3,2,0,7	198	99	3.20419e-05	0.00892322	1.0,1.0,1.0	0.778,0.929,1.0,0.725	0.142
6966	ENSMUSG00000028763	Hspg2	chr4	+	137251665	137251767	137251162	137251201	137252246	137252453	6966	4,41,38	0,0,2	6,17,51,42	0,3,6,7	198	99	0.000100233	0.0195395	1.0,1.0,0.905	1.0,0.739,0.81,0.75	0.144
9404	ENSMUSG00000025278	Flnb	chr14	-	14547026	14547098	14546215	14546318	14550415	14550663	9404	36,27,38	0,0,1	16,17,18,47	4,2,0,6	171	99	4.16509e-05	0.0105447	1.0,1.0,0.957	0.698,0.831,1.0,0.819	0.149
17430	ENSMUSG00000029635	Cdk8	chr5	+	146229448	146229577	146222917	146223049	146231972	146232042	17430	34,41,59	0,0,1	20,17,23,38	3,0,5,3	198	99	2.99333e-05	0.00845681	1.0,1.0,0.967	0.769,1.0,0.697,0.864	0.156
17767	ENSMUSG00000042298	Ttc19	chr11	+	62174956	62174995	62174422	62174533	62175828	62175885	17767	16,28,39	0,2,0	17,21,14,24	1,3,4,5	138	99	7.81406e-05	0.0158395	1.0,0.909,1.0	0.924,0.834,0.715,0.775	0.158
25058	ENSMUSG00000022070	Bora	chr14	+	99290953	99290999	99287428	99287535	99294174	99294256	25058	38,24,24	1,1,0	8,15,29,26	2,2,5,3	145	99	0.000176797	0.0304239	0.963,0.942,1.0	0.732,0.837,0.798,0.855	0.163
23287	ENSMUSG00000019763	Rmnd1	chr10	-	4378408	4378465	4377444	4377691	4379076	4379171	23287	7,3,12	15,17,38	0,0,0,0	19,37,26,34	156	99	7.37466e-11	1.79702e-07	0.228,0.101,0.167	0.0,0.0,0.0,0.0	0.165
23092	ENSMUSG00000036676	Tmtc3	chr10	-	100320912	100320987	100313666	100313884	100323023	100323129	23092	4,0,5	9,10,6	0,0,0,0	3,10,3,2	174	99	4.63496e-05	0.0110188	0.202,0.0,0.322	0.0,0.0,0.0,0.0	0.175
1449	ENSMUSG00000012296	Tjap1	chr17	-	46582725	46582855	46575808	46575904	46593271	46593365	1449	18,17,21	19,27,36	2,8,6,5	18,26,34,34	198	99	2.91201e-06	0.00157685	0.321,0.239,0.226	0.053,0.133,0.081,0.068	0.178
11323	ENSMUSG00000030306	Tmtc1	chr6	-	148186354	148186468	148172873	148173017	148196012	148196180	11323	16,17,20	0,2,0	13,20,14,17	0,4,7,2	198	99	0.00037355	0.0491463	1.0,0.81,1.0	1.0,0.714,0.5,0.81	0.181
8400	ENSMUSG00000061755	Bod1l	chr5	-	41949139	41949280	41944880	41946292	41951569	41951723	8400	26,17,10	20,15,17	4,5,5,6	16,18,22,12	198	99	0.000110983	0.0208029	0.394,0.362,0.227	0.111,0.122,0.102,0.2	0.194
17868	ENSMUSG00000087403	Kantr	chrX	-	151103205	151103280	151081724	151081870	151110156	151110235	17868	4,1,3	4,12,3	0,0,1,0	1,3,4,1	174	99	0.000187563	0.0317945	0.363,0.045,0.363	0.0,0.0,0.125,0.0	0.226
6962	ENSMUSG00000028763	Hspg2	chr4	+	137251162	137251201	137249769	137249961	137251665	137251767	6962	5,31,35	0,0,3	4,13,29,38	3,2,10,3	138	99	0.000354059	0.0479307	1.0,1.0,0.893	0.489,0.823,0.675,0.901	0.242
9415	ENSMUSG00000040701	Ap1g2	chr14	-	55342038	55342115	55341819	55341915	55342287	55342384	9415	6,7,7	0,0,0	2,5,9,13	0,1,5,2	176	99	5.89065e-05	0.0131991	1.0,1.0,1.0	1.0,0.738,0.503,0.785	0.243
5350	ENSMUSG00000039782	Cpeb2	chr5	+	43395669	43395759	43394657	43394940	43401928	43402019	5350	3,4,5	1,0,0	2,9,6,8	1,4,4,0	189	99	0.000128265	0.0238133	0.611,1.0,1.0	0.512,0.541,0.44,1.0	0.247
19835	ENSMUSG00000035048	Anapc13	chr9	+	102506745	102506776	102503861	102503886	102506961	102507087	19835	2,3,3	9,4,6	0,0,0,0	1,2,2,4	130	99	1.22344e-05	0.00418415	0.145,0.364,0.276	0.0,0.0,0.0,0.0	0.262
9094	ENSMUSG00000075028	Prdm11	chr2	-	92805594	92806206	92802362	92804527	92810855	92811043	9094	13,24,18	0,0,0	5,15,15,20	2,2,6,0	198	99	7.2583e-06	0.00320394	1.0,1.0,1.0	0.556,0.789,0.556,1.0	0.275
1770	ENSMUSG00000040312	Cchcr1	chr17	+	35828687	35828836	35828072	35828126	35829113	35829180	1770	4,2,4	1,1,0	1,2,3,0	0,1,4,3	198	99	0.000177918	0.0304239	0.667,0.5,1.0	1.0,0.5,0.273,0.0	0.279
23286	ENSMUSG00000019763	Rmnd1	chr10	-	4378368	4378465	4377522	4377691	4379076	4379171	23286	19,15,17	15,17,38	1,0,0,0	19,37,26,34	196	99	0	0	0.39,0.308,0.184	0.026,0.0,0.0,0.0	0.287
24826	ENSMUSG00000031939	Taf1d	chr9	+	15218168	15218286	15217553	15217579	15219023	15219117	24826	6,2,3	4,2,4	0,1,0,1	1,7,1,3	198	99	8.3358e-06	0.00334868	0.429,0.333,0.273	0.0,0.067,0.0,0.143	0.293
18058	ENSMUSG00000033653	Vps8	chr16	+	21350029	21350112	21346215	21346342	21351812	21351911	18058	19,18,21	0,0,0	8,18,15,19	4,0,5,5	182	99	2.34763e-07	0.000231933	1.0,1.0,1.0	0.521,1.0,0.62,0.674	0.296
9633	ENSMUSG00000023206	Il15ra	chr2	+	11728322	11728421	11724823	11724916	11728906	11728939	9633	2,6,15	0,1,1	3,13,10,6	1,4,5,4	198	99	0.000102366	0.0197577	1.0,0.75,0.882	0.6,0.619,0.5,0.429	0.34
14736	ENSMUSG00000038174	Fam126b	chr1	-	58573643	58573811	58566179	58569418	58574548	58574708	14736	3,2,4	1,0,0	3,1,2,2	2,3,1,0	198	99	0.000138832	0.0250592	0.6,1.0,1.0	0.429,0.143,0.5,1.0	0.349
26867	ENSMUSG00000090841	Myl6	chr10	-	128328807	128328914	128328470	128328614	128329202	128329222	26867	8,24,29	0,0,0	10,17,17,20	11,0,0,26	198	99	1.20974e-05	0.00418415	1.0,1.0,1.0	0.312,1.0,1.0,0.278	0.352
27050	ENSMUSG00000020807	4933427D14Rik	chr11	-	72082103	72082170	72080373	72080584	72082244	72082460	27050	7,7,2	6,2,3	0,1,2,0	3,3,4,6	166	99	8.589e-06	0.00334868	0.41,0.676,0.284	0.0,0.166,0.23,0.0	0.358
22008	ENSMUSG00000022483	Col2a1	chr15	-	97898283	97898487	97897155	97897172	97902289	97902576	22008	7,3,1	0,1,0	0,1,1,0	4,0,0,1	198	99	3.57086e-05	0.00980429	1.0,0.6,1.0	0.0,1.0,1.0,0.0	0.367
6006	ENSMUSG00000001844	Zdhhc4	chr5	-	143314432	143314652	143314145	143314325	143314920	143314983	6006	3,4,2	0,0,1	3,4,3,4	1,3,3,2	198	99	3.74455e-05	0.00988969	1.0,1.0,0.5	0.6,0.4,0.333,0.5	0.375
15390	ENSMUSG00000048416	Mlf1	chr3	+	67298310	67298355	67291883	67292031	67300224	67300308	15390	101,92,247	73158119	8,46,38,35	126274276263	144	99	0	0	0.487,0.286,0.588	0.042,0.103,0.086,0.084	0.375
8884	ENSMUSG00000052688	Rab7b	chr1	+	131626153	131626369	131625566	131625693	131633333	131633437	8884	1,1,4	0,0,0	5,3,4,6	6,2,0,1	198	99	6.50819e-06	0.00302073	1.0,1.0,1.0	0.294,0.429,1.0,0.75	0.382
3393	ENSMUSG00000097451	Rian	chr12	+	109606700	109606762	109604272	109604360	109609847	109609895	3393	2,1,2	0,0,1	2,3,2,5	5,2,2,1	161	99	6.32891e-05	0.01402	1.0,1.0,0.552	0.197,0.48,0.381,0.755	0.397
12365	ENSMUSG00000086629	2810403D21Rik	chrX	+	107915077	107915204	107879834	107879961	107945069	107945161	12365	1,3,2	1,0,0	0,0,2,3	2,3,1,0	198	99	9.36096e-06	0.00357809	0.333,1.0,1.0	0.0,0.0,0.5,1.0	0.403
21458	ENSMUSG00000062861	Zfp28	chr7	+	6395180	6395295	6393398	6393559	6396365	6399914	21458	9,7,5	0,0,0	2,8,2,10	2,2,1,2	198	99	4.35492e-05	0.0107155	1.0,1.0,1.0	0.333,0.667,0.5,0.714	0.447
13714	ENSMUSG00000036437	Npy1r	chr8	+	67154039	67154188	67149843	67150174	67156434	67157277	13714	1,2,1	0,0,1	7,1,0,4	4,2,1,2	198	99	0.000134674	0.0247673	1.0,1.0,0.333	0.467,0.2,0.0,0.5	0.486
28497	ENSMUSG00000071291	Zfp58	chr13	-	67648020	67648036	67642721	67642848	67648529	67648606	28497	2,1,2	1,2,1	0,0,0,0	1,2,2,1	115	99	0.000385214	0.0497309	0.633,0.301,0.633	0.0,0.0,0.0,0.0	0.522
17932	ENSMUSG00000058806	Col13a1	chr10	-	61726986	61727043	61723027	61723135	61728734	61728761	17932	36,5,4	11,0,2	4,0,0,0	1,3,1,1	156	99	5.67998e-05	0.0130861	0.675,1.0,0.559	0.717,0.0,0.0,0.0	0.565
11604	ENSMUSG00000075324	Fign	chr2	-	63858253	63858311	63807680	63811243	63927238	63927408	11604	3,1,2	2,2,0	0,0,0,0	1,3,1,3	157	99	0.000195062	0.0323293	0.486,0.24,1.0	0.0,0.0,0.0,0.0	0.575
9550	ENSMUSG00000038323	1700066M21Rik	chr1	+	57418865	57418971	57416791	57417105	57419200	57419321	9550	1,1,2	0,0,0	0,1,0,0	2,0,1,1	198	99	1.27852e-08	2.26578e-05	1.0,1.0,1.0	0.0,1.0,0.0,0.0	0.75

## Sheet: SE_3d_14d
ID	GeneID	geneSymbol	chr	strand	exonStart_0base	exonEnd	upstreamES	upstreamEE	downstreamES	downstreamEE	ID	IJC_SAMPLE_1	SJC_SAMPLE_1	IJC_SAMPLE_2	SJC_SAMPLE_2	IncFormLen	SkipFormLen	PValue	FDR	IncLevel1	IncLevel2	IncLevelDifference
21207	ENSMUSG00000030583	Sipa1l3	chr7	-	29031372	29031468	29030722	29030969	29031649	29031815	21207	1,0,0,0	1,1,1,8	4,4,0,2	0,0,2,0	195	99	1.16688e-08	2.49647e-06	0.337,0.0,0.0,0.0	1.0,1.0,0.0,1.0	-0.666
15239	ENSMUSG00000040481	Bptf	chr11	-	106977537	106977723	106973338	106973526	106986541	106986751	15239	0,3,1,2	2,4,3,4	1,4,3,2	0,1,0,1	198	99	4.24929e-07	5.32308e-05	0.0,0.273,0.143,0.2	1.0,0.667,1.0,0.5	-0.638
10282	ENSMUSG00000020271	Fbxw11	chr11	+	32630200	32630302	32592865	32592935	32661771	32661997	10282	5,4,6,4	10,6,8,5	1,4,5,1	0,0,2,0	198	99	1.53392e-06	0.00016048	0.2,0.25,0.273,0.286	1.0,1.0,0.556,1.0	-0.637
22398	ENSMUSG00000014786	Slc9a5	chr8	+	106084212	106084283	106084025	106084115	106085005	106085135	22398	2,1,6,3	6,5,6,4	1,2,2,3	1,0,0,0	170	99	8.03578e-08	1.32213e-05	0.163,0.104,0.368,0.304	0.368,1.0,1.0,1.0	-0.607
23549	ENSMUSG00000032497	Lrrfip2	chr9	+	110996116	110996173	110990370	110990457	110996267	110996312	23549	0,0,0,2	1,2,1,4	19,14,12,7	2,8,3,4	156	99	5.05553e-08	9.08136e-06	0.0,0.0,0.0,0.241	0.858,0.526,0.717,0.526	-0.596
22621	ENSMUSG00000019944	Rhobtb1	chr10	+	69055276	69055369	69051131	69051182	69084600	69084802	22621	0,1,1,3	8,7,10,8	8,25,25,6	4,7,5,1	192	99	1.45661e-13	6.30349e-11	0.0,0.069,0.049,0.162	0.508,0.648,0.721,0.756	-0.588
3027	ENSMUSG00000036197	Gxylt1	chr15	-	93163751	93163844	93159627	93159799	93172756	93173032	3027	1,2,1,2	2,3,2,1	1,2,1,1	0,1,0,0	192	99	9.37084e-07	0.00010196	0.205,0.256,0.205,0.508	1.0,0.508,1.0,1.0	-0.584
14106	ENSMUSG00000062209	Erbb4	chr1	-	68329597	68329642	68329313	68329476	68337445	68337477	14106	2,2,0,3	1,4,1,4	1,2,3,2	1,0,0,0	144	99	1.49852e-07	2.25219e-05	0.579,0.256,0.0,0.34	0.407,1.0,1.0,1.0	-0.558
3847	ENSMUSG00000020642	Rnf144a	chr12	-	26455317	26455391	26439392	26439574	26465099	26465253	3847	4,0,1,0	3,1,5,1	1,2,1,2	1,2,0,0	173	99	0.00102133	0.0332429	0.433,0.0,0.103,0.0	0.364,0.364,1.0,1.0	-0.548
20299	ENSMUSG00000052852	Reep1	chr6	+	71776149	71776185	71772130	71772308	71782326	71782478	20299	3,1,7,2	4,7,0,7	9,14,9,12	0,0,0,2	135	99	7.11203e-08	1.19372e-05	0.355,0.095,1.0,0.173	1.0,1.0,1.0,0.815	-0.548
25874	ENSMUSG00000059974	Ntm	chr9	-	28917549	28917585	28907526	28907930	28920521	28920673	25874	3,0,1,3	4,9,1,5	1,1,1,2	0,0,2,0	135	99	1.82456e-05	0.00140087	0.355,0.0,0.423,0.306	1.0,1.0,0.268,1.0	-0.546
6802	ENSMUSG00000037017	Zscan21	chr5	+	138116097	138116182	138115164	138115250	138123239	138123952	6802	1,2,0,7	1,2,2,2	2,4,2,1	0,0,1,0	184	99	7.64623e-07	8.6149e-05	0.35,0.35,0.0,0.653	1.0,1.0,0.518,1.0	-0.541
7451	ENSMUSG00000028960	Ube4b	chr4	-	149463728	149463866	149457284	149457426	149464490	149464795	7451	2,14,6,5	1,5,11,16	15,10,14,13	1,2,0,0	198	99	9.57863e-10	2.39982e-07	0.5,0.583,0.214,0.135	0.882,0.714,1.0,1.0	-0.541
25091	ENSMUSG00000080316	Spaca6	chr17	+	18057926	18058033	18057770	18057848	18058348	18058505	25091	2,0,1,5	2,2,3,4	3,0,1,1	0,1,0,0	198	99	1.09545e-05	0.000891386	0.333,0.0,0.143,0.385	1.0,0.0,1.0,1.0	-0.535
6050	ENSMUSG00000039693	Msantd3	chr4	+	48549921	48549997	48540545	48540568	48552379	48552553	6050	2,3,1,2	7,3,2,1	4,3,1,1	0,0,1,0	175	99	8.52371e-08	1.38718e-05	0.139,0.361,0.22,0.531	1.0,1.0,0.361,1.0	-0.527
21828	ENSMUSG00000001247	Lsr	chr7	-	30662235	30662292	30661522	30661669	30665393	30665513	21828	2,2,1,1	3,2,1,1	1,1,2,1	0,0,1,0	156	99	1.0629e-06	0.000113701	0.297,0.388,0.388,0.388	1.0,1.0,0.559,1.0	-0.525
16347	ENSMUSG00000068735	Trp53i11	chr2	+	93019433	93019568	93017892	93018092	93027241	93027323	16347	3,5,6,1	13,19,40,5	3,6,2,3	0,5,1,1	198	99	0.000259587	0.0117128	0.103,0.116,0.07,0.091	1.0,0.375,0.5,0.6	-0.524
3374	ENSMUSG00000043079	Synpo	chr18	-	60742982	60743073	60733277	60737562	60757242	60757308	3374	3,2,3,3	2,6,4,2	2,4,2,3	0,4,0,0	190	99	0.00053146	0.0205455	0.439,0.148,0.281,0.439	1.0,0.343,1.0,1.0	-0.509
11547	ENSMUSG00000037938	Chchd5	chr2	+	128972097	128972238	128971619	128971777	128975194	128976054	11547	2,0,1,1	1,1,2,2	3,6,2,2	0,2,2,0	198	99	0.00027214	0.0121639	0.5,0.0,0.2,0.2	1.0,0.6,0.333,1.0	-0.508
7178	ENSMUSG00000027883	Gpsm2	chr3	-	108618592	108618896	108610180	108610402	108629356	108629625	7178	12,9,6,11	9,2,5,5	2,6,3,3	0,0,0,0	198	99	9.13769e-12	3.16347e-09	0.4,0.692,0.375,0.524	1.0,1.0,1.0,1.0	-0.502
4776	ENSMUSG00000025006	Sorbs1	chr19	-	40310236	40310404	40306465	40306512	40313190	40313276	4776	83,68,118,188	60,65,54,77	367496347193	15,8,3,5	198	99	0	0	0.409,0.343,0.522,0.55	0.924,0.969,0.983,0.951	-0.501
3339	ENSMUSG00000020589	Cyria	chr12	+	12326343	12326416	12312139	12312239	12354181	12354323	3339	0,1,0,3	2,1,1,3	1,1,1,1	0,1,1,0	172	99	0.00048824	0.0194083	0.0,0.365,0.0,0.365	1.0,0.365,0.365,1.0	-0.5
18391	ENSMUSG00000029392	Rilpl1	chr5	-	124634245	124634333	124631726	124631907	124639902	124639995	18391	10,11,12,17	40,33,42,83	112,241,124,99	47,51,43,33	187	99	0	0	0.117,0.15,0.131,0.098	0.558,0.714,0.604,0.614	-0.498
10280	ENSMUSG00000020271	Fbxw11	chr11	+	32602747	32602904	32592783	32592935	32661771	32661997	10280	12,13,10,6	10,6,8,5	8,5,7,1	0,0,2,0	198	99	3.5368e-07	4.64443e-05	0.375,0.52,0.385,0.375	1.0,1.0,0.636,1.0	-0.495
28067	ENSMUSG00000020456	Ogdh	chr11	+	6274877	6274922	6266764	6266855	6284532	6284648	28067	0,0,0,0	3,4,7,8	3,2,2,1	3,3,4,0	144	99	0.000141582	0.00713189	0.0,0.0,0.0,0.0	0.407,0.314,0.256,1.0	-0.494
10072	ENSMUSG00000054715	Zscan22	chr7	+	12637527	12638012	12631741	12631870	12640160	12641464	10072	1,0,5,1	1,5,1,0	1,1,2,2	0,0,0,0	198	99	2.66834e-05	0.00188877	0.333,0.0,0.714,1.0	1.0,1.0,1.0,1.0	-0.488
12339	ENSMUSG00000086629	2810403D21Rik	chrX	+	107915077	107915204	107879834	107879961	107929950	107930296	12339	4,3,2,2	3,3,9,3	0,2,2,2	2,0,0,0	198	99	0.000244514	0.0111383	0.4,0.333,0.1,0.25	0.0,1.0,1.0,1.0	-0.479
6229	ENSMUSG00000028207	Asph	chr4	-	9624359	9624401	9610842	9610938	9635900	9635969	6229	14,31,16,9	86,96,103,119	75,83,111,66	56,38,46,28	141	99	0	0	0.103,0.185,0.098,0.05	0.485,0.605,0.629,0.623	-0.476
8494	ENSMUSG00000042138	Msantd2	chr9	+	37402751	37402865	37400895	37401129	37424909	37425003	8494	2,1,5,0	1,2,6,1	5,3,3,1	2,0,0,1	198	99	0.00018282	0.00886057	0.5,0.2,0.294,0.0	0.556,1.0,1.0,0.333	-0.474
11654	ENSMUSG00000032883	Acsl3	chr1	+	78640857	78640997	78635541	78635820	78659309	78659727	11654	7,18,9,18	10,14,15,10	2,6,1,2	0,1,0,1	198	99	8.51192e-06	0.000710858	0.259,0.391,0.231,0.474	1.0,0.75,1.0,0.5	-0.474
18767	ENSMUSG00000045411	2410002F23Rik	chr7	+	43896661	43896840	43896210	43896247	43897675	43897719	18767	0,2,1,5	3,1,1,2	2,3,4,1	0,1,1,0	198	99	9.38388e-06	0.000776863	0.0,0.5,0.333,0.556	1.0,0.6,0.667,1.0	-0.47
12194	ENSMUSG00000027016	Zfp385b	chr2	-	77311670	77311709	77307078	77307189	77333883	77334026	12194	0,0,0,2	1,2,3,3	3,4,2,0	1,3,0,1	138	99	2.59053e-05	0.00185437	0.0,0.0,0.0,0.324	0.683,0.489,1.0,0.0	-0.462
20543	ENSMUSG00000052934	Fbxo31	chr8	-	122291376	122291463	122287124	122287201	122293013	122293085	20543	1,3,6,1	9,13,22,19	25,52,30,24	9,20,16,14	186	99	2.22045e-16	1.32123e-13	0.056,0.109,0.127,0.027	0.597,0.581,0.499,0.477	-0.459
13562	ENSMUSG00000058318	Phf21a	chr2	+	92017388	92017753	92016809	92016954	92044393	92044434	13562	2,4,6,4	1,2,3,1	1,3,6,2	0,0,0,0	198	99	8.00775e-06	0.000683747	0.5,0.5,0.5,0.667	1.0,1.0,1.0,1.0	-0.458
27195	ENSMUSG00000061462	Obscn	chr11	-	58952856	58953120	58944987	58945251	58957891	58958155	27195	0,2,0,2	2,1,2,1	7,11,5,9	3,0,6,0	198	99	0.000215372	0.0101007	0.0,0.5,0.0,0.5	0.538,1.0,0.294,1.0	-0.458
23548	ENSMUSG00000032497	Lrrfip2	chr9	+	110991915	110991969	110990370	110990457	110996267	110996312	23548	0,0,0,0	1,2,1,4	10,3,3,5	2,8,3,4	153	99	6.57391e-10	1.71471e-07	0.0,0.0,0.0,0.0	0.764,0.195,0.393,0.447	-0.45
26759	ENSMUSG00000016940	Kctd2	chr11	+	115320460	115320608	115320178	115320231	115320711	115321027	26759	3,0,1,4	1,1,4,2	2,1,2,2	1,0,1,0	198	99	4.0603e-05	0.00258569	0.6,0.0,0.111,0.5	0.5,1.0,0.5,1.0	-0.447
3451	ENSMUSG00000097451	Rian	chr12	+	109609847	109609895	109604272	109604360	109611695	109611765	3451	2,0,1,2	4,2,2,5	1,1,3,3	1,1,0,1	147	99	4.9785e-05	0.00307778	0.252,0.0,0.252,0.212	0.402,0.402,1.0,0.669	-0.439
11590	ENSMUSG00000075324	Fign	chr2	-	63927238	63927408	63801850	63811243	63928185	63928356	11590	3,5,2,5	1,3,1,3	8,5,11,5	0,0,0,1	198	99	3.67628e-07	4.7619e-05	0.6,0.455,0.5,0.455	1.0,1.0,1.0,0.714	-0.426
26654	ENSMUSG00000043987	Cep164	chr9	-	45717283	45718942	45714470	45714626	45721001	45721206	26654	11,3,9,14	3,7,3,6	4,3,4,1	1,0,0,0	198	99	5.26536e-07	6.30552e-05	0.647,0.176,0.6,0.538	0.667,1.0,1.0,1.0	-0.426
21844	ENSMUSG00000030924	Rexo5	chr7	+	119443481	119443669	119443070	119443287	119444605	119444724	21844	7,5,6,5	3,2,4,4	3,6,1,3	1,0,0,0	198	99	4.00377e-07	5.07529e-05	0.538,0.556,0.429,0.385	0.6,1.0,1.0,1.0	-0.423
3892	ENSMUSG00000059669	Taf1b	chr12	+	24559082	24559180	24554945	24555033	24559452	24559548	3892	14,9,18,20	11,6,12,18	11,13,12,3	1,2,3,0	197	99	6.69766e-05	0.00388812	0.39,0.43,0.43,0.358	0.847,0.766,0.668,1.0	-0.418
13524	ENSMUSG00000068394	Cep152	chr2	-	125413588	125413753	125411474	125411571	125418633	125418775	13524	7,12,4,6	3,0,2,7	3,4,2,2	0,0,0,0	198	99	3.74832e-08	7.20927e-06	0.538,1.0,0.5,0.3	1.0,1.0,1.0,1.0	-0.415
21590	ENSMUSG00000099137	Gm10603	chr7	-	100113734	100113868	100112783	100113018	100123914	100124053	21590	1,1,4,3	6,0,6,8	1,2,1,1	0,0,3,0	198	99	0.00133212	0.0405839	0.077,1.0,0.25,0.158	1.0,1.0,0.143,1.0	-0.414
2505	ENSMUSG00000005899	Smpd4	chr16	+	17453345	17453432	17449849	17449921	17456359	17456505	2505	17,15,12,21	11,8,7,14	15,16,16,15	1,1,1,2	186	99	4.30422e-08	7.8054e-06	0.451,0.499,0.477,0.444	0.889,0.895,0.895,0.8	-0.402
11605	ENSMUSG00000040998	Npnt	chr3	-	132620133	132620226	132615656	132615776	132623221	132623314	11605	3,4,0,0	3,2,4,5	5,4,3,7	4,1,1,1	192	99	0.00126124	0.0390493	0.34,0.508,0.0,0.0	0.392,0.673,0.607,0.783	-0.402
20581	ENSMUSG00000100510	Hand2os1	chr8	-	57758289	57758450	57757298	57757467	57760113	57760210	20581	87,129,199,78	219113198371	82133134102	50,57,52,0	198	99	6.03991e-07	7.09914e-05	0.166,0.363,0.334,0.095	0.451,0.538,0.563,1.0	-0.399
6228	ENSMUSG00000028207	Asph	chr4	-	9624359	9624401	9604515	9604629	9635900	9635969	6228	12,30,11,7	8,10,12,11	67,66,97,59	10,8,8,4	141	99	1.69773e-08	3.47596e-06	0.513,0.678,0.392,0.309	0.825,0.853,0.895,0.912	-0.398
5269	ENSMUSG00000032878	Ccdc85a	chr11	-	28346045	28346165	28335684	28338948	28384080	28384157	5269	0,0,2,0	2,4,1,5	1,3,4,1	2,1,5,0	198	99	0.00122416	0.038025	0.0,0.0,0.5,0.0	0.2,0.6,0.286,1.0	-0.397
26974	ENSMUSG00000031816	Mthfsd	chr8	-	121834260	121834381	121833608	121833712	121834932	121835027	26974	1,1,0,4	5,1,2,2	0,2,2,1	1,1,0,0	198	99	0.000825026	0.0282105	0.091,0.333,0.0,0.5	0.0,0.5,1.0,1.0	-0.394
19329	ENSMUSG00000045319	Proser2	chr2	-	6134438	6134640	6118703	6118924	6134852	6134950	19329	7,2,2,2	3,6,3,1	2,2,4,1	1,0,2,0	198	99	0.00146037	0.0430446	0.538,0.143,0.25,0.5	0.5,1.0,0.5,1.0	-0.392
24176	ENSMUSG00000004319	Clcn3	chr8	-	61428765	61428941	61391673	61394448	61435809	61436273	24176	8,6,12,9	3,2,7,3	8,8,6,6	1,0,0,0	198	99	3.72678e-08	7.20927e-06	0.571,0.6,0.462,0.6	0.8,1.0,1.0,1.0	-0.392
24541	ENSMUSG00000015882	Lcorl	chr5	-	45893072	45893166	45854522	45859339	45904397	45904649	24541	9,10,9,12	3,1,4,7	4,2,4,3	0,0,0,0	193	99	1.7825e-10	5.38739e-08	0.606,0.837,0.536,0.468	1.0,1.0,1.0,1.0	-0.388
10781	ENSMUSG00000041757	Plekha6	chr1	+	133203549	133203603	133202530	133202617	133208076	133208145	10781	1,0,1,2	3,2,1,2	3,6,6,6	2,3,1,2	153	99	0.000330822	0.0141237	0.177,0.0,0.393,0.393	0.493,0.564,0.795,0.66	-0.387
19617	ENSMUSG00000051586	Mical3	chr6	-	120943014	120943077	120939715	120939826	120946315	120946453	19617	9,17,20,19	7,12,13,15	12,27,30,14	3,1,2,2	162	99	2.60241e-08	5.21606e-06	0.44,0.464,0.485,0.436	0.71,0.943,0.902,0.811	-0.385
24466	ENSMUSG00000040396	Abhd13	chr8	+	10032863	10032970	10027706	10028019	10037384	10042155	24466	2,2,4,1	2,3,3,3	1,1,1,1	0,1,0,1	198	99	0.000803641	0.0277824	0.333,0.25,0.4,0.143	1.0,0.333,1.0,0.333	-0.385
23676	ENSMUSG00000061589	Dot1l	chr10	+	80627577	80627673	80626444	80627395	80627976	80628607	23676	11,2,6,13	3,5,5,7	5,5,3,2	1,0,0,1	195	99	8.17196e-06	0.000688506	0.651,0.169,0.379,0.485	0.717,1.0,1.0,0.504	-0.384
25975	ENSMUSG00000035934	Pknox2	chr9	-	36898463	36898568	36879673	36879782	36994502	36994572	25975	4,4,4,8	1,2,2,1	4,7,1,2	0,0,0,0	198	99	0.00111677	0.0356786	0.667,0.5,0.5,0.8	1.0,1.0,1.0,1.0	-0.383
11002	ENSMUSG00000026414	Tnnt2	chr1	+	135778116	135778125	135777087	135777198	135778448	135778558	11002	4800275039963170	5750767481468510	7.02611e+16	4341538921631590	108	99	0	0	0.433,0.247,0.31,0.255	0.597,0.654,0.772,0.744	-0.38
914	ENSMUSG00000024384	Iws1	chr18	+	32226591	32226750	32226170	32226282	32230202	32230572	914	17,16,10,7	28,20,31,23	17,26,25,17	5,12,8,7	198	99	1.29953e-09	3.17235e-07	0.233,0.286,0.139,0.132	0.63,0.52,0.61,0.548	-0.379
24095	ENSMUSG00000029207	Apbb2	chr5	-	66480944	66480950	66470657	66470772	66520060	66520188	24095	6,3,4,8	9,9,11,21	9,9,10,10	6,2,5,6	105	99	3.07769e-05	0.002131	0.386,0.239,0.255,0.264	0.586,0.809,0.653,0.611	-0.379
3867	ENSMUSG00000021000	Mia2	chr12	+	59193121	59193148	59184483	59184572	59193632	59193658	3867	13,9,17,17	11,28,16,15	36,35,26,12	7,8,4,4	126	99	8.05458e-08	1.32213e-05	0.481,0.202,0.455,0.471	0.802,0.775,0.836,0.702	-0.376
6132	ENSMUSG00000029390	Tmed2	chr5	+	124681549	124681570	124681142	124681227	124684958	124685066	6132	68,55,68,53	254285296343	187166203113	137,170,127,82	120	99	0	0	0.181,0.137,0.159,0.113	0.53,0.446,0.569,0.532	-0.372
4452	ENSMUSG00000056698	Elmod3	chr6	-	72573418	72573449	72571722	72572003	72575304	72575325	4452	2,2,3,2	3,1,1,2	1,1,7,3	0,0,0,2	130	99	8.65977e-05	0.00473824	0.337,0.604,0.696,0.432	1.0,1.0,1.0,0.533	-0.366
8140	ENSMUSG00000060913	Trim55	chr3	+	19728417	19728705	19726919	19727161	19745640	19746585	8140	129119149219	121132140163	107,147,88,103	0,35,33,32	198	99	5.79978e-08	1.01315e-05	0.348,0.311,0.347,0.402	1.0,0.677,0.571,0.617	-0.364
23551	ENSMUSG00000032497	Lrrfip2	chr9	+	110996267	110996312	110990370	110990457	110999323	110999392	23551	1,8,6,15	22,25,28,43	39,22,20,12	13,18,18,12	144	99	8.65994e-09	1.91737e-06	0.03,0.18,0.128,0.193	0.673,0.457,0.433,0.407	-0.36
16864	ENSMUSG00000031864	Ints10	chr8	+	69277703	69277781	69276841	69276919	69279928	69280153	16864	6,1,2,6	4,2,1,2	2,5,4,1	1,1,0,0	177	99	3.65446e-05	0.00239947	0.456,0.219,0.528,0.627	0.528,0.737,1.0,1.0	-0.359
18281	ENSMUSG00000033099	Nol12	chr15	+	78820008	78820099	78819407	78819894	78820678	78820781	18281	3,2,3,2	2,2,2,2	0,2,1,1	1,0,0,0	190	99	1.75922e-05	0.00136168	0.439,0.343,0.439,0.343	0.0,1.0,1.0,1.0	-0.359
21570	ENSMUSG00000037936	Scarb1	chr5	-	125358168	125358297	125354150	125354929	125360962	125361109	21570	35,31,29,42	28,25,15,29	29,47,46,33	6,6,7,3	198	99	3.65421e-10	1.0084e-07	0.385,0.383,0.492,0.42	0.707,0.797,0.767,0.846	-0.359
4775	ENSMUSG00000025006	Sorbs1	chr19	-	40298024	40298777	40288686	40288746	40300112	40300307	4775	55,39,65,100	34,40,57,73	170290166138	40,45,30,20	198	99	0	0	0.447,0.328,0.363,0.407	0.68,0.763,0.735,0.775	-0.352
16799	ENSMUSG00000026927	Entr1	chr2	-	26278927	26279077	26278503	26278572	26279160	26279303	16799	3,3,2,3	1,2,2,2	3,1,3,2	1,0,1,0	198	99	6.18224e-05	0.00364446	0.6,0.429,0.333,0.429	0.6,1.0,0.6,1.0	-0.352
7613	ENSMUSG00000054752	Fsd1l	chr4	+	53687206	53687239	53686387	53686517	53693983	53694084	7613	1,3,2,2	5,5,12,12	10,6,11,8	9,7,7,3	132	99	3.02053e-05	0.00209905	0.13,0.31,0.111,0.111	0.455,0.391,0.541,0.667	-0.348
18451	ENSMUSG00000033590	Myo5c	chr9	+	75158722	75158804	75157654	75157798	75159805	75159913	18451	10,1,4,10	5,1,0,2	7,6,5,1	0,0,0,0	181	99	0.000125961	0.00644736	0.522,0.354,1.0,0.732	1.0,1.0,1.0,1.0	-0.348
26125	ENSMUSG00000057969	Sema3b	chr9	-	107483748	107484133	107482645	107482786	107484232	107484291	26125	2,2,7,5	2,0,3,2	5,8,9,5	0,0,1,0	198	99	4.20428e-05	0.00265959	0.333,1.0,0.538,0.556	1.0,1.0,0.818,1.0	-0.348
11080	ENSMUSG00000059772	Slx1b	chr7	-	126291924	126291976	126291099	126291831	126294596	126294811	11080	10,0,3,9	2,1,2,2	3,1,1,1	0,0,1,0	151	99	0.000706142	0.0253214	0.766,0.0,0.496,0.747	1.0,1.0,0.396,1.0	-0.347
9763	ENSMUSG00000000827	Tpd52l2	chr2	+	181152296	181152323	181149958	181150060	181153366	181153408	9763	9,5,11,30	24,22,16,40	28,45,37,24	16,14,20,13	126	99	1.64496e-07	2.40936e-05	0.228,0.152,0.351,0.371	0.579,0.716,0.592,0.592	-0.344
10153	ENSMUSG00000028078	Dclk2	chr3	-	86696715	86696797	86694655	86694719	86699301	86699418	10153	1,1,1,1	2,3,0,1	1,3,5,1	0,0,1,1	181	99	2.54664e-06	0.000253877	0.215,0.154,1.0,0.354	1.0,1.0,0.732,0.354	-0.341
9585	ENSMUSG00000001211	Agpat3	chr10	-	78187460	78187545	78165109	78165170	78188046	78188323	9585	4,10,8,13	8,1,3,0	3,11,5,4	0,0,0,0	184	99	1.93106e-06	0.000196425	0.212,0.843,0.589,1.0	1.0,1.0,1.0,1.0	-0.339
457	ENSMUSG00000025085	Ablim1	chr19	-	57065845	57065929	57057291	57057369	57068244	57068303	457	12,18,11,22	74,71,87,133	62,166,129,72	50,110,80,62	183	99	0	0	0.081,0.121,0.064,0.082	0.401,0.449,0.466,0.386	-0.338
12549	ENSMUSG00000074829	2010315B03Rik	chr9	-	124074305	124074380	124057987	124058114	124075189	124075301	12549	2,3,3,5	0,2,2,3	1,2,5,2	0,0,1,0	174	99	3.40218e-05	0.00226507	1.0,0.46,0.46,0.487	1.0,1.0,0.74,1.0	-0.333
2252	ENSMUSG00000039473	Ubn1	chr16	+	4871591	4871705	4867931	4868645	4872940	4873228	2252	0,1,1,2	6,9,8,3	2,3,3,2	1,2,2,2	198	99	0.000128628	0.00656623	0.0,0.053,0.059,0.25	0.5,0.429,0.429,0.333	-0.332
20925	ENSMUSG00000059263	Usp47	chr7	+	111646133	111646193	111622751	111622953	111652423	111652627	20925	20,20,27,19	17,19,24,23	19,26,30,15	6,4,9,3	159	99	6.41506e-07	7.40297e-05	0.423,0.396,0.412,0.34	0.663,0.802,0.675,0.757	-0.332
9177	ENSMUSG00000037736	Limch1	chr5	+	67193368	67193446	67191508	67191632	67201688	67201797	9177	0,1,3,1	18,28,19,16	18,43,24,16	17,22,33,25	177	99	7.43849e-15	3.54091e-12	0.0,0.02,0.081,0.034	0.372,0.522,0.289,0.264	-0.328
18088	ENSMUSG00000035181	Heatr5a	chr12	-	51958987	51959014	51956740	51956876	51961756	51961926	18088	2,2,1,4	5,5,9,16	5,5,7,5	5,4,5,3	126	99	0.000188386	0.0090354	0.239,0.239,0.08,0.164	0.44,0.495,0.524,0.567	-0.326
27559	ENSMUSG00000015214	Mtmr1	chrX	+	70420492	70420516	70413404	70413510	70426805	70426881	27559	4,4,2,0	6,0,3,2	0,2,2,2	1,0,0,0	123	99	3.94337e-05	0.00253668	0.349,1.0,0.349,0.0	0.0,1.0,1.0,1.0	-0.326
12028	ENSMUSG00000042323	Pbrm1	chr14	+	30744676	30744816	30741094	30741250	30745023	30745136	12028	9,13,12,14	5,3,3,1	1,2,4,5	0,0,0,0	198	99	1.18854e-08	2.51456e-06	0.474,0.684,0.667,0.875	1.0,1.0,1.0,1.0	-0.325
13196	ENSMUSG00000042359	Osbpl6	chr2	+	76390529	76390604	76385357	76385461	76395127	76395293	13196	2,2,0,2	0,3,3,1	2,5,3,2	2,1,0,0	174	99	0.000588317	0.0222707	1.0,0.275,0.0,0.532	0.363,0.74,1.0,1.0	-0.324
19306	ENSMUSG00000029775	Klhdc10	chr6	+	30427707	30427794	30401894	30402149	30439642	30439864	19306	4,4,8,6	7,6,5,5	2,4,3,1	0,1,1,1	186	99	0.00101358	0.0331038	0.233,0.262,0.46,0.39	1.0,0.68,0.615,0.347	-0.324
10202	ENSMUSG00000032355	Mlip	chr9	-	77097788	77097872	77097605	77097665	77097953	77098019	10202	11,17,10,10	46,30,42,62	28,45,58,23	17,33,31,18	183	99	3.55271e-15	1.78019e-12	0.115,0.235,0.114,0.08	0.471,0.425,0.503,0.409	-0.316
124	ENSMUSG00000025035	Arl3	chr19	-	46529881	46529949	46519545	46519825	46530790	46530976	124	30,29,45,26	72,55,86,86	52,45,29,25	36,27,12,13	167	99	3.8991e-13	1.61397e-10	0.198,0.238,0.237,0.152	0.461,0.497,0.589,0.533	-0.314
23261	ENSMUSG00000025353	Ormdl2	chr10	-	128656129	128656429	128655822	128655974	128657410	128657475	23261	8,17,17,9	3,4,1,3	13,13,11,7	0,0,0,0	198	99	5.65718e-08	9.97393e-06	0.571,0.68,0.895,0.6	1.0,1.0,1.0,1.0	-0.314
27870	ENSMUSG00000025786	Zdhhc3	chr9	-	122927987	122928039	122913278	122913375	122929327	122929657	27870	1,1,2,5	1,1,2,6	3,2,2,2	1,1,0,1	151	99	0.000617904	0.0232062	0.396,0.396,0.396,0.353	0.663,0.567,1.0,0.567	-0.314
10409	ENSMUSG00000020532	Acaca	chr11	+	84181113	84181137	84171217	84171336	84183716	84183860	10409	6,2,3,18	3,3,5,2	2,5,8,3	1,1,0,0	123	99	1.90258e-05	0.00143931	0.617,0.349,0.326,0.879	0.617,0.801,1.0,1.0	-0.312
15310	ENSMUSG00000048416	Mlf1	chr3	+	67298310	67298355	67291883	67292031	67300224	67300308	15310	287146108329	224359397276	259477477309	179124190106	144	99	1.98308e-07	2.79702e-05	0.468,0.219,0.158,0.45	0.499,0.726,0.633,0.667	-0.308
22939	ENSMUSG00000000326	Comt	chr16	-	18243053	18243110	18230439	18230707	18245105	18245354	22939	23,23,32,22	15,8,15,7	14,25,23,16	1,1,0,3	156	99	1.59559e-07	2.35516e-05	0.493,0.646,0.575,0.666	0.899,0.941,1.0,0.772	-0.308
28664	ENSMUSG00000020652	Cenpo	chr12	-	4281515	4281682	4267207	4267322	4283530	4283657	28664	9,11,14,17	4,2,2,3	6,6,7,6	0,0,0,0	198	99	6.30427e-08	1.08435e-05	0.529,0.733,0.778,0.739	1.0,1.0,1.0,1.0	-0.305
3931	ENSMUSG00000047022	Mipol1	chr12	+	57350130	57350337	57277212	57277397	57352796	57352923	3931	4,7,3,5	2,0,2,3	5,3,5,4	0,1,0,0	198	99	7.20501e-05	0.0041075	0.5,1.0,0.429,0.455	1.0,0.6,1.0,1.0	-0.304
6358	ENSMUSG00000050812	Ecpas	chr4	-	58905003	58905107	58885367	58885498	58912475	58912704	6358	13,12,12,19	5,4,3,2	10,14,9,19	0,1,0,0	198	99	1.29137e-07	1.98298e-05	0.565,0.6,0.667,0.826	1.0,0.875,1.0,1.0	-0.304
155	ENSMUSG00000025221	Kcnip2	chr19	-	45784717	45785625	45784018	45784143	45804169	45804461	155	11,20,16,12	4,9,14,10	17,38,24,13	2,7,4,2	198	99	0.000108519	0.00577541	0.579,0.526,0.364,0.375	0.81,0.731,0.75,0.765	-0.303
9366	ENSMUSG00000028464	Tpm2	chr4	-	43519002	43519078	43518643	43518719	43519226	43519297	9366	102110104143	59,63,42,83	72,56,51,38	6,4,8,8	175	99	3.56437e-11	1.15033e-08	0.494,0.497,0.583,0.494	0.872,0.888,0.783,0.729	-0.301
21757	ENSMUSG00000029446	Psph	chr5	-	129853893	129854005	129848539	129848696	129856085	129856312	21757	9,10,13,12	10,12,12,12	10,11,14,6	2,3,3,4	198	99	0.00123766	0.0383816	0.31,0.294,0.351,0.333	0.714,0.647,0.7,0.429	-0.3
12741	ENSMUSG00000033728	Lrrc14	chr15	+	76595621	76595730	76595163	76595283	76597066	76597420	12741	7,3,5,2	5,1,2,5	3,2,1,4	1,0,1,0	198	99	4.77212e-05	0.00298901	0.412,0.6,0.556,0.167	0.6,1.0,0.333,1.0	-0.299
7035	ENSMUSG00000028863	Meaf6	chr4	+	125001444	125001502	125001309	125001339	125002115	125002149	7035	8,5,9,6	5,4,8,3	4,5,6,2	0,1,1,1	157	99	7.55956e-05	0.00424606	0.502,0.441,0.415,0.558	1.0,0.759,0.791,0.558	-0.298
7871	ENSMUSG00000028188	Spata1	chr3	-	146181010	146181136	146175379	146175558	146181948	146182057	7871	4,8,15,7	4,3,4,2	4,7,4,3	0,1,0,1	198	99	2.53387e-05	0.00182755	0.333,0.571,0.652,0.636	1.0,0.778,1.0,0.6	-0.296
20620	ENSMUSG00000023118	Sympk	chr7	+	18761821	18761947	18758344	18758431	18762788	18762912	20620	2,4,2,0	6,12,6,5	7,12,1,2	2,6,3,2	198	99	0.00130575	0.0398443	0.143,0.143,0.143,0.0	0.636,0.5,0.143,0.333	-0.296
22878	ENSMUSG00000046949	Nqo2	chr13	+	34150027	34150109	34148733	34148783	34156294	34156459	22878	2,2,2,6	1,1,1,2	6,4,4,3	0,1,1,0	181	99	0.000265881	0.0119402	0.522,0.522,0.522,0.621	1.0,0.686,0.686,1.0	-0.296
7034	ENSMUSG00000028863	Meaf6	chr4	+	125001444	125001502	124996631	124996824	125002115	125002149	7034	18,12,15,18	20,6,9,16	10,13,11,9	1,3,5,1	157	99	0.00118414	0.037268	0.362,0.558,0.512,0.415	0.863,0.732,0.581,0.85	-0.295
17980	ENSMUSG00000036564	Ndrg4	chr8	+	96438952	96438991	96437720	96437772	96439805	96440546	17980	200173214171	76,74,68,133	305325254279	28,31,15,15	138	99	0	0	0.654,0.626,0.693,0.48	0.887,0.883,0.924,0.93	-0.293
25873	ENSMUSG00000059974	Ntm	chr9	-	28912000	28912033	28907526	28907930	28920521	28920673	25873	5,2,3,7	4,9,1,5	1,2,0,1	0,0,2,0	132	99	0.000493962	0.0195541	0.484,0.143,0.692,0.512	1.0,1.0,0.0,1.0	-0.292
11262	ENSMUSG00000021313	Ryr2	chr13	-	11918103	11918124	11905719	11905734	11933196	11933301	11262	39,25,34,83	10,14,14,41	83,140,176,83	4,4,4,5	120	99	0	0	0.763,0.596,0.667,0.625	0.945,0.967,0.973,0.932	-0.291
12968	ENSMUSG00000032536	Trak1	chr9	+	121299293	121299386	121298050	121298153	121301302	121303982	12968	27,30,31,29	20,29,41,60	76,105,99,53	25,30,35,22	192	99	5.28054e-10	1.39648e-07	0.41,0.348,0.281,0.199	0.611,0.643,0.593,0.554	-0.291
550	ENSMUSG00000024236	Svil	chr18	+	4971089	4971197	4920566	4920874	5037107	5037165	550	7,7,7,15	5,2,3,8	5,8,3,5	1,1,0,1	198	99	0.000124246	0.00641127	0.412,0.636,0.538,0.484	0.714,0.8,1.0,0.714	-0.289
25675	ENSMUSG00000056153	Socs6	chr18	-	88905115	88905176	88888373	88889042	88905332	88905457	25675	3,1,3,3	10,3,8,4	3,6,13,5	3,3,5,4	160	99	0.000818503	0.028132	0.157,0.171,0.188,0.317	0.382,0.553,0.617,0.436	-0.289
22013	ENSMUSG00000066571	Garre1	chr7	-	34011513	34011601	33984901	33985378	34012911	34012947	22013	3,1,2,5	1,1,2,2	1,4,1,4	1,0,0,1	187	99	0.000224725	0.0104112	0.614,0.346,0.346,0.57	0.346,1.0,1.0,0.679	-0.287
11675	ENSMUSG00000025950	Idh1	chr1	-	65220786	65220857	65214389	65214527	65225463	65225638	11675	6,2,4,4	2,3,5,4	1,3,1,1	0,0,1,1	170	99	0.00016978	0.00828916	0.636,0.28,0.318,0.368	1.0,1.0,0.368,0.368	-0.283
8769	ENSMUSG00000032826	Ank2	chr3	-	126724209	126724302	126723646	126723730	126726586	126726875	8769	48,68,69,67	25,36,29,45	119,109,122,80	15,23,15,12	192	99	1.10953e-11	3.77262e-09	0.497,0.493,0.551,0.434	0.804,0.71,0.807,0.775	-0.28
19572	ENSMUSG00000054708	Ankrd24	chr10	+	81480809	81480977	81479636	81479727	81482138	81482267	19572	12,18,15,6	3,3,3,1	2,4,1,3	0,0,0,0	198	99	1.77651e-06	0.000182846	0.667,0.75,0.714,0.75	1.0,1.0,1.0,1.0	-0.28
2635	ENSMUSG00000018830	Myh11	chr16	-	14066443	14066464	14064590	14064683	14068385	14068488	2635	0,0,1,4	6,2,16,15	4,11,6,3	10,4,12,20	120	99	0.000793125	0.0275582	0.0,0.0,0.049,0.18	0.248,0.694,0.292,0.11	-0.279
2700	ENSMUSG00000055762	Eef1d	chr15	-	75769074	75769131	75768668	75768768	75772980	75773101	2700	16,24,19,16	27,30,25,30	25,21,32,24	12,11,16,9	156	99	5.98487e-07	7.07813e-05	0.273,0.337,0.325,0.253	0.569,0.548,0.559,0.629	-0.279
14818	ENSMUSG00000027244	Atg13	chr2	-	91513147	91513246	91512370	91512481	91515013	91515104	14818	13,11,16,24	10,8,8,11	29,34,33,19	4,4,5,7	198	99	0.000349593	0.0147596	0.394,0.407,0.5,0.522	0.784,0.81,0.767,0.576	-0.279
4803	ENSMUSG00000025006	Sorbs1	chr19	-	40384122	40384212	40381831	40381960	40386985	40387054	4803	6,8,9,14	10,14,23,35	29,47,38,30	15,31,17,20	189	99	1.72202e-08	3.4882e-06	0.239,0.23,0.17,0.173	0.503,0.443,0.539,0.44	-0.278
6672	ENSMUSG00000028917	Plekhm2	chr4	-	141364735	141364795	141361563	141361789	141366986	141367173	6672	11,15,22,30	25,16,18,36	34,70,43,55	34,21,18,8	159	99	0.000470185	0.0187297	0.215,0.369,0.432,0.342	0.384,0.675,0.598,0.811	-0.277
23259	ENSMUSG00000025353	Ormdl2	chr10	-	128656129	128656304	128655822	128655974	128657410	128657514	23259	10,18,17,13	3,4,1,3	14,14,10,8	0,0,0,0	198	99	9.49108e-08	1.51865e-05	0.625,0.692,0.895,0.684	1.0,1.0,1.0,1.0	-0.276
23260	ENSMUSG00000025353	Ormdl2	chr10	-	128656129	128656383	128655822	128655974	128657410	128657463	23260	12,17,20,11	3,4,1,3	13,16,11,9	0,0,0,0	198	99	1.07018e-07	1.6981e-05	0.667,0.68,0.909,0.647	1.0,1.0,1.0,1.0	-0.274
156	ENSMUSG00000025221	Kcnip2	chr19	-	45785529	45785625	45784018	45784143	45804169	45804461	156	12,15,18,16	4,9,14,10	14,33,22,13	2,7,4,2	195	99	0.00042276	0.0172004	0.604,0.458,0.395,0.448	0.78,0.705,0.736,0.767	-0.271
8160	ENSMUSG00000029283	Cdc7	chr5	+	107122466	107122562	107121642	107121886	107123350	107123526	8160	13,24,19,14	5,4,2,5	2,9,2,1	0,1,0,0	195	99	5.08282e-06	0.000465298	0.569,0.753,0.828,0.587	1.0,0.82,1.0,1.0	-0.271
12526	ENSMUSG00000040225	Prrc2c	chr1	-	162503173	162503410	162501671	162501720	162504259	162504386	12526	16,10,18,22	22,18,25,42	22,15,16,13	5,8,13,7	198	99	0.000157705	0.00777942	0.267,0.217,0.265,0.208	0.688,0.484,0.381,0.481	-0.269
125	ENSMUSG00000025035	Arl3	chr19	-	46529881	46529968	46519556	46519825	46530790	46530976	125	15,19,28,14	72,55,86,86	30,29,24,14	36,27,12,13	186	99	2.03236e-10	6.04658e-08	0.1,0.155,0.148,0.08	0.307,0.364,0.516,0.364	-0.267
10743	ENSMUSG00000055322	Tns1	chr1	-	73975490	73975514	73967070	73967269	73976383	73976476	10743	0,0,0,0	10,17,20,24	7,3,6,1	8,7,9,17	123	99	2.42021e-09	5.76041e-07	0.0,0.0,0.0,0.0	0.413,0.256,0.349,0.045	-0.266
10285	ENSMUSG00000020271	Fbxw11	chr11	+	32658187	32658250	32592723	32592935	32661771	32661997	10285	24,29,20,20	10,6,8,5	12,12,8,11	0,0,2,0	162	99	4.82007e-07	5.95967e-05	0.595,0.747,0.604,0.71	1.0,1.0,0.71,1.0	-0.263
6241	ENSMUSG00000029177	Cenpa	chr5	+	30827035	30827172	30824240	30824457	30829807	30829914	6241	116,126,106,94	36,47,35,17	30,43,32,26	3,2,2,1	198	99	6.32127e-08	1.08435e-05	0.617,0.573,0.602,0.734	0.833,0.915,0.889,0.929	-0.26
5793	ENSMUSG00000057406	Nsd2	chr5	+	33979002	33979072	33978068	33978221	34000455	34001081	5793	14,17,10,14	3,2,4,2	1,4,4,2	0,0,0,0	169	99	4.02484e-07	5.07529e-05	0.732,0.833,0.594,0.804	1.0,1.0,1.0,1.0	-0.259
8139	ENSMUSG00000049134	Nrap	chr19	-	56377821	56377916	56377180	56377268	56378237	56378309	8139	131155165256	69,59,86,121	249508335237	66,49,41,29	194	99	3.33067e-14	1.54681e-11	0.492,0.573,0.495,0.519	0.658,0.841,0.807,0.807	-0.258
17767	ENSMUSG00000028759	Hp1bp3	chr4	+	137948836	137949034	137943606	137944051	137949399	137949499	17767	51,47,65,75	25,16,30,20	49,78,53,41	6,5,5,6	198	99	9.23411e-08	1.49006e-05	0.505,0.595,0.52,0.652	0.803,0.886,0.841,0.774	-0.258
23321	ENSMUSG00000020694	Tlk2	chr11	+	105101370	105101466	105100619	105100663	105112011	105112179	23321	22,16,20,37	11,5,18,12	20,38,27,12	4,3,4,2	195	99	0.000228168	0.010545	0.504,0.619,0.361,0.61	0.717,0.865,0.774,0.753	-0.254
2254	ENSMUSG00000039473	Ubn1	chr16	+	4899757	4899847	4899281	4899525	4901919	4904149	2254	46,39,52,87	13,18,22,25	87,88,63,48	10,6,7,4	189	99	3.90304e-08	7.34311e-06	0.65,0.532,0.553,0.646	0.82,0.885,0.825,0.863	-0.253
10203	ENSMUSG00000032355	Mlip	chr9	-	77097953	77098019	77088633	77088678	77124258	77124330	10203	46,48,69,72	20,15,19,19	67,104,85,43	14,8,0,0	165	99	1.514e-07	2.25219e-05	0.58,0.658,0.685,0.695	0.742,0.886,1.0,1.0	-0.253
11633	ENSMUSG00000024758	Rtn3	chr19	-	7433664	7435788	7412295	7412503	7460303	7460637	11633	1,2,9,1	77,116,129,19	3,5,2,2	8,2,4,5	198	99	1.16375e-05	0.000934976	0.006,0.009,0.034,0.026	0.158,0.556,0.2,0.167	-0.252
3868	ENSMUSG00000021000	Mia2	chr12	+	59193121	59193148	59191484	59191556	59193632	59193658	3868	13,22,24,18	10,6,4,10	23,25,15,16	1,2,3,0	126	99	3.3843e-05	0.00226107	0.505,0.742,0.825,0.586	0.948,0.908,0.797,1.0	-0.249
8878	ENSMUSG00000036087	Slain2	chr5	+	73123146	73123224	73115491	73115629	73131873	73132045	8878	53,57,71,78	45,37,46,69	108,126,126,88	27,42,38,18	177	99	2.91365e-10	8.15866e-08	0.397,0.463,0.463,0.387	0.691,0.627,0.65,0.732	-0.247
26885	ENSMUSG00000032217	Rnf111	chr9	-	70410221	70410284	70383057	70383950	70410740	70411007	26885	6,7,11,10	2,4,1,1	4,11,7,3	0,1,0,0	162	99	7.97738e-05	0.00441562	0.647,0.517,0.871,0.859	1.0,0.871,1.0,1.0	-0.244
2311	ENSMUSG00000022892	App	chr16	-	84837138	84837195	84827119	84827253	84853211	84853414	2311	83,54,65,148	69,75,75,162	85,119,94,68	50,39,25,35	156	99	6.75358e-08	1.14817e-05	0.433,0.314,0.355,0.367	0.519,0.659,0.705,0.552	-0.242
16384	ENSMUSG00000039958	Etfbkmt	chr6	+	149044103	149044213	149043013	149043202	149045531	149045784	16384	24,14,19,32	2,4,3,9	28,24,16,21	0,2,0,0	198	99	2.83995e-07	3.80813e-05	0.857,0.636,0.76,0.64	1.0,0.857,1.0,1.0	-0.241
23389	ENSMUSG00000003810	Mast2	chr4	-	116225932	116225981	116210169	116210261	116248799	116248831	23389	9,5,7,12	17,21,17,42	16,24,16,23	16,31,15,11	148	99	4.45445e-05	0.00279925	0.262,0.137,0.216,0.16	0.401,0.341,0.416,0.583	-0.241
15837	ENSMUSG00000025147	Mob2	chr7	-	141579566	141579694	141570081	141570242	141614721	141614801	15837	0,0,0,3	6,4,4,2	2,3,1,5	3,3,5,1	198	99	0.000595059	0.0224367	0.0,0.0,0.0,0.429	0.25,0.333,0.091,0.714	-0.24
23925	ENSMUSG00000003847	Nfat5	chr8	+	108022212	108022266	108020101	108020530	108051270	108051396	23925	13,7,6,11	1,2,2,5	7,12,7,7	0,2,0,0	153	99	8.46184e-06	0.000709788	0.894,0.694,0.66,0.587	1.0,0.795,1.0,1.0	-0.24
2196	ENSMUSG00000109783	Gm45338	chr16	+	23340436	23340703	23339010	23339224	23346244	23346356	2196	0,0,0,2	1,1,1,6	3,1,1,3	2,3,5,2	198	99	0.000363643	0.0152514	0.0,0.0,0.0,0.143	0.429,0.143,0.091,0.429	-0.237
22533	ENSMUSG00000019787	Trdn	chr10	+	33076158	33076218	33071944	33072121	33109850	33109922	22533	40,45,40,51	20,13,13,21	90,69,62,38	7,5,8,5	159	99	4.23457e-08	7.75294e-06	0.555,0.683,0.657,0.602	0.889,0.896,0.828,0.826	-0.236
15973	ENSMUSG00000073096	Lrrc61	chr6	+	48533888	48534028	48531744	48531827	48545070	48545155	15973	4,4,13,9	2,0,2,4	11,11,6,2	0,2,0,0	198	99	3.50377e-05	0.0023165	0.5,1.0,0.765,0.529	1.0,0.733,1.0,1.0	-0.235
12739	ENSMUSG00000033728	Lrrc14	chr15	+	76595555	76595730	76595163	76595283	76597066	76597123	12739	6,3,4,1	5,1,2,5	2,1,0,3	1,0,1,0	198	99	0.000699425	0.0252709	0.375,0.6,0.5,0.091	0.5,1.0,0.0,1.0	-0.233
14111	ENSMUSG00000016921	Srsf6	chr2	+	162774734	162775002	162773913	162774062	162775345	162775470	14111	28,29,31,35	72,78,98,62	24,22,19,12	26,13,5,27	198	99	0.00166847	0.0484288	0.163,0.157,0.137,0.22	0.316,0.458,0.655,0.182	-0.233
22354	ENSMUSG00000032479	Map4	chr9	+	109866355	109869535	109865809	109865923	109892084	109892191	22354	1,4,3,1	102124128177	61,87,48,53	100,133,100,65	198	99	0	0	0.005,0.016,0.012,0.003	0.234,0.246,0.194,0.29	-0.232
12	ENSMUSG00000024958	Gpr137	chr19	-	6918289	6918317	6917719	6917850	6918459	6918875	12	0,1,1,0	1,6,2,5	4,1,3,1	6,7,3,1	127	99	0.000280716	0.0124305	0.0,0.115,0.28,0.0	0.342,0.1,0.438,0.438	-0.231
28150	ENSMUSG00000020173	Cobl	chr11	-	12323328	12323373	12319593	12319691	12325809	12326038	28150	7,2,5,5	27,18,26,34	3,4,6,5	4,5,10,6	144	99	0.00141303	0.0420953	0.151,0.071,0.117,0.092	0.34,0.355,0.292,0.364	-0.23
12465	ENSMUSG00000033768	Nrxn2	chr19	+	6563745	6563835	6559807	6559979	6566952	6567278	12465	1,1,2,1	3,1,0,2	0,3,3,2	1,1,0,0	189	99	0.000108587	0.00577541	0.149,0.344,1.0,0.208	0.0,0.611,1.0,1.0	-0.227
14138	ENSMUSG00000039068	Zzz3	chr3	+	152132913	152134469	152128254	152128408	152152435	152152574	14138	43,42,34,37	7,10,7,8	31,34,35,19	0,2,1,1	198	99	2.45091e-07	3.38172e-05	0.754,0.677,0.708,0.698	1.0,0.895,0.946,0.905	-0.227
18561	ENSMUSG00000021902	Phf7	chr14	-	30962230	30962390	30961587	30961694	30962815	30962940	18561	11,11,16,19	2,2,2,2	12,11,7,9	0,0,0,0	198	99	5.10061e-05	0.00313293	0.733,0.733,0.8,0.826	1.0,1.0,1.0,1.0	-0.227
26469	ENSMUSG00000006673	Qrich1	chr9	+	108395901	108396025	108394353	108394451	108405787	108406098	26469	10,9,14,8	5,1,6,2	5,5,5,6	1,1,0,0	198	99	2.48664e-05	0.00180031	0.5,0.818,0.538,0.667	0.714,0.714,1.0,1.0	-0.226
26546	ENSMUSG00000048537	Phldb1	chr9	-	44610123	44610168	44609222	44609517	44610643	44610746	26546	5,10,3,13	77,63,110,127	23,41,31,24	60,60,48,40	144	99	0	0	0.043,0.098,0.018,0.066	0.209,0.32,0.307,0.292	-0.226
7319	ENSMUSG00000028559	Osbpl9	chr4	-	108948857	108948896	108944591	108944682	108955699	108955750	7319	27,22,36,31	38,39,37,42	50,47,45,31	34,24,23,15	138	99	3.44201e-06	0.000329343	0.338,0.288,0.411,0.346	0.513,0.584,0.584,0.597	-0.224
5934	ENSMUSG00000032560	Dnajc13	chr9	-	104087067	104087082	104086503	104086586	104089959	104090103	5934	2,4,2,0	31,27,22,36	10,5,6,1	7,17,18,5	114	99	3.79678e-05	0.00246661	0.053,0.114,0.073,0.0	0.554,0.203,0.224,0.148	-0.222
6195	ENSMUSG00000016487	Ppfibp1	chr6	+	146901159	146901192	146899664	146899779	146902438	146902500	6195	43,62,62,67	60,35,45,51	67,64,49,25	28,17,9,11	132	99	5.47334e-05	0.00331904	0.35,0.571,0.508,0.496	0.642,0.738,0.803,0.63	-0.222
7358	ENSMUSG00000034252	Senp6	chr9	+	79994711	79994805	79974184	79974854	79999548	79999694	7358	12,15,26,14	6,3,0,4	15,12,13,4	1,0,1,0	193	99	3.23312e-05	0.00219297	0.506,0.719,1.0,0.642	0.885,1.0,0.87,1.0	-0.222
25408	ENSMUSG00000001419	Mef2d	chr3	+	88069087	88069108	88068497	88068688	88070264	88070394	25408	27,17,37,44	17,23,16,57	52,61,50,35	11,29,13,13	120	99	0.000718205	0.0256092	0.567,0.379,0.656,0.389	0.796,0.634,0.76,0.69	-0.222
6106	ENSMUSG00000035696	Rnf38	chr4	-	44158902	44159052	44152359	44152553	44167626	44167951	6106	5,3,8,3	3,2,3,0	2,1,3,4	0,1,0,0	198	99	3.70156e-05	0.00242204	0.455,0.429,0.571,1.0	1.0,0.333,1.0,1.0	-0.22
13266	ENSMUSG00000051331	Cacna1c	chr6	-	118614690	118614774	118607185	118607392	118615387	118615471	13266	25,33,51,51	15,19,26,38	33,43,57,37	11,21,8,4	183	99	0.00137554	0.041398	0.474,0.484,0.515,0.421	0.619,0.526,0.794,0.833	-0.22
19008	ENSMUSG00000032511	Scn5a	chr9	-	119344968	119345130	119342046	119342167	119346413	119346857	19008	39,39,48,78	19,21,24,31	75,51,25,44	10,12,7,5	198	99	5.66774e-05	0.00341517	0.506,0.481,0.5,0.557	0.789,0.68,0.641,0.815	-0.22
25137	ENSMUSG00000028886	Eya3	chr4	+	132408066	132408204	132400206	132400343	132417015	132417101	25137	8,17,15,20	28,40,31,39	25,32,29,22	22,23,27,13	198	99	9.95133e-07	0.000107661	0.125,0.175,0.195,0.204	0.362,0.41,0.349,0.458	-0.22
18818	ENSMUSG00000029128	Rab28	chr5	-	41784329	41784424	41782318	41783205	41790515	41790593	18818	78,79,84,88	41,22,33,42	169,178,150,74	25,31,21,10	194	99	3.85441e-08	7.33917e-06	0.493,0.647,0.565,0.517	0.775,0.746,0.785,0.791	-0.219
26957	ENSMUSG00000090626	Tex9	chr9	-	72385018	72385192	72380939	72381074	72385621	72385704	26957	15,13,12,8	2,2,0,3	4,1,1,1	0,0,0,0	198	99	0.00119175	0.0373841	0.789,0.765,1.0,0.571	1.0,1.0,1.0,1.0	-0.219
21119	ENSMUSG00000037151	Lrrc20	chr10	+	61318114	61318261	61311579	61311668	61362838	61362988	21119	22,16,13,23	3,3,2,2	12,14,13,17	0,0,0,0	198	99	4.84538e-06	0.000445705	0.786,0.727,0.765,0.852	1.0,1.0,1.0,1.0	-0.218
22098	ENSMUSG00000024589	Nedd4l	chr18	+	65314553	65314607	65314398	65314453	65319396	65319455	22098	10,7,8,4	50,56,60,73	5,29,19,10	17,29,26,15	153	99	1.13641e-09	2.81018e-07	0.115,0.075,0.079,0.034	0.16,0.393,0.321,0.301	-0.218
24477	ENSMUSG00000058886	Deaf1	chr7	-	140904354	140904529	140903994	140904092	140907191	140907497	24477	39,32,44,39	11,6,10,4	31,24,22,15	3,0,1,0	198	99	7.6338e-06	0.000663722	0.639,0.727,0.688,0.83	0.838,1.0,0.917,1.0	-0.218
6498	ENSMUSG00000039987	Phtf2	chr5	-	21017938	21017991	21012401	21012471	21018237	21018294	6498	0,1,0,1	18,42,55,37	11,14,15,9	33,38,30,15	152	99	1.11022e-16	6.81928e-14	0.0,0.015,0.0,0.017	0.178,0.194,0.246,0.281	-0.217
24600	ENSMUSG00000025809	Itgb1	chr8	+	129453463	129453544	129452500	129452667	129458503	129458870	24600	272320402310	459529570461	374446445219	252259221148	180	99	0	0	0.246,0.25,0.279,0.27	0.449,0.486,0.525,0.449	-0.216
25061	ENSMUSG00000032740	Ccdc88a	chr11	+	29447342	29447426	29443878	29444093	29448408	29448612	25061	22,23,30,23	4,3,6,8	23,9,11,9	1,1,0,0	183	99	1.76404e-06	0.00018255	0.748,0.806,0.73,0.609	0.926,0.83,1.0,1.0	-0.216
13970	ENSMUSG00000064080	Fbln2	chr6	+	91236611	91236752	91234706	91234808	91240320	91240455	13970	45,30,48,99	99,86,103,154	78,88,83,68	57,76,45,58	198	99	8.89933e-12	3.138e-09	0.185,0.149,0.189,0.243	0.406,0.367,0.48,0.37	-0.214
16651	ENSMUSG00000028273	Pdlim5	chr3	-	142012044	142012059	142010465	142010483	142017883	142017975	16651	195158216242	148124117217	5241084739543	189310190126	114	99	0	0	0.534,0.525,0.616,0.492	0.707,0.752,0.772,0.789	-0.213
11715	ENSMUSG00000025920	Stau2	chr1	-	16556243	16556374	16533258	16533418	16579565	16579632	11715	15,9,17,26	25,16,22,26	31,31,28,17	20,19,18,6	198	99	0.000839631	0.0286	0.231,0.22,0.279,0.333	0.437,0.449,0.438,0.586	-0.212
1600	ENSMUSG00000024301	Kifc5b	chr17	+	27140780	27140834	27139993	27140093	27141649	27141697	1600	2,6,7,5	4,1,3,3	0,1,1,1	1,0,0,0	153	99	5.69395e-05	0.00341849	0.244,0.795,0.602,0.519	0.0,1.0,1.0,1.0	-0.21
12886	ENSMUSG00000002279	Lmf1	chr17	+	25807649	25807716	25804516	25804826	25831269	25831418	12886	6,5,5,11	3,0,0,4	21,11,9,6	0,0,0,0	166	99	0.00122036	0.0379733	0.544,1.0,1.0,0.621	1.0,1.0,1.0,1.0	-0.209
7337	ENSMUSG00000028898	Trnau1ap	chr4	-	132055779	132055877	132052518	132052571	132056663	132056700	7337	20,18,22,7	1,3,4,1	3,2,1,2	0,0,0,0	197	99	2.57076e-05	0.00184717	0.91,0.751,0.734,0.779	1.0,1.0,1.0,1.0	-0.207
13615	ENSMUSG00000090394	4930523C07Rik	chr1	+	159898269	159898373	159871953	159872323	159902600	159907778	13615	12,16,16,20	4,3,6,0	22,21,21,16	0,4,0,0	198	99	0.000708713	0.0253658	0.6,0.727,0.571,1.0	1.0,0.724,1.0,1.0	-0.207
19007	ENSMUSG00000032511	Scn5a	chr9	-	119344968	119345127	119342046	119342167	119346413	119346857	19007	56,63,84,116	19,21,24,31	102,91,57,75	10,12,7,5	198	99	6.37053e-07	7.39642e-05	0.596,0.6,0.636,0.652	0.836,0.791,0.803,0.882	-0.207
21466	ENSMUSG00000036864	Proser3	chr7	-	30250182	30250259	30249031	30249128	30251632	30251692	21466	11,9,6,9	1,5,3,5	5,1,1,2	0,2,0,0	176	99	0.000499028	0.0197135	0.861,0.503,0.529,0.503	1.0,0.22,1.0,1.0	-0.206
2581	ENSMUSG00000022668	Gtpbp8	chr16	-	44565757	44565856	44564100	44564231	44566361	44566726	2581	13,13,17,16	1,4,1,2	4,8,7,3	0,0,0,0	198	99	0.000159584	0.00783156	0.867,0.619,0.895,0.8	1.0,1.0,1.0,1.0	-0.205
18472	ENSMUSG00000020859	Spag9	chr11	+	94004088	94004127	94002858	94002972	94004998	94005175	18472	71,74,79,97	16,20,27,30	97,110,95,71	6,7,5,5	138	99	6.0516e-12	2.17412e-09	0.761,0.726,0.677,0.699	0.921,0.919,0.932,0.911	-0.205
15005	ENSMUSG00000057738	Sptan1	chr2	+	29904169	29904184	29903687	29903850	29905600	29905732	15005	93,95,106,104	179168197323	96,157,128,73	86,111,111,79	114	99	3.31968e-12	1.2642e-09	0.311,0.329,0.318,0.219	0.492,0.551,0.5,0.445	-0.203
21567	ENSMUSG00000030852	Tacc2	chr7	+	130345273	130345414	130343859	130344031	130352919	130353063	21567	13,21,27,43	37,24,52,61	19,44,70,36	28,28,30,18	198	99	0.000254249	0.0114992	0.149,0.304,0.206,0.261	0.253,0.44,0.538,0.5	-0.203
2045	ENSMUSG00000071266	Zfp946	chr17	+	22663148	22663272	22647461	22647546	22665777	22665874	2045	6,4,11,8	0,1,4,2	5,4,2,1	1,0,0,0	198	99	0.00036658	0.0153408	1.0,0.667,0.579,0.667	0.714,1.0,1.0,1.0	-0.2
16687	ENSMUSG00000053617	Sh3pxd2a	chr19	-	47308714	47308759	47302473	47302605	47331878	47331907	16687	17,23,22,31	0,0,13,11	14,21,16,11	0,0,0,0	144	99	3.52667e-07	4.64443e-05	1.0,1.0,0.538,0.66	1.0,1.0,1.0,1.0	-0.2
23198	ENSMUSG00000028849	Map7d1	chr4	-	126132314	126132425	126130688	126131071	126133815	126133930	23198	45,49,61,82	27,35,48,52	66,71,59,78	27,12,17,30	198	99	9.22461e-05	0.00500415	0.455,0.412,0.389,0.441	0.55,0.747,0.634,0.565	-0.2
17869	ENSMUSG00000024924	Vldlr	chr19	+	27223992	27224076	27222934	27223081	27224409	27224490	17869	178183199184	34,38,42,50	232298337202	13,13,18,12	183	99	0	0	0.739,0.723,0.719,0.666	0.906,0.925,0.91,0.901	-0.199
25057	ENSMUSG00000022131	Gpr180	chr14	+	118385496	118385697	118377148	118377307	118390980	118391161	25057	50,39,42,59	10,7,3,10	25,30,32,25	0,0,0,2	198	99	3.9336e-08	7.34311e-06	0.714,0.736,0.875,0.747	1.0,1.0,1.0,0.862	-0.198
5937	ENSMUSG00000036617	Etl4	chr2	+	20764357	20764462	20748269	20749102	20765025	20765075	5937	5,0,7,9	17,12,16,23	11,19,20,11	19,19,13,15	198	99	0.000423968	0.0172127	0.128,0.0,0.179,0.164	0.224,0.333,0.435,0.268	-0.197
26471	ENSMUSG00000006673	Qrich1	chr9	+	108395965	108396025	108394350	108394451	108405787	108406058	26471	10,13,11,8	5,1,6,2	4,5,4,7	1,1,0,0	159	99	3.80854e-05	0.00246661	0.555,0.89,0.533,0.714	0.714,0.757,1.0,1.0	-0.195
3114	ENSMUSG00000022607	Ptk2	chr15	-	73263607	73263729	73214981	73215208	73264192	73264296	3114	10,6,14,9	0,2,4,3	5,7,10,3	0,1,1,0	198	99	1.53899e-05	0.00121091	1.0,0.6,0.636,0.6	1.0,0.778,0.833,1.0	-0.194
10056	ENSMUSG00000061904	Slc25a3	chr10	-	90958068	90958193	90957783	90957905	90959419	90959568	10056	8029331060323	143,199,191,53	128316208201	4,16,6,11	198	99	0	0	0.737,0.701,0.735,0.753	0.941,0.908,0.945,0.901	-0.192
3464	ENSMUSG00000021268	Meg3	chr12	+	109515725	109515806	109512312	109512425	109515913	109515987	3464	158,96,118,152	41,19,25,28	59,55,56,43	1,3,1,6	180	99	1.77373e-07	2.55861e-05	0.679,0.735,0.722,0.749	0.97,0.91,0.969,0.798	-0.19
5642	ENSMUSG00000023963	Cyp39a1	chr17	+	43993838	43993988	43991014	43991189	43996076	43996167	5642	58,36,44,44	8,5,8,10	25,38,12,16	0,0,2,0	198	99	1.85069e-07	2.64954e-05	0.784,0.783,0.733,0.688	1.0,1.0,0.75,1.0	-0.19
6975	ENSMUSG00000028763	Hspg2	chr4	+	137251162	137251201	137249769	137249961	137252246	137252453	6975	11,7,6,11	0,5,0,6	10,20,11,16	0,3,0,0	138	99	0.000465229	0.0185711	1.0,0.501,1.0,0.568	1.0,0.827,1.0,1.0	-0.19
11948	ENSMUSG00000034903	Cobll1	chr2	-	64962839	64962878	64956551	64956649	64963922	64964151	11948	2,2,3,13	21,23,28,32	11,13,17,8	32,20,26,11	138	99	0.000311818	0.0135247	0.064,0.059,0.071,0.226	0.198,0.318,0.319,0.343	-0.189
22536	ENSMUSG00000019787	Trdn	chr10	+	33219071	33219119	33213508	33213535	33239973	33240018	22536	49,53,43,56	33,32,26,50	156,159,135,97	65,55,38,21	147	99	6.73226e-06	0.000593467	0.5,0.527,0.527,0.43	0.618,0.661,0.705,0.757	-0.189
4779	ENSMUSG00000025006	Sorbs1	chr19	-	40328488	40328590	40325429	40325479	40332799	40332883	4779	53,88,82,119	14,8,10,13	104,164,144,92	4,1,3,0	198	99	5.58329e-11	1.7147e-08	0.654,0.846,0.804,0.821	0.929,0.988,0.96,1.0	-0.188
11051	ENSMUSG00000028580	Pum1	chr4	+	130481252	130481489	130479886	130480183	130490064	130490332	11051	43,29,54,86	3,5,5,12	28,68,55,32	0,0,0,0	198	99	2.35383e-10	6.89527e-08	0.878,0.744,0.844,0.782	1.0,1.0,1.0,1.0	-0.188
3338	ENSMUSG00000037679	Inf2	chr12	+	112578981	112579038	112577843	112578470	112581328	112581391	3338	13,20,20,19	5,2,2,4	3,9,7,4	0,1,0,0	156	99	7.89457e-06	0.000680183	0.623,0.864,0.864,0.751	1.0,0.851,1.0,1.0	-0.187
14033	ENSMUSG00000041415	Dicer1	chr12	-	104704027	104704125	104698058	104698246	104705041	104705096	14033	14,10,6,23	3,2,2,1	13,11,9,5	1,0,1,0	197	99	0.000649694	0.024021	0.701,0.715,0.601,0.92	0.867,1.0,0.819,1.0	-0.187
12248	ENSMUSG00000027639	Samhd1	chr2	-	156943240	156943363	156941320	156941423	156943640	156943778	12248	5,5,11,7	32,15,19,28	10,25,15,4	11,16,11,13	198	99	0.000540338	0.0208271	0.072,0.143,0.224,0.111	0.312,0.439,0.405,0.133	-0.185
19750	ENSMUSG00000022770	Dlg1	chr16	+	31590574	31590673	31561923	31562088	31600599	31600653	19750	42,39,32,60	19,16,18,16	40,74,49,23	7,10,8,6	198	99	0.000655911	0.0242039	0.525,0.549,0.471,0.652	0.741,0.787,0.754,0.657	-0.185
1191	ENSMUSG00000024911	Fibp	chr19	+	5514361	5514459	5513814	5514243	5514952	5515077	1191	134116151199	20,21,13,19	64,113,100,64	0,4,0,0	197	99	6.80567e-13	2.69972e-10	0.771,0.735,0.854,0.84	1.0,0.934,1.0,1.0	-0.184
9266	ENSMUSG00000027593	Raly	chr2	+	154662926	154663009	154633052	154633468	154699188	154699258	9266	181149172110	59,63,57,14	53,57,37,34	7,10,0,5	182	99	0.00116799	0.0368819	0.625,0.563,0.621,0.81	0.805,0.756,1.0,0.787	-0.182
28757	ENSMUSG00000021495	Fam193b	chr13	-	55696930	55697170	55690596	55691602	55698036	55698220	28757	24,23,24,38	5,5,3,8	19,20,26,20	0,0,2,3	198	99	0.000820657	0.0281552	0.706,0.697,0.8,0.704	1.0,1.0,0.867,0.769	-0.182
8279	ENSMUSG00000068823	Csde1	chr3	+	102943890	102944037	102936104	102936528	102946007	102946206	8279	67,71,92,106	130155202174	101173157103	91108122100	198	99	1.803e-13	7.6291e-11	0.205,0.186,0.185,0.233	0.357,0.445,0.392,0.34	-0.181
9485	ENSMUSG00000053702	Nebl	chr2	-	17422703	17422808	17418493	17418598	17429331	17429445	9485	6,7,7,8	83122135148	38,58,63,30	134,77,115,52	198	99	0	0	0.035,0.028,0.025,0.026	0.124,0.274,0.215,0.224	-0.181
5837	ENSMUSG00000023984	Gm20517	chr17	+	47929733	47929987	47923887	47924042	47960874	47962538	5837	20,19,20,17	3,4,5,2	15,21,21,17	1,3,0,0	198	99	0.000734862	0.0260568	0.769,0.704,0.667,0.81	0.882,0.778,1.0,1.0	-0.178
17885	ENSMUSG00000045427	Hnrnph2	chrX	+	133503666	133503711	133503440	133503511	133505603	133507133	17885	63,83,87,79	93,75,112,120	52,73,73,50	41,50,44,21	144	99	3.23631e-05	0.00219297	0.318,0.432,0.348,0.312	0.466,0.501,0.533,0.621	-0.178
28576	ENSMUSG00000046169	Adamts6	chr13	+	104450745	104450891	104450138	104450227	104483855	104483899	28576	17,11,18,31	1,1,3,4	8,5,10,2	0,0,0,0	198	99	4.91135e-05	0.00305611	0.895,0.846,0.75,0.795	1.0,1.0,1.0,1.0	-0.178
9692	ENSMUSG00000028397	Kdm4c	chr4	+	74199133	74199248	74189430	74189606	74216677	74216871	9692	20,23,30,25	2,4,3,3	21,17,20,11	1,0,0,0	198	99	8.10895e-06	0.000686233	0.833,0.742,0.833,0.806	0.913,1.0,1.0,1.0	-0.175
18853	ENSMUSG00000034009	Rxfp1	chr3	-	79589747	79589853	79585982	79586054	79594106	79594205	18853	32,18,11,35	2,3,1,4	6,5,12,10	0,0,0,0	198	99	2.31038e-05	0.001692	0.889,0.75,0.846,0.814	1.0,1.0,1.0,1.0	-0.175
5666	ENSMUSG00000024811	Tnks2	chr19	+	36853584	36853773	36852663	36852773	36856634	36856887	5666	106,72,106,166	24,33,25,28	100149116105	10,24,3,14	198	99	0.000295442	0.0128687	0.688,0.522,0.679,0.748	0.833,0.756,0.951,0.789	-0.173
25484	ENSMUSG00000022160	Mettl3	chr14	-	52536096	52536272	52535325	52535542	52537157	52537276	25484	29,27,24,34	3,3,8,8	20,31,22,26	2,1,1,1	198	99	0.00034275	0.0145029	0.829,0.818,0.6,0.68	0.833,0.939,0.917,0.929	-0.173
22629	ENSMUSG00000021760	Gpx8	chr13	-	113181965	113182227	113179292	113179833	113182705	113182944	22629	116134111116	22,22,27,20	124,114,90,63	6,7,7,3	198	99	1.26432e-07	1.95722e-05	0.725,0.753,0.673,0.744	0.912,0.891,0.865,0.913	-0.172
836	ENSMUSG00000024349	Sting1	chr18	-	35872977	35873067	35872403	35872630	35873359	35873515	836	6,7,7,9	1,1,1,1	15,10,7,6	0,1,0,0	189	99	0.00155873	0.045591	0.759,0.786,0.786,0.825	1.0,0.84,1.0,1.0	-0.171
5168	ENSMUSG00000029089	5730480H06Rik	chr5	+	48534416	48534507	48532884	48532952	48536671	48536806	5168	6,8,11,16	1,3,0,3	12,6,9,10	0,1,0,0	190	99	0.00138058	0.041398	0.758,0.581,1.0,0.735	1.0,0.758,1.0,1.0	-0.171
15332	ENSMUSG00000030231	Plekha5	chr6	+	140482731	140482749	140482373	140482489	140489445	140489913	15332	2,4,0,1	20,15,24,31	8,7,8,4	22,21,17,11	117	99	1.92907e-05	0.00145008	0.078,0.184,0.0,0.027	0.235,0.22,0.285,0.235	-0.171
8072	ENSMUSG00000003518	Dusp3	chr11	-	101872442	101872669	101861968	101865765	101875437	101875577	8072	75,56,104,96	9,9,18,7	69,91,47,43	5,1,0,0	198	99	2.57534e-07	3.52785e-05	0.806,0.757,0.743,0.873	0.873,0.978,1.0,1.0	-0.168
24694	ENSMUSG00000043251	Exoc3l	chr8	-	106021891	106022067	106021596	106021816	106022257	106022338	24694	6,11,10,8	3,0,3,1	4,11,6,6	0,1,0,1	198	99	0.00126789	0.0391279	0.5,1.0,0.625,0.8	1.0,0.846,1.0,0.75	-0.168
2312	ENSMUSG00000022892	App	chr16	-	84840463	84840631	84827119	84827253	84853211	84853414	2312	126110133228	69,75,75,162	90167109109	50,39,25,35	198	99	0.000148686	0.00737275	0.477,0.423,0.47,0.413	0.474,0.682,0.686,0.609	-0.167
5464	ENSMUSG00000029478	Ncor2	chr5	-	125201833	125202044	125196545	125196673	125230670	125230716	5464	18,21,21,24	1,4,2,3	22,28,7,16	0,1,0,0	198	99	2.40794e-05	0.00174998	0.9,0.724,0.84,0.8	1.0,0.933,1.0,1.0	-0.167
18649	ENSMUSG00000022558	Mroh1	chr15	+	76316571	76316598	76316348	76316495	76317473	76317596	18649	12,10,17,24	2,3,2,4	4,4,6,13	0,0,0,1	126	99	3.97904e-05	0.00254245	0.825,0.724,0.87,0.825	1.0,1.0,1.0,0.911	-0.167
1576	ENSMUSG00000048731	Ggnbp1	chr17	+	27241224	27241314	27236982	27237144	27244310	27244433	1576	42,47,54,43	4,7,13,8	36,36,46,30	0,4,3,0	189	99	0.00014447	0.00723909	0.846,0.779,0.685,0.738	1.0,0.825,0.889,1.0	-0.166
4774	ENSMUSG00000025006	Sorbs1	chr19	-	40298024	40298777	40287906	40287965	40300112	40300307	4774	34,20,39,68	8,4,15,13	103,192,120,75	7,14,18,8	198	99	0.000501095	0.0197135	0.68,0.714,0.565,0.723	0.88,0.873,0.769,0.824	-0.166
5298	ENSMUSG00000032305	Fam219b	chr9	+	57446528	57446577	57446093	57446171	57447937	57450467	5298	4,5,3,3	3,1,3,1	1,1,2,4	1,0,1,0	148	99	0.000283455	0.0124937	0.471,0.77,0.401,0.667	0.401,1.0,0.572,1.0	-0.166
24364	ENSMUSG00000029804	Herc3	chr6	+	58809386	58809521	58808449	58808627	58820588	58820699	24364	13,8,16,13	1,3,3,1	9,8,14,5	2,0,0,0	198	99	0.000796739	0.0276334	0.867,0.571,0.727,0.867	0.692,1.0,1.0,1.0	-0.165
4641	ENSMUSG00000033335	Dnm2	chr9	+	21401953	21401965	21401038	21401090	21405799	21405913	4641	8,5,17,13	53,53,46,65	13,20,19,13	31,23,41,37	111	99	0.000519326	0.0201806	0.119,0.078,0.248,0.151	0.272,0.437,0.292,0.239	-0.161
14134	ENSMUSG00000039068	Zzz3	chr3	+	152128254	152128408	152125651	152125777	152152435	152152574	14134	19,22,23,34	2,2,4,1	10,10,14,6	0,0,0,0	198	99	0.000144074	0.00723831	0.826,0.846,0.742,0.944	1.0,1.0,1.0,1.0	-0.161
16435	ENSMUSG00000029469	Ift81	chr5	-	122748140	122748240	122747235	122747416	122749005	122749170	16435	23,25,29,34	2,3,1,7	8,9,32,9	0,0,1,0	198	99	6.53252e-06	0.000589505	0.852,0.806,0.935,0.708	1.0,1.0,0.941,1.0	-0.16
18365	ENSMUSG00000040272	Accs	chr2	-	93668355	93668497	93666532	93666675	93668584	93668630	18365	23,13,15,29	0,4,0,5	7,9,12,7	0,0,0,0	198	99	0.00019117	0.00914591	1.0,0.619,1.0,0.744	1.0,1.0,1.0,1.0	-0.159
8133	ENSMUSG00000049134	Nrap	chr19	-	56342551	56342659	56339863	56340175	56343913	56344018	8133	147120194246	27,29,39,70	238382269187	33,33,22,12	198	99	6.93171e-09	1.5902e-06	0.731,0.674,0.713,0.637	0.783,0.853,0.859,0.886	-0.157
12015	ENSMUSG00000038495	Otud7b	chr3	+	96037541	96037654	96016022	96016080	96043784	96043935	12015	6,8,7,17	3,0,2,3	7,2,8,2	0,0,0,1	198	99	0.000182879	0.00886057	0.5,1.0,0.636,0.739	1.0,1.0,1.0,0.5	-0.156
18267	ENSMUSG00000027082	Tfpi	chr2	-	84304286	84304529	84304042	84304143	84305105	84305624	18267	12,11,17,15	2,0,3,5	10,13,16,6	2,0,0,0	198	99	3.52047e-05	0.00231949	0.75,1.0,0.739,0.6	0.714,1.0,1.0,1.0	-0.156
27978	ENSMUSG00000029064	Gnb1	chr4	+	155600087	155600136	155575817	155576037	155611869	155611966	27978	128,129,139,66	51,34,36,16	40,57,26,24	6,6,3,2	148	99	8.85316e-05	0.00483017	0.627,0.717,0.721,0.734	0.817,0.864,0.853,0.889	-0.156
4005	ENSMUSG00000017843	Ppp2r5c	chr12	+	110541178	110541295	110537129	110537202	110546834	110547238	4005	36,34,39,39	66,62,73,94	33,59,68,22	50,60,30,23	198	99	0.000648941	0.024021	0.214,0.215,0.211,0.172	0.248,0.33,0.531,0.324	-0.155
27204	ENSMUSG00000061462	Obscn	chr11	-	58955012	58955276	58953472	58953736	58957891	58958155	27204	34,31,47,56	1,5,4,8	72,72,80,53	1,0,0,1	198	99	4.1187e-08	7.614e-06	0.944,0.756,0.855,0.778	0.973,1.0,1.0,0.964	-0.151
16126	ENSMUSG00000031216	Stard8	chrX	+	98106970	98107052	98104333	98104405	98107999	98108063	16126	22,27,26,38	0,4,5,3	21,41,33,22	0,0,0,0	181	99	1.48352e-06	0.000156065	1.0,0.787,0.74,0.874	1.0,1.0,1.0,1.0	-0.15
22028	ENSMUSG00000032580	Rbm5	chr9	-	107636974	107637048	107634107	107634191	107637520	107637590	22028	43,39,45,39	7,11,5,3	45,47,45,34	0,3,1,2	173	99	4.11873e-05	0.00261416	0.779,0.67,0.837,0.882	1.0,0.9,0.963,0.907	-0.15
2517	ENSMUSG00000055447	Cd47	chr16	+	49720218	49720263	49718402	49718495	49727143	49727175	2517	5,11,10,12	36,60,46,55	13,18,26,13	27,43,43,22	144	99	1.89014e-05	0.00143931	0.087,0.112,0.13,0.13	0.249,0.223,0.294,0.289	-0.149
5938	ENSMUSG00000036617	Etl4	chr2	+	20806352	20806472	20803426	20803594	20810395	20810473	5938	20,13,21,24	5,1,3,5	16,30,26,16	3,0,0,1	198	99	0.000491111	0.0194817	0.667,0.867,0.778,0.706	0.727,1.0,1.0,0.889	-0.149
24308	ENSMUSG00000031543	Ank1	chr8	+	23631611	23631736	23631179	23631320	23638296	23638385	24308	119,116,92,228	21,15,9,34	459687390348	16,10,21,14	198	99	6.76126e-14	3.06526e-11	0.739,0.795,0.836,0.77	0.935,0.972,0.903,0.926	-0.149
21564	ENSMUSG00000030852	Tacc2	chr7	+	130264745	130264871	130247658	130248160	130276331	130276469	21564	46,15,52,71	3,5,3,9	46,60,49,46	3,1,0,2	198	99	0.000778026	0.027083	0.885,0.6,0.897,0.798	0.885,0.968,1.0,0.92	-0.148
25495	ENSMUSG00000032178	Ilf3	chr9	+	21299407	21299446	21298995	21299093	21299804	21300049	25495	11,9,13,23	4,2,2,1	13,10,6,2	0,2,0,0	138	99	0.000964744	0.0316719	0.664,0.763,0.823,0.943	1.0,0.782,1.0,1.0	-0.147
15240	ENSMUSG00000040481	Bptf	chr11	-	106985827	106986016	106973338	106973526	106986541	106986751	15240	25,26,17,43	2,4,3,4	26,27,28,12	0,1,0,1	198	99	2.61411e-05	0.00186424	0.862,0.765,0.739,0.843	1.0,0.931,1.0,0.857	-0.145
15666	ENSMUSG00000036501	Fam13b	chr18	-	34631020	34631212	34630386	34630599	34632738	34632905	15666	18,30,24,23	0,2,3,4	23,24,22,15	0,0,0,0	198	99	0.000147079	0.00731209	1.0,0.882,0.8,0.742	1.0,1.0,1.0,1.0	-0.144
26393	ENSMUSG00000036180	Gatad2a	chr8	-	70364813	70364888	70364326	70364519	70365572	70365874	26393	32,27,36,50	3,8,3,5	19,23,12,17	0,3,0,0	174	99	0.000140299	0.00710489	0.859,0.658,0.872,0.851	1.0,0.814,1.0,1.0	-0.144
18019	ENSMUSG00000051285	Pcmtd1	chr1	+	7190417	7190839	7159143	7159440	7217860	7217963	18019	36,40,53,35	1,7,7,3	23,41,39,22	0,0,2,0	198	99	2.89098e-06	0.000282293	0.947,0.741,0.791,0.854	1.0,1.0,0.907,1.0	-0.143
4482	ENSMUSG00000052512	Nav2	chr7	+	49201344	49201797	49197586	49198289	49206657	49206744	4482	21,19,35,47	2,3,4,2	26,20,19,17	0,0,1,0	198	99	5.23819e-05	0.00320708	0.84,0.76,0.814,0.922	1.0,1.0,0.905,1.0	-0.142
4780	ENSMUSG00000025006	Sorbs1	chr19	-	40328488	40328590	40325429	40325479	40338342	40338457	4780	53,88,83,118	23,13,20,27	104,165,144,92	12,20,18,10	198	99	0.0014149	0.0420953	0.535,0.772,0.675,0.686	0.812,0.805,0.8,0.821	-0.142
7360	ENSMUSG00000034252	Senp6	chr9	+	79997130	79997188	79974184	79974854	79999548	79999694	7360	18,15,29,29	6,3,0,4	15,25,14,5	1,0,1,0	157	99	6.11064e-05	0.00361344	0.654,0.759,1.0,0.821	0.904,1.0,0.898,1.0	-0.142
24365	ENSMUSG00000029804	Herc3	chr6	+	58809386	58809521	58808487	58808917	58820588	58820699	24365	18,15,20,20	4,5,5,0	8,9,14,5	1,0,0,1	198	99	5.4384e-05	0.00330839	0.692,0.6,0.667,1.0	0.8,1.0,1.0,0.714	-0.139
26737	ENSMUSG00000034135	Sik3	chr9	+	46115503	46115647	46113297	46113368	46119219	46119370	26737	16,13,27,40	2,2,2,4	26,21,18,17	1,0,0,1	198	99	0.000217158	0.0101278	0.8,0.765,0.871,0.833	0.929,1.0,1.0,0.895	-0.139
27219	ENSMUSG00000048442	Smim5	chr11	+	115793812	115793969	115791003	115791168	115795980	115796128	27219	9,7,11,11	37,43,38,67	16,26,32,9	39,25,42,25	198	99	1.29273e-05	0.00102991	0.108,0.075,0.126,0.076	0.17,0.342,0.276,0.153	-0.139
12014	ENSMUSG00000038495	Otud7b	chr3	+	96037541	96037654	96011838	96012131	96043784	96043935	12014	13,18,22,19	3,2,3,2	10,3,9,4	0,0,0,1	198	99	7.12549e-05	0.00408664	0.684,0.818,0.786,0.826	1.0,1.0,1.0,0.667	-0.138
16367	ENSMUSG00000029253	Cenpc1	chr5	-	86206013	86206105	86200029	86200100	86209862	86209906	16367	37,38,44,45	4,5,0,5	26,13,8,14	0,0,0,0	191	99	3.28469e-06	0.000315877	0.827,0.798,1.0,0.823	1.0,1.0,1.0,1.0	-0.138
3305	ENSMUSG00000009575	Cbx5	chr15	-	103123448	103123552	103121508	103121681	103123694	103123793	3305	14,7,7,20	5,0,1,6	13,13,12,4	0,1,0,1	198	99	3.08926e-05	0.00213125	0.583,1.0,0.778,0.625	1.0,0.867,1.0,0.667	-0.137
25345	ENSMUSG00000004558	Ndrg2	chr14	-	52148542	52148584	52147962	52148242	52148922	52149003	25345	71,64,106,116	236202259433	209462250220	331652421288	141	99	1.01918e-13	4.51309e-11	0.174,0.182,0.223,0.158	0.307,0.332,0.294,0.349	-0.136
6429	ENSMUSG00000028545	Bend5	chr4	+	111305702	111305851	111290283	111290750	111311281	111311495	6429	17,15,29,35	1,1,3,3	13,16,8,8	0,0,0,0	198	99	0.000555849	0.0212956	0.895,0.882,0.829,0.854	1.0,1.0,1.0,1.0	-0.135
7397	ENSMUSG00000063524	Eno1	chr4	+	150326223	150326282	150325501	150325597	150326578	150326637	7397	86,107,102,90	193208197239	39,58,63,55	69,70,61,44	158	99	6.25268e-05	0.00367461	0.218,0.244,0.245,0.191	0.262,0.342,0.393,0.439	-0.135
18390	ENSMUSG00000029392	Rilpl1	chr5	-	124633961	124633985	124631714	124631907	124639902	124639995	18390	0,0,1,2	40,33,42,83	9,17,5,7	47,51,43,33	123	99	1.89035e-11	6.2059e-09	0.0,0.0,0.019,0.019	0.134,0.212,0.086,0.146	-0.135
20918	ENSMUSG00000085682	Gm14267	chr2	-	166347371	166347506	166345246	166345339	166364148	166364293	20918	18,21,27,22	3,4,1,2	20,23,21,16	0,3,0,0	198	99	0.00143202	0.0424059	0.75,0.724,0.931,0.846	1.0,0.793,1.0,1.0	-0.135
622	ENSMUSG00000058881	Zfp516	chr18	+	83012594	83012662	83004868	83006323	83019397	83023439	622	14,11,16,11	1,2,2,3	4,5,3,4	1,0,0,0	167	99	0.00040888	0.0167791	0.892,0.765,0.826,0.685	0.703,1.0,1.0,1.0	-0.134
4781	ENSMUSG00000025006	Sorbs1	chr19	-	40329128	40329194	40325429	40325479	40332799	40332883	4781	82102104114	14,8,10,13	122,98,138,58	4,1,3,0	165	99	9.87021e-09	2.16022e-06	0.778,0.884,0.862,0.84	0.948,0.983,0.965,1.0	-0.133
24964	ENSMUSG00000033060	Lmo7	chr14	+	102122726	102123008	102121554	102121850	102126112	102126142	24964	27,32,55,51	154219245279	35,69,65,48	97,115,143,58	198	99	4.9627e-12	1.81721e-09	0.081,0.068,0.101,0.084	0.153,0.231,0.185,0.293	-0.132
8752	ENSMUSG00000033526	Ppip5k1	chr2	-	121153674	121153857	121152170	121152273	121162038	121162129	8752	0,0,0,1	2,1,1,1	3,1,1,3	4,4,2,4	198	99	0.000702921	0.0253214	0.0,0.0,0.0,0.333	0.273,0.111,0.2,0.273	-0.131
9389	ENSMUSG00000027255	Arfgap2	chr2	+	91099414	91099456	91098796	91098853	91099796	91099849	9389	4,4,7,11	54,48,54,65	13,15,13,8	40,26,44,27	141	99	2.93678e-05	0.00205585	0.049,0.055,0.083,0.106	0.186,0.288,0.172,0.172	-0.131
4762	ENSMUSG00000033557	Fam20b	chr1	-	156544457	156544550	156533237	156533737	156546435	156546642	4762	20,13,13,14	5,4,0,1	12,9,6,11	0,2,0,0	192	99	8.49116e-05	0.00465937	0.673,0.626,1.0,0.878	1.0,0.699,1.0,1.0	-0.13
2945	ENSMUSG00000003352	Cacnb3	chr15	+	98538839	98538859	98538566	98538631	98539057	98539138	2945	14,8,9,14	2,2,1,5	12,12,10,10	1,0,0,2	119	99	0.00106641	0.0342999	0.853,0.769,0.882,0.7	0.909,1.0,1.0,0.806	-0.128
9574	ENSMUSG00000063275	Hacd1	chr2	-	14045644	14045766	14040589	14040768	14049593	14049682	9574	300344351364	130121109151	376566470342	104,135,77,65	198	99	1.00445e-06	0.000108055	0.536,0.587,0.617,0.547	0.644,0.677,0.753,0.725	-0.128
28732	ENSMUSG00000021759	Plpp1	chr13	+	112971392	112971547	112937325	112937800	112993279	112993560	28732	49,43,53,44	4,4,0,6	61,86,43,35	0,0,0,0	198	99	8.39754e-07	9.24264e-05	0.86,0.843,1.0,0.786	1.0,1.0,1.0,1.0	-0.128
1887	ENSMUSG00000046329	Slc25a23	chr17	-	57360546	57360662	57360240	57360348	57360783	57360955	1887	54,55,66,87	4,6,10,5	50,58,45,45	2,2,0,0	198	99	7.85343e-06	0.000679714	0.871,0.821,0.767,0.897	0.926,0.935,1.0,1.0	-0.126
14136	ENSMUSG00000039068	Zzz3	chr3	+	152132913	152134469	152125651	152125777	152152435	152152574	14136	31,31,29,31	2,2,4,1	20,31,24,16	0,0,0,0	198	99	0.000318887	0.0137064	0.886,0.886,0.784,0.939	1.0,1.0,1.0,1.0	-0.126
20777	ENSMUSG00000038244	Mical2	chr7	+	111933035	111933161	111931102	111931246	111944452	111944560	20777	36,39,48,46	5,3,1,6	7,20,21,24	0,1,0,0	198	99	1.28552e-05	0.00102847	0.783,0.867,0.96,0.793	1.0,0.909,1.0,1.0	-0.126
4748	ENSMUSG00000029538	Srsf9	chr5	+	115466405	115466763	115465453	115465558	115468556	115468717	4748	3,0,1,4	37,34,40,45	1,4,5,4	14,12,9,8	198	99	0.000216221	0.0101156	0.039,0.0,0.012,0.043	0.034,0.143,0.217,0.2	-0.125
22511	ENSMUSG00000017801	Mlx	chr11	+	100979061	100979151	100978579	100978616	100979423	100979530	22511	23,23,25,34	3,2,2,2	32,24,37,16	0,1,0,0	189	99	0.000230093	0.0106082	0.801,0.858,0.868,0.899	1.0,0.926,1.0,1.0	-0.125
28737	ENSMUSG00000021549	Rasa1	chr13	-	85376726	85376884	85376349	85376426	85377723	85377801	28737	85,54,67,90	8,6,4,2	72,78,55,31	0,0,0,0	198	99	7.1469e-08	1.19372e-05	0.842,0.818,0.893,0.957	1.0,1.0,1.0,1.0	-0.123
22558	ENSMUSG00000020064	Herc4	chr10	+	63151438	63151622	63150265	63150348	63152478	63152581	22558	69,75,98,83	4,8,12,16	48,66,68,48	4,3,0,1	198	99	7.61315e-05	0.00426222	0.896,0.824,0.803,0.722	0.857,0.917,1.0,0.96	-0.122
23870	ENSMUSG00000031904	Slc7a6	chr8	+	106906118	106906292	106905733	106905919	106916248	106916374	23870	10,14,9,21	1,2,1,3	12,9,14,11	0,1,1,0	198	99	0.000864402	0.0291828	0.833,0.778,0.818,0.778	1.0,0.818,0.875,1.0	-0.122
5069	ENSMUSG00000058388	Phtf1	chr3	+	103895930	103896090	103894742	103894877	103898353	103898443	5069	14,23,21,22	3,3,0,2	26,17,18,13	1,1,0,0	198	99	0.00152896	0.0448581	0.7,0.793,1.0,0.846	0.929,0.895,1.0,1.0	-0.121
8910	ENSMUSG00000035863	Palm	chr10	+	79652625	79652757	79651018	79651075	79654874	79655345	8910	70,51,52,93	6,4,10,8	51,50,76,51	1,0,2,4	198	99	0.000235565	0.0108343	0.854,0.864,0.722,0.853	0.962,1.0,0.95,0.864	-0.121
10993	ENSMUSG00000026414	Tnnt2	chr1	+	135769752	135769764	135769638	135769649	135771522	135771552	10993	14089227851333	955430371530	223399246114	36,53,101,54	111	99	0.000295573	0.0128687	0.568,0.657,0.654,0.692	0.847,0.87,0.685,0.653	-0.121
14162	ENSMUSG00000020717	Pecam1	chr11	-	106562567	106562624	106552622	106552850	106570374	106570437	14162	93,90,111,131	16,13,18,31	75,97,136,84	0,0,14,18	156	99	0.000426177	0.0172289	0.787,0.815,0.796,0.728	1.0,1.0,0.86,0.748	-0.121
22476	ENSMUSG00000019792	Trmt11	chr10	-	30467016	30467098	30466838	30466931	30470110	30470184	22476	13,19,21,10	4,4,1,2	6,8,5,2	1,0,1,0	181	99	0.000373735	0.0155717	0.64,0.722,0.92,0.732	0.766,1.0,0.732,1.0	-0.121
27158	ENSMUSG00000035765	Dym	chr18	+	75363060	75363243	75332233	75332336	75376355	75376469	27158	25,41,56,56	4,5,5,4	39,52,41,31	0,2,0,3	198	99	0.000854245	0.0289425	0.758,0.804,0.848,0.875	1.0,0.929,1.0,0.838	-0.121
26240	ENSMUSG00000004980	Hnrnpa2b1	chr6	-	51438899	51439035	51438100	51438413	51440390	51440473	26240	188173184181	38,59,51,60	106,143,167,90	23,23,21,13	198	99	0.000398244	0.0164133	0.712,0.595,0.643,0.601	0.697,0.757,0.799,0.776	-0.119
26726	ENSMUSG00000090841	Myl6	chr10	-	128327588	128327633	128326729	128326902	128327927	128328005	26726	241236215289	514495508714	165291223192	252300311225	144	99	7.80315e-10	1.98106e-07	0.244,0.247,0.225,0.218	0.31,0.4,0.33,0.37	-0.119
27689	ENSMUSG00000017561	Crlf3	chr11	-	79939417	79939530	79937318	79938563	79947277	79947410	27689	26,36,47,32	1,4,3,9	31,27,37,20	1,0,2,1	198	99	0.000637129	0.0237874	0.929,0.818,0.887,0.64	0.939,1.0,0.902,0.909	-0.119
27782	ENSMUSG00000026179	Pnkd	chr1	+	74326250	74326367	74325000	74325169	74386543	74386659	27782	161184203231	24,26,32,46	88136141107	8,11,12,4	198	99	3.49251e-05	0.0023165	0.77,0.78,0.76,0.715	0.846,0.861,0.855,0.93	-0.117
13901	ENSMUSG00000040669	Phc1	chr6	-	122309480	122309612	122302416	122302909	122310249	122310399	13901	5,3,7,11	3,1,2,1	2,2,3,1	1,1,0,0	198	99	0.00106245	0.0342301	0.455,0.6,0.636,0.846	0.5,0.5,1.0,1.0	-0.116
24606	ENSMUSG00000031586	Rbpms	chr8	-	34279419	34279523	34272671	34274214	34324331	34324482	24606	59,41,47,87	7,2,4,5	19,42,57,41	0,0,2,0	198	99	6.522e-06	0.000589505	0.808,0.911,0.855,0.897	1.0,1.0,0.934,1.0	-0.116
2229	ENSMUSG00000057880	Abat	chr16	+	8428990	8429158	8426719	8426857	8431846	8431993	2229	9,14,11,22	1,2,1,2	3,4,3,6	0,0,0,1	198	99	0.000759863	0.0266456	0.818,0.778,0.846,0.846	1.0,1.0,1.0,0.75	-0.115
19627	ENSMUSG00000051586	Mical3	chr6	-	120996656	120996740	120993721	120993820	120998143	120998314	19627	33,32,44,75	4,1,4,7	23,32,29,29	1,0,0,0	183	99	3.6277e-06	0.000345375	0.817,0.945,0.856,0.853	0.926,1.0,1.0,1.0	-0.114
2699	ENSMUSG00000055762	Eef1d	chr15	-	75769074	75769131	75768668	75768768	75772539	75772611	2699	37,49,46,36	160197218190	31,58,65,69	87122132108	156	99	8.37158e-09	1.87533e-06	0.128,0.136,0.118,0.107	0.184,0.232,0.238,0.288	-0.113
15101	ENSMUSG00000026634	Angel2	chr1	+	190665063	190665389	190660688	190660955	190669640	190669897	15101	78,53,105,75	6,6,7,9	68,57,45,21	1,5,0,0	198	99	0.000748095	0.0263787	0.867,0.815,0.882,0.806	0.971,0.851,1.0,1.0	-0.113
18914	ENSMUSG00000042790	Rnf214	chr9	-	45811043	45811554	45809729	45809789	45816103	45816217	18914	27,34,49,54	4,4,4,3	34,36,31,25	0,2,2,0	198	99	0.00128664	0.0395304	0.771,0.81,0.86,0.9	1.0,0.9,0.886,1.0	-0.111
9358	ENSMUSG00000056602	Fry	chr5	+	150384853	150384862	150381209	150381380	150389708	150389906	9358	1,1,1,2	27,19,32,54	3,8,5,5	28,36,25,23	108	99	2.93564e-05	0.00205585	0.033,0.046,0.028,0.033	0.089,0.169,0.155,0.166	-0.11
19841	ENSMUSG00000002546	Golga2	chr2	+	32183326	32183407	32182104	32182227	32186637	32186733	19841	62,51,72,83	6,6,7,11	44,76,67,42	2,4,1,1	180	99	0.000282983	0.0124937	0.85,0.824,0.85,0.806	0.924,0.913,0.974,0.959	-0.11
27375	ENSMUSG00000017119	Nbr1	chr11	+	101463287	101463398	101462727	101462803	101463633	101463798	27375	109109112156	21,16,13,29	145,140,163,95	11,7,15,8	198	99	0.00020181	0.00955886	0.722,0.773,0.812,0.729	0.868,0.909,0.845,0.856	-0.11
8851	ENSMUSG00000053819	Camk2d	chr3	+	126635133	126635222	126633785	126634014	126636406	126636867	8851	112110140152	78,77,91,113	80,170,168,97	39,60,70,55	188	99	0.000711951	0.0254339	0.431,0.429,0.448,0.415	0.519,0.599,0.558,0.482	-0.109
24033	ENSMUSG00000019899	Lama2	chr10	-	26897456	26897468	26894402	26894523	26899267	26899406	24033	72,87,104,98	29,39,53,49	118,151,119,92	41,37,32,21	111	99	0.000331965	0.0141408	0.689,0.666,0.636,0.641	0.72,0.784,0.768,0.796	-0.109
3111	ENSMUSG00000022607	Ptk2	chr15	-	73236889	73237044	73214981	73215208	73264192	73264296	3111	4,6,11,17	0,2,4,3	12,6,3,5	0,1,1,0	198	99	3.27549e-05	0.00221165	1.0,0.6,0.579,0.739	1.0,0.75,0.6,1.0	-0.108
12468	ENSMUSG00000040964	Arhgef10l	chr4	-	140296066	140296081	140295649	140295831	140297567	140297713	12468	2,3,2,0	20,27,30,39	9,3,4,7	20,28,27,29	114	99	0.000454991	0.0182389	0.08,0.088,0.055,0.0	0.281,0.085,0.114,0.173	-0.108
16673	ENSMUSG00000031310	Zmym3	chrX	-	100450810	100451065	100449510	100449625	100452082	100452197	16673	30,48,39,40	1,3,2,4	15,15,28,22	0,0,0,0	198	99	0.000199165	0.00945709	0.938,0.889,0.907,0.833	1.0,1.0,1.0,1.0	-0.108
18823	ENSMUSG00000027677	Ttc14	chr3	+	33857598	33857754	33857223	33857353	33858148	33858220	18823	58,78,80,51	2,5,5,4	33,42,50,30	0,0,0,0	198	99	3.66115e-06	0.000346826	0.935,0.886,0.889,0.864	1.0,1.0,1.0,1.0	-0.107
3304	ENSMUSG00000009575	Cbx5	chr15	-	103123448	103123548	103121498	103121681	103123694	103123732	3304	15,8,7,23	5,0,1,6	13,12,13,3	0,1,0,1	198	99	5.38662e-05	0.00328739	0.6,1.0,0.778,0.657	1.0,0.857,1.0,0.6	-0.106
10439	ENSMUSG00000028478	Clta	chr4	+	44031399	44031435	44025448	44025560	44032400	44032846	10439	22,19,34,34	149145155205	25,49,42,26	102,106,113,62	135	99	8.35649e-07	9.24264e-05	0.098,0.088,0.139,0.108	0.152,0.253,0.214,0.235	-0.105
16170	ENSMUSG00000031229	Atrx	chrX	-	104943486	104943599	104934522	104934578	104972564	104973003	16170	28,16,20,22	4,1,2,2	14,16,17,8	1,1,0,0	198	99	0.000704125	0.0253214	0.778,0.889,0.833,0.846	0.875,0.889,1.0,1.0	-0.105
19448	ENSMUSG00000032845	Alpk2	chr18	-	65409716	65409765	65398599	65399361	65422748	65422837	19448	31,35,44,22	3,5,3,8	13,15,30,22	2,1,1,0	148	99	0.000676055	0.0246305	0.874,0.824,0.907,0.648	0.813,0.909,0.953,1.0	-0.105
23571	ENSMUSG00000032497	Lrrfip2	chr9	+	111036864	111036957	111034822	111034915	111043208	111043341	23571	101100108167	17,18,14,18	161,117,89,58	3,10,11,3	192	99	0.000928683	0.0308067	0.754,0.741,0.799,0.827	0.965,0.858,0.807,0.909	-0.104
26989	ENSMUSG00000031626	Sorbs2	chr8	+	46235838	46235997	46228625	46228740	46243012	46243062	26989	132138194346	38,34,50,54	152265209134	19,26,33,23	198	99	0.0012844	0.0395304	0.635,0.67,0.66,0.762	0.8,0.836,0.76,0.744	-0.103
11759	ENSMUSG00000047996	Prrg1	chrX	-	77526031	77526067	77493218	77496778	77527356	77527517	11759	1,0,0,0	12,13,11,8	3,0,5,1	9,16,16,8	135	99	0.00118019	0.0372052	0.058,0.0,0.0,0.0	0.196,0.0,0.186,0.084	-0.102
16888	ENSMUSG00000022517	Mgrn1	chr16	+	4744172	4744238	4742286	4742396	4745538	4745765	16888	127142156234	79,74,80,122	120162132124	52,50,47,42	165	99	0.000973871	0.0318617	0.491,0.535,0.539,0.535	0.581,0.66,0.628,0.639	-0.102
28733	ENSMUSG00000021759	Plpp1	chr13	+	112987936	112988088	112937396	112937800	112993279	112993560	28733	63,43,85,75	4,4,0,6	77,102,48,53	0,0,0,0	198	99	6.62915e-06	0.000592609	0.887,0.843,1.0,0.862	1.0,1.0,1.0,1.0	-0.102
9708	ENSMUSG00000045594	Glb1	chr9	+	114246028	114246198	114230143	114230337	114249420	114249571	9708	14,19,38,30	3,4,0,5	9,10,14,5	0,0,0,2	198	99	0.000425988	0.0172289	0.7,0.704,1.0,0.75	1.0,1.0,1.0,0.556	-0.101
25465	ENSMUSG00000039968	Rsbn1l	chr5	-	21124522	21125160	21113104	21113242	21132617	21132728	25465	27,35,40,46	1,3,6,4	23,30,30,16	1,0,0,1	198	99	4.97374e-05	0.00307778	0.931,0.854,0.769,0.852	0.92,1.0,1.0,0.889	-0.101
7898	ENSMUSG00000027900	Dram2	chr3	+	106457814	106457991	106455146	106455236	106459471	106459596	7898	3,2,2,5	4,7,10,12	0,2,0,1	5,17,10,2	198	99	0.000589947	0.022288	0.273,0.125,0.091,0.172	0.0,0.056,0.0,0.2	0.101
25830	ENSMUSG00000021870	Slmap	chr14	-	26150942	26151065	26149396	26149471	26159833	26159893	25830	100133159119	113164173189	105,120,95,76	274261221138	198	99	1.15126e-07	1.81167e-05	0.307,0.289,0.315,0.239	0.161,0.187,0.177,0.216	0.102
20965	ENSMUSG00000035247	Hectd1	chr12	-	51801703	51801886	51800997	51801205	51803829	51803884	20965	161175192199	4,7,7,2	108,99,107,77	6,13,14,5	198	99	9.66502e-06	0.000796674	0.953,0.926,0.932,0.98	0.9,0.792,0.793,0.885	0.105
26398	ENSMUSG00000037266	Rsrp1	chr4	+	134653087	134653132	134652603	134652743	134654045	134654129	26398	9,11,9,23	69,51,58,43	3,9,7,2	143,84,130,80	144	99	1.62304e-08	3.39608e-06	0.082,0.129,0.096,0.269	0.014,0.069,0.036,0.017	0.11
17415	ENSMUSG00000011877	Git1	chr11	+	77393654	77393681	77391813	77391940	77393843	77393892	17415	7,5,4,12	40,32,29,44	0,1,1,0	15,26,23,14	126	99	5.11634e-07	6.18951e-05	0.121,0.109,0.098,0.176	0.0,0.029,0.033,0.0	0.111
28715	ENSMUSG00000031328	Flna	chrX	-	73284421	73284478	73284018	73284156	73284708	73284909	28715	21,10,15,35	45,26,47,65	0,4,12,5	21,23,26,37	156	99	0.00152378	0.0447753	0.228,0.196,0.168,0.255	0.0,0.099,0.227,0.079	0.111
6114	ENSMUSG00000028469	Npr2	chr4	+	43643334	43643409	43643053	43643174	43643605	43643683	6114	47,43,45,68	3,2,1,3	47,65,41,42	8,8,10,1	174	99	0.0013617	0.0411101	0.899,0.924,0.962,0.928	0.77,0.822,0.7,0.96	0.115
4529	ENSMUSG00000052337	Immt	chr6	+	71829746	71829851	71828755	71828864	71833895	71834032	4529	104,119,91,106	181210284284	52,63,45,34	316384343253	198	99	0	0	0.223,0.221,0.138,0.157	0.076,0.076,0.062,0.063	0.116
23914	ENSMUSG00000022973	Synj1	chr16	-	90743902	90743941	90743679	90743750	90747238	90747373	23914	1,1,2,3	6,3,6,7	0,1,0,0	7,2,1,5	138	99	0.00134248	0.0407691	0.107,0.193,0.193,0.235	0.0,0.264,0.0,0.0	0.116
84	ENSMUSG00000024754	Cemip2	chr19	+	21757534	21757616	21755705	21756150	21770001	21770344	84	0,2,5,6	6,10,12,14	0,0,0,0	2,2,1,1	181	99	1.74561e-05	0.00135666	0.0,0.099,0.186,0.19	0.0,0.0,0.0,0.0	0.119
9296	ENSMUSG00000011257	Pabpc4	chr4	+	123189542	123189629	123188994	123189114	123189722	123189850	9296	200185219242	45,37,36,57	75,95,85,104	31,36,30,28	186	99	0.000743262	0.0263057	0.703,0.727,0.764,0.693	0.563,0.584,0.601,0.664	0.119
18222	ENSMUSG00000022139	Mbnl2	chr14	+	120633123	120633177	120626311	120626575	120633862	120634016	18222	10,9,6,23	33,25,38,28	4,6,0,3	61,16,10,22	153	99	0.000665204	0.024358	0.164,0.189,0.093,0.347	0.041,0.195,0.0,0.081	0.119
1280	ENSMUSG00000024462	Gabbr1	chr17	+	37378105	37378256	37375551	37375629	37378667	37378800	1280	14,6,12,7	23,14,24,21	5,4,2,0	13,27,24,20	198	99	7.41526e-05	0.00417734	0.233,0.176,0.2,0.143	0.161,0.069,0.04,0.0	0.12
17235	ENSMUSG00000026193	Fn1	chr1	-	71636800	71636906	71636439	71636546	71637532	71637622	17235	379281277520	50,40,39,92	159,137,85,81	35,34,25,25	198	99	0.000242953	0.0111204	0.791,0.778,0.78,0.739	0.694,0.668,0.63,0.618	0.12
16570	ENSMUSG00000010554	Mettl16	chr11	+	74686577	74686643	74683028	74683144	74686807	74686950	16570	4,8,4,5	25,18,19,23	0,1,0,0	17,14,8,7	165	99	1.37773e-06	0.00014574	0.088,0.211,0.112,0.115	0.0,0.041,0.0,0.0	0.121
21703	ENSMUSG00000014767	Tbp	chr17	+	15721573	15721619	15721415	15721464	15723226	15723390	21703	5,3,2,1	5,4,4,9	0,0,2,0	1,2,1,5	145	99	0.000885891	0.0298553	0.406,0.339,0.254,0.071	0.0,0.0,0.577,0.0	0.123
13262	ENSMUSG00000051331	Cacna1c	chr6	-	118607185	118607392	118604402	118604531	118614690	118614774	13262	12,9,16,31	0,0,1,1	28,20,35,23	3,3,4,1	198	99	0.000222347	0.0103261	1.0,1.0,0.889,0.939	0.824,0.769,0.814,0.92	0.125
2208	ENSMUSG00000022884	Eif4a2	chr16	+	22931100	22931207	22930566	22930646	22931916	22931934	2208	108127125179	159172225254	71,77,85,48	253361245164	198	99	3.88578e-15	1.89716e-12	0.254,0.27,0.217,0.261	0.123,0.096,0.148,0.128	0.127
11753	ENSMUSG00000027750	Postn	chr3	+	54292628	54292706	54291904	54291994	54296759	54296801	11753	1450164721841870	144,80,16,89	722511469281	91,74,70,47	177	99	0	0	0.849,0.92,0.987,0.922	0.816,0.794,0.789,0.77	0.127
3429	ENSMUSG00000002625	Akap8l	chr17	-	32552879	32553019	32551976	32552118	32553561	32553670	3429	20,15,23,25	25,26,36,51	5,6,7,2	18,32,17,16	198	99	0.000316659	0.0136686	0.286,0.224,0.242,0.197	0.122,0.086,0.171,0.059	0.128
4166	ENSMUSG00000007617	Homer1	chr13	+	93522852	93522888	93492447	93492587	93524031	93524188	4166	10,15,12,27	23,28,28,37	4,7,12,7	19,43,36,27	135	99	0.00110763	0.0355057	0.242,0.282,0.239,0.349	0.134,0.107,0.196,0.16	0.129
8296	ENSMUSG00000054099	Slc25a40	chr5	+	8474796	8474887	8472872	8473039	8477195	8477267	8296	1,3,8,4	6,6,3,4	0,1,1,0	2,1,1,3	190	99	0.000120713	0.00626293	0.08,0.207,0.581,0.343	0.0,0.343,0.343,0.0	0.131
3509	ENSMUSG00000021111	Papola	chr12	+	105799358	105799421	105795315	105795536	105800968	105801016	3509	138140186196	26,23,31,32	108,111,85,53	35,28,32,20	162	99	0.000113908	0.00597502	0.764,0.788,0.786,0.789	0.653,0.708,0.619,0.618	0.132
21136	ENSMUSG00000030846	Tial1	chr7	-	128060320	128060380	128056659	128056756	128062848	128063397	21136	9,6,9,7	16,15,15,26	4,1,2,2	24,29,20,6	159	99	0.000151709	0.0075031	0.259,0.199,0.272,0.144	0.094,0.021,0.059,0.172	0.132
8329	ENSMUSG00000045962	Wnk1	chr6	-	119929645	119929930	119928858	119928956	119933031	119933157	8329	67,47,64,112	18,20,18,27	71,128,77,56	45,68,33,27	198	99	0.00129836	0.0397461	0.65,0.54,0.64,0.675	0.441,0.485,0.538,0.509	0.133
19358	ENSMUSG00000087380	2210408F21Rik	chr6	+	31305223	31305324	31261937	31262055	31312925	31312997	19358	1,1,4,1	0,0,0,1	9,13,14,16	1,3,7,2	198	99	3.97188e-05	0.00254245	1.0,1.0,1.0,0.333	0.818,0.684,0.5,0.8	0.133
13051	ENSMUSG00000038457	Tmem255b	chr8	+	13493986	13494049	13491137	13491280	13501025	13501115	13051	4,3,4,4	1,0,0,1	17,8,14,8	1,2,7,2	162	99	0.000146657	0.00731022	0.71,1.0,1.0,0.71	0.912,0.71,0.55,0.71	0.135
12284	ENSMUSG00000034101	Ctnnd1	chr2	-	84442875	84442893	84442367	84442436	84443279	84443433	12284	101,96,149,163	30,19,36,35	50,78,66,39	20,36,22,29	117	99	0.000648778	0.024021	0.74,0.81,0.778,0.798	0.679,0.647,0.717,0.532	0.138
27718	ENSMUSG00000025156	Gps1	chr11	+	120675472	120675551	120675100	120675168	120675946	120676039	27718	3,3,3,1	12,7,7,12	0,0,0,0	6,6,5,10	178	99	0.000184922	0.00891348	0.122,0.192,0.192,0.044	0.0,0.0,0.0,0.0	0.138
22131	ENSMUSG00000021262	Evl	chr12	+	108649606	108649669	108649453	108649520	108652308	108652375	22131	98,97,104,160	31,39,27,35	50,47,38,28	26,24,27,13	162	99	0.000919801	0.0305653	0.659,0.603,0.702,0.736	0.54,0.545,0.462,0.568	0.146
14032	ENSMUSG00000041415	Dicer1	chr12	-	104698058	104698246	104697278	104697441	104704027	104704125	14032	14,12,12,28	1,0,0,1	13,15,12,8	5,2,1,0	198	99	0.000563567	0.0215479	0.875,1.0,1.0,0.933	0.565,0.789,0.857,1.0	0.149
1748	ENSMUSG00000024049	Myom1	chr17	+	71389197	71389491	71387768	71387890	71391232	71391429	1748	130128127189	207221258288	43,70,78,70	293500492311	198	99	0	0	0.239,0.225,0.198,0.247	0.068,0.065,0.073,0.101	0.15
23403	ENSMUSG00000026222	Sp100	chr1	+	85608806	85608860	85606779	85606830	85619695	85619770	23403	6,1,4,3	0,1,0,0	27,30,25,27	7,13,5,7	153	99	7.14581e-06	0.00062702	1.0,0.393,1.0,1.0	0.714,0.599,0.764,0.714	0.15
4600	ENSMUSG00000029860	Zyx	chr6	+	42328203	42328296	42327879	42328082	42328408	42328541	4600	178155185326	12,15,11,12	124,184,121,95	28,29,22,16	192	99	5.18941e-09	1.20502e-06	0.884,0.842,0.897,0.933	0.695,0.766,0.739,0.754	0.151
24934	ENSMUSG00000018334	Ksr1	chr11	-	78921906	78921948	78919854	78919909	78924043	78924209	24934	1,1,5,4	6,6,4,16	0,1,1,0	5,7,5,10	141	99	8.89839e-05	0.00484098	0.105,0.105,0.467,0.149	0.0,0.091,0.123,0.0	0.153
23406	ENSMUSG00000026222	Sp100	chr1	+	85619695	85619770	85608806	85608860	85621979	85622030	23406	7,3,6,8	0,0,0,0	46,42,28,27	2,4,3,5	174	99	4.83377e-06	0.000445705	1.0,1.0,1.0,1.0	0.929,0.857,0.842,0.754	0.154
9212	ENSMUSG00000066235	Pomgnt2	chr9	-	121813165	121813222	121810671	121812889	121824941	121825079	9212	4,2,1,0	4,2,2,1	1,0,0,0	1,2,1,1	156	99	0.0015846	0.0462767	0.388,0.388,0.241,0.0	0.388,0.0,0.0,0.0	0.157
3042	ENSMUSG00000022629	Kif21a	chr15	-	90836913	90837021	90833208	90833247	90840497	90840712	3042	4,4,3,6	0,1,1,0	4,10,5,8	5,1,1,1	198	99	0.000441623	0.0177404	1.0,0.667,0.6,1.0	0.286,0.833,0.714,0.8	0.158
17624	ENSMUSG00000004880	Lbr	chr1	-	181667264	181667367	181665942	181666121	181669852	181669891	17624	4,2,1,1	11,5,4,2	0,0,0,0	3,8,4,2	198	99	0.00101647	0.0331415	0.154,0.167,0.111,0.2	0.0,0.0,0.0,0.0	0.158
27140	ENSMUSG00000020744	Slc25a19	chr11	-	115514243	115514418	115511702	115511873	115514697	115514853	27140	13,11,21,12	13,28,27,34	8,4,2,4	29,26,21,33	198	99	3.01895e-05	0.00209905	0.333,0.164,0.28,0.15	0.121,0.071,0.045,0.057	0.158
3842	ENSMUSG00000035614	Togaram1	chr12	+	65016999	65017029	65012829	65014802	65023468	65023625	3842	3,0,5,3	14,8,8,11	0,0,0,0	9,8,7,3	129	99	8.08295e-06	0.000686233	0.141,0.0,0.324,0.173	0.0,0.0,0.0,0.0	0.159
10396	ENSMUSG00000018417	Myo1b	chr1	-	51807808	51807895	51805980	51806067	51808162	51808249	10396	10,13,22,27	12,19,22,28	7,12,6,4	19,29,24,11	186	99	0.000293521	0.0128481	0.307,0.267,0.347,0.339	0.164,0.18,0.117,0.162	0.159
18289	ENSMUSG00000029534	St7	chr6	+	17905705	17905841	17904895	17904968	17906406	17906491	18289	3,4,13,21	12,7,11,19	3,4,4,3	16,13,19,12	198	99	0.000891553	0.0299401	0.111,0.222,0.371,0.356	0.086,0.133,0.095,0.111	0.159
17494	ENSMUSG00000041977	Arhgef11	chr3	+	87629663	87629790	87624730	87624827	87632785	87632965	17494	38,38,36,57	0,0,0,0	21,24,33,18	2,2,3,2	198	99	6.91501e-05	0.00398996	1.0,1.0,1.0,1.0	0.84,0.857,0.846,0.818	0.16
15006	ENSMUSG00000057738	Sptan1	chr2	+	29918655	29918718	29917642	29917660	29919631	29919686	15006	141186159240	99,96,101,128	59,50,87,60	64,81,98,55	162	99	5.01006e-07	6.11516e-05	0.465,0.542,0.49,0.534	0.36,0.274,0.352,0.4	0.161
3699	ENSMUSG00000021185	Dglucy	chr12	+	100801443	100801594	100795857	100795984	100804758	100804957	3699	8,8,19,17	0,0,2,1	8,28,40,25	3,3,3,3	198	99	0.000887823	0.0298676	1.0,1.0,0.826,0.895	0.571,0.824,0.87,0.806	0.162
2308	ENSMUSG00000022892	App	chr16	-	84768295	84768349	84762557	84762658	84774951	84775173	2308	401375394580	118116142175	201213202152	147102133100	153	99	5.13614e-10	1.37743e-07	0.687,0.677,0.642,0.682	0.469,0.575,0.496,0.496	0.163
7398	ENSMUSG00000063524	Eno1	chr4	+	150326578	150326637	150326223	150326282	150328461	150328531	7398	187214204274	205290302288	62,70,64,54	227250217104	158	99	2.22045e-15	1.20799e-12	0.364,0.316,0.297,0.373	0.146,0.149,0.156,0.245	0.163
14469	ENSMUSG00000027806	Tsc22d2	chr3	+	58344737	58344896	58335648	58335720	58366751	58366803	14469	6,4,0,3	4,5,6,4	0,3,1,0	5,4,8,6	198	99	0.00137806	0.041398	0.429,0.286,0.0,0.273	0.0,0.273,0.059,0.0	0.164
3182	ENSMUSG00000072501	Phf20l1	chr15	+	66495609	66495732	66494609	66494666	66495840	66495948	3182	12,6,15,20	19,11,14,29	11,8,1,2	28,23,18,18	198	99	0.000289401	0.0127263	0.24,0.214,0.349,0.256	0.164,0.148,0.027,0.053	0.167
8412	ENSMUSG00000014778	Fhod1	chr8	-	106062868	106062892	106061318	106061434	106063013	106063193	8412	3,5,3,8	11,10,10,15	0,2,0,1	5,9,7,5	123	99	7.38871e-05	0.00417734	0.18,0.287,0.194,0.3	0.0,0.152,0.0,0.139	0.168
6783	ENSMUSG00000094439	Gm21969	chr4	+	139333732	139333873	139332309	139332405	139334915	139335055	6783	16,19,16,20	1,0,0,3	15,18,11,5	4,3,4,0	198	99	0.00105737	0.0341243	0.889,1.0,1.0,0.769	0.652,0.75,0.579,1.0	0.169
13570	ENSMUSG00000001999	Blvra	chr2	+	126920849	126920997	126912598	126912650	126922449	126922578	13570	3,1,1,1	5,2,2,3	0,1,0,0	3,5,1,1	198	99	0.0013793	0.041398	0.231,0.2,0.2,0.143	0.0,0.091,0.0,0.0	0.171
8226	ENSMUSG00000005583	Mef2c	chr13	+	83773383	83773443	83740896	83741100	83773588	83773726	8226	35,30,41,40	2,4,4,2	39,29,33,22	4,12,11,5	159	99	0.000912701	0.0305426	0.916,0.824,0.865,0.926	0.859,0.601,0.651,0.733	0.172
19237	ENSMUSG00000019961	Tmpo	chr10	-	90989139	90989259	90988946	90989042	90994609	90994707	19237	178209186262	16,13,23,20	54,46,51,33	6,10,12,15	198	99	0.000416709	0.0170269	0.848,0.889,0.802,0.868	0.818,0.697,0.68,0.524	0.172
22149	ENSMUSG00000075027	4631405J19Rik	chr2	+	92861220	92861300	92860742	92860904	92861810	92862026	22149	12,9,13,7	0,0,0,0	24,25,14,14	3,4,3,0	179	99	9.89279e-06	0.000811934	1.0,1.0,1.0,1.0	0.816,0.776,0.721,1.0	0.172
17307	ENSMUSG00000029635	Cdk8	chr5	+	146229448	146229577	146222917	146223049	146231972	146232042	17307	23,24,27,23	0,0,1,2	13,26,18,8	6,0,1,2	198	99	0.000373268	0.0155717	1.0,1.0,0.931,0.852	0.52,1.0,0.9,0.667	0.174
25209	ENSMUSG00000021843	Ktn1	chr14	+	47963927	47964011	47963682	47963766	47967796	47967880	25209	58,56,74,59	44,33,45,167	64,88,60,45	158,159,146,79	183	99	0.00121916	0.0379733	0.416,0.479,0.471,0.16	0.18,0.23,0.182,0.236	0.174
7258	ENSMUSG00000058498	Rnf207	chr4	-	152400059	152400135	152399848	152399974	152402117	152402250	7258	37,45,54,80	1,0,0,0	35,19,15,24	5,2,4,1	175	99	7.28042e-07	8.25157e-05	0.954,1.0,1.0,1.0	0.798,0.843,0.68,0.931	0.175
5744	ENSMUSG00000029227	Fip1l1	chr5	+	74745706	74745733	74733089	74733246	74747663	74747718	5744	69,41,58,86	5,7,12,9	31,54,48,23	16,16,14,10	126	99	7.40459e-05	0.00417734	0.916,0.821,0.792,0.882	0.604,0.726,0.729,0.644	0.177
137	ENSMUSG00000036748	Cuedc2	chr19	-	46326751	46326850	46321056	46321140	46327007	46327063	137	6,6,10,15	8,7,4,11	2,0,3,3	2,16,9,3	198	99	0.00091612	0.0305653	0.273,0.3,0.556,0.405	0.333,0.0,0.143,0.333	0.181
5956	ENSMUSG00000040731	Eif4h	chr5	-	134653294	134653354	134650802	134650940	134654219	134654316	5956	190260221283	103100111148	61,107,74,66	115,104,80,37	159	99	5.65266e-05	0.00341517	0.535,0.618,0.554,0.544	0.248,0.39,0.365,0.526	0.181
24411	ENSMUSG00000067367	Lyar	chr5	+	38380477	38380571	38377863	38377979	38381970	38382141	24411	6,3,4,1	8,8,5,2	0,0,0,1	6,3,2,2	193	99	6.59332e-06	0.000592186	0.278,0.161,0.291,0.204	0.0,0.0,0.0,0.204	0.182
22096	ENSMUSG00000024589	Nedd4l	chr18	+	65307115	65307313	65298642	65298717	65311989	65312067	22096	19,23,25,51	13,13,15,20	9,11,18,9	12,21,18,8	198	99	0.00112351	0.0358336	0.422,0.469,0.455,0.56	0.273,0.208,0.333,0.36	0.183
20188	ENSMUSG00000019907	Ppp1r12a	chr10	+	108089185	108089356	108088617	108088785	108095616	108095707	20188	70,75,68,93	2,5,2,10	34,32,57,29	10,9,3,7	198	99	0.00103429	0.0335501	0.946,0.882,0.944,0.823	0.63,0.64,0.905,0.674	0.186
23798	ENSMUSG00000031511	Arhgef7	chr8	+	11867659	11867884	11865160	11865300	11869637	11869731	23798	128,93,143,236	20,19,29,31	103,122,73,49	33,38,37,25	198	99	2.69104e-06	0.000265493	0.762,0.71,0.711,0.792	0.609,0.616,0.497,0.495	0.189
140	ENSMUSG00000036748	Cuedc2	chr19	-	46326751	46326869	46321056	46321140	46327007	46327047	140	7,6,9,10	8,7,4,11	2,0,2,2	2,16,9,3	198	99	0.00015922	0.00783156	0.304,0.3,0.529,0.312	0.333,0.0,0.1,0.25	0.191
7643	ENSMUSG00000047213	Ythdf3	chr3	+	16257350	16257383	16243641	16243727	16257989	16259588	7643	19,14,9,22	18,19,27,26	6,11,9,2	34,22,30,30	132	99	0.000464849	0.0185711	0.442,0.356,0.2,0.388	0.117,0.273,0.184,0.048	0.191
22108	ENSMUSG00000030451	Herc2	chr7	+	55851848	55851956	55846803	55846957	55853523	55853655	22108	25,23,29,38	0,2,2,2	15,32,34,18	4,6,3,5	198	99	0.0011886	0.0373467	1.0,0.852,0.879,0.905	0.652,0.727,0.85,0.643	0.191
26309	ENSMUSG00000018501	Ncor1	chr11	-	62294261	62294288	62292026	62292093	62294624	62294677	26309	20,36,39,36	13,12,11,16	21,22,18,14	27,14,18,12	126	99	0.00154044	0.0451254	0.547,0.702,0.736,0.639	0.379,0.553,0.44,0.478	0.194
1808	ENSMUSG00000024392	Bag6	chr17	+	35361473	35361581	35361282	35361360	35361702	35361815	1808	130,93,119,163	47,46,59,63	36,47,24,32	20,40,48,33	198	99	8.07283e-05	0.0044555	0.58,0.503,0.502,0.564	0.474,0.37,0.2,0.327	0.195
5630	ENSMUSG00000027620	Rbm39	chr2	-	156020799	156020872	156019080	156019305	156021096	156021160	5630	41,47,56,64	59,34,51,28	17,29,24,7	62,39,32,20	172	99	0.000503813	0.0197546	0.286,0.443,0.387,0.568	0.136,0.3,0.302,0.168	0.195
16873	ENSMUSG00000039103	Nexn	chr3	-	151955296	151955338	151953816	151954005	151958444	151958593	16873	408490521550	54,53,66,64	396480447216	169,172,135,82	141	99	0	0	0.841,0.867,0.847,0.858	0.622,0.662,0.699,0.649	0.195
20831	ENSMUSG00000038371	Sbf2	chr7	-	109940496	109940571	109939096	109939281	109948061	109948202	20831	17,14,27,45	16,17,13,26	9,10,16,7	14,21,24,18	174	99	0.000749994	0.0263967	0.377,0.319,0.542,0.496	0.268,0.213,0.275,0.181	0.199
14707	ENSMUSG00000071337	Tia1	chr6	+	86396082	86396115	86395859	86395914	86397305	86397393	14707	31,40,38,47	7,6,9,4	17,28,14,10	11,12,6,4	132	99	0.000805199	0.0277824	0.769,0.833,0.76,0.898	0.537,0.636,0.636,0.652	0.2
24022	ENSMUSG00000043411	Usp48	chr4	+	137364244	137364298	137362208	137362319	137365070	137365201	24022	6,13,11,7	15,10,26,13	0,3,4,2	16,18,14,14	153	99	0.000123658	0.0063983	0.206,0.457,0.215,0.258	0.0,0.097,0.156,0.085	0.2
5239	ENSMUSG00000054509	Parp4	chr14	+	56884630	56886406	56878711	56878774	56889704	56889804	5239	54,41,57,50	0,0,2,2	30,25,30,24	4,4,5,4	198	99	7.77524e-07	8.70873e-05	1.0,1.0,0.934,0.926	0.789,0.758,0.75,0.75	0.203
1440	ENSMUSG00000012296	Tjap1	chr17	-	46571805	46571835	46571020	46571128	46572061	46572128	1440	9,16,24,25	15,17,18,30	6,7,7,5	14,30,21,15	129	99	0.000125273	0.0064367	0.315,0.419,0.506,0.39	0.247,0.152,0.204,0.204	0.206
10717	ENSMUSG00000018411	Mapt	chr11	+	104180733	104180820	104177948	104178035	104185684	104185750	10717	1,2,1,2	0,0,0,1	10,22,22,17	3,6,4,5	186	99	1.56257e-05	0.0012244	1.0,1.0,1.0,0.516	0.64,0.661,0.745,0.644	0.206
15827	ENSMUSG00000026782	Abi2	chr1	+	60489229	60489412	60487236	60487361	60492762	60492921	15827	1,1,4,10	1,4,4,19	0,2,1,0	1,11,6,4	198	99	0.000125414	0.0064367	0.333,0.111,0.333,0.208	0.0,0.083,0.077,0.0	0.206
24412	ENSMUSG00000067367	Lyar	chr5	+	38380477	38380575	38377825	38377979	38381970	38382141	24412	5,3,10,1	8,8,5,2	1,0,0,1	6,3,2,2	197	99	1.13534e-05	0.000916018	0.239,0.159,0.501,0.201	0.077,0.0,0.0,0.201	0.206
18860	ENSMUSG00000041193	Pla2g5	chr4	-	138531817	138531962	138528662	138528769	138533495	138533545	18860	5,4,6,7	1,0,0,0	48,82,72,48	15,7,19,8	198	99	1.86141e-06	0.000190554	0.714,1.0,1.0,1.0	0.615,0.854,0.655,0.75	0.21
22903	ENSMUSG00000069601	Ank3	chr10	+	69740277	69740340	69740027	69740100	69763524	69763648	22903	22,18,16,37	14,12,10,29	5,16,24,15	21,32,37,14	162	99	0.000659348	0.0242368	0.49,0.478,0.494,0.438	0.127,0.234,0.284,0.396	0.215
17236	ENSMUSG00000026193	Fn1	chr1	-	71642818	71643088	71641468	71641656	71644128	71644242	17236	253171187298	184121123274	31,43,30,35	62,84,88,86	198	99	0	0	0.407,0.414,0.432,0.352	0.2,0.204,0.146,0.169	0.221
22092	ENSMUSG00000024589	Nedd4l	chr18	+	65305345	65305477	65298642	65298717	65311989	65312067	22092	18,18,16,39	13,13,15,20	3,14,15,2	12,21,18,8	198	99	0.0007649	0.0267401	0.409,0.409,0.348,0.494	0.111,0.25,0.294,0.111	0.223
9058	ENSMUSG00000039477	Tnrc18	chr5	-	142750523	142750652	142748744	142748916	142750805	142750942	9058	46,42,53,76	4,5,5,13	35,27,13,19	11,9,7,5	198	99	0.000932988	0.0308518	0.852,0.808,0.841,0.745	0.614,0.6,0.481,0.655	0.224
19067	ENSMUSG00000030102	Itpr1	chr6	+	108342259	108342304	108340570	108340666	108345971	108346126	19067	5,11,15,15	0,0,0,2	13,15,13,14	1,6,9,1	144	99	6.70395e-06	0.000593467	1.0,1.0,1.0,0.838	0.899,0.632,0.498,0.906	0.226
19236	ENSMUSG00000019961	Tmpo	chr10	-	90988946	90989042	90988489	90988600	90994609	90994707	19236	141151173185	9,6,10,8	49,46,39,42	14,13,12,5	195	99	1.09934e-08	2.37869e-06	0.888,0.927,0.898,0.922	0.64,0.642,0.623,0.81	0.23
5387	ENSMUSG00000049550	Clip1	chr5	-	123719654	123719660	123718062	123718187	123720782	123720832	5387	37,40,49,49	9,8,16,12	27,47,36,19	24,29,23,17	105	99	2.56986e-06	0.000254858	0.795,0.825,0.743,0.794	0.515,0.604,0.596,0.513	0.232
19158	ENSMUSG00000030254	Rad18	chr6	-	112605422	112605485	112596905	112597865	112621548	112621708	19158	8,3,10,3	3,5,4,5	2,1,0,1	5,2,2,1	162	99	0.0013495	0.0409169	0.62,0.268,0.604,0.268	0.196,0.234,0.0,0.379	0.238
21977	ENSMUSG00000009035	Tmem184b	chr15	-	79247857	79247878	79244903	79247085	79249484	79249679	21977	20,21,20,31	31,19,30,44	11,4,1,9	35,28,15,26	120	99	1.90486e-05	0.00143931	0.347,0.477,0.355,0.368	0.206,0.105,0.052,0.222	0.24
24933	ENSMUSG00000018334	Ksr1	chr11	-	78909125	78909206	78904266	78907089	78910387	78910521	24933	4,4,4,3	5,3,6,16	0,1,0,0	4,4,5,2	180	99	3.95403e-06	0.000372717	0.306,0.423,0.268,0.093	0.0,0.121,0.0,0.0	0.242
10996	ENSMUSG00000026414	Tnnt2	chr1	+	135771522	135771552	135769638	135769649	135773292	135773382	10996	1402712585843	1348182020722120	56,76,158,84	3265395028371450	129	99	0	0	0.444,0.231,0.178,0.233	0.013,0.015,0.041,0.043	0.244
19837	ENSMUSG00000024743	Syt7	chr19	+	10400148	10400376	10399120	10399252	10412913	10413049	19837	6,3,4,2	1,5,2,5	0,1,2,0	2,1,2,1	198	99	0.000844564	0.0287167	0.75,0.231,0.5,0.167	0.0,0.333,0.333,0.0	0.245
13267	ENSMUSG00000051331	Cacna1c	chr6	-	118615387	118615471	118614690	118614774	118628908	118629019	13267	24,45,57,47	29,29,51,53	8,16,25,13	70,61,69,49	183	99	4.29545e-13	1.74021e-10	0.309,0.456,0.377,0.324	0.058,0.124,0.164,0.126	0.248
9410	ENSMUSG00000027257	Pacsin3	chr2	+	91086646	91086753	91086488	91086535	91090208	91090272	9410	4,2,3,1	0,0,0,2	14,12,6,1	0,7,2,3	198	99	0.000907044	0.0304067	1.0,1.0,1.0,0.2	1.0,0.462,0.6,0.143	0.249
21576	ENSMUSG00000056260	Lrif1	chr3	+	106640652	106640922	106638978	106640458	106641673	106641698	21576	1,4,8,11	14,11,6,5	0,2,0,0	5,8,8,6	198	99	2.45737e-06	0.000246267	0.034,0.154,0.4,0.524	0.0,0.111,0.0,0.0	0.25
25370	ENSMUSG00000022353	Mtss1	chr15	-	58820171	58820291	58819174	58819369	58823318	58823529	25370	11,13,11,39	14,18,13,11	3,1,2,3	7,10,12,7	198	99	7.05873e-05	0.00406058	0.282,0.265,0.297,0.639	0.176,0.048,0.077,0.176	0.251
2695	ENSMUSG00000022568	Scrib	chr15	-	75933587	75933650	75932982	75933072	75934518	75934896	2695	37,30,51,60	0,0,1,3	27,27,14,7	1,5,9,2	162	99	1.54458e-06	0.000160712	1.0,1.0,0.969,0.924	0.943,0.767,0.487,0.681	0.254
8784	ENSMUSG00000032826	Ank2	chr3	-	127041782	127041881	126898409	126898511	127292316	127292999	8784	4,10,14,10	4,6,6,4	9,3,3,3	11,5,5,12	198	99	0.00164608	0.0478518	0.333,0.455,0.538,0.556	0.29,0.231,0.231,0.111	0.255
10175	ENSMUSG00000034684	Sema3f	chr9	-	107568554	107568647	107566884	107566978	107569366	107569486	10175	4,6,7,3	7,5,6,10	0,2,0,0	4,10,10,6	192	99	2.30318e-07	3.20108e-05	0.228,0.382,0.376,0.134	0.0,0.093,0.0,0.0	0.257
21654	ENSMUSG00000074305	Peak1	chr9	-	56281659	56281723	56225946	56226104	56325224	56325326	21654	9,7,18,22	0,0,0,0	16,24,8,6	0,0,7,3	163	99	0.000100974	0.00541588	1.0,1.0,1.0,1.0	1.0,1.0,0.41,0.548	0.26
3618	ENSMUSG00000044712	Slc38a6	chr12	+	73357763	73359298	73356918	73356971	73365750	73365790	3618	8,9,9,11	0,1,1,0	4,6,9,5	3,3,2,0	198	99	7.97983e-06	0.000683747	1.0,0.818,0.818,1.0	0.4,0.5,0.692,1.0	0.261
13959	ENSMUSG00000039307	Hexdc	chr11	+	121112061	121112163	121111689	121111987	121112326	121112416	13959	27,21,23,22	0,0,0,0	12,12,11,8	2,3,2,1	198	99	1.80662e-05	0.0013927	1.0,1.0,1.0,1.0	0.75,0.667,0.733,0.8	0.262
8892	ENSMUSG00000052688	Rab7b	chr1	+	131626153	131626369	131625566	131625693	131633333	131633437	8892	9,5,7,3	0,0,1,0	7,5,3,5	5,1,1,0	198	99	0.00036104	0.0152092	1.0,1.0,0.778,1.0	0.412,0.714,0.6,1.0	0.263
9365	ENSMUSG00000028464	Tpm2	chr4	-	43518643	43518719	43518401	43518464	43519002	43519078	9365	86,90,59,82	72,81,67,72	11,8,4,9	58,31,26,27	175	99	2.77556e-15	1.46804e-12	0.403,0.386,0.333,0.392	0.097,0.127,0.08,0.159	0.263
9555	ENSMUSG00000036833	Pnpla7	chr2	+	24905161	24905293	24901517	24901723	24906518	24906642	9555	14,11,14,20	0,0,0,3	6,11,12,6	2,1,3,2	198	99	0.000641287	0.0238958	1.0,1.0,1.0,0.769	0.6,0.846,0.667,0.6	0.264
14770	ENSMUSG00000039285	Azi2	chr9	+	117888687	117888734	117888124	117888243	117890781	117891557	14770	40,66,96,47	20,7,13,26	10,40,40,21	33,26,23,12	146	99	0.0014506	0.0428232	0.576,0.865,0.834,0.551	0.17,0.511,0.541,0.543	0.265
17237	ENSMUSG00000026193	Fn1	chr1	-	71652921	71653194	71651626	71651809	71654518	71654710	17237	302203221471	136,104,98,233	42,81,39,41	63,98,65,73	198	99	0	0	0.526,0.494,0.53,0.503	0.25,0.292,0.231,0.219	0.265
20437	ENSMUSG00000030555	Ttc23	chr7	+	67301670	67301719	67297207	67297593	67312074	67312274	20437	4,1,4,3	3,5,3,2	1,2,0,1	4,5,4,4	148	99	0.00121846	0.0379733	0.471,0.118,0.471,0.501	0.143,0.211,0.0,0.143	0.266
3844	ENSMUSG00000035614	Togaram1	chr12	+	65037714	65037864	65033166	65033264	65039318	65039414	3844	12,13,16,23	5,9,5,9	5,5,5,8	8,7,10,7	198	99	0.000919306	0.0305653	0.545,0.419,0.615,0.561	0.238,0.263,0.2,0.364	0.269
23033	ENSMUSG00000112327	Gm36827	chr10	-	56851871	56851968	56848585	56848709	56852354	56852439	23033	1,1,2,0	0,0,0,1	3,8,5,2	14,7,3,0	196	99	1.56967e-05	0.00122492	1.0,1.0,1.0,0.0	0.098,0.366,0.457,1.0	0.27
5724	ENSMUSG00000031442	Mcf2l	chr8	+	13064818	13064893	13063534	13063650	13067346	13067468	5724	8,3,5,9	7,8,10,10	0,1,1,0	13,24,25,10	174	99	4.09695e-11	1.30017e-08	0.394,0.176,0.221,0.339	0.0,0.023,0.022,0.0	0.271
23840	ENSMUSG00000031441	Atp11a	chr8	+	12911639	12911724	12909313	12909479	12914919	12918667	23840	38,31,41,45	1,0,6,2	28,25,10,15	4,9,4,5	184	99	5.9953e-05	0.00357857	0.953,1.0,0.786,0.924	0.79,0.599,0.574,0.617	0.271
24103	ENSMUSG00000031565	Fgfr1	chr8	+	26045484	26045790	26022265	26022444	26047746	26047830	24103	17,7,25,37	5,4,6,14	13,15,11,9	15,19,14,7	198	99	8.2485e-05	0.0045393	0.63,0.467,0.676,0.569	0.302,0.283,0.282,0.391	0.271
10043	ENSMUSG00000036073	Galt	chr4	+	41756681	41756811	41756512	41756561	41756938	41756995	10043	35,29,48,47	4,2,5,10	21,29,30,21	11,14,15,6	198	99	3.3471e-05	0.00224409	0.814,0.879,0.828,0.701	0.488,0.509,0.5,0.636	0.272
22907	ENSMUSG00000069601	Ank3	chr10	+	69789269	69789302	69786781	69786888	69791755	69791980	22907	6,13,15,20	5,6,12,17	5,14,6,5	20,21,23,9	132	99	0.000177255	0.00863202	0.474,0.619,0.484,0.469	0.158,0.333,0.164,0.294	0.274
21702	ENSMUSG00000014767	Tbp	chr17	+	15721573	15721619	15720162	15720286	15723226	15723390	21702	3,3,2,1	1,3,5,4	1,0,1,0	4,3,3,3	145	99	1.93436e-05	0.00145008	0.672,0.406,0.215,0.146	0.146,0.0,0.185,0.0	0.277
21316	ENSMUSG00000020814	Mxra7	chr11	-	116701613	116701693	116698554	116698794	116702748	116702842	21316	8,8,14,10	6,4,5,5	2,6,2,2	5,8,2,7	179	99	0.00140943	0.0420641	0.424,0.525,0.608,0.525	0.181,0.293,0.356,0.136	0.279
24104	ENSMUSG00000031565	Fgfr1	chr8	+	26045523	26045790	26022265	26022444	26047746	26047830	24104	26,15,43,56	5,4,6,14	24,22,15,16	15,19,14,7	198	99	1.98348e-05	0.00148107	0.722,0.652,0.782,0.667	0.444,0.367,0.349,0.533	0.283
3987	ENSMUSG00000021271	Zfp839	chr12	+	110827229	110827457	110821433	110822306	110830397	110830490	3987	5,1,6,9	1,0,1,1	3,3,5,4	1,2,1,3	198	99	0.000850108	0.0288537	0.714,1.0,0.75,0.818	0.6,0.429,0.714,0.4	0.285
9241	ENSMUSG00000048126	Col6a3	chr1	-	90740936	90741536	90738980	90739553	90743672	90744257	9241	26,15,21,16	11,11,6,19	10,5,7,3	19,15,8,16	198	99	0.000118942	0.00619044	0.542,0.405,0.636,0.296	0.208,0.143,0.304,0.086	0.285
12560	ENSMUSG00000021779	Thrb	chr14	-	4544036	4544100	4506374	4506635	4642727	4642802	12560	4,2,4,2	0,0,0,0	4,12,7,3	2,2,4,0	163	99	3.10883e-05	0.00213701	1.0,1.0,1.0,1.0	0.548,0.785,0.515,1.0	0.288
15634	ENSMUSG00000039137	Whrn	chr4	-	63347322	63347355	63337658	63337730	63350086	63350239	15634	1,2,2,5	0,2,0,1	4,5,3,5	3,6,2,2	132	99	0.00103703	0.0335818	1.0,0.429,1.0,0.789	0.5,0.385,0.529,0.652	0.288
4589	ENSMUSG00000030148	Clec4a2	chr6	+	123116015	123116087	123104910	123105012	123116209	123116367	4589	0,1,5,4	2,3,2,2	0,0,1,0	1,2,4,2	171	99	2.17967e-05	0.00160244	0.0,0.162,0.591,0.537	0.0,0.0,0.126,0.0	0.291
5828	ENSMUSG00000063889	Crem	chr18	-	3327493	3327591	3325360	3325478	3337379	3337488	5828	6,2,3,6	3,1,5,2	0,1,0,1	1,1,1,1	197	99	3.34513e-05	0.00224409	0.501,0.501,0.232,0.601	0.0,0.334,0.0,0.334	0.292
12905	ENSMUSG00000049690	Nckap5	chr1	-	125867899	125867974	125842696	125842758	125904662	125904799	12905	6,1,4,4	2,3,2,2	0,1,3,0	3,1,4,1	174	99	0.00129784	0.0397461	0.631,0.159,0.532,0.532	0.0,0.363,0.299,0.0	0.298
308	ENSMUSG00000024969	Mark2	chr19	-	7259162	7259324	7258362	7258620	7260090	7260183	308	18,26,18,21	8,10,17,21	7,2,10,5	18,28,16,18	198	99	6.58478e-07	7.50784e-05	0.529,0.565,0.346,0.333	0.163,0.034,0.238,0.122	0.304
23809	ENSMUSG00000006362	Cbfa2t3	chr8	-	123374439	123374517	123370030	123370272	123377068	123377215	23809	6,4,7,14	0,0,0,1	6,10,6,6	5,2,3,0	177	99	2.98633e-06	0.000288644	1.0,1.0,1.0,0.887	0.402,0.737,0.528,1.0	0.305
5109	ENSMUSG00000038215	Cep44	chr8	-	57003097	57003156	57002259	57002419	57003722	57003834	5109	2,1,2,2	0,1,0,2	1,0,1,1	2,1,2,0	158	99	2.75394e-05	0.00194214	1.0,0.385,1.0,0.385	0.239,0.0,0.239,1.0	0.323
19360	ENSMUSG00000087380	2210408F21Rik	chr6	+	31313738	31313792	31312925	31312997	31314164	31314182	19360	2,2,3,1	0,0,1,0	7,14,21,10	3,6,6,9	153	99	1.93939e-06	0.000196425	1.0,1.0,0.66,1.0	0.602,0.602,0.694,0.418	0.336
20147	ENSMUSG00000048677	Tpcn2	chr7	-	144813825	144813875	144812251	144812351	144814608	144814737	20147	4,2,1,4	2,2,2,1	0,1,1,0	1,3,1,1	149	99	1.51289e-05	0.00119531	0.571,0.399,0.249,0.727	0.0,0.181,0.399,0.0	0.341
10548	ENSMUSG00000026207	Speg	chr1	+	75360682	75360712	75351940	75352477	75361299	75361389	10548	4,3,1,8	5,5,2,3	0,0,0,1	3,4,1,2	129	99	3.67164e-07	4.7619e-05	0.38,0.315,0.277,0.672	0.0,0.0,0.0,0.277	0.342
11806	ENSMUSG00000026121	Sema4c	chr1	-	36595883	36596010	36595012	36595158	36597096	36597331	11806	2,0,1,5	1,2,1,2	0,0,0,0	1,2,1,1	198	99	0.000263709	0.0118706	0.5,0.0,0.333,0.556	0.0,0.0,0.0,0.0	0.347
12514	ENSMUSG00000062949	Atp11c	chrX	-	59274507	59274612	59268649	59271153	59281916	59282070	12514	16,10,19,21	2,1,2,3	6,9,6,10	9,5,3,3	198	99	0.000184723	0.00891348	0.8,0.833,0.826,0.778	0.25,0.474,0.5,0.625	0.347
12772	ENSMUSG00000026643	Nmt2	chr2	+	3308019	3308069	3306433	3306476	3310503	3310648	12772	12,12,13,11	6,3,9,3	6,3,7,1	6,9,7,6	149	99	0.00111157	0.035572	0.571,0.727,0.49,0.709	0.399,0.181,0.399,0.1	0.354
15986	ENSMUSG00000002908	Kcnn1	chr8	-	71301421	71301532	71300818	71300946	71303243	71303385	15986	13,7,10,15	1,0,1,0	11,6,1,6	2,1,2,2	198	99	0.000146522	0.00731022	0.867,1.0,0.833,1.0	0.733,0.75,0.2,0.6	0.354
25401	ENSMUSG00000034731	Dgkh	chr14	-	78813326	78813457	78807442	78807597	78814888	78814997	25401	3,3,6,1	4,1,2,3	0,1,0,0	5,2,6,3	198	99	4.63011e-07	5.76222e-05	0.273,0.6,0.6,0.143	0.0,0.2,0.0,0.0	0.354
28313	ENSMUSG00000005465	Il27ra	chr8	-	84767560	84767718	84767302	84767460	84768715	84768833	28313	5,7,6,6	0,0,0,0	3,7,3,6	3,2,1,0	198	99	0.00141813	0.0421257	1.0,1.0,1.0,1.0	0.333,0.636,0.6,1.0	0.358
14391	ENSMUSG00000085218	BB218582	chr2	-	106477697	106477807	106476687	106476823	106478219	106478406	14391	2,1,4,5	0,0,0,0	5,5,4,4	0,2,4,1	198	99	7.9253e-05	0.00440746	1.0,1.0,1.0,1.0	1.0,0.556,0.333,0.667	0.361
11238	ENSMUSG00000040687	Madd	chr2	-	90990661	90990715	90989549	90989650	90992372	90992579	11238	3,3,3,2	1,3,9,4	0,0,0,0	2,4,4,2	153	99	2.67702e-07	3.64094e-05	0.66,0.393,0.177,0.244	0.0,0.0,0.0,0.0	0.368
13081	ENSMUSG00000009418	Nav1	chr1	-	135391652	135391676	135391459	135391537	135392443	135392496	13081	15,14,19,21	2,5,9,11	2,1,4,1	7,12,2,1	123	99	0.000362886	0.0152514	0.858,0.693,0.63,0.606	0.187,0.063,0.617,0.446	0.368
18585	ENSMUSG00000037358	Dipk2b	chrX	-	18282980	18283028	18281119	18282332	18284562	18285485	18585	2,2,4,5	0,0,0,0	2,4,4,4	3,2,2,0	147	99	6.43749e-05	0.00377158	1.0,1.0,1.0,1.0	0.31,0.574,0.574,1.0	0.386
25400	ENSMUSG00000034731	Dgkh	chr14	-	78813326	78813452	78807510	78807597	78814888	78814997	25400	2,3,6,1	4,1,2,3	0,0,0,0	5,2,6,3	198	99	1.67621e-07	2.4364e-05	0.2,0.6,0.6,0.143	0.0,0.0,0.0,0.0	0.386
27920	ENSMUSG00000039205	Ciz1	chr2	+	32253634	32253668	32253072	32253170	32253816	32253991	27920	4,7,6,8	1,1,3,7	1,1,3,1	3,4,5,1	133	99	0.00139727	0.0417669	0.749,0.839,0.598,0.46	0.199,0.157,0.309,0.427	0.388
5260	ENSMUSG00000060961	Slc4a4	chr5	+	89205807	89205903	89194071	89194224	89232500	89232577	5260	2,1,0,2	1,0,1,0	3,0,1,0	1,2,1,1	195	99	0.000422635	0.0172004	0.504,1.0,0.0,1.0	0.604,0.0,0.337,0.0	0.391
27894	ENSMUSG00000059439	Bcas3	chr11	+	85704825	85704891	85692610	85692778	85712847	85712938	27894	6,5,6,15	2,0,1,1	1,7,6,1	2,2,2,4	165	99	0.000386907	0.0160503	0.643,1.0,0.783,0.9	0.231,0.677,0.643,0.13	0.411
21135	ENSMUSG00000030846	Tial1	chr7	-	128048762	128048831	128048454	128048522	128049844	128049932	21135	22,39,37,40	1,9,8,13	6,8,11,8	12,16,11,4	168	99	2.92141e-06	0.000283809	0.928,0.719,0.732,0.645	0.228,0.228,0.371,0.541	0.414
10664	ENSMUSG00000032519	Slc25a38	chr9	+	119948948	119949071	119946518	119946603	119949322	119949502	10664	5,11,6,11	4,2,3,5	2,3,0,2	8,11,6,4	198	99	8.08008e-07	8.99724e-05	0.385,0.733,0.5,0.524	0.111,0.12,0.0,0.2	0.428
6385	ENSMUSG00000031309	Rps6ka3	chrX	+	158062162	158062199	158038920	158039184	158068261	158068318	6385	4,9,3,15	2,2,6,7	0,4,1,0	2,4,8,1	136	99	0.000377846	0.0157087	0.593,0.766,0.267,0.609	0.0,0.421,0.083,0.0	0.433
3557	ENSMUSG00000002688	Prkd1	chr12	-	50466635	50466659	50441612	50441823	50472221	50472382	3557	7,7,13,11	0,0,1,3	5,3,3,0	1,3,2,1	123	99	0.00068449	0.0248729	1.0,1.0,0.913,0.747	0.801,0.446,0.547,0.0	0.467
8838	ENSMUSG00000036555	Iqce	chr5	-	140654776	140654860	140651762	140651963	140656221	140656322	8838	4,4,3,3	1,1,0,2	0,1,2,1	3,2,1,2	183	99	6.74569e-05	0.00390409	0.684,0.684,1.0,0.448	0.0,0.213,0.52,0.213	0.468
8839	ENSMUSG00000036555	Iqce	chr5	-	140654776	140654875	140651783	140651963	140656221	140656322	8839	4,4,4,5	1,1,0,2	0,2,1,2	3,2,1,2	198	99	0.000138683	0.00704178	0.667,0.667,1.0,0.556	0.0,0.333,0.333,0.333	0.473
21363	ENSMUSG00000062861	Zfp28	chr7	+	6395180	6395295	6393398	6393559	6396365	6399914	21363	4,8,5,10	0,0,0,3	4,4,4,1	4,1,3,1	198	99	2.00006e-05	0.00148762	1.0,1.0,1.0,0.625	0.333,0.667,0.4,0.333	0.473
22399	ENSMUSG00000014786	Slc9a5	chr8	+	106088192	106088270	106085958	106086085	106089894	106090065	22399	3,3,4,1	0,0,6,1	1,1,0,0	1,1,1,1	177	99	7.43336e-06	0.000649259	1.0,1.0,0.272,0.359	0.359,0.359,0.0,0.0	0.478
10997	ENSMUSG00000026414	Tnnt2	chr1	+	135771522	135771552	135769752	135769764	135773292	135773382	10997	161610128011224	399581743673	86,103,166,78	791867715382	129	99	0	0	0.757,0.572,0.453,0.583	0.077,0.084,0.151,0.135	0.48
14100	ENSMUSG00000026211	Obsl1	chr1	-	75468710	75468986	75467831	75468101	75469149	75469437	14100	40,33,26,69	0,0,0,55	17,26,10,24	13,16,16,25	198	99	2.97539e-07	3.96185e-05	1.0,1.0,1.0,0.385	0.395,0.448,0.238,0.324	0.495
27255	ENSMUSG00000020758	Itgb4	chr11	+	115896722	115896881	115896356	115896593	115897286	115897436	27255	1,1,0,3	0,0,1,0	2,4,0,0	2,1,1,1	198	99	1.05202e-05	0.000859725	1.0,1.0,0.0,1.0	0.333,0.667,0.0,0.0	0.5
27213	ENSMUSG00000061462	Obscn	chr11	-	59003344	59003620	58998567	58998843	59006484	59006760	27213	6,5,6,11	0,2,0,1	4,3,2,3	2,2,9,3	198	99	4.8705e-07	5.98318e-05	1.0,0.556,1.0,0.846	0.5,0.429,0.1,0.333	0.51
3413	ENSMUSG00000071454	Dtnb	chr12	+	3824569	3824610	3823550	3823640	3829618	3829654	3413	4,4,1,8	3,1,1,1	0,1,0,1	1,4,1,3	140	99	1.16154e-07	1.81286e-05	0.485,0.739,0.414,0.85	0.0,0.15,0.0,0.191	0.537
21686	ENSMUSG00000067629	Syngap1	chr17	+	27180042	27180084	27179316	27179495	27180409	27181472	21686	5,5,9,11	2,1,3,5	2,0,0,1	4,3,3,2	141	99	1.51192e-07	2.25219e-05	0.637,0.778,0.678,0.607	0.26,0.0,0.0,0.26	0.545
14101	ENSMUSG00000026211	Obsl1	chr1	-	75468871	75468986	75468001	75468101	75469149	75469275	14101	39,31,25,63	0,0,0,55	11,17,8,21	13,16,16,25	198	99	2.72843e-08	5.41167e-06	1.0,1.0,1.0,0.364	0.297,0.347,0.2,0.296	0.556
21827	ENSMUSG00000001247	Lsr	chr7	-	30661522	30661669	30658577	30658739	30665393	30665513	21827	4,3,2,7	0,0,0,0	0,1,1,0	1,0,1,2	198	99	6.54165e-07	7.50359e-05	1.0,1.0,1.0,1.0	0.0,1.0,0.333,0.0	0.667

## Sheet: SE_11.5_15.5
ID	GeneID	geneSymbol	chr	strand	exonStart_0base	exonEnd	upstreamES	upstreamEE	downstreamES	downstreamEE	ID	IJC_SAMPLE_1	SJC_SAMPLE_1	IJC_SAMPLE_2	SJC_SAMPLE_2	IncFormLen	SkipFormLen	PValue	FDR	IncLevel1	IncLevel2	IncLevelDifference
14	ENSMUSG00000024958	Gpr137	chr19	-	6916896	6917054	6916628	6916778	6917719	6917769	14	9,12,4,5	0,0,0,1	3,1,15,5	6,5,2,5	198	99	2.29208e-09	1.42574e-06	1.0,1.0,1.0,0.714	0.2,0.091,0.789,0.333	0.575
15	ENSMUSG00000024958	Gpr137	chr19	-	6916896	6917122	6916628	6916778	6917719	6917769	15	27,29,6,13	0,0,0,1	13,7,27,14	6,5,2,5	198	99	4.70919e-09	2.55371e-06	1.0,1.0,1.0,0.867	0.52,0.412,0.871,0.583	0.37
144	ENSMUSG00000039126	Prune2	chr19	+	17189655	17189694	17189041	17189077	17193689	17193737	144	5,2,4,5	0,0,0,0	0,4,12,2	2,8,9,0	138	99	1.56809e-08	7.71246e-06	1.0,1.0,1.0,1.0	0.0,0.264,0.489,1.0	0.562
337	ENSMUSG00000024969	Mark2	chr19	-	7259162	7259324	7258362	7258620	7260090	7260183	337	30,40,28,19	4,6,5,3	34,11,31,39	25,2,16,28	198	99	0.000144402	0.010604	0.789,0.769,0.737,0.76	0.405,0.733,0.492,0.411	0.253
846	ENSMUSG00000042439	Zfp532	chr18	+	65715797	65715880	65714812	65714969	65715967	65716077	846	5,4,3,3	4,5,10,4	1,0,1,0	3,3,1,3	182	99	8.41292e-05	0.00689632	0.405,0.303,0.14,0.29	0.153,0.0,0.352,0.0	0.158
1018	ENSMUSG00000024603	Dctn4	chr18	+	60678428	60678449	60677110	60677218	60678819	60678893	1018	32,33,41,34	15,37,18,25	8,30,22,4	53,26,20,46	120	99	0.000590925	0.0304281	0.638,0.424,0.653,0.529	0.111,0.488,0.476,0.067	0.276
1250	ENSMUSG00000024911	Fibp	chr19	+	5514361	5514459	5513814	5514243	5514952	5515077	1250	67,93,56,68	0,2,3,0	82,104,91,103	6,11,17,10	197	99	1.6495e-08	7.92847e-06	1.0,0.959,0.904,1.0	0.873,0.826,0.729,0.838	0.149
1338	ENSMUSG00000024462	Gabbr1	chr17	+	37378105	37378256	37375551	37375629	37378667	37378800	1338	18,22,32,25	6,29,5,11	17,18,17,13	39,22,18,25	198	99	0.00061912	0.0314121	0.6,0.275,0.762,0.532	0.179,0.29,0.321,0.206	0.293
1356	ENSMUSG00000064043	Trerf1	chr17	+	47630277	47630544	47628696	47628847	47634203	47634588	1356	5,2,6,2	0,0,0,1	7,1,10,14	1,3,4,1	198	99	3.04048e-05	0.00321516	1.0,1.0,1.0,0.5	0.778,0.143,0.556,0.875	0.287
1357	ENSMUSG00000064043	Trerf1	chr17	+	47630277	47630604	47628693	47628847	47634203	47634588	1357	7,3,5,2	0,0,0,1	9,2,14,8	1,3,4,1	198	99	3.43308e-05	0.00345743	1.0,1.0,1.0,0.5	0.818,0.25,0.636,0.8	0.249
1688	ENSMUSG00000068036	Afdn	chr17	+	14046204	14046249	14043552	14043720	14049190	14049285	1688	16,26,41,23	89,76,83,57	3,11,2,2	48,32,22,35	144	99	0.000131228	0.00987666	0.11,0.19,0.254,0.217	0.041,0.191,0.059,0.038	0.111
1826	ENSMUSG00000024049	Myom1	chr17	+	71389197	71389491	71387768	71387890	71391232	71391429	1826	440201143306	22,3,1,17	110381300155	13,57,54,22	198	99	3.54161e-14	5.35011e-11	0.909,0.971,0.986,0.9	0.809,0.77,0.735,0.779	0.168
1885	ENSMUSG00000024163	Mapk8ip3	chr17	-	25127384	25127402	25126302	25126360	25128123	25128135	1885	20,7,10,16	27,42,23,31	3,3,10,5	36,53,35,37	117	99	0.000109607	0.00857495	0.385,0.124,0.269,0.304	0.066,0.046,0.195,0.103	0.168
1887	ENSMUSG00000024163	Mapk8ip3	chr17	-	25139445	25139469	25136968	25137113	25142789	25142842	1887	21,26,22,25	5,10,3,6	3,13,12,6	12,19,16,11	123	99	3.03995e-09	1.83691e-06	0.772,0.677,0.855,0.77	0.168,0.355,0.376,0.305	0.468
1889	ENSMUSG00000024403	Atp6v1g2	chr17	+	35454463	35454534	35454063	35454234	35456092	35456193	1889	1,5,4,2	2,0,0,0	1,0,2,2	2,2,3,1	170	99	1.6375e-06	0.000339524	0.226,1.0,1.0,1.0	0.226,0.0,0.28,0.538	0.545
1916	ENSMUSG00000033278	Ptprm	chr17	-	67121265	67121292	67116460	67116648	67121461	67121536	1916	4,1,3,6	7,12,8,13	0,3,3,1	28,19,28,48	126	99	0.000248418	0.0158247	0.31,0.061,0.228,0.266	0.0,0.11,0.078,0.016	0.165
2120	ENSMUSG00000034998	Foxn2	chr17	+	88791828	88791897	88786703	88786768	88793830	88794679	2120	19,17,17,19	3,0,0,0	16,22,8,17	2,3,2,5	168	99	0.000120482	0.00929953	0.789,1.0,1.0,1.0	0.825,0.812,0.702,0.667	0.196
2148	ENSMUSG00000024150	Mcfd2	chr17	-	87566177	87566309	87565355	87565517	87573262	87573323	2148	7,5,3,7	1,10,2,3	0,0,0,0	2,2,5,3	198	99	4.08931e-10	2.78984e-07	0.778,0.2,0.429,0.538	0.0,0.0,0.0,0.0	0.486
2183	ENSMUSG00000118669	Arvcf	chr16	+	18223851	18223971	18223209	18223295	18224356	18225497	2183	32,14,48,14	1,2,1,1	41,34,66,43	7,5,3,15	198	99	0.000449632	0.0249587	0.941,0.778,0.96,0.875	0.745,0.773,0.917,0.589	0.132
2241	ENSMUSG00000022801	Lrch3	chr16	+	32829558	32829806	32826033	32826111	32832710	32833069	2241	3,2,8,2	6,15,7,5	2,1,0,1	11,8,7,22	198	99	0.000132317	0.00988824	0.2,0.062,0.364,0.167	0.083,0.059,0.0,0.022	0.157
2427	ENSMUSG00000022892	App	chr16	-	84768295	84768349	84762557	84762658	84774951	84775173	2427	602535258364	12,15,1,14	727562443630	134,70,34,90	153	99	0	0	0.97,0.958,0.994,0.944	0.778,0.839,0.894,0.819	0.134
2692	ENSMUSG00000022779	Top3b	chr16	+	16692932	16693019	16688637	16688693	16695695	16695880	2692	2,5,8,4	1,1,1,0	4,8,4,8	5,2,3,1	186	99	0.000742768	0.035978	0.516,0.727,0.81,1.0	0.299,0.68,0.415,0.81	0.212
2695	ENSMUSG00000022779	Top3b	chr16	+	16692935	16693019	16688620	16688693	16695695	16695880	2695	2,5,7,5	1,1,1,0	4,8,4,10	5,2,3,1	183	99	0.000890833	0.0416819	0.52,0.73,0.791,1.0	0.302,0.684,0.419,0.844	0.198
2814	ENSMUSG00000022568	Scrib	chr15	-	75933587	75933650	75932982	75933072	75934518	75934896	2814	65,88,66,41	2,2,0,2	58,34,30,47	23,0,0,14	162	99	4.47731e-05	0.00423037	0.952,0.964,1.0,0.926	0.606,1.0,1.0,0.672	0.141
3239	ENSMUSG00000022607	Ptk2	chr15	-	73083835	73083844	73082590	73082746	73087827	73087934	3239	27,18,30,33	31,41,16,26	10,12,14,22	44,22,36,54	108	99	0.00105232	0.0476562	0.444,0.287,0.632,0.538	0.172,0.333,0.263,0.272	0.215
3243	ENSMUSG00000022607	Ptk2	chr15	-	73147469	73147490	73146335	73146433	73148705	73148762	3243	41,23,31,27	51,50,54,38	13,25,8,9	87,50,28,72	120	99	1.77556e-05	0.00209798	0.399,0.275,0.321,0.37	0.11,0.292,0.191,0.093	0.17
3265	ENSMUSG00000036167	Pphln1	chr15	+	93318164	93318371	93308572	93308664	93321894	93321956	3265	19,23,28,18	17,16,20,18	12,5,4,8	18,9,8,21	198	99	0.000951851	0.0438577	0.358,0.418,0.412,0.333	0.25,0.217,0.2,0.16	0.173
3298	ENSMUSG00000022197	Pdzd2	chr15	-	12437189	12437345	12419543	12419658	12442565	12442698	3298	9,4,4,7	0,1,0,1	22,15,8,16	1,6,3,5	198	99	4.87432e-05	0.00452136	1.0,0.667,1.0,0.778	0.917,0.556,0.571,0.615	0.197
3668	ENSMUSG00000015143	Actn1	chr12	-	80216956	80217022	80215631	80215790	80217459	80217540	3668	175,170,67,145	69,67,36,75	53,75,55,56	154,47,25,148	165	99	0.000861162	0.040383	0.603,0.604,0.528,0.537	0.171,0.489,0.569,0.185	0.214
4239	ENSMUSG00000017843	Ppp2r5c	chr12	+	110541178	110541295	110537129	110537202	110544534	110544602	4239	28,12,1,19	2,1,0,0	16,23,18,24	3,3,3,0	198	99	0.000581348	0.030061	0.875,0.857,1.0,1.0	0.727,0.793,0.75,1.0	0.116
4260	ENSMUSG00000025199	Chuk	chr19	-	44075346	44075498	44072855	44072917	44076354	44076478	4260	80,59,60,65	0,0,0,1	33,39,22,26	2,4,3,1	198	99	4.01502e-05	0.00391307	1.0,1.0,1.0,0.97	0.892,0.83,0.786,0.929	0.133
4510	ENSMUSG00000079557	Marchf2	chr17	-	33934916	33935036	33928718	33928946	33937519	33937565	4510	4,3,5,1	0,0,3,0	3,3,5,3	1,1,7,2	198	99	0.000285386	0.0175454	1.0,1.0,0.455,1.0	0.6,0.6,0.263,0.429	0.391
4512	ENSMUSG00000030397	Mark4	chr7	-	19163030	19163110	19161998	19162043	19163250	19163529	4512	15,17,14,17	9,8,2,7	4,5,11,4	14,5,6,18	179	99	0.000709859	0.0348325	0.48,0.54,0.795,0.573	0.136,0.356,0.503,0.109	0.321
4557	ENSMUSG00000034243	Golgb1	chr16	+	36713677	36713800	36711728	36711854	36715192	36715306	4557	15,3,10,13	1,1,0,1	11,14,11,7	7,2,0,4	198	99	0.000393012	0.0223436	0.882,0.6,1.0,0.867	0.44,0.778,1.0,0.467	0.166
4758	ENSMUSG00000025505	Tmem80	chr7	+	140913923	140914016	140913293	140913644	140915757	140915980	4758	28,12,20,25	0,0,3,0	10,10,16,21	4,1,0,3	192	99	0.000431087	0.0241192	1.0,1.0,0.775,1.0	0.563,0.838,1.0,0.783	0.148
4927	ENSMUSG00000033335	Dnm2	chr9	+	21391702	21391841	21390194	21390333	21392628	21392715	4927	87,68,64,79	15,17,7,18	27,38,47,40	30,15,13,38	198	99	0.000145072	0.0106164	0.744,0.667,0.821,0.687	0.31,0.559,0.644,0.345	0.265
5135	ENSMUSG00000058440	Nrf1	chr6	+	30140214	30140270	30126233	30126358	30144579	30145196	5135	2,4,2,2	1,5,0,4	0,1,1,1	3,3,2,6	155	99	0.0003753	0.0214796	0.561,0.338,1.0,0.242	0.0,0.176,0.242,0.096	0.407
5304	ENSMUSG00000000568	Hnrnpd	chr5	-	100124392	100124449	100115077	100115246	100126250	100126308	5304	194235322157	17,36,39,23	197,82,118,237	46,24,31,71	156	99	2.81971e-07	7.98065e-05	0.879,0.806,0.84,0.812	0.731,0.684,0.707,0.679	0.134
5592	ENSMUSG00000029086	Prom1	chr5	-	44215967	44215994	44213219	44213425	44220467	44220526	5592	1,1,21,1	10,13,27,9	0,0,0,0	13,6,10,16	126	99	2.09236e-07	6.41324e-05	0.073,0.057,0.379,0.08	0.0,0.0,0.0,0.0	0.147
5838	ENSMUSG00000033209	Ttc28	chr5	+	111429745	111429769	111428540	111428617	111430636	111430766	5838	1,3,7,3	0,0,0,2	2,8,0,2	8,0,5,6	123	99	1.78361e-06	0.000359254	1.0,1.0,1.0,0.547	0.168,1.0,0.0,0.212	0.542
5847	ENSMUSG00000043510	Hscb	chr5	-	110982520	110982665	110978801	110978849	110983845	110983935	5847	55,52,42,42	0,0,0,0	41,45,29,37	1,6,0,4	198	99	3.32827e-05	0.00340047	1.0,1.0,1.0,1.0	0.953,0.789,1.0,0.822	0.109
5966	ENSMUSG00000033540	Idua	chr5	+	108827364	108827450	108817984	108818125	108827569	108827628	5966	13,8,7,12	0,1,0,1	6,6,12,9	2,3,1,1	185	99	0.000694425	0.0342889	1.0,0.811,1.0,0.865	0.616,0.517,0.865,0.828	0.213
5972	ENSMUSG00000024811	Tnks2	chr19	+	36853584	36853773	36852663	36852773	36856634	36856887	5972	283253222330	35,13,19,20	113189145198	44,27,17,28	198	99	0.000319444	0.0190845	0.802,0.907,0.854,0.892	0.562,0.778,0.81,0.78	0.131
6041	ENSMUSG00000031442	Mcf2l	chr8	+	13064818	13064893	13063534	13063650	13067346	13067468	6041	7,9,8,9	1,3,2,1	1,6,10,5	7,7,6,5	174	99	0.000204679	0.0135274	0.799,0.631,0.695,0.837	0.075,0.328,0.487,0.363	0.427
6150	ENSMUSG00000054252	Fgfr3	chr5	+	33889460	33889605	33888624	33888775	33890065	33890256	6150	4,11,14,7	0,0,0,0	9,5,1,11	28,0,0,23	198	99	1.33023e-06	0.0002829	1.0,1.0,1.0,1.0	0.138,1.0,1.0,0.193	0.417
6274	ENSMUSG00000040731	Eif4h	chr5	-	134653294	134653354	134650802	134650940	134654219	134654316	6274	501435193314	166,161,80,91	462223145295	183144121188	159	99	6.24527e-05	0.00543544	0.653,0.627,0.6,0.682	0.611,0.491,0.427,0.494	0.135
6288	ENSMUSG00000029208	Guf1	chr5	+	69720425	69720565	69718996	69719200	69721866	69721990	6288	71,40,49,44	5,17,1,7	36,35,28,44	22,13,7,22	198	99	0.000847495	0.0400977	0.877,0.541,0.961,0.759	0.45,0.574,0.667,0.5	0.237
6800	ENSMUSG00000041161	Otud3	chr4	-	138632467	138632580	138629162	138629285	138636792	138636941	6800	11,14,11,11	0,0,0,1	20,11,8,12	3,0,0,5	198	99	0.000618868	0.0314121	1.0,1.0,1.0,0.846	0.769,1.0,1.0,0.545	0.133
7086	ENSMUSG00000068663	Clec16a	chr16	+	10456650	10456779	10453109	10453160	10462624	10462745	7086	22,15,24,21	1,0,2,0	26,33,16,20	2,5,0,4	198	99	0.000407522	0.0230446	0.917,1.0,0.857,1.0	0.867,0.767,1.0,0.714	0.107
7332	ENSMUSG00000070808	Bicra	chr7	-	15727004	15727070	15721403	15723365	15730325	15730368	7332	11,17,17,10	1,0,0,0	15,11,8,14	1,3,2,2	165	99	0.000168145	0.0117486	0.868,1.0,1.0,1.0	0.9,0.688,0.706,0.808	0.191
7562	ENSMUSG00000018395	Kif3a	chr11	+	53481543	53481552	53477661	53477757	53484200	53484357	7562	21,22,27,31	1,0,0,1	16,17,15,11	14,5,0,12	108	99	6.0375e-09	3.19218e-06	0.951,1.0,1.0,0.966	0.512,0.757,1.0,0.457	0.298
7619	ENSMUSG00000028402	Mpdz	chr4	-	81231736	81231835	81228393	81228556	81235830	81235941	7619	32,47,38,52	7,11,2,9	19,31,25,20	15,13,13,14	198	99	2.87851e-05	0.0030881	0.696,0.681,0.905,0.743	0.388,0.544,0.49,0.417	0.296
7803	ENSMUSG00000063524	Eno1	chr4	+	150326578	150326637	150326223	150326282	150328461	150328531	7803	2745207217431720	130,69,22,79	633547476629	74,175,119,97	158	99	0	0	0.93,0.95,0.98,0.932	0.843,0.662,0.715,0.802	0.193
7808	ENSMUSG00000028364	Tnc	chr4	-	63900887	63901160	63894682	63894805	63924482	63924746	7808	60,555,29,80	0,9,0,1	142,43,43,65	17,5,2,2	198	99	4.16943e-07	0.000104975	1.0,0.969,1.0,0.976	0.807,0.811,0.915,0.942	0.117
7809	ENSMUSG00000028364	Tnc	chr4	-	63902696	63902969	63900887	63901160	63911263	63911536	7809	81,485,37,90	8,106,9,13	38,47,24,42	18,18,9,25	198	99	2.81831e-05	0.00304105	0.835,0.696,0.673,0.776	0.514,0.566,0.571,0.457	0.218
7814	ENSMUSG00000028364	Tnc	chr4	-	63918934	63919207	63894682	63894805	63924482	63924746	7814	27,231,10,47	0,9,0,1	29,21,23,21	17,5,2,2	198	99	8.13577e-06	0.00115479	1.0,0.928,1.0,0.959	0.46,0.677,0.852,0.84	0.265
7876	ENSMUSG00000031065	Cdk16	chrX	+	20565468	20565547	20564689	20564767	20565757	20566038	7876	8,9,2,5	0,0,0,1	7,11,5,6	0,2,1,4	178	99	0.000701287	0.0344919	1.0,1.0,1.0,0.736	1.0,0.754,0.736,0.455	0.198
7998	ENSMUSG00000061887	Ssbp3	chr4	+	106884413	106884494	106866875	106866965	106885389	106885449	7998	39,77,148,25	54,63,24,38	17,6,13,22	73,40,48,52	180	99	7.09197e-06	0.00104887	0.284,0.402,0.772,0.266	0.114,0.076,0.13,0.189	0.304
8099	ENSMUSG00000050017	Pitpnb	chr5	+	111533385	111533470	111530853	111530976	111534368	111536225	8099	174171106125	31,26,16,35	114,78,63,93	37,44,35,43	184	99	6.75272e-07	0.000156938	0.751,0.78,0.781,0.658	0.624,0.488,0.492,0.538	0.207
8816	ENSMUSG00000045962	Wnk1	chr6	-	119929645	119929930	119928858	119928956	119933031	119933157	8816	144,84,53,100	15,7,0,3	47,62,74,78	21,9,18,16	198	99	2.07228e-06	0.00040208	0.828,0.857,1.0,0.943	0.528,0.775,0.673,0.709	0.236
8819	ENSMUSG00000045962	Wnk1	chr6	-	119930731	119931193	119928858	119928956	119933031	119933157	8819	104,27,19,45	15,7,0,3	19,35,38,11	21,9,18,16	198	99	2.13839e-05	0.00241844	0.776,0.659,1.0,0.882	0.311,0.66,0.514,0.256	0.394
8836	ENSMUSG00000032534	Cep63	chr9	-	102467526	102467732	102465906	102466186	102471706	102471793	8836	2,2,3,1	0,1,0,0	0,0,1,1	3,1,1,3	198	99	3.02051e-11	2.69507e-08	1.0,0.5,1.0,1.0	0.0,0.0,0.333,0.143	0.756
8944	ENSMUSG00000040374	Pex2	chr3	-	5630192	5630258	5628679	5628789	5641097	5641210	8944	6,3,5,1	8,10,13,7	2,0,0,2	5,8,9,10	165	99	0.000988701	0.0452598	0.31,0.153,0.188,0.079	0.194,0.0,0.0,0.107	0.107
9335	ENSMUSG00000036555	Iqce	chr5	-	140654776	140654860	140651762	140651963	140656221	140656322	9335	7,6,1,2	0,3,1,0	2,2,1,6	1,6,4,5	183	99	0.000531953	0.0281257	1.0,0.52,0.351,1.0	0.52,0.153,0.119,0.394	0.421
9337	ENSMUSG00000036555	Iqce	chr5	-	140660832	140661003	140660091	140660115	140663170	140663261	9337	9,15,10,9	0,0,0,0	9,9,8,14	4,2,0,1	198	99	0.00095059	0.0438577	1.0,1.0,1.0,1.0	0.529,0.692,1.0,0.875	0.226
9349	ENSMUSG00000053819	Camk2d	chr3	+	126599505	126599565	126595365	126595410	126604287	126604336	9349	24,21,10,25	44,28,30,25	7,10,15,10	45,65,46,56	159	99	4.30815e-06	0.000690251	0.254,0.318,0.172,0.384	0.088,0.087,0.169,0.1	0.171
9396	ENSMUSG00000015522	Arnt	chr3	+	95374103	95374148	95367687	95367732	95377487	95377701	9396	57,38,24,43	3,5,1,3	58,43,23,53	18,7,3,14	144	99	0.000195951	0.0131561	0.929,0.839,0.943,0.908	0.689,0.809,0.841,0.722	0.139
9605	ENSMUSG00000075028	Prdm11	chr2	-	92805594	92806206	92802362	92804527	92810855	92811043	9605	7,13,7,7	0,0,0,0	25,16,13,16	5,3,2,4	198	99	4.09649e-08	1.73273e-05	1.0,1.0,1.0,1.0	0.714,0.727,0.765,0.667	0.282
9720	ENSMUSG00000031631	Cfap97	chr8	+	46617798	46617933	46616751	46616900	46622595	46623477	9720	1,2,2,2	1,0,1,0	3,1,1,2	4,0,2,1	198	99	2.00002e-05	0.0022864	0.333,1.0,0.5,1.0	0.273,1.0,0.2,0.5	0.215
9761	ENSMUSG00000048126	Col6a3	chr1	-	90740936	90741536	90738980	90739553	90743672	90744257	9761	1,7,1,2	0,1,0,1	76,45,21,65	30,14,9,22	198	99	7.63394e-05	0.00638143	1.0,0.778,1.0,0.5	0.559,0.616,0.538,0.596	0.242
9782	ENSMUSG00000027200	Sema6d	chr2	+	124504123	124504279	124502624	124502681	124505940	124507877	9782	17,16,6,8	0,0,0,0	10,15,11,24	7,1,3,1	198	99	2.61483e-07	7.73556e-05	1.0,1.0,1.0,1.0	0.417,0.882,0.647,0.923	0.283
9784	ENSMUSG00000027200	Sema6d	chr2	+	124504123	124504291	124502624	124502681	124505940	124507229	9784	15,23,7,20	0,0,0,0	21,23,16,24	7,1,3,1	198	99	5.81093e-07	0.000141259	1.0,1.0,1.0,1.0	0.6,0.92,0.727,0.923	0.208
9940	ENSMUSG00000040701	Ap1g2	chr14	-	55342038	55342115	55341819	55341915	55342287	55342384	9940	19,4,7,13	0,1,0,1	9,6,8,9	2,2,4,0	176	99	0.000272244	0.0169101	1.0,0.692,1.0,0.88	0.717,0.628,0.529,1.0	0.174
9999	ENSMUSG00000061981	Flot2	chr11	+	77944188	77944279	77940303	77940385	77946582	77946706	9999	7,7,4,2	0,1,0,0	4,4,4,1	2,2,0,2	190	99	0.000343437	0.0200767	1.0,0.785,1.0,1.0	0.51,0.51,1.0,0.207	0.39
10023	ENSMUSG00000053702	Nebl	chr2	-	17375269	17375362	17355565	17355622	17378995	17379167	10023	243,94,82,165	3,0,2,4	14,58,46,15	5,2,1,8	192	99	3.72218e-05	0.00373083	0.977,1.0,0.955,0.955	0.591,0.937,0.96,0.492	0.227
10271	ENSMUSG00000025925	Terf1	chr1	+	15903624	15903713	15901730	15901790	15908405	15908512	10271	61,62,60,57	4,2,6,5	79,28,23,66	15,5,7,12	188	99	0.000351588	0.0204278	0.889,0.942,0.84,0.857	0.735,0.747,0.634,0.743	0.167
10479	ENSMUSG00000035666	Gtf3c4	chr2	-	28726036	28726139	28725215	28725385	28729894	28730298	10479	4,7,9,2	10,6,8,6	2,3,1,2	16,11,9,19	198	99	0.000212661	0.0140111	0.167,0.368,0.36,0.143	0.059,0.12,0.053,0.05	0.189
10480	ENSMUSG00000035666	Gtf3c4	chr2	-	28726422	28726528	28723561	28725385	28729894	28730364	10480	6,4,6,1	10,6,8,6	3,0,3,1	16,11,9,19	198	99	0.000827695	0.0393369	0.231,0.25,0.273,0.077	0.086,0.0,0.143,0.026	0.144
10666	ENSMUSG00000054715	Zscan22	chr7	+	12637527	12638012	12631741	12631870	12640160	12641464	10666	3,3,2,4	0,0,0,0	9,0,3,2	1,2,0,4	198	99	6.51689e-05	0.00557999	1.0,1.0,1.0,1.0	0.818,0.0,1.0,0.2	0.495
10740	ENSMUSG00000027763	Mbnl1	chr3	+	60529566	60529661	60523040	60523194	60532544	60532619	10740	20,33,19,34	1,4,2,6	37,32,18,48	14,8,7,24	194	99	0.000192937	0.012995	0.911,0.808,0.829,0.743	0.574,0.671,0.568,0.505	0.243
11002	ENSMUSG00000018417	Myo1b	chr1	-	51807808	51807895	51805980	51806067	51808162	51808249	11002	62,64,53,32	10,4,4,2	50,17,31,53	33,12,12,42	186	99	1.27254e-12	1.41647e-09	0.767,0.895,0.876,0.895	0.446,0.43,0.579,0.402	0.394
11122	ENSMUSG00000042997	Nhlrc3	chr3	-	53369052	53369200	53365905	53366106	53369732	53369885	11122	15,16,4,10	2,0,2,3	5,1,3,4	5,6,3,3	198	99	6.33722e-05	0.00545244	0.789,1.0,0.5,0.625	0.333,0.077,0.333,0.4	0.443
11154	ENSMUSG00000027406	Idh3b	chr2	-	130121475	130121646	130121232	130121357	130122182	130122243	11154	109,105,67,131	58,40,10,56	76,95,92,97	39,94,140,69	198	99	0.000459352	0.025299	0.484,0.568,0.77,0.539	0.494,0.336,0.247,0.413	0.218
11299	ENSMUSG00000106918	Mrpl33	chr5	+	31786959	31787064	31773724	31773831	31807646	31807828	11299	2,2,1,2	1,0,0,0	7,0,1,1	3,1,0,2	198	99	9.42356e-05	0.00763597	0.5,1.0,1.0,1.0	0.538,0.0,1.0,0.2	0.441
11401	ENSMUSG00000026675	Hsd17b7	chr1	-	169786991	169787048	169783069	169783602	169787255	169787360	11401	22,45,23,22	4,11,0,0	15,11,2,12	11,2,3,7	156	99	0.000974018	0.0446844	0.777,0.722,1.0,1.0	0.464,0.777,0.297,0.521	0.36
11404	ENSMUSG00000029569	Tmem168	chr6	-	13605785	13605958	13603396	13603486	13607828	13608004	11404	3,1,3,1	3,8,3,1	1,0,0,0	15,3,7,6	198	99	0.000471242	0.0257527	0.333,0.059,0.333,0.333	0.032,0.0,0.0,0.0	0.257
11633	ENSMUSG00000026414	Tnnt2	chr1	+	135769752	135769764	135769638	135769649	135773292	135773382	11633	96,74,51,103	55,45,42,63	43,141,83,62	173445339260	111	99	0	0	0.609,0.595,0.52,0.593	0.181,0.22,0.179,0.175	0.391
11634	ENSMUSG00000026414	Tnnt2	chr1	+	135771522	135771552	135769638	135769649	135773292	135773382	11634	160112798811302	55,45,42,63	70317221484915	173445339260	129	99	0	0	0.957,0.956,0.942,0.941	0.757,0.748,0.771,0.73	0.197
11788	ENSMUSG00000039844	Rapgef1	chr2	+	29600167	29600320	29597209	29597412	29612235	29612321	11788	22,15,16,13	22,30,28,11	3,11,9,3	43,33,19,36	198	99	7.24378e-06	0.00106388	0.333,0.2,0.222,0.371	0.034,0.143,0.191,0.04	0.179
11887	ENSMUSG00000028161	Ppp3ca	chr3	+	136637771	136637801	136634282	136634380	136640789	136641540	11887	48,24,27,43	32,51,32,33	14,29,26,13	64,60,30,99	129	99	0.000569972	0.0296176	0.535,0.265,0.393,0.5	0.144,0.271,0.399,0.092	0.197
12056	ENSMUSG00000068877	Selenbp2	chr3	+	94604100	94604157	94600862	94600969	94604298	94604411	12056	2,2,2,2	1,0,0,1	6,5,7,11	2,4,4,3	156	99	0.000156246	0.0110887	0.559,1.0,1.0,0.559	0.656,0.442,0.526,0.699	0.199
12078	ENSMUSG00000027111	Itga6	chr2	+	71683877	71684007	71679724	71679850	71686197	71687102	12078	310273185202	36,32,74,22	93,82,56,65	30,36,17,42	198	99	0.000153152	0.0109797	0.812,0.81,0.556,0.821	0.608,0.532,0.622,0.436	0.2
12082	ENSMUSG00000041633	Kctd12b	chrX	-	152478619	152478674	152468149	152472693	152479080	152479276	12082	1,2,1,6	0,0,1,0	5,11,9,14	3,3,4,5	154	99	7.80444e-06	0.00113052	1.0,1.0,0.391,1.0	0.517,0.702,0.591,0.643	0.235
12297	ENSMUSG00000032679	Cd59a	chr2	+	103928069	103928189	103926145	103926272	103934515	103934594	12297	3,4,3,10	9,12,10,11	2,1,2,1	7,23,25,16	198	99	4.90605e-05	0.00453092	0.143,0.143,0.13,0.312	0.125,0.021,0.038,0.03	0.129
12517	ENSMUSG00000040943	Tet2	chr3	-	133185102	133185126	133182245	133182396	133185893	133186102	12517	5,1,3,3	1,0,0,0	0,3,5,3	3,1,0,5	123	99	3.17466e-05	0.00332381	0.801,1.0,1.0,1.0	0.0,0.707,1.0,0.326	0.442
12547	ENSMUSG00000037605	Adgrl3	chr5	+	81657570	81657585	81613041	81613151	81659830	81660631	12547	2,0,1,2	0,1,0,0	2,0,1,2	3,3,1,4	114	99	9.4968e-07	0.000213636	1.0,0.0,1.0,1.0	0.367,0.0,0.465,0.303	0.466
12814	ENSMUSG00000058013	Septin11	chr5	+	93321331	93321396	93315358	93315546	93323262	93324306	12814	4,7,4,2	0,2,0,3	0,0,3,0	3,8,2,1	164	99	3.90126e-07	9.94069e-05	1.0,0.679,1.0,0.287	0.0,0.0,0.475,0.0	0.623
12826	ENSMUSG00000035325	Sec31a	chr5	-	100521238	100521574	100516152	100516211	100523066	100523190	12826	105,112,66,65	8,6,0,2	100,36,81,77	32,13,25,33	198	99	1.11022e-16	2.13456e-13	0.868,0.903,1.0,0.942	0.61,0.581,0.618,0.538	0.342
12827	ENSMUSG00000035325	Sec31a	chr5	-	100521283	100521574	100516152	100516211	100523066	100523190	12827	102,98,63,62	8,6,0,2	104,34,88,80	32,13,25,33	198	99	9.32587e-15	1.64361e-11	0.864,0.891,1.0,0.939	0.619,0.567,0.638,0.548	0.331
12836	ENSMUSG00000006599	Gtf2h1	chr7	+	46446820	46446889	46445537	46445712	46451095	46451264	12836	4,7,6,3	0,4,2,4	1,0,2,1	4,2,2,4	168	99	0.000144038	0.010604	1.0,0.508,0.639,0.307	0.128,0.0,0.371,0.128	0.457
12947	ENSMUSG00000023495	Pcbp4	chr9	+	106333480	106333642	106331131	106331206	106337203	106337348	12947	8,4,11,2	7,23,57,6	3,0,1,3	25,2,30,32	198	99	0.000695538	0.0342889	0.364,0.08,0.088,0.143	0.057,0.0,0.016,0.045	0.139
12997	ENSMUSG00000034101	Ctnnd1	chr2	-	84442875	84442893	84442367	84442436	84443279	84443433	12997	263183135183	13,29,9,20	82,140,121,90	58,31,14,48	117	99	2.47945e-06	0.000468195	0.945,0.842,0.927,0.886	0.545,0.793,0.88,0.613	0.192
13078	ENSMUSG00000029048	Rer1	chr4	-	155167565	155167693	155167144	155167211	155170661	155170839	13078	38,53,27,26	11,18,17,11	22,12,17,19	30,7,16,21	198	99	0.000472856	0.0257743	0.633,0.596,0.443,0.542	0.268,0.462,0.347,0.311	0.207
13079	ENSMUSG00000029048	Rer1	chr4	-	155167565	155167774	155167123	155167211	155170661	155170828	13079	43,56,34,29	11,18,17,11	26,15,20,20	30,7,16,21	198	99	0.0006356	0.0320055	0.662,0.609,0.5,0.569	0.302,0.517,0.385,0.323	0.203
13203	ENSMUSG00000040964	Arhgef10l	chr4	-	140314094	140314211	140311134	140311243	140319128	140319298	13203	6,5,13,4	3,3,6,3	0,4,2,4	12,2,5,14	198	99	0.000305638	0.0184684	0.5,0.455,0.52,0.4	0.0,0.5,0.167,0.125	0.271
13212	ENSMUSG00000039031	Arhgap18	chr10	+	26788602	26788727	26765727	26765868	26792388	26792450	13212	49,42,12,34	0,0,0,0	114,116,73,107	7,6,5,6	198	99	6.70339e-07	0.000156938	1.0,1.0,1.0,1.0	0.891,0.906,0.88,0.899	0.106
13290	ENSMUSG00000031948	Kars	chr8	-	112735113	112735171	112734838	112735018	112737841	112737898	13290	3,5,1,2	10,14,10,6	0,0,1,0	4,2,7,11	157	99	0.000111683	0.00868377	0.159,0.184,0.059,0.174	0.0,0.0,0.083,0.0	0.123
13454	ENSMUSG00000026305	Lrrfip1	chr1	+	91040374	91040436	91039877	91040019	91042317	91044643	13454	13,8,11,21	38,33,29,26	5,4,13,2	52,42,42,55	161	99	3.09207e-05	0.00325345	0.174,0.13,0.189,0.332	0.056,0.055,0.16,0.022	0.133
13477	ENSMUSG00000035504	Reep6	chr10	+	80170546	80170627	80169799	80169968	80170943	80172274	13477	9,3,2,4	3,4,4,2	0,1,1,0	5,1,1,8	180	99	3.45491e-06	0.000589257	0.623,0.292,0.216,0.524	0.0,0.355,0.355,0.0	0.236
13528	ENSMUSG00000026643	Nmt2	chr2	+	3308019	3308069	3306433	3306476	3310503	3310648	13528	32,41,52,31	8,2,3,2	20,14,18,15	7,4,3,12	149	99	0.000734914	0.0358126	0.727,0.932,0.92,0.911	0.655,0.699,0.799,0.454	0.221
13715	ENSMUSG00000018340	Anxa6	chr11	-	54877876	54877894	54876947	54877041	54882216	54882270	13715	268261128232	84,82,26,71	302315253328	148118121192	117	99	1.6817e-05	0.00200939	0.73,0.729,0.806,0.734	0.633,0.693,0.639,0.591	0.111
13906	ENSMUSG00000019338	Zfp687	chr3	-	94921143	94921239	94919150	94919787	94922630	94922759	13906	3,7,13,6	1,2,0,1	5,1,4,3	5,3,4,4	195	99	8.87147e-06	0.00120474	0.604,0.64,1.0,0.753	0.337,0.145,0.337,0.276	0.475
13991	ENSMUSG00000050379	Septin6	chrX	-	36184021	36184066	36174978	36176907	36186492	36186683	13991	0,3,10,0	14,11,9,14	3,0,0,1	23,76,53,36	144	99	0.00018941	0.0128637	0.0,0.158,0.433,0.0	0.082,0.0,0.0,0.019	0.122
14023	ENSMUSG00000051331	Cacna1c	chr6	-	118615387	118615471	118614690	118614774	118628908	118629019	14023	26,12,6,25	5,5,1,10	15,13,7,7	9,17,17,14	183	99	4.40882e-05	0.00421948	0.738,0.565,0.764,0.575	0.474,0.293,0.182,0.213	0.37
14302	ENSMUSG00000041921	Metap1d	chr2	+	71352876	71352974	71342469	71342512	71354145	71354193	14302	3,2,5,3	0,0,1,0	0,8,5,6	1,3,0,4	197	99	0.000203196	0.0135138	1.0,1.0,0.715,1.0	0.0,0.573,1.0,0.43	0.428
14572	ENSMUSG00000027405	Nop56	chr2	+	130118951	130119234	130118516	130118573	130119395	130119544	14572	41,33,62,42	0,0,2,2	22,5,5,28	5,3,3,1	198	99	1.14836e-05	0.00144563	1.0,1.0,0.939,0.913	0.688,0.455,0.455,0.933	0.33
14853	ENSMUSG00000039917	Rhbdd2	chr5	+	135663957	135664077	135661507	135661772	135664848	135665256	14853	1,3,8,5	0,0,1,0	6,3,1,6	4,0,2,1	198	99	0.000197394	0.0132111	1.0,1.0,0.8,1.0	0.429,1.0,0.2,0.75	0.355
14931	ENSMUSG00000016921	Srsf6	chr2	+	162774734	162774899	162773913	162774062	162775345	162775429	14931	23,24,25,22	45,45,57,20	4,3,4,4	129,5,46,91	198	99	1.37224e-13	1.93476e-10	0.204,0.211,0.18,0.355	0.015,0.231,0.042,0.022	0.16
15288	ENSMUSG00000027806	Tsc22d2	chr3	+	58335648	58335720	58322135	58325034	58344737	58344896	15288	7,7,1,5	3,0,0,0	1,9,3,1	4,1,1,1	171	99	6.63056e-05	0.00563171	0.575,1.0,1.0,1.0	0.126,0.839,0.635,0.367	0.402
15408	ENSMUSG00000036052	Dnajb5	chr4	+	42950798	42950943	42949813	42950004	42953140	42953385	15408	2,0,5,1	1,1,0,0	0,2,3,1	2,0,4,2	198	99	0.000220714	0.0144516	0.5,0.0,1.0,1.0	0.0,1.0,0.273,0.2	0.257
15536	ENSMUSG00000035829	Ppp1r26	chr2	+	28338703	28338920	28337896	28337994	28340313	28340518	15536	1,2,3,3	0,1,0,0	11,7,5,8	4,4,1,4	198	99	3.19057e-06	0.00057159	1.0,0.5,1.0,1.0	0.579,0.467,0.714,0.5	0.31
15593	ENSMUSG00000020788	Atp2a3	chr11	+	72880300	72880373	72879795	72879913	72882514	72883869	15593	7,9,3,7	0,3,0,0	18,2,3,11	7,2,0,4	172	99	0.000553785	0.029062	1.0,0.633,1.0,1.0	0.597,0.365,1.0,0.613	0.264
15594	ENSMUSG00000020788	Atp2a3	chr11	+	72880300	72880386	72879795	72879913	72882514	72883869	15594	4,4,3,5	0,3,0,0	7,2,1,3	7,2,0,4	185	99	0.000164065	0.0115661	1.0,0.416,1.0,1.0	0.349,0.349,1.0,0.286	0.358
15625	ENSMUSG00000039285	Azi2	chr9	+	117888687	117888734	117888124	117888243	117890781	117891557	15625	41,39,26,57	8,37,24,6	11,33,20,12	29,30,21,40	146	99	0.000496073	0.0267445	0.777,0.417,0.423,0.866	0.205,0.427,0.392,0.169	0.323
15720	ENSMUSG00000027940	Tpm3	chr3	+	89998319	89998398	89997316	89997386	90006834	90008203	15720	188,91,97,150	169316197202	29,44,41,52	218,117,79,261	178	99	4.42035e-05	0.00421948	0.382,0.138,0.215,0.292	0.069,0.173,0.224,0.1	0.115
16010	ENSMUSG00000024246	Thumpd2	chr17	-	81338052	81338443	81333760	81334399	81340060	81340169	16010	1,1,5,3	10,8,2,8	0,0,0,0	4,9,4,8	198	99	0.000289394	0.0177403	0.048,0.059,0.556,0.158	0.0,0.0,0.0,0.0	0.205
16029	ENSMUSG00000052539	Magi3	chr3	-	103923917	103924008	103920574	103923384	103924816	103924955	16029	77,54,29,67	6,4,3,9	22,42,45,35	13,11,6,17	190	99	0.000188726	0.0128637	0.87,0.876,0.834,0.795	0.469,0.665,0.796,0.518	0.232
16103	ENSMUSG00000083844	Ube2d-ps	chr11	+	5732184	5732357	5730205	5730635	5733891	5734710	16103	13,8,4,12	0,0,0,0	3,13,8,6	0,5,5,0	198	99	7.73533e-06	0.00112824	1.0,1.0,1.0,1.0	1.0,0.565,0.444,1.0	0.248
16277	ENSMUSG00000064302	Clasp1	chr1	+	118451050	118451077	118449556	118449664	118453026	118453185	16277	13,7,14,2	30,26,21,15	6,3,8,4	62,17,68,54	126	99	0.000102543	0.00818369	0.254,0.175,0.344,0.095	0.071,0.122,0.085,0.055	0.134
16380	ENSMUSG00000019943	Atp2b1	chr10	+	98855139	98855226	98854576	98854759	98858669	98859431	16380	77,34,47,74	23,43,38,23	6,28,35,19	84,29,21,59	186	99	0.000535921	0.0282648	0.641,0.296,0.397,0.631	0.037,0.339,0.47,0.146	0.243
16381	ENSMUSG00000019943	Atp2b1	chr10	+	98855139	98855293	98854576	98854759	98858669	98859317	16381	31,15,18,42	23,43,38,23	3,10,10,5	84,29,21,59	198	99	3.88665e-07	9.94069e-05	0.403,0.149,0.191,0.477	0.018,0.147,0.192,0.041	0.206
16670	ENSMUSG00000029061	Mmp23	chr4	-	155735887	155736052	155735695	155735806	155736441	155736609	16670	27,31,1,25	1,0,0,0	46,75,33,33	3,5,4,2	198	99	2.89793e-05	0.0030881	0.931,1.0,1.0,1.0	0.885,0.882,0.805,0.892	0.117
16836	ENSMUSG00000062232	Rapgef2	chr3	-	79077045	79077063	79019477	79019609	79080214	79080382	16836	15,6,8,4	0,3,0,0	6,10,9,8	4,4,5,8	117	99	3.24609e-06	0.00057159	1.0,0.629,1.0,1.0	0.559,0.679,0.604,0.458	0.332
16848	ENSMUSG00000017652	Cd40	chr2	+	164908422	164908484	164905387	164905481	164911548	164911635	16848	12,5,2,8	0,1,0,0	16,7,3,22	5,0,1,4	161	99	4.12548e-06	0.000671153	1.0,0.755,1.0,1.0	0.663,1.0,0.648,0.772	0.168
16874	ENSMUSG00000057378	Ryr3	chr2	-	112478656	112478743	112477263	112477464	112479617	112479789	16874	1,5,6,4	0,0,0,0	7,16,11,3	5,0,0,3	186	99	0.000392874	0.0223436	1.0,1.0,1.0,1.0	0.427,1.0,1.0,0.347	0.306
16913	ENSMUSG00000026825	Dnm1	chr2	-	32213190	32213202	32210515	32210629	32213433	32213485	16913	3,11,4,5	1,9,1,1	5,7,5,5	17,19,6,18	111	99	0.000146792	0.0107052	0.728,0.522,0.781,0.817	0.208,0.247,0.426,0.199	0.442
16921	ENSMUSG00000006276	Eps15l1	chr8	-	73112156	73112289	73099809	73100015	73121747	73121830	16921	42,36,41,46	5,12,7,12	51,32,39,38	27,12,21,26	198	99	0.000492889	0.0266601	0.808,0.6,0.745,0.657	0.486,0.571,0.481,0.422	0.213
17245	ENSMUSG00000034101	Ctnnd1	chr2	-	84456363	84456481	84454613	84454902	84480749	84481020	17245	66,98,58,116	35,32,23,24	16,27,45,13	45,79,56,41	198	99	0	0	0.485,0.605,0.558,0.707	0.151,0.146,0.287,0.137	0.408
17425	ENSMUSG00000001105	Ift20	chr11	+	78429335	78429564	78427186	78427402	78429659	78429788	17425	92,88,64,59	0,9,3,0	77,60,54,78	23,5,3,10	198	99	0.000183373	0.0126737	1.0,0.83,0.914,1.0	0.626,0.857,0.9,0.796	0.141
17475	ENSMUSG00000026074	Map4k4	chr1	+	40042916	40043147	40039690	40039909	40043966	40044073	17475	88,102,85,71	3,13,8,4	49,56,68,66	28,8,14,37	198	99	5.85877e-06	0.000878773	0.936,0.797,0.842,0.899	0.467,0.778,0.708,0.471	0.263
17477	ENSMUSG00000026074	Map4k4	chr1	+	40042922	40043147	40039690	40039909	40043966	40044070	17477	72,85,67,52	3,13,8,4	38,48,39,45	28,8,14,37	198	99	3.81297e-06	0.000630003	0.923,0.766,0.807,0.867	0.404,0.75,0.582,0.378	0.312
17699	ENSMUSG00000053617	Sh3pxd2a	chr19	-	47308714	47308759	47302473	47302605	47331878	47331907	17699	34,16,3,10	0,0,0,0	17,19,15,12	17,9,12,10	144	99	0	0	1.0,1.0,1.0,1.0	0.407,0.592,0.462,0.452	0.522
17830	ENSMUSG00000026463	Atp2b4	chr1	-	133639369	133639560	133630411	133634734	133642791	133642968	17830	68,23,11,68	16,16,6,21	4,21,21,19	23,21,19,17	198	99	0.000160336	0.011341	0.68,0.418,0.478,0.618	0.08,0.333,0.356,0.358	0.267
17831	ENSMUSG00000026463	Atp2b4	chr1	-	133639379	133639560	133634048	133634734	133642791	133642968	17831	80,34,14,88	16,16,6,21	10,33,33,28	23,21,19,17	198	99	0.000802115	0.0382933	0.714,0.515,0.538,0.677	0.179,0.44,0.465,0.452	0.227
17890	ENSMUSG00000027651	Rprd1b	chr2	+	157900571	157900747	157892006	157892133	157916849	157920127	17890	50,55,65,69	0,0,0,0	64,45,42,61	2,5,3,2	198	99	3.307e-05	0.00339514	1.0,1.0,1.0,1.0	0.941,0.818,0.875,0.938	0.107
17932	ENSMUSG00000042515	Pwwp3b	chrX	+	138112107	138112184	138111487	138111555	138113839	138113987	17932	5,9,2,5	2,3,2,1	0,0,1,2	3,1,1,1	176	99	7.44603e-05	0.00624905	0.584,0.628,0.36,0.738	0.0,0.0,0.36,0.529	0.355
18314	ENSMUSG00000026193	Fn1	chr1	-	71642818	71643088	71641468	71641656	71644128	71644242	18314	104914505621100	37,37,8,52	404733513435	79,130,86,67	198	99	0	0	0.934,0.951,0.972,0.914	0.719,0.738,0.749,0.764	0.2
18315	ENSMUSG00000026193	Fn1	chr1	-	71652921	71653194	71651626	71651809	71654518	71654710	18315	83313525331005	114,112,26,138	377679477384	94145114109	198	99	8.84959e-13	1.10094e-09	0.785,0.858,0.911,0.785	0.667,0.701,0.677,0.638	0.164
18481	ENSMUSG00000040407	Akap9	chr5	+	4054802	4054943	4053560	4053782	4055409	4055513	18481	34,10,13,15	0,0,0,0	23,27,13,20	14,1,0,6	198	99	9.93533e-08	3.33528e-05	1.0,1.0,1.0,1.0	0.451,0.931,1.0,0.625	0.248
18708	ENSMUSG00000004565	Pnpla6	chr8	+	3566506	3566568	3565392	3565556	3566680	3566749	18708	2,3,3,3	1,0,0,1	9,7,5,5	4,1,2,1	161	99	0.000567267	0.0296176	0.552,1.0,1.0,0.648	0.58,0.811,0.606,0.755	0.112
18709	ENSMUSG00000004565	Pnpla6	chr8	+	3566509	3566568	3565383	3565556	3566680	3566749	18709	4,6,3,2	1,0,0,1	7,6,4,8	4,1,2,1	158	99	0.000440359	0.0245083	0.715,1.0,1.0,0.556	0.523,0.79,0.556,0.834	0.142
18751	ENSMUSG00000028134	Ptbp2	chr3	-	119518260	119518294	119517742	119517835	119519714	119519854	18751	71,52,91,62	3,1,7,0	36,29,23,15	15,11,1,12	133	99	7.61341e-08	2.77614e-05	0.946,0.975,0.906,1.0	0.641,0.662,0.945,0.482	0.274
18795	ENSMUSG00000030509	Asb7	chr7	-	66327904	66327993	66309397	66310003	66328827	66329089	18795	20,6,13,18	4,1,3,5	8,4,4,1	4,4,3,12	188	99	0.000150723	0.0108614	0.725,0.76,0.695,0.655	0.513,0.345,0.412,0.042	0.381
18932	ENSMUSG00000058806	Col13a1	chr10	-	61731112	61731139	61729812	61729839	61732124	61732151	18932	25,11,2,8	0,0,0,0	33,3,6,27	13,0,0,10	126	99	4.73613e-08	1.96401e-05	1.0,1.0,1.0,1.0	0.666,1.0,1.0,0.68	0.163
19335	ENSMUSG00000027506	Tpd52	chr3	-	9001498	9001540	9000051	9000100	9009670	9009772	19335	19,11,9,6	6,15,5,7	6,17,12,6	34,21,25,27	141	99	0.00104663	0.0476027	0.69,0.34,0.558,0.376	0.11,0.362,0.252,0.135	0.276
19368	ENSMUSG00000028923	Necap2	chr4	-	140798165	140798251	140797366	140797544	140798891	140799150	19368	3,1,4,2	2,3,3,2	1,0,0,0	2,4,2,1	185	99	1.0308e-05	0.00135407	0.445,0.151,0.416,0.349	0.211,0.0,0.0,0.0	0.287
19399	ENSMUSG00000040297	Suco	chr1	-	161673128	161673149	161672871	161672927	161674773	161674879	19399	47,27,25,19	5,11,7,5	11,18,11,2	20,11,4,9	120	99	0.000788852	0.0377453	0.886,0.669,0.747,0.758	0.312,0.574,0.694,0.155	0.331
19593	ENSMUSG00000075040	Zfp408	chr2	-	91479280	91479371	91478360	91478422	91479495	91479770	19593	1,3,4,2	6,2,1,2	2,0,0,0	2,1,2,5	190	99	6.09799e-05	0.00539608	0.08,0.439,0.676,0.343	0.343,0.0,0.0,0.0	0.299
19788	ENSMUSG00000028565	Nfia	chr4	+	97969961	97970053	97953517	97953683	97999454	98007108	19788	13,21,1,7	1,1,0,0	47,34,46,63	3,2,10,7	191	99	8.62623e-05	0.00704387	0.871,0.916,1.0,1.0	0.89,0.898,0.705,0.823	0.118
19805	ENSMUSG00000036948	Trappc14	chr5	-	138259814	138259978	138259096	138259251	138260063	138260146	19805	40,38,40,24	5,5,3,7	37,14,18,33	16,12,16,22	198	99	6.33019e-07	0.000152133	0.8,0.792,0.87,0.632	0.536,0.368,0.36,0.429	0.35
19941	ENSMUSG00000022012	Enox1	chr14	+	77870002	77870059	77852878	77852996	77875055	77875240	19941	2,4,8,2	2,5,5,5	0,1,1,1	2,4,2,2	156	99	0.000230986	0.0149851	0.388,0.337,0.504,0.202	0.0,0.137,0.241,0.241	0.203
20289	ENSMUSG00000043323	Fbrsl1	chr5	-	110524267	110524336	110524118	110524148	110525222	110525273	20289	20,27,22,11	0,0,0,2	12,15,26,27	4,0,1,5	168	99	6.19504e-05	0.00542441	1.0,1.0,1.0,0.764	0.639,1.0,0.939,0.761	0.106
20304	ENSMUSG00000020189	Osbpl8	chr10	+	111060532	111060569	111040595	111040701	111069413	111069551	20304	15,8,6,12	6,2,2,2	12,13,31,21	13,14,23,19	136	99	0.000773893	0.0371979	0.645,0.744,0.686,0.814	0.402,0.403,0.495,0.446	0.286
20376	ENSMUSG00000030257	Srgap3	chr6	-	112704173	112704501	112694931	112700162	112706609	112706759	20376	3,2,31,1	0,0,0,0	11,6,1,6	5,2,1,1	198	99	1.53837e-07	4.92679e-05	1.0,1.0,1.0,1.0	0.524,0.6,0.333,0.75	0.448
20552	ENSMUSG00000057561	Eif1a	chr18	+	46731117	46731223	46730767	46730867	46731707	46731767	20552	3,7,5,6	11,14,12,13	4,0,0,1	17,7,6,15	198	99	0.000301908	0.0183478	0.12,0.2,0.172,0.188	0.105,0.0,0.0,0.032	0.136
20872	ENSMUSG00000051586	Mical3	chr6	-	120946315	120946453	120943014	120943077	120950363	120950608	20872	4,4,2,4	0,0,0,0	3,10,8,4	5,0,2,4	198	99	6.7001e-08	2.53036e-05	1.0,1.0,1.0,1.0	0.231,1.0,0.667,0.333	0.442
20960	ENSMUSG00000025873	Faf2	chr13	+	54777202	54777277	54769647	54769716	54786062	54786131	20960	2,4,2,4	2,13,1,3	2,0,0,1	6,5,3,7	174	99	0.000104865	0.0083063	0.363,0.149,0.532,0.431	0.159,0.0,0.0,0.075	0.31
21076	ENSMUSG00000092544	Gm20422	chr8	-	70196841	70196902	70195833	70196260	70197110	70197237	21076	5,7,3,4	0,0,3,0	4,3,0,1	5,6,2,4	160	99	2.25541e-07	6.81425e-05	1.0,1.0,0.382,1.0	0.331,0.236,0.0,0.134	0.67
21334	ENSMUSG00000002602	Axl	chr7	-	25472523	25472550	25470057	25470190	25472767	25472918	21334	20,15,3,7	1,2,0,0	12,9,25,9	6,2,2,3	126	99	0.000155037	0.01104	0.94,0.855,1.0,1.0	0.611,0.78,0.908,0.702	0.199
22059	ENSMUSG00000030815	Phkg2	chr7	+	127177146	127177201	127176706	127176818	127178838	127178904	22059	23,16,17,22	1,2,2,0	10,17,7,6	7,3,2,2	154	99	0.000202249	0.0134933	0.937,0.837,0.845,1.0	0.479,0.785,0.692,0.659	0.251
22196	ENSMUSG00000038371	Sbf2	chr7	-	109940496	109940571	109939096	109939281	109948061	109948202	22196	39,35,31,40	9,18,12,14	13,31,28,13	25,24,22,36	174	99	1.11665e-05	0.00142266	0.711,0.525,0.595,0.619	0.228,0.424,0.42,0.17	0.302
22280	ENSMUSG00000038406	Scaf1	chr7	-	44663628	44663759	44662903	44663017	44665503	44665555	22280	17,22,23,12	1,0,1,0	17,29,25,31	3,1,4,1	198	99	0.00108362	0.0486571	0.895,1.0,0.92,1.0	0.739,0.935,0.758,0.939	0.111
22312	ENSMUSG00000030641	Ddias	chr7	-	92517319	92517398	92515778	92515907	92521969	92522052	22312	6,7,2,6	4,8,3,2	2,1,2,1	8,5,5,6	178	99	0.00047758	0.0258983	0.455,0.327,0.27,0.625	0.122,0.1,0.182,0.085	0.297
22391	ENSMUSG00000054808	Actn4	chr7	-	28609327	28609413	28606396	28606489	28610914	28611000	22391	144,95,64,99	107,135,34,75	27,55,60,25	201,91,54,145	185	99	3.93939e-06	0.000645846	0.419,0.274,0.502,0.414	0.067,0.244,0.373,0.084	0.21
22882	ENSMUSG00000003269	Cyth2	chr7	-	45458153	45458156	45457796	45457873	45459550	45459662	22882	67,87,84,62	11,12,9,7	46,55,49,48	34,18,5,31	102	99	0.000144227	0.010604	0.855,0.876,0.901,0.896	0.568,0.748,0.905,0.6	0.177
22901	ENSMUSG00000051048	P4ha3	chr7	+	99963814	99963877	99959993	99960058	99966248	99966317	22901	3,1,1,6	0,0,0,0	2,4,2,3	2,1,1,2	162	99	0.000272653	0.0169101	1.0,1.0,1.0,1.0	0.379,0.71,0.55,0.478	0.471
23222	ENSMUSG00000001247	Lsr	chr7	-	30661522	30661669	30658577	30658739	30665393	30665513	23222	18,19,13,12	1,1,0,0	8,3,7,20	5,4,0,14	198	99	1.47325e-07	4.8684e-05	0.9,0.905,1.0,1.0	0.444,0.273,1.0,0.417	0.418
23276	ENSMUSG00000059119	Nap1l4	chr7	-	143072586	143072622	143067315	143068374	143074120	143074177	23276	272247174195	103,98,72,83	97,113,97,97	157,84,77,160	135	99	3.64151e-09	2.05932e-06	0.659,0.649,0.639,0.633	0.312,0.497,0.48,0.308	0.246
23299	ENSMUSG00000019817	Plagl1	chr10	+	12989901	12989964	12989208	12989247	12992453	12992464	23299	17,15,8,16	0,1,1,0	5,12,5,8	4,4,3,0	162	99	3.68145e-06	0.000613063	1.0,0.902,0.83,1.0	0.433,0.647,0.505,1.0	0.287
23547	ENSMUSG00000073968	Trim68	chr7	-	102328880	102328903	102328242	102328343	102329343	102329604	23547	16,7,14,15	0,3,2,6	1,0,2,1	2,1,2,3	122	99	5.94136e-05	0.00527958	1.0,0.654,0.85,0.67	0.289,0.0,0.448,0.213	0.556
23558	ENSMUSG00000033419	Snap91	chr9	-	86674519	86674789	86674216	86674294	86675409	86675517	23558	5,4,2,5	0,0,0,0	23,52,116,47	1,6,10,1	198	99	8.61799e-06	0.00119909	1.0,1.0,1.0,1.0	0.92,0.812,0.853,0.959	0.114
23599	ENSMUSG00000087174	5530601H04Rik	chrX	-	104086730	104086910	104082413	104083418	104087607	104087717	23599	1,5,4,0	0,0,0,1	2,1,2,4	7,0,4,1	198	99	1.08903e-05	0.00140439	1.0,1.0,1.0,0.0	0.125,1.0,0.2,0.667	0.252
23600	ENSMUSG00000087174	5530601H04Rik	chrX	-	104086735	104086910	104082422	104083418	104087607	104087717	23600	1,5,4,0	0,0,0,1	4,1,2,5	7,0,4,1	198	99	2.7583e-05	0.00299155	1.0,1.0,1.0,0.0	0.222,1.0,0.2,0.714	0.216
23625	ENSMUSG00000025326	Ube3a	chr7	+	58893097	58893217	58878549	58879019	58896920	58896946	23625	9,12,11,10	1,1,1,1	8,2,7,11	3,1,5,3	198	99	0.000833958	0.0395457	0.818,0.857,0.846,0.833	0.571,0.5,0.412,0.647	0.306
23999	ENSMUSG00000020069	Hnrnph3	chr10	-	62854538	62854677	62853819	62854004	62855171	62855306	23999	160176231110	4,16,14,12	145,83,69,140	23,15,17,13	198	99	0.000272636	0.0169101	0.952,0.846,0.892,0.821	0.759,0.735,0.67,0.843	0.126
24067	ENSMUSG00000037876	Jmjd1c	chr10	+	67025514	67025628	66993685	66993850	67051048	67051154	24067	24,12,13,14	0,0,0,0	25,19,14,22	7,0,3,0	198	99	4.42917e-05	0.00421948	1.0,1.0,1.0,1.0	0.641,1.0,0.7,1.0	0.165
24408	ENSMUSG00000022760	Thap7	chr16	-	17348093	17348249	17346049	17346604	17348641	17348721	24408	4,4,8,2	0,2,1,0	3,2,4,3	5,0,2,1	198	99	0.000813286	0.0387391	1.0,0.5,0.8,1.0	0.231,1.0,0.5,0.6	0.242
24427	ENSMUSG00000069601	Ank3	chr10	+	69829374	69829592	69825764	69828305	69830201	69830276	24427	1,3,8,3	2,1,4,0	0,2,0,1	1,1,1,1	198	99	0.000563864	0.0295177	0.2,0.6,0.5,1.0	0.0,0.5,0.0,0.333	0.367
24520	ENSMUSG00000019856	Fam184a	chr10	-	53523078	53523225	53517040	53517158	53523667	53523852	24520	6,6,8,6	0,0,2,0	12,10,7,6	4,1,1,2	198	99	0.000331845	0.019714	1.0,1.0,0.667,1.0	0.6,0.833,0.778,0.6	0.214
24546	ENSMUSG00000025026	Add3	chr19	+	53191844	53191906	53131435	53131520	53205231	53205446	24546	1,3,5,2	4,11,11,2	0,0,0,1	18,1,13,7	161	99	1.3438e-05	0.00166199	0.133,0.144,0.218,0.381	0.0,0.0,0.0,0.081	0.199
24551	ENSMUSG00000025026	Add3	chr19	+	53232740	53232836	53230934	53231058	53233428	53235371	24551	82,111,82,52	235,171,72,158	34,13,14,28	135133128112	195	99	1.03961e-08	5.36262e-06	0.15,0.248,0.366,0.143	0.113,0.047,0.053,0.113	0.145
24948	ENSMUSG00000062866	Phactr2	chr10	-	13133320	13133560	13129085	13129623	13137509	13137668	24948	24,21,18,36	3,15,5,4	11,12,13,8	11,8,9,12	198	99	0.00111125	0.0495819	0.8,0.412,0.643,0.818	0.333,0.429,0.419,0.25	0.31
25288	ENSMUSG00000021244	Ylpm1	chr12	+	85088596	85088689	85087346	85087767	85088895	85089085	25288	75,83,63,70	0,0,0,0	68,68,44,87	5,3,3,5	192	99	8.4233e-07	0.000191553	1.0,1.0,1.0,1.0	0.875,0.921,0.883,0.9	0.105
25460	ENSMUSG00000031902	Nfatc3	chr8	+	106845953	106846057	106834756	106835761	106854549	106855075	25460	18,17,8,15	23,28,29,19	8,7,2,12	45,28,17,39	198	99	0.0004004	0.0227026	0.281,0.233,0.121,0.283	0.082,0.111,0.056,0.133	0.134
25463	ENSMUSG00000031904	Slc7a6	chr8	+	106906118	106906292	106905733	106905919	106916248	106916374	25463	50,54,44,24	1,0,3,1	35,24,28,33	11,3,3,3	198	99	1.90239e-05	0.00221064	0.962,1.0,0.88,0.923	0.614,0.8,0.824,0.846	0.17
25744	ENSMUSG00000001911	Nfix	chr8	-	85450356	85450479	85448271	85448447	85453097	85453234	25744	1,8,3,1	0,0,0,0	57,18,43,70	9,2,0,7	198	99	2.65511e-06	0.000496929	1.0,1.0,1.0,1.0	0.76,0.818,1.0,0.833	0.147
25872	ENSMUSG00000038608	Dock10	chr1	-	80481635	80481711	80478904	80479543	80483041	80483180	25872	2,4,2,1	1,1,0,0	3,0,1,0	12,1,0,2	175	99	3.09334e-08	1.36294e-05	0.531,0.694,1.0,1.0	0.124,0.0,1.0,0.0	0.525
25893	ENSMUSG00000030465	Psd3	chr8	-	68354459	68354462	68335632	68335722	68356768	68356827	25893	7,1,0,2	16,6,4,6	0,0,0,0	9,3,2,2	102	99	1.01684e-05	0.00134407	0.298,0.139,0.0,0.244	0.0,0.0,0.0,0.0	0.17
26179	ENSMUSG00000046152	Fut10	chr8	+	31678329	31678434	31677374	31677490	31684981	31685317	26179	0,3,1,2	1,0,0,1	0,1,3,0	1,1,0,2	198	99	0.000184271	0.0126943	0.0,1.0,1.0,0.5	0.0,0.333,1.0,0.0	0.292
26279	ENSMUSG00000017421	Zfp207	chr11	+	80286617	80286701	80286215	80286399	80289241	80289296	26279	17,27,18,24	0,2,0,2	28,23,12,31	5,1,3,6	183	99	0.000477399	0.0258983	1.0,0.88,1.0,0.867	0.752,0.926,0.684,0.737	0.162
26281	ENSMUSG00000017421	Zfp207	chr11	+	80294190	80294234	80293471	80293537	80294426	80294488	26281	7,10,6,7	0,0,0,0	7,8,7,7	4,4,0,0	143	99	0.000235425	0.0151799	1.0,1.0,1.0,1.0	0.548,0.581,1.0,1.0	0.218
26290	ENSMUSG00000046794	Ppp1r3b	chr8	+	35843720	35843907	35842911	35842959	35851137	35855288	26290	7,2,8,5	0,2,0,0	10,3,8,9	4,1,3,2	198	99	0.000176251	0.0122214	1.0,0.333,1.0,1.0	0.556,0.6,0.571,0.692	0.229
26336	ENSMUSG00000031939	Taf1d	chr9	+	15218168	15218286	15217553	15217579	15219023	15219117	26336	4,9,20,5	1,3,4,2	3,0,1,7	4,3,4,7	198	99	6.14417e-05	0.00541429	0.667,0.6,0.714,0.556	0.273,0.0,0.111,0.333	0.455
26625	ENSMUSG00000097277	2900076A07Rik	chr7	+	81178534	81178688	81173297	81173424	81179094	81179186	26625	14,20,17,12	0,0,1,0	18,19,4,13	2,9,8,6	198	99	4.793e-10	3.16772e-07	1.0,1.0,0.895,1.0	0.818,0.514,0.2,0.52	0.461
27136	ENSMUSG00000034731	Dgkh	chr14	-	78813326	78813452	78807510	78807597	78814888	78814997	27136	2,1,4,3	1,0,0,0	4,0,0,3	3,1,1,2	198	99	8.4141e-08	2.96583e-05	0.5,1.0,1.0,1.0	0.4,0.0,0.0,0.429	0.668
27137	ENSMUSG00000034731	Dgkh	chr14	-	78813326	78813457	78807442	78807597	78814888	78814997	27137	6,2,4,6	1,0,0,0	5,1,1,3	3,1,1,2	198	99	3.24104e-07	8.87799e-05	0.75,1.0,1.0,1.0	0.455,0.333,0.333,0.429	0.55
27217	ENSMUSG00000021824	Ap3m1	chr14	-	21094882	21094892	21091020	21091158	21095555	21095831	27217	11,8,8,6	6,4,3,3	2,4,0,0	4,3,2,4	109	99	0.00108095	0.0486403	0.625,0.645,0.708,0.645	0.312,0.548,0.0,0.0	0.441
27248	ENSMUSG00000032178	Ilf3	chr9	+	21311747	21311808	21311255	21311309	21314431	21314797	27248	35,37,19,25	36,49,23,18	25,8,7,19	62,32,26,30	160	99	0.000149495	0.0108276	0.376,0.318,0.338,0.462	0.2,0.134,0.143,0.282	0.184
27521	ENSMUSG00000057110	Cntrl	chr2	+	35022980	35023124	35022269	35022425	35023969	35024123	27521	5,1,2,3	0,0,4,0	1,0,2,2	2,2,0,3	198	99	0.000237182	0.0152467	1.0,1.0,0.2,1.0	0.2,0.0,1.0,0.25	0.438
27550	ENSMUSG00000021733	Slc4a7	chr14	-	7707240	7707415	7704052	7704186	7709421	7709528	27550	29,26,22,23	0,2,2,0	18,17,11,11	5,3,0,6	198	99	0.000123768	0.00944973	1.0,0.867,0.846,1.0	0.643,0.739,1.0,0.478	0.213
27607	ENSMUSG00000025290	Rps24	chr14	+	24545497	24545517	24543450	24543561	24545842	24545891	27607	1553208821831130	230413226239	19199415721932	1279213127921	119	99	3.26585e-06	0.00057159	0.849,0.808,0.889,0.798	0.555,0.786,0.789,0.636	0.144
27819	ENSMUSG00000038485	Socs7	chr11	+	97267262	97267367	97263891	97263956	97268761	97268892	27819	13,10,10,15	0,0,0,0	12,12,13,21	3,2,3,1	198	99	9.03914e-06	0.00120993	1.0,1.0,1.0,1.0	0.667,0.75,0.684,0.913	0.246
28136	ENSMUSG00000035064	Eef2k	chr7	+	120491087	120491276	120488911	120488974	120494406	120494531	28136	23,23,17,15	1,0,0,0	41,40,28,49	2,4,3,3	198	99	7.82749e-05	0.00651556	0.92,1.0,1.0,1.0	0.911,0.833,0.824,0.891	0.115
28139	ENSMUSG00000032612	Usp4	chr9	+	108243028	108243169	108240035	108240097	108243959	108244077	28139	150158126153	0,7,2,2	103,117,99,104	18,7,0,28	198	99	9.81375e-07	0.000216199	1.0,0.919,0.969,0.975	0.741,0.893,1.0,0.65	0.145
28155	ENSMUSG00000028693	Nasp	chr4	-	116467599	116468574	116462880	116462960	116469168	116469278	28155	410491434314	13,54,28,25	200189174189	155,19,15,75	198	99	0.00035456	0.0205441	0.94,0.82,0.886,0.863	0.392,0.833,0.853,0.558	0.218
28543	ENSMUSG00000066839	Ecsit	chr9	-	21995318	21995504	21989443	21989561	21996644	21996723	28543	54,40,14,38	2,1,2,0	2,13,11,2	0,6,2,2	198	99	0.000933796	0.0433089	0.931,0.952,0.778,1.0	1.0,0.52,0.733,0.333	0.269
28587	ENSMUSG00000032076	Cadm1	chr9	+	47740674	47740707	47730031	47730115	47759464	47759596	28587	19,8,20,29	25,18,12,27	13,3,1,9	65,10,7,70	132	99	5.69746e-08	2.28245e-05	0.363,0.25,0.556,0.446	0.13,0.184,0.097,0.088	0.279
28685	ENSMUSG00000032212	Sltm	chr9	+	70480738	70481207	70479430	70479458	70481857	70481907	28685	99,91,86,65	0,0,0,0	85,42,70,88	5,7,4,9	198	99	9.34057e-11	7.05513e-08	1.0,1.0,1.0,1.0	0.895,0.75,0.897,0.83	0.157
28686	ENSMUSG00000032212	Sltm	chr9	+	70480792	70481207	70479430	70479458	70481857	70481907	28686	85,83,89,74	0,0,0,0	85,49,54,75	5,7,4,9	198	99	3.18581e-11	2.69507e-08	1.0,1.0,1.0,1.0	0.895,0.778,0.871,0.806	0.162
29606	ENSMUSG00000020400	Tnip1	chr11	-	54846846	54847004	54831536	54831708	54853658	54853743	29606	1,4,1,1	0,0,0,1	2,2,3,3	5,4,5,1	198	99	5.36055e-07	0.000131826	1.0,1.0,1.0,0.333	0.167,0.2,0.231,0.6	0.534
29919	ENSMUSG00000041592	Sdk2	chr11	-	113714196	113714253	113712401	113712503	113715840	113715976	29919	10,12,13,5	2,3,0,1	3,2,2,1	4,7,2,1	156	99	2.01915e-06	0.000395398	0.76,0.717,1.0,0.76	0.322,0.153,0.388,0.388	0.497
642	ENSMUSG00000040957	Cables1	chr18	+	12038981	12039059	12021793	12021886	12056416	12056513	642	12,13,7,5	6,2,4,0	16,12,13,11	1,2,0,0	177	99	0.000107988	0.00849008	0.528,0.784,0.495,1.0	0.899,0.77,1.0,1.0	-0.216
838	ENSMUSG00000024799	Tm7sf2	chr19	-	6117152	6117349	6116175	6117052	6117698	6117806	838	5,24,33,8	3,5,5,0	17,4,10,10	0,0,0,0	198	99	2.63351e-07	7.73556e-05	0.455,0.706,0.767,1.0	1.0,1.0,1.0,1.0	-0.268
1542	ENSMUSG00000036026	Tmem63b	chr17	-	45989888	45989927	45988851	45988942	45990162	45990242	1542	40,36,12,25	5,14,15,7	42,31,53,56	0,3,2,2	138	99	6.27182e-08	2.41168e-05	0.852,0.648,0.365,0.719	1.0,0.881,0.95,0.953	-0.3
1552	ENSMUSG00000032624	Eml4	chr17	+	83732686	83732860	83729034	83729164	83734651	83734780	1552	56,71,52,51	4,6,21,3	83,38,30,93	1,2,0,1	198	99	1.98676e-07	6.17912e-05	0.875,0.855,0.553,0.895	0.976,0.905,1.0,0.979	-0.171
1553	ENSMUSG00000032624	Eml4	chr17	+	83734651	83734780	83729034	83729164	83735428	83735454	1553	40,53,74,51	6,3,5,1	70,29,25,56	0,0,1,0	198	99	5.27931e-06	0.000809073	0.769,0.898,0.881,0.962	1.0,1.0,0.926,1.0	-0.104
1689	ENSMUSG00000068036	Afdn	chr17	+	14068616	14068637	14066695	14066901	14069369	14069515	1689	38,14,3,26	84,85,98,62	33,24,15,36	33,14,11,29	120	99	2.93177e-11	2.69507e-08	0.272,0.12,0.025,0.257	0.452,0.586,0.529,0.506	-0.35
1836	ENSMUSG00000034377	Tulp4	chr17	+	6172102	6172619	6157674	6158063	6187485	6189067	1836	2,1,2,2	4,1,1,3	2,4,3,3	0,0,0,1	198	99	1.38743e-08	6.98639e-06	0.2,0.333,0.5,0.25	1.0,1.0,1.0,0.6	-0.579
1979	ENSMUSG00000002496	Tsc2	chr17	-	24820362	24820431	24819308	24819439	24821067	24821271	1979	8,7,2,11	55,56,46,43	14,13,20,15	35,33,27,33	168	99	1.12062e-06	0.000244331	0.079,0.069,0.025,0.131	0.191,0.188,0.304,0.211	-0.147
2324	ENSMUSG00000050908	Tvp23a	chr16	-	10245921	10246001	10245246	10245336	10246522	10247049	2324	1,5,3,3	0,4,1,5	3,5,2,2	2,0,0,0	179	99	4.79866e-05	0.00447078	1.0,0.409,0.624,0.249	0.453,1.0,1.0,1.0	-0.293
2336	ENSMUSG00000022710	Usp7	chr16	-	8533608	8533783	8529857	8530056	8534378	8534483	2336	6,8,8,3	21,30,24,27	12,8,5,18	14,13,13,22	198	99	0.000651003	0.0325486	0.125,0.118,0.143,0.053	0.3,0.235,0.161,0.29	-0.137
2547	ENSMUSG00000022749	Tbc1d23	chr16	-	57001854	57001899	56998294	56998383	57003213	57003353	2547	32,12,8,19	7,14,20,10	29,43,31,39	12,2,3,5	144	99	0.000254711	0.0160802	0.759,0.371,0.216,0.566	0.624,0.937,0.877,0.843	-0.342
3129	ENSMUSG00000022475	Hdac7	chr15	-	97706540	97706651	97706233	97706414	97706847	97706939	3129	1,3,2,2	8,8,7,2	25,2,23,14	13,3,7,23	198	99	0.00064615	0.0323825	0.059,0.158,0.125,0.333	0.49,0.25,0.622,0.233	-0.23
3181	ENSMUSG00000022629	Kif21a	chr15	-	90833208	90833247	90827967	90828104	90840497	90840712	3181	1,0,0,4	0,3,13,1	1,1,1,1	0,2,0,0	138	99	5.60594e-05	0.00508841	1.0,0.0,0.0,0.742	1.0,0.264,1.0,1.0	-0.381
3184	ENSMUSG00000022629	Kif21a	chr15	-	90836913	90837021	90827967	90828104	90840497	90840712	3184	10,7,52,9	0,3,13,1	11,7,3,11	0,2,0,0	198	99	0.000131109	0.00987666	1.0,0.538,0.667,0.818	1.0,0.636,1.0,1.0	-0.153
3478	ENSMUSG00000021144	Mta1	chr12	+	113097160	113097196	113096804	113096957	113099416	113099448	3478	103,110,57,75	11,18,55,11	84,76,83,92	4,3,3,4	135	99	2.33389e-06	0.000448723	0.873,0.818,0.432,0.833	0.939,0.949,0.953,0.944	-0.207
3593	ENSMUSG00000002625	Akap8l	chr17	-	32554084	32554144	32553561	32553670	32554536	32554597	3593	2,11,4,7	40,35,33,34	20,16,18,26	22,31,29,42	159	99	1.56081e-07	4.92679e-05	0.03,0.164,0.07,0.114	0.361,0.243,0.279,0.278	-0.196
3705	ENSMUSG00000022498	Txndc11	chr16	-	10911679	10911792	10909449	10909650	10934658	10934788	3705	27,28,18,19	6,1,1,2	12,10,12,9	0,0,1,0	198	99	1.58203e-05	0.00190104	0.692,0.933,0.9,0.826	1.0,1.0,0.857,1.0	-0.127
3821	ENSMUSG00000021098	4930447C04Rik	chr12	-	72949186	72949263	72945483	72945569	72949989	72950108	3821	2,3,2,4	0,6,4,3	1,4,2,1	1,0,1,0	176	99	6.61051e-05	0.00563171	1.0,0.22,0.22,0.429	0.36,1.0,0.529,1.0	-0.255
4079	ENSMUSG00000021000	Mia2	chr12	+	59193121	59193148	59191484	59191556	59193632	59193658	4079	2,0,1,1	14,19,21,16	7,2,1,12	27,3,5,7	126	99	2.75694e-06	0.000511461	0.101,0.0,0.036,0.047	0.169,0.344,0.136,0.574	-0.26
4223	ENSMUSG00000021271	Zfp839	chr12	+	110827229	110827457	110821433	110822306	110830397	110830490	4223	2,1,1,0	2,0,6,1	4,2,1,7	1,1,1,1	198	99	0.000498243	0.0267445	0.333,1.0,0.077,0.0	0.667,0.5,0.333,0.778	-0.217
4469	ENSMUSG00000029778	Adcyap1r1	chr6	+	55468211	55468295	55461926	55462018	55471061	55471191	4469	0,0,2,1	2,1,6,1	3,2,3,2	1,3,1,0	183	99	4.68162e-05	0.00440052	0.0,0.0,0.153,0.351	0.619,0.265,0.619,1.0	-0.5
4533	ENSMUSG00000001517	Foxm1	chr6	+	128348930	128348975	128347919	128348048	128349496	128349566	4533	60,74,26,42	0,1,11,1	60,34,42,70	0,0,0,0	144	99	0.000360032	0.0207474	1.0,0.981,0.619,0.967	1.0,1.0,1.0,1.0	-0.108
4541	ENSMUSG00000030353	Tead4	chr6	-	128224922	128225051	128223780	128223824	128228502	128228565	4541	6,17,8,14	2,8,4,4	11,5,12,11	0,0,1,2	198	99	8.90899e-06	0.00120474	0.6,0.515,0.5,0.636	1.0,1.0,0.857,0.733	-0.335
4718	ENSMUSG00000034164	Emid1	chr11	-	5059543	5059634	5056264	5056969	5066879	5066924	4718	0,1,1,0	1,0,1,1	4,1,1,8	4,0,1,4	190	99	0.000855454	0.0402044	0.0,1.0,0.343,0.0	0.343,1.0,0.343,0.51	-0.213
4790	ENSMUSG00000008200	Fnbp4	chr2	+	90598196	90598299	90597751	90597885	90598859	90599044	4790	17,15,16,10	28,19,32,15	37,16,8,34	13,14,4,15	198	99	1.77568e-05	0.00209798	0.233,0.283,0.2,0.25	0.587,0.364,0.5,0.531	-0.254
4926	ENSMUSG00000033335	Dnm2	chr9	+	21390194	21390333	21389576	21389644	21391702	21391841	4926	3,5,2,0	35,51,30,46	13,9,5,8	7,29,18,16	198	99	9.47906e-08	3.23343e-05	0.041,0.047,0.032,0.0	0.481,0.134,0.122,0.2	-0.204
4971	ENSMUSG00000042213	Zfand4	chr6	+	116261700	116261776	116250533	116250833	116262814	116262882	4971	0,3,2,0	2,2,0,1	3,1,1,3	0,0,0,1	175	99	2.60033e-05	0.00286429	0.0,0.459,1.0,0.0	1.0,1.0,1.0,0.629	-0.542
5053	ENSMUSG00000025006	Sorbs1	chr19	-	40310236	40310404	40306465	40306512	40313190	40313276	5053	16,8,1,10	44,22,16,26	34,27,21,23	20,42,28,21	198	99	3.80935e-05	0.00376469	0.154,0.154,0.03,0.161	0.459,0.243,0.273,0.354	-0.207
5170	ENSMUSG00000028420	Tmem38b	chr4	+	53840626	53840783	53826044	53826220	53848865	53849050	5170	21,18,12,35	3,0,5,2	10,10,12,13	0,1,0,1	198	99	0.000113207	0.00876999	0.778,1.0,0.545,0.897	1.0,0.833,1.0,0.867	-0.12
5178	ENSMUSG00000039218	Srrm2	chr17	+	24030790	24031051	24030645	24030705	24031401	24031574	5178	10,24,21,41	78129137125	49,59,46,40	108,115,90,89	198	99	2.12554e-08	9.98957e-06	0.06,0.085,0.071,0.141	0.185,0.204,0.204,0.183	-0.105
5290	ENSMUSG00000037795	N4bp2	chr5	+	65941652	65941719	65932927	65933006	65945395	65945484	5290	15,8,4,1	8,0,2,2	7,1,2,2	0,0,0,2	166	99	0.000347486	0.0202451	0.528,1.0,0.544,0.23	1.0,1.0,1.0,0.374	-0.268
5424	ENSMUSG00000079084	Ccdc82	chr9	+	13248883	13248967	13246576	13246676	13251695	13252423	5424	1,1,1,1	1,1,3,2	4,1,1,4	1,0,1,0	183	99	3.62305e-07	9.57799e-05	0.351,0.351,0.153,0.213	0.684,1.0,0.351,1.0	-0.492
6335	ENSMUSG00000005069	Pex5	chr6	-	124381091	124381202	124380770	124380866	124381588	124381679	6335	16,16,9,8	20,17,17,14	24,21,9,23	7,12,5,12	198	99	0.000169009	0.0117578	0.286,0.32,0.209,0.222	0.632,0.467,0.474,0.489	-0.256
6514	ENSMUSG00000016487	Ppfibp1	chr6	+	146914415	146914445	146913952	146914016	146917719	146917891	6514	4,6,0,0	27,65,20,27	10,16,11,16	27,12,18,18	129	99	3.98406e-11	3.24072e-08	0.102,0.066,0.0,0.0	0.221,0.506,0.319,0.406	-0.321
6952	ENSMUSG00000037326	Capn15	chr17	-	26179038	26179205	26178780	26178959	26179310	26179537	6952	3,12,3,5	2,1,2,3	14,2,5,12	0,0,0,3	198	99	5.71481e-05	0.00515833	0.429,0.857,0.429,0.455	1.0,1.0,1.0,0.667	-0.374
7159	ENSMUSG00000066036	Ubr4	chr4	+	139159792	139159825	139158855	139159072	139160930	139160994	7159	4,0,0,3	50,23,14,29	5,6,4,3	30,17,15,19	132	99	0.000743411	0.035978	0.057,0.0,0.0,0.072	0.111,0.209,0.167,0.106	-0.116
7678	ENSMUSG00000058498	Rnf207	chr4	-	152400804	152400996	152400375	152400520	152402117	152402328	7678	0,1,0,1	4,3,1,1	5,6,11,3	5,4,21,5	198	99	3.22713e-05	0.00335084	0.0,0.143,0.0,0.333	0.333,0.429,0.208,0.231	-0.181
7682	ENSMUSG00000028546	Elavl4	chr4	-	110066936	110066975	110060918	110063856	110068622	110068848	7682	2,3,16,2	1,1,6,0	3,4,2,1	0,1,0,0	138	99	0.000292242	0.0178116	0.589,0.683,0.657,1.0	1.0,0.742,1.0,1.0	-0.203
7951	ENSMUSG00000028782	Adgrb2	chr4	+	129908727	129908826	129908343	129908429	129910854	129911026	7951	1,2,0,0	6,22,4,4	7,5,1,4	6,2,8,1	198	99	1.86052e-06	0.00037121	0.077,0.043,0.0,0.0	0.368,0.556,0.059,0.667	-0.383
8052	ENSMUSG00000029020	Mfn2	chr4	-	147987384	147987467	147982920	147983099	147987811	147987954	8052	77,57,15,69	58,38,51,49	50,197,198,84	31,38,43,47	182	99	0.000527579	0.0280346	0.419,0.449,0.138,0.434	0.467,0.738,0.715,0.493	-0.243
8427	ENSMUSG00000047115	Fam221a	chr6	+	49362306	49362389	49359896	49360013	49365750	49367473	8427	0,2,0,1	2,4,1,4	3,0,2,5	3,1,2,4	182	99	0.000336737	0.0198929	0.0,0.214,0.0,0.12	0.352,0.0,0.352,0.405	-0.194
9075	ENSMUSG00000036817	Sun1	chr5	+	139215507	139215699	139212460	139212640	139219225	139219324	9075	6,10,5,7	2,2,0,5	15,7,4,19	0,2,0,0	198	99	1.56609e-05	0.00189264	0.6,0.714,1.0,0.412	1.0,0.636,1.0,1.0	-0.228
9078	ENSMUSG00000036817	Sun1	chr5	+	139216527	139216593	139212460	139212640	139219225	139219324	9078	9,11,9,12	2,2,0,5	4,7,9,3	0,2,0,0	165	99	2.49928e-05	0.0027674	0.73,0.767,1.0,0.59	1.0,0.677,1.0,1.0	-0.148
9103	ENSMUSG00000039382	Wdr45	chrX	+	7589553	7589992	7588593	7588617	7590087	7590159	9103	0,1,0,1	1,2,1,3	6,2,0,6	7,1,11,13	198	99	0.000500328	0.0267884	0.0,0.2,0.0,0.143	0.3,0.5,0.0,0.188	-0.161
9105	ENSMUSG00000039382	Wdr45	chrX	+	7589803	7589992	7588488	7588617	7590087	7590159	9105	0,1,0,1	1,2,1,3	7,3,0,6	7,1,11,13	198	99	0.000363946	0.020916	0.0,0.2,0.0,0.143	0.333,0.6,0.0,0.188	-0.195
9375	ENSMUSG00000036087	Slain2	chr5	+	73123146	73123224	73115491	73115629	73131873	73132045	9375	14,11,5,13	55,45,39,33	30,21,19,46	28,49,44,35	177	99	4.14651e-05	0.00400432	0.125,0.12,0.067,0.181	0.375,0.193,0.195,0.424	-0.174
9400	ENSMUSG00000035863	Palm	chr10	+	79652625	79652757	79651018	79651075	79654874	79655345	9400	28,15,3,16	40,40,54,29	47,37,30,39	11,17,11,16	198	99	1.29896e-14	2.11321e-11	0.259,0.158,0.027,0.216	0.681,0.521,0.577,0.549	-0.417
9742	ENSMUSG00000036591	Arhgap21	chr2	-	20888010	20888040	20884771	20886662	20891916	20891971	9742	1,4,0,4	18,29,17,25	2,9,9,5	17,19,10,14	129	99	0.000375783	0.0214796	0.041,0.096,0.0,0.109	0.083,0.267,0.409,0.215	-0.182
9921	ENSMUSG00000025278	Flnb	chr14	-	14547026	14547098	14546215	14546318	14550415	14550663	9921	22,39,9,13	5,3,7,11	28,29,22,37	0,3,0,2	171	99	4.67249e-06	0.000737451	0.718,0.883,0.427,0.406	1.0,0.848,1.0,0.915	-0.332
11459	ENSMUSG00000064179	Tnnt1	chr7	-	4516579	4516612	4515263	4515285	4516809	4516836	11459	100,28,34,75	11,0,10,10	51,111,115,75	0,5,5,2	132	99	0.000121548	0.00934771	0.872,1.0,0.718,0.849	1.0,0.943,0.945,0.966	-0.104
11508	ENSMUSG00000026150	Mff	chr1	+	82719538	82719697	82713139	82713228	82724803	82724863	11508	37,29,24,41	55,53,46,60	35,73,49,53	27,52,44,31	198	99	2.00869e-06	0.000395398	0.252,0.215,0.207,0.255	0.393,0.412,0.358,0.461	-0.174
11509	ENSMUSG00000026150	Mff	chr1	+	82719538	82719697	82713139	82713228	82728240	82728325	11509	21,18,17,20	81,71,72,31	22,35,30,39	44,46,36,40	198	99	1.20525e-05	0.00150827	0.115,0.113,0.106,0.244	0.2,0.276,0.294,0.328	-0.13
11632	ENSMUSG00000026414	Tnnt2	chr1	+	135769752	135769764	135769638	135769649	135771522	135771552	11632	839570303676	1081890683868	57314591315849	48311581049683	111	99	2.59855e-10	1.83189e-07	0.409,0.364,0.283,0.41	0.514,0.529,0.528,0.526	-0.158
11904	ENSMUSG00000021313	Ryr2	chr13	-	11918103	11918124	11905719	11905734	11933196	11933301	11904	1,0,0,0	35,11,10,11	2,4,2,2	12,12,8,5	120	99	2.44981e-05	0.00273994	0.023,0.0,0.0,0.0	0.121,0.216,0.171,0.248	-0.183
11976	ENSMUSG00000029063	Nadk	chr4	+	155672317	155672475	155672141	155672241	155673066	155673149	11976	63,78,47,44	9,9,7,1	69,40,49,66	2,3,0,2	198	99	0.000313662	0.0188992	0.778,0.812,0.77,0.957	0.945,0.87,1.0,0.943	-0.11
12211	ENSMUSG00000015222	Map2	chr1	+	66470685	66470778	66464355	66464687	66472672	66472754	12211	5,4,5,0	1,4,45,1	26,9,3,17	1,1,0,2	192	99	4.03601e-08	1.73273e-05	0.721,0.34,0.054,0.0	0.931,0.823,1.0,0.814	-0.613
12258	ENSMUSG00000075324	Fign	chr2	-	63927238	63927408	63801850	63811243	63928185	63928356	12258	16,6,14,6	3,2,0,3	6,6,3,3	0,1,0,0	198	99	0.000123454	0.00944973	0.727,0.6,1.0,0.5	1.0,0.75,1.0,1.0	-0.231
12280	ENSMUSG00000022223	Sdr39u1	chr14	-	56135699	56135934	56135015	56135469	56136640	56136762	12280	20,19,14,11	4,6,3,3	15,20,11,20	2,0,1,0	198	99	8.38308e-06	0.00118196	0.714,0.613,0.7,0.647	0.789,1.0,0.846,1.0	-0.24
13423	ENSMUSG00000025558	Dock9	chr14	-	121828722	121828766	121823638	121823754	121829223	121829412	13423	2,2,0,0	9,7,7,11	7,7,6,2	4,5,1,9	143	99	3.32615e-06	0.000576596	0.133,0.165,0.0,0.0	0.548,0.492,0.806,0.133	-0.42
13450	ENSMUSG00000026305	Lrrfip1	chr1	+	91036301	91036394	91035019	91035112	91038076	91038169	13450	138,123,47,148	22,8,7,22	86250232124	5,15,12,3	192	99	6.34214e-05	0.00545244	0.764,0.888,0.776,0.776	0.899,0.896,0.909,0.955	-0.114
13459	ENSMUSG00000027985	Lef1	chr3	+	130998581	130998622	130997904	130997953	131016724	131018005	13459	18,21,16,23	7,10,18,5	25,6,6,17	4,0,0,1	140	99	1.82694e-05	0.00214656	0.645,0.598,0.386,0.765	0.815,1.0,1.0,0.923	-0.336
13485	ENSMUSG00000033728	Lrrc14	chr15	+	76595555	76595730	76595163	76595283	76597066	76597123	13485	2,5,2,3	4,3,1,2	2,2,7,3	0,0,0,1	198	99	8.16303e-08	2.9261e-05	0.2,0.455,0.5,0.429	1.0,1.0,1.0,0.6	-0.504
13487	ENSMUSG00000033728	Lrrc14	chr15	+	76595621	76595730	76595163	76595283	76597066	76597420	13487	1,5,2,4	4,3,1,2	3,2,7,3	0,0,0,1	198	99	7.53762e-08	2.77614e-05	0.111,0.455,0.5,0.5	1.0,1.0,1.0,0.6	-0.508
14278	ENSMUSG00000055320	Tead1	chr7	+	112441094	112441157	112438622	112438687	112441246	112441309	14278	1,3,0,1	68,34,20,43	7,5,4,4	17,26,12,12	162	99	8.61998e-08	2.98859e-05	0.009,0.051,0.0,0.014	0.201,0.105,0.169,0.169	-0.143
14285	ENSMUSG00000055320	Tead1	chr7	+	112455259	112455271	112441246	112441309	112456004	112456139	14285	34,24,3,25	74,37,38,47	24,31,23,29	11,20,21,7	111	99	1.33765e-06	0.0002829	0.291,0.366,0.066,0.322	0.661,0.58,0.494,0.787	-0.369
14473	ENSMUSG00000030881	Arfip2	chr7	-	105286858	105286932	105286326	105286485	105287025	105287252	14473	1,4,2,2	11,10,11,13	7,8,7,11	11,16,6,19	173	99	0.00096281	0.0442662	0.049,0.186,0.094,0.081	0.267,0.222,0.4,0.249	-0.182
14851	ENSMUSG00000041415	Dicer1	chr12	-	104704027	104704125	104698058	104698246	104705041	104705096	14851	30,26,25,19	2,3,4,2	15,13,9,14	0,0,0,1	197	99	3.82571e-05	0.00376469	0.883,0.813,0.759,0.827	1.0,1.0,1.0,0.876	-0.148
15345	ENSMUSG00000053580	Tanc2	chr11	+	105649747	105649858	105604207	105604279	105667631	105667723	15345	2,1,0,3	3,0,2,1	3,5,3,3	0,0,0,2	198	99	4.4806e-05	0.00423037	0.25,1.0,0.0,0.6	1.0,1.0,1.0,0.429	-0.395
15610	ENSMUSG00000026566	Mpzl1	chr1	-	165429318	165429424	165419808	165421246	165432178	165432311	15610	174,203,74,143	15,16,20,17	245183161239	15,5,10,10	198	99	0.000168321	0.0117486	0.853,0.864,0.649,0.808	0.891,0.948,0.89,0.923	-0.119
15612	ENSMUSG00000026566	Mpzl1	chr1	-	165429318	165429433	165421222	165421246	165432178	165432311	15612	104,121,32,82	15,16,20,17	139,99,113,155	15,5,10,10	198	99	0.000576475	0.029882	0.776,0.791,0.444,0.707	0.822,0.908,0.85,0.886	-0.187
15659	ENSMUSG00000026646	Suv39h2	chr2	-	3473538	3473684	3465303	3465963	3475739	3475997	15659	8,9,12,5	1,2,5,0	12,1,4,10	2,0,0,1	198	99	0.000270096	0.0169002	0.8,0.692,0.545,1.0	0.75,1.0,1.0,0.833	-0.137
15863	ENSMUSG00000041642	Kif21b	chr1	+	136094899	136094938	136092755	136092869	136096924	136097061	15863	5,11,13,4	5,4,4,5	7,2,2,5	2,1,0,0	138	99	0.000291103	0.0177934	0.418,0.664,0.7,0.365	0.715,0.589,1.0,1.0	-0.289
16228	ENSMUSG00000048416	Mlf1	chr3	+	67298310	67298355	67291883	67292031	67300224	67300308	16228	3,2,2,7	23,14,12,15	26,81,142,21	70,114,81,55	144	99	0.000455239	0.025138	0.082,0.089,0.103,0.243	0.203,0.328,0.547,0.208	-0.192
16328	ENSMUSG00000037926	Ssh2	chr11	+	77168971	77169052	77107112	77107341	77218278	77218322	16328	4,2,0,1	2,1,1,2	5,4,4,1	0,0,0,1	180	99	8.80459e-06	0.00120474	0.524,0.524,0.0,0.216	1.0,1.0,1.0,0.355	-0.523
16732	ENSMUSG00000002100	Mybpc3	chr2	+	90952684	90952687	90952246	90952300	90952980	90952992	16732	722,309,98,495	510169196305	318865754452	88203163101	102	99	3.70013e-09	2.05932e-06	0.579,0.64,0.327,0.612	0.778,0.805,0.818,0.813	-0.264
16919	ENSMUSG00000006276	Eps15l1	chr8	-	73099809	73100015	73094842	73095368	73112156	73112289	16919	36,30,34,33	10,5,5,4	56,56,22,47	5,0,0,4	198	99	0.000410227	0.0231357	0.643,0.75,0.773,0.805	0.848,1.0,1.0,0.855	-0.183
17263	ENSMUSG00000031304	Il2rg	chrX	-	100309235	100309332	100308981	100309048	100309786	100309949	17263	16,8,10,12	8,0,2,0	31,16,26,19	1,0,0,2	196	99	0.000510086	0.0272419	0.503,1.0,0.716,1.0	0.94,1.0,1.0,0.828	-0.137
17540	ENSMUSG00000030849	Fgfr2	chr7	-	129801487	129801635	129800148	129800293	129802712	129802903	17540	0,4,2,4	13,21,18,12	90,5,0,77	23,8,15,12	198	99	0.000302967	0.0183594	0.0,0.087,0.053,0.143	0.662,0.238,0.0,0.762	-0.345
17660	ENSMUSG00000028273	Pdlim5	chr3	-	141988729	141988873	141987612	141987744	142009703	142009740	17660	62,45,40,64	5,0,8,3	23,71,54,22	0,1,0,0	198	99	3.66372e-06	0.000613063	0.861,1.0,0.714,0.914	1.0,0.973,1.0,1.0	-0.121
17832	ENSMUSG00000026463	Atp2b4	chr1	-	133664353	133664389	133662785	133662947	133665727	133665856	17832	39,20,1,35	36,13,4,15	35,25,21,14	0,7,5,0	135	99	2.69683e-05	0.00293996	0.443,0.53,0.155,0.631	1.0,0.724,0.755,1.0	-0.43
18339	ENSMUSG00000078700	D030028A08Rik	chr11	+	96850165	96850277	96843406	96843554	96850379	96850888	18339	1,1,0,2	2,2,1,0	0,2,1,2	2,0,0,0	198	99	4.01133e-05	0.00391307	0.2,0.2,0.0,1.0	0.0,1.0,1.0,1.0	-0.4
18623	ENSMUSG00000051177	Plcb1	chr2	+	135241168	135241286	135229717	135229804	135313972	135317167	18623	1,4,5,0	2,5,6,2	10,5,3,8	1,0,0,3	198	99	3.49126e-06	0.000590694	0.2,0.286,0.294,0.0	0.833,1.0,1.0,0.571	-0.656
18798	ENSMUSG00000059897	Zfp930	chr8	+	69679323	69679381	69678994	69679121	69680494	69681632	18798	25,17,6,15	9,2,1,2	13,14,10,10	0,0,2,1	157	99	0.000263729	0.0165508	0.637,0.843,0.791,0.825	1.0,1.0,0.759,0.863	-0.131
19096	ENSMUSG00000036564	Ndrg4	chr8	+	96438952	96438991	96437720	96437772	96439805	96440546	19096	3,5,2,6	54,35,21,31	16,34,45,26	25,38,86,46	138	99	1.41047e-11	1.4915e-08	0.038,0.093,0.064,0.122	0.315,0.391,0.273,0.289	-0.238
19250	ENSMUSG00000039210	Gpatch2	chr1	+	187048720	187048760	187036526	187036594	187073683	187073772	19250	4,1,4,6	2,1,4,1	2,7,5,4	0,0,0,1	139	99	7.87837e-06	0.00113347	0.588,0.416,0.416,0.81	1.0,1.0,1.0,0.74	-0.378
19251	ENSMUSG00000039210	Gpatch2	chr1	+	187054480	187054551	187036526	187036594	187073683	187073772	19251	19,12,11,10	2,1,4,1	14,8,5,12	0,0,0,1	170	99	0.000262677	0.0165338	0.847,0.875,0.616,0.853	1.0,1.0,1.0,0.875	-0.171
19307	ENSMUSG00000019978	Epb41l2	chr10	+	25375673	25375841	25364848	25364991	25377475	25377529	19307	1,1,5,2	4,0,3,1	1,1,0,2	0,0,2,0	198	99	0.000897369	0.041895	0.111,1.0,0.455,0.5	1.0,1.0,0.0,1.0	-0.234
19632	ENSMUSG00000020859	Spag9	chr11	+	94004088	94004127	94002858	94002972	94004998	94005175	19632	32,23,10,29	32,28,36,14	56,55,47,47	14,20,10,18	138	99	1.50849e-05	0.0018441	0.418,0.371,0.166,0.598	0.742,0.664,0.771,0.652	-0.319
19831	ENSMUSG00000022558	Mroh1	chr15	+	76332952	76333199	76330715	76331565	76334285	76334423	19831	0,1,0,0	12,9,13,13	4,7,2,2	3,7,9,6	198	99	1.55377e-07	4.92679e-05	0.0,0.053,0.0,0.0	0.4,0.333,0.1,0.143	-0.231
19994	ENSMUSG00000028906	Epb41	chr4	-	131664325	131664775	131663049	131663178	131684953	131685130	19994	8,19,18,15	41,49,85,53	34,13,16,41	39,29,28,47	198	99	3.05998e-06	0.000553125	0.089,0.162,0.096,0.124	0.304,0.183,0.222,0.304	-0.135
20127	ENSMUSG00000042632	Pla2g6	chr15	-	79187773	79187802	79186818	79186897	79188504	79188692	20127	0,1,0,1	2,3,8,3	5,3,1,1	3,3,3,3	128	99	6.16785e-06	0.000918618	0.0,0.205,0.0,0.205	0.563,0.436,0.205,0.205	-0.25
20205	ENSMUSG00000032511	Scn5a	chr9	-	119344968	119345127	119342046	119342167	119346413	119346857	20205	19,8,3,9	9,18,6,12	11,16,44,20	0,2,13,9	198	99	0.000166456	0.0116956	0.514,0.182,0.2,0.273	1.0,0.8,0.629,0.526	-0.447
20206	ENSMUSG00000032511	Scn5a	chr9	-	119344968	119345130	119342046	119342167	119346413	119346857	20206	11,3,3,1	9,18,6,12	6,5,28,18	0,2,13,9	198	99	8.06555e-05	0.00666322	0.379,0.077,0.2,0.04	1.0,0.556,0.519,0.5	-0.47
20212	ENSMUSG00000033788	Dysf	chr6	+	84041452	84041545	84040302	84040417	84041857	84042069	20212	22,10,11,15	9,9,2,4	17,14,24,23	0,1,4,1	192	99	9.59894e-05	0.0077484	0.558,0.364,0.739,0.659	1.0,0.878,0.756,0.922	-0.309
20295	ENSMUSG00000092416	Zfp141	chr7	-	42150781	42150849	42138862	42139700	42155033	42155150	20295	4,3,5,3	1,3,3,0	4,3,4,4	0,1,1,0	167	99	0.000415623	0.0233777	0.703,0.372,0.497,1.0	1.0,0.64,0.703,1.0	-0.193
20869	ENSMUSG00000051586	Mical3	chr6	-	120943014	120943077	120939715	120939826	120946315	120946453	20869	2,3,0,0	9,4,6,12	5,10,6,3	6,15,8,7	162	99	0.000334317	0.0198052	0.12,0.314,0.0,0.0	0.337,0.289,0.314,0.208	-0.178
20870	ENSMUSG00000051586	Mical3	chr6	-	120943014	120943077	120939715	120939826	120950363	120950608	20870	2,3,0,0	11,6,16,5	7,4,4,6	10,5,5,8	162	99	3.42162e-05	0.00345743	0.1,0.234,0.0,0.0	0.3,0.328,0.328,0.314	-0.234
21104	ENSMUSG00000002546	Golga2	chr2	+	32183326	32183407	32182104	32182227	32186637	32186733	21104	12,15,1,24	19,38,32,24	24,31,32,25	6,15,12,22	180	99	2.39731e-06	0.000456762	0.258,0.178,0.017,0.355	0.688,0.532,0.595,0.385	-0.348
21153	ENSMUSG00000001323	Srr	chr11	-	74800519	74800594	74799821	74800031	74801026	74801146	21153	28,36,24,29	1,9,2,9	47,57,29,45	0,0,1,0	174	99	2.19291e-09	1.40539e-06	0.941,0.695,0.872,0.647	1.0,1.0,0.943,1.0	-0.197
21190	ENSMUSG00000000131	Xpo6	chr7	-	125748675	125748709	125748405	125748532	125751997	125752451	21190	5,6,3,5	23,27,23,22	13,11,19,12	23,13,4,17	133	99	4.14473e-05	0.00400432	0.139,0.142,0.088,0.145	0.296,0.386,0.78,0.344	-0.323
21710	ENSMUSG00000039116	Adgrg6	chr10	-	14331881	14331965	14326322	14326408	14333823	14333892	21710	1,1,0,2	27,23,12,21	13,3,1,6	15,23,15,31	183	99	2.1277e-05	0.00241844	0.02,0.023,0.0,0.049	0.319,0.066,0.035,0.095	-0.106
21935	ENSMUSG00000100510	Hand2os1	chr8	-	57767549	57767649	57759050	57760210	57773218	57773323	21935	171,146,98,158	38,38,21,42	79,212,185,76	9,36,23,10	198	99	0.0009165	0.0426939	0.692,0.658,0.7,0.653	0.814,0.746,0.801,0.792	-0.113
22048	ENSMUSG00000039361	Picalm	chr7	+	89843480	89843504	89840861	89840961	89844862	89844922	22048	33,17,12,15	146,134,90,134	43,34,23,50	76,113,74,64	123	99	5.98575e-08	2.34431e-05	0.154,0.093,0.097,0.083	0.313,0.195,0.2,0.386	-0.167
22067	ENSMUSG00000007279	Scube2	chr7	-	109409791	109409958	109408284	109408452	109423971	109424178	22067	1,1,1,1	8,4,3,6	4,8,6,3	1,5,9,3	198	99	4.77078e-05	0.00446447	0.059,0.111,0.143,0.077	0.667,0.444,0.25,0.333	-0.326
22068	ENSMUSG00000007279	Scube2	chr7	-	109409791	109409962	109408284	109408452	109423971	109424178	22068	1,1,2,2	8,4,3,6	7,9,9,5	1,5,9,3	198	99	7.85602e-05	0.00651556	0.059,0.111,0.25,0.143	0.778,0.474,0.333,0.455	-0.369
22137	ENSMUSG00000038244	Mical2	chr7	+	111933035	111933161	111931102	111931246	111944452	111944560	22137	33,33,22,42	14,10,9,14	25,75,69,22	5,13,5,4	198	99	0.000725683	0.0355265	0.541,0.623,0.55,0.6	0.714,0.743,0.873,0.733	-0.187
22617	ENSMUSG00000020821	Kif1c	chr11	+	70593197	70593377	70591386	70591535	70593597	70593731	22617	29,33,24,25	5,5,1,1	71,38,67,63	1,0,3,0	198	99	7.26074e-05	0.00611782	0.744,0.767,0.923,0.926	0.973,1.0,0.918,1.0	-0.133
22618	ENSMUSG00000020821	Kif1c	chr11	+	70593257	70593377	70591475	70591535	70593597	70593731	22618	22,31,20,20	5,5,1,1	65,27,59,61	1,0,3,0	198	99	5.33261e-05	0.00490345	0.688,0.756,0.909,0.909	0.97,1.0,0.908,1.0	-0.154
22619	ENSMUSG00000020821	Kif1c	chr11	+	70593271	70593377	70591373	70591535	70593597	70593731	22619	24,31,20,23	5,5,1,1	63,26,65,59	1,0,3,0	198	99	7.03246e-05	0.00594918	0.706,0.756,0.909,0.92	0.969,1.0,0.915,1.0	-0.148
22703	ENSMUSG00000025162	Csnk1d	chr11	-	120855773	120855836	120852574	120854732	120858820	120858960	22703	43,70,22,46	91,70,75,45	154,52,32,107	49,49,36,31	162	99	0.00061936	0.0314121	0.224,0.379,0.152,0.384	0.658,0.393,0.352,0.678	-0.235
22925	ENSMUSG00000100826	Snhg14	chr7	-	59623594	59623647	59623018	59623398	59623744	59625507	22925	23,21,21,19	3,2,2,6	17,11,11,8	0,2,0,0	152	99	5.40612e-05	0.00492819	0.833,0.872,0.872,0.673	1.0,0.782,1.0,1.0	-0.133
22934	ENSMUSG00000030852	Tacc2	chr7	+	130345273	130345414	130343859	130344031	130352919	130353063	22934	1,4,9,2	53,38,42,44	7,32,20,14	56,45,55,41	198	99	5.33386e-07	0.000131826	0.009,0.05,0.097,0.022	0.059,0.262,0.154,0.146	-0.111
23171	ENSMUSG00000068250	Amn1	chr6	-	149084891	149085036	149072330	149072548	149090103	149090193	23171	19,16,23,14	1,2,3,4	6,6,4,12	0,1,0,1	198	99	0.000521514	0.0277821	0.905,0.8,0.793,0.636	1.0,0.75,1.0,0.857	-0.118
23174	ENSMUSG00000068250	Amn1	chr6	-	149086489	149086622	149072330	149072548	149090103	149090210	23174	3,2,7,1	1,2,3,4	1,3,4,4	0,1,0,1	198	99	1.07646e-05	0.00139669	0.6,0.333,0.538,0.111	1.0,0.6,1.0,0.667	-0.421
23246	ENSMUSG00000030924	Rexo5	chr7	+	119443481	119443669	119443070	119443287	119444605	119444724	23246	12,15,9,6	3,10,3,3	18,8,16,14	1,0,0,3	198	99	1.29672e-05	0.0016132	0.667,0.429,0.6,0.5	0.9,1.0,1.0,0.7	-0.351
23320	ENSMUSG00000010476	Ebf3	chr7	-	136800822	136801011	136800220	136800418	136802111	136802289	23320	1,34,35,10	0,7,4,0	8,4,8,1	0,0,0,0	198	99	3.3825e-06	0.000581597	1.0,0.708,0.814,1.0	1.0,1.0,1.0,1.0	-0.12
23416	ENSMUSG00000066306	Numa1	chr7	+	101651501	101651543	101650371	101650866	101656692	101656761	23416	33,48,5,53	26,49,61,29	141,72,86,184	8,12,13,18	141	99	1.03839e-12	1.22005e-09	0.471,0.408,0.054,0.562	0.925,0.808,0.823,0.878	-0.485
23442	ENSMUSG00000066568	Lsm14a	chr7	-	34047350	34047407	34044070	34045383	34050710	34050838	23442	88,148,137,91	46,20,36,13	85,55,85,95	14,7,2,1	156	99	6.20695e-05	0.00542441	0.548,0.824,0.707,0.816	0.794,0.833,0.964,0.984	-0.17
23483	ENSMUSG00000056763	Cspp1	chr1	+	10174436	10174589	10166090	10166238	10178593	10178706	23483	29,41,27,28	2,0,7,2	38,23,21,43	1,0,0,0	198	99	3.26425e-05	0.00336759	0.879,1.0,0.659,0.875	0.95,1.0,1.0,1.0	-0.134
23930	ENSMUSG00000018412	Kansl1	chr11	-	104233684	104233873	104233188	104233337	104234316	104234499	23930	28,56,21,27	15,16,31,14	54,40,50,74	6,12,10,12	198	99	0.000283797	0.0174986	0.483,0.636,0.253,0.491	0.818,0.625,0.714,0.755	-0.262
24125	ENSMUSG00000087177	E130307A14Rik	chr10	-	39508945	39509012	39498971	39499087	39515559	39515762	24125	5,3,2,1	0,1,2,3	3,2,1,3	0,0,0,0	166	99	0.000341279	0.0200492	1.0,0.641,0.374,0.166	1.0,1.0,1.0,1.0	-0.455
24805	ENSMUSG00000025358	Cdk2	chr10	-	128535844	128535988	128535340	128535544	128537211	128537313	24805	49,44,34,40	86,65,39,61	52,52,31,57	29,46,39,30	198	99	0.000768172	0.0370915	0.222,0.253,0.304,0.247	0.473,0.361,0.284,0.487	-0.145
25642	ENSMUSG00000019899	Lama2	chr10	-	26897456	26897468	26894402	26894523	26899267	26899406	25642	1,2,1,2	4,8,6,4	24,46,34,10	16,24,17,14	111	99	1.95097e-05	0.0022547	0.182,0.182,0.129,0.308	0.572,0.631,0.641,0.389	-0.358
25717	ENSMUSG00000029207	Apbb2	chr5	-	66549615	66549678	66549114	66549200	66557418	66557624	25717	12,18,1,12	4,6,6,5	17,17,15,31	0,0,2,4	162	99	3.82717e-05	0.00376469	0.647,0.647,0.092,0.595	1.0,1.0,0.821,0.826	-0.416
25724	ENSMUSG00000031565	Fgfr1	chr8	+	26045484	26045790	26022265	26022444	26047746	26047830	25724	12,21,15,5	16,13,27,15	29,13,23,45	5,1,1,8	198	99	5.09849e-11	3.99363e-08	0.273,0.447,0.217,0.143	0.744,0.867,0.92,0.738	-0.547
25725	ENSMUSG00000031565	Fgfr1	chr8	+	26045523	26045790	26022265	26022444	26047746	26047830	25725	16,36,33,16	16,13,27,15	58,28,43,73	5,1,1,8	198	99	6.13509e-13	8.10944e-10	0.333,0.581,0.379,0.348	0.853,0.933,0.956,0.82	-0.48
25763	ENSMUSG00000038005	Hpf1	chr8	+	61346734	61346894	61343478	61343570	61357033	61357121	25763	4,7,5,2	2,2,3,0	7,4,4,2	1,0,0,0	198	99	5.73174e-05	0.00515833	0.5,0.636,0.455,1.0	0.778,1.0,1.0,1.0	-0.297
25933	ENSMUSG00000031543	Ank1	chr8	+	23631611	23631736	23631179	23631320	23638296	23638385	25933	10,17,3,14	14,21,7,17	15,49,52,25	3,14,10,6	198	99	1.6115e-10	1.17523e-07	0.263,0.288,0.176,0.292	0.714,0.636,0.722,0.676	-0.432
26779	ENSMUSG00000021772	Nkiras1	chr14	-	4191594	4191852	4191150	4191392	4192889	4193000	26779	1,0,1,0	13,14,9,11	5,5,1,1	9,9,10,6	198	99	5.75819e-05	0.00516016	0.037,0.0,0.053,0.0	0.217,0.217,0.048,0.077	-0.117
26795	ENSMUSG00000021978	Extl3	chr14	-	65317828	65317964	65313032	65315638	65335445	65335554	26795	38,27,17,21	1,4,2,2	20,35,32,26	0,0,0,2	198	99	0.000663381	0.032972	0.95,0.771,0.81,0.84	1.0,1.0,1.0,0.867	-0.124
27193	ENSMUSG00000086453	Gm11457	chr2	-	164604463	164604528	164601148	164601260	164609632	164609833	27193	0,8,6,2	2,2,1,9	1,2,2,1	1,1,0,0	164	99	9.87256e-05	0.00790889	0.0,0.707,0.784,0.118	0.376,0.547,1.0,1.0	-0.329
27678	ENSMUSG00000039542	Ncam1	chr9	-	49461839	49461869	49457457	49457608	49468395	49468538	27678	1,1,0,0	7,14,9,5	14,30,20,15	38,63,65,40	129	99	5.71987e-08	2.28245e-05	0.099,0.052,0.0,0.0	0.22,0.268,0.191,0.223	-0.188
28521	ENSMUSG00000090841	Myl6	chr10	-	128327588	128327633	128326729	128326902	128327927	128328005	28521	204355310190	181514479431416	487319174416	558737596555	144	99	3.0918e-11	2.69507e-08	0.072,0.144,0.184,0.084	0.375,0.229,0.167,0.34	-0.157
28624	ENSMUSG00000032376	Usp3	chr9	-	66449794	66449895	66447343	66447457	66451227	66451310	28624	42,31,38,32	2,5,5,3	31,23,16,18	0,0,1,0	198	99	2.9699e-06	0.000541469	0.913,0.756,0.792,0.842	1.0,1.0,0.889,1.0	-0.146
29117	ENSMUSG00000034940	Synrg	chr11	+	83930481	83930517	83930036	83930147	83931622	83931754	29117	0,0,0,3	28,14,5,13	4,3,7,3	9,5,4,10	135	99	2.77751e-07	7.98065e-05	0.0,0.0,0.0,0.145	0.246,0.306,0.562,0.18	-0.287
30278	ENSMUSG00000033737	Fndc3c1	chrX	-	105476038	105476152	105474892	105475042	105476363	105476470	30278	12,56,69,31	30,18,15,14	6,2,1,9	0,1,0,0	198	99	2.83015e-07	7.98065e-05	0.167,0.609,0.697,0.525	1.0,0.5,1.0,1.0	-0.376
30421	ENSMUSG00000113204	Gm46430	chr13	-	74759382	74759506	74758318	74758445	74760842	74761067	30421	3,2,2,2	7,6,2,5	4,2,2,5	2,0,1,0	198	99	1.06914e-05	0.00139576	0.176,0.143,0.333,0.167	0.5,1.0,0.5,1.0	-0.545
30708	ENSMUSG00000026153	Fam135a	chr1	-	24088210	24088288	24085438	24085488	24092263	24092417	30708	29,30,15,39	5,4,4,7	26,23,16,22	0,0,1,1	177	99	3.27431e-07	8.87799e-05	0.764,0.808,0.677,0.757	1.0,1.0,0.899,0.925	-0.204

## Sheet: SE_15.5_17.5
ID	GeneID	geneSymbol	chr	strand	exonStart_0base	exonEnd	upstreamES	upstreamEE	downstreamES	downstreamEE	ID	IJC_SAMPLE_1	SJC_SAMPLE_1	IJC_SAMPLE_2	SJC_SAMPLE_2	IncFormLen	SkipFormLen	PValue	FDR	IncLevel1	IncLevel2	IncLevelDifference
577	ENSMUSG00000024283	Wac	chr18	+	7910515	7910824	7905931	7906044	7916051	7916284	577	129132101164	2,5,6,3	77110112161	4,12,14,23	198	99	9.94783e-07	0.000228362	0.97,0.93,0.894,0.965	0.906,0.821,0.8,0.778	0.113
647	ENSMUSG00000040957	Cables1	chr18	+	12038981	12039059	12021793	12021886	12056416	12056513	647	16,12,13,11	1,2,0,0	5,10,6,19	4,1,4,6	177	99	8.58936e-06	0.0013385	0.899,0.77,1.0,1.0	0.411,0.848,0.456,0.639	0.329
1510	ENSMUSG00000024127	Prepl	chr17	-	85395767	85395870	85390620	85390743	85397533	85397669	1510	19,18,17,26	19,32,21,22	13,18,19,30	32,45,54,73	198	99	0.000609854	0.0316783	0.333,0.22,0.288,0.371	0.169,0.167,0.15,0.17	0.139
1517	ENSMUSG00000012296	Tjap1	chr17	-	46582725	46582855	46575808	46575904	46593271	46593365	1517	10,13,7,17	16,21,22,21	2,8,6,5	18,26,34,34	198	99	0.00010189	0.00870096	0.238,0.236,0.137,0.288	0.053,0.133,0.081,0.068	0.141
1832	ENSMUSG00000024049	Myom1	chr17	+	71389197	71389491	71387768	71387890	71391232	71391429	1832	110381300155	13,57,54,22	145300323305	44110135121	198	99	7.48845e-13	1.46242e-09	0.809,0.77,0.735,0.779	0.622,0.577,0.545,0.558	0.198
2003	ENSMUSG00000032855	Pkd1	chr17	+	24806152	24806266	24805435	24805562	24806373	24806423	2003	43,33,22,23	0,2,2,4	16,36,18,23	1,11,4,9	198	99	0.00106457	0.0485832	1.0,0.892,0.846,0.742	0.889,0.621,0.692,0.561	0.179
2180	ENSMUSG00000022721	Trmt2a	chr16	+	18069222	18069338	18068683	18068865	18069412	18069524	2180	18,30,14,22	0,0,1,1	12,8,9,15	1,1,3,3	198	99	0.000137307	0.0106596	1.0,1.0,0.875,0.917	0.857,0.8,0.6,0.714	0.205
2530	ENSMUSG00000035258	Abi3bp	chr16	+	56431405	56431447	56426481	56426556	56462851	56462923	2530	7,9,8,13	2,2,2,2	4,1,0,5	1,4,3,8	141	99	0.000299096	0.0187806	0.711,0.76,0.737,0.82	0.737,0.149,0.0,0.305	0.459
2830	ENSMUSG00000022401	Xpnpep3	chr15	+	81300047	81300195	81298632	81298749	81311476	81311739	2830	3,3,0,4	5,6,8,6	0,0,2,1	5,9,17,16	198	99	0.000496484	0.0276027	0.231,0.2,0.0,0.25	0.0,0.0,0.056,0.03	0.149
3018	ENSMUSG00000023026	Dip2b	chr15	+	100049031	100049244	100039902	100040028	100052037	100052187	3018	16,10,17,17	0,0,0,0	8,25,14,25	2,2,4,0	198	99	0.000420379	0.0244541	1.0,1.0,1.0,1.0	0.667,0.862,0.636,1.0	0.209
3585	ENSMUSG00000097451	Rian	chr12	+	109606700	109606762	109604272	109604360	109609847	109609895	3585	12,7,4,8	1,0,0,0	2,3,2,5	5,2,2,1	161	99	1.76631e-08	8.02319e-06	0.881,1.0,1.0,1.0	0.197,0.48,0.381,0.755	0.517
3639	ENSMUSG00000015143	Actn1	chr12	-	80217459	80217540	80216956	80217022	80218502	80218649	3639	58,18,19,70	65,97,90,81	20,23,21,28	73,93,131,160	180	99	0.000978967	0.045733	0.329,0.093,0.104,0.322	0.131,0.12,0.081,0.088	0.107
3953	ENSMUSG00000021007	Spata7	chr12	+	98600482	98600578	98598221	98598296	98603824	98603872	3953	8,10,6,14	3,0,0,0	4,6,4,7	3,2,7,2	195	99	5.31594e-06	0.000922684	0.575,1.0,1.0,1.0	0.404,0.604,0.225,0.64	0.425
4049	ENSMUSG00000021000	Mia2	chr12	+	59223116	59223245	59220891	59220974	59226635	59226794	4049	85,43,21,58	7,15,7,6	22,25,17,26	15,20,19,29	198	99	7.61492e-08	2.6651e-05	0.859,0.589,0.6,0.829	0.423,0.385,0.309,0.31	0.362
4495	ENSMUSG00000030353	Tead4	chr6	-	128224922	128225051	128223780	128223824	128228502	128228565	4495	11,5,12,11	0,0,1,2	3,8,4,9	4,2,1,2	198	99	6.49845e-05	0.00622132	1.0,1.0,0.857,0.733	0.273,0.667,0.667,0.692	0.323
4763	ENSMUSG00000052337	Immt	chr6	+	71829713	71829851	71828755	71828864	71833895	71834032	4763	92,87,50,97	41,113,95,65	50,74,81,120	62240226263	198	99	0.000177014	0.0128979	0.529,0.278,0.208,0.427	0.287,0.134,0.152,0.186	0.171
4764	ENSMUSG00000052337	Immt	chr6	+	71829746	71829851	71828755	71828864	71833895	71834032	4764	118,94,72,123	41,113,95,65	61,88,93,149	62240226263	198	99	0.000194952	0.0136427	0.59,0.294,0.275,0.486	0.33,0.155,0.171,0.221	0.192
4765	ENSMUSG00000052337	Immt	chr6	+	71829749	71829851	71828755	71828864	71833895	71833939	4765	75,73,53,83	41,113,95,65	42,78,75,120	62240226263	198	99	7.82438e-05	0.00713858	0.478,0.244,0.218,0.39	0.253,0.14,0.142,0.186	0.152
4780	ENSMUSG00000002871	Tpra1	chr6	+	88884557	88884808	88882930	88883060	88884922	88885054	4780	2,3,7,6	18,6,9,17	2,1,0,1	7,18,11,12	198	99	0.000133872	0.0105853	0.053,0.2,0.28,0.15	0.125,0.027,0.0,0.04	0.123
5363	ENSMUSG00000038215	Cep44	chr8	-	57003097	57003156	57000422	57000559	57003579	57004082	5363	6,2,1,6	5,4,2,4	1,2,1,1	2,5,7,12	158	99	0.000791508	0.0391155	0.429,0.239,0.239,0.485	0.239,0.2,0.082,0.05	0.205
5383	ENSMUSG00000079084	Ccdc82	chr9	+	13248883	13248967	13246576	13246676	13251695	13252423	5383	4,1,1,4	1,0,1,0	0,4,3,7	1,1,5,3	183	99	4.9093e-05	0.00503887	0.684,1.0,0.351,1.0	0.0,0.684,0.245,0.558	0.387
5524	ENSMUSG00000060961	Slc4a4	chr5	+	89380622	89380719	89376684	89376846	89382655	89382720	5524	21,17,14,20	1,0,4,1	20,10,21,21	4,9,7,10	196	99	0.000125774	0.0100946	0.914,1.0,0.639,0.91	0.716,0.359,0.602,0.515	0.318
5660	ENSMUSG00000049550	Clip1	chr5	-	123780481	123780679	123779840	123779944	123784145	123784368	5660	50,10,26,39	0,0,0,0	19,42,40,38	1,4,2,2	198	99	0.000460256	0.0263437	1.0,1.0,1.0,1.0	0.905,0.84,0.909,0.905	0.11
5918	ENSMUSG00000023963	Cyp39a1	chr17	+	43993838	43993988	43991014	43991189	43996076	43996167	5918	56,74,69,75	0,0,0,0	21,42,68,103	3,3,5,7	198	99	2.3038e-08	9.83679e-06	1.0,1.0,1.0,1.0	0.778,0.875,0.872,0.88	0.149
6233	ENSMUSG00000035299	Mid1	chrX	+	168759917	168760025	168749058	168749154	168764880	168765029	6233	10,9,16,12	0,0,0,0	10,20,20,25	0,4,3,1	198	99	0.000665848	0.0338457	1.0,1.0,1.0,1.0	1.0,0.714,0.769,0.926	0.148
6309	ENSMUSG00000001844	Zdhhc4	chr5	-	143314432	143314652	143314145	143314325	143314920	143314983	6309	4,1,5,8	0,0,1,2	3,4,3,4	1,3,3,2	198	99	0.000210555	0.0144538	1.0,1.0,0.714,0.667	0.6,0.4,0.333,0.5	0.387
6474	ENSMUSG00000016487	Ppfibp1	chr6	+	146914415	146914445	146913952	146914016	146917719	146917891	6474	10,16,11,16	27,12,18,18	15,7,4,5	21,30,36,51	129	99	0.000910201	0.0436672	0.221,0.506,0.319,0.406	0.354,0.152,0.079,0.07	0.199
7154	ENSMUSG00000028549	Itgb3bp	chr4	-	99690333	99690469	99677837	99677916	99702294	99702337	7154	10,5,3,9	4,4,1,6	1,1,2,5	3,4,10,13	198	99	4.48806e-05	0.00469685	0.556,0.385,0.6,0.429	0.143,0.111,0.091,0.161	0.366
7612	ENSMUSG00000028399	Ptprd	chr4	-	75958116	75958158	75957517	75957615	75968563	75968676	7612	5,5,5,3	22,14,12,9	1,0,1,0	6,18,9,17	141	99	1.88425e-06	0.000377526	0.138,0.2,0.226,0.19	0.105,0.0,0.072,0.0	0.144
7626	ENSMUSG00000030760	Acer3	chr7	-	97908611	97908664	97906902	97906984	97910793	97910846	7626	17,29,12,14	0,0,0,0	7,12,22,22	2,1,3,2	152	99	0.000632089	0.0324782	1.0,1.0,1.0,1.0	0.695,0.887,0.827,0.878	0.178
7758	ENSMUSG00000063524	Eno1	chr4	+	150326578	150326637	150326223	150326282	150328461	150328531	7758	633547476629	74,175,119,97	362418543606	74258312387	158	99	4.81501e-05	0.00499008	0.843,0.662,0.715,0.802	0.754,0.504,0.522,0.495	0.187
7892	ENSMUSG00000028782	Adgrb2	chr4	+	129908727	129908826	129908343	129908429	129910854	129911026	7892	7,5,1,4	6,2,8,1	3,0,0,0	4,2,4,5	198	99	7.93866e-05	0.00718146	0.368,0.556,0.059,0.667	0.273,0.0,0.0,0.0	0.344
8985	ENSMUSG00000028789	Azin2	chr4	-	128853576	128853750	128844392	128844565	128855155	128855352	8985	4,4,2,3	1,0,0,1	0,2,3,0	1,2,0,1	198	99	0.000661765	0.0337184	0.667,1.0,1.0,0.6	0.0,0.333,1.0,0.0	0.483
9011	ENSMUSG00000036817	Sun1	chr5	+	139215507	139215699	139212460	139212640	139219225	139219324	9011	15,7,4,19	0,2,0,0	8,5,8,16	5,2,3,1	198	99	8.81996e-06	0.001355	1.0,0.636,1.0,1.0	0.444,0.556,0.571,0.889	0.294
9014	ENSMUSG00000036817	Sun1	chr5	+	139216527	139216593	139212460	139212640	139219225	139219324	9014	4,7,9,3	0,2,0,0	6,9,11,7	5,2,3,1	165	99	2.85379e-05	0.00325805	1.0,0.677,1.0,1.0	0.419,0.73,0.688,0.808	0.258
9016	ENSMUSG00000036817	Sun1	chr5	+	139216881	139216992	139212460	139212640	139219225	139219324	9016	27,14,13,26	0,2,0,0	17,15,17,21	5,2,3,1	198	99	8.85358e-06	0.001355	1.0,0.778,1.0,1.0	0.63,0.789,0.739,0.913	0.177
9060	ENSMUSG00000001052	Sec24b	chr3	-	129814186	129814291	129805440	129805521	129827479	129827623	9060	47,28,32,45	13,16,9,25	19,28,17,28	20,21,22,41	198	99	7.90436e-05	0.00718085	0.644,0.467,0.64,0.474	0.322,0.4,0.279,0.255	0.242
9280	ENSMUSG00000036555	Iqce	chr5	-	140673539	140673610	140672082	140672155	140675567	140675618	9280	32,16,10,30	2,0,0,1	10,12,13,16	1,2,4,7	170	99	2.84192e-06	0.000527585	0.903,1.0,1.0,0.946	0.853,0.777,0.654,0.571	0.249
9800	ENSMUSG00000027628	Aar2	chr2	+	156391804	156391947	156389503	156389803	156392568	156393369	9800	3,5,1,7	11,14,20,16	0,1,0,0	13,18,12,7	198	99	6.15881e-06	0.00102722	0.12,0.152,0.024,0.179	0.0,0.027,0.0,0.0	0.112
9811	ENSMUSG00000038369	Ncoa6	chr2	-	155247394	155250370	155244591	155244660	155253444	155253566	9811	63,65,47,91	3,2,7,2	26,60,63,90	5,8,14,13	198	99	0.000172274	0.0127102	0.913,0.942,0.77,0.958	0.722,0.789,0.692,0.776	0.151
9833	ENSMUSG00000064289	Tank	chr2	+	61424340	61424545	61423440	61423552	61443994	61444142	9833	3,3,3,3	4,7,2,9	3,0,0,1	10,6,13,14	198	99	0.000156102	0.0119878	0.273,0.176,0.429,0.143	0.13,0.0,0.0,0.034	0.214
9952	ENSMUSG00000061981	Flot2	chr11	+	77945610	77945701	77944188	77944279	77946582	77946706	9952	45,52,45,32	0,1,1,0	40,91,82,74	5,7,8,3	190	99	1.31541e-06	0.000283664	1.0,0.964,0.959,1.0	0.807,0.871,0.842,0.928	0.119
10114	ENSMUSG00000023206	Il15ra	chr2	+	11724823	11724916	11723074	11723269	11728906	11728939	10114	2,4,6,4	0,0,0,0	2,16,14,17	2,2,3,1	192	99	0.00012635	0.0101028	1.0,1.0,1.0,1.0	0.34,0.805,0.706,0.898	0.313
10116	ENSMUSG00000023206	Il15ra	chr2	+	11728223	11728421	11723074	11723269	11728906	11728939	10116	4,2,2,4	0,0,0,0	2,12,9,6	2,2,3,1	198	99	6.5001e-06	0.00105129	1.0,1.0,1.0,1.0	0.333,0.75,0.6,0.75	0.392
10117	ENSMUSG00000023206	Il15ra	chr2	+	11728223	11728421	11724823	11724916	11728906	11728939	10117	10,7,7,9	0,0,3,0	3,15,19,21	1,4,5,4	198	99	0.000600394	0.031272	1.0,1.0,0.538,1.0	0.6,0.652,0.655,0.724	0.227
10319	ENSMUSG00000018449	Rpain	chr11	+	70865725	70865866	70864894	70864958	70868483	70868513	10319	36,31,27,41	1,1,1,3	12,27,29,41	8,3,8,6	198	99	4.33601e-05	0.00458265	0.947,0.939,0.931,0.872	0.429,0.818,0.644,0.774	0.256
10320	ENSMUSG00000018449	Rpain	chr11	+	70865819	70865866	70864894	70864958	70868483	70868513	10320	18,12,11,11	1,1,1,3	4,13,15,13	8,3,8,6	146	99	0.000324713	0.0200355	0.924,0.891,0.882,0.713	0.253,0.746,0.56,0.595	0.314
10336	ENSMUSG00000025781	Atp5c1	chr2	-	10061580	10061617	10060840	10060972	10063806	10063903	10336	370,140,98,289	340927738287	84126124146	570142717241166	136	99	1.7696e-06	0.000366003	0.442,0.099,0.088,0.423	0.097,0.06,0.05,0.084	0.19
10599	ENSMUSG00000061904	Slc25a3	chr10	-	90957783	90957905	90955388	90955568	90958068	90958193	10599	334226268412	200395490274	163196264338	551110212091655	198	99	2.45359e-14	6.54772e-11	0.455,0.222,0.215,0.429	0.129,0.082,0.098,0.093	0.23
10737	ENSMUSG00000034684	Sema3f	chr9	-	107568554	107568647	107566884	107566978	107569366	107569486	10737	14,6,1,11	6,11,1,10	1,1,0,0	2,11,6,8	192	99	7.39535e-09	3.75913e-06	0.546,0.22,0.34,0.362	0.205,0.045,0.0,0.0	0.304
10739	ENSMUSG00000029629	Phf14	chr6	+	11933251	11934018	11926725	11926836	11941428	11941573	10739	85,43,34,73	4,8,6,9	19,27,36,51	7,14,16,23	198	99	5.72439e-07	0.000142105	0.914,0.729,0.739,0.802	0.576,0.491,0.529,0.526	0.266
10892	ENSMUSG00000035572	Dcaf10	chr4	+	45349536	45349591	45348105	45348219	45370305	45370508	10892	6,5,4,2	1,0,1,1	1,3,2,4	1,3,2,1	154	99	0.00056908	0.0302975	0.794,1.0,0.72,0.562	0.391,0.391,0.391,0.72	0.296
11119	ENSMUSG00000027406	Idh3b	chr2	-	130121475	130121646	130121232	130121357	130122182	130122243	11119	76,95,92,97	39,94,140,69	50,95,100,78	64279307270	198	99	5.76591e-08	2.15958e-05	0.494,0.336,0.247,0.413	0.281,0.145,0.14,0.126	0.199
11386	ENSMUSG00000041757	Plekha6	chr1	+	133208076	133208145	133203549	133203603	133209520	133209549	11386	5,8,3,7	0,2,0,0	2,8,8,9	3,3,0,5	168	99	3.1354e-05	0.00354168	1.0,0.702,1.0,1.0	0.282,0.611,1.0,0.515	0.324
11430	ENSMUSG00000064179	Tnnt1	chr7	-	4516579	4516612	4515263	4515285	4516809	4516836	11430	51,111,115,75	0,5,5,2	42,118,50,57	5,3,18,8	132	99	7.51187e-05	0.00697264	1.0,0.943,0.945,0.966	0.863,0.967,0.676,0.842	0.126
11473	ENSMUSG00000026150	Mff	chr1	+	82719538	82719697	82713139	82713228	82728240	82728325	11473	22,35,30,39	44,46,36,40	10,23,29,40	34,66,72,83	198	99	0.000600568	0.031272	0.2,0.276,0.294,0.328	0.128,0.148,0.168,0.194	0.115
11600	ENSMUSG00000026414	Tnnt2	chr1	+	135771522	135771552	135769638	135769649	135773292	135773382	11600	70317221484915	173445339260	1035221428622860	424115013881604	129	99	1.11022e-16	4.74043e-13	0.757,0.748,0.771,0.73	0.652,0.596,0.613,0.578	0.142
11892	ENSMUSG00000038024	Dennd4c	chr4	+	86732018	86732165	86731629	86731774	86738098	86738218	11892	24,12,9,22	4,6,5,5	7,9,6,17	7,11,10,13	198	99	0.00082739	0.040421	0.75,0.5,0.474,0.688	0.333,0.29,0.231,0.395	0.291
12277	ENSMUSG00000033793	Atp6v1h	chr1	+	5171292	5171346	5168251	5168356	5187612	5187710	12277	55,30,17,30	10,9,10,4	13,18,25,37	24,19,19,19	153	99	0.000194822	0.0136427	0.781,0.683,0.524,0.829	0.26,0.38,0.46,0.558	0.29
12699	ENSMUSG00000042323	Pbrm1	chr14	+	30835805	30835961	30832371	30832536	30838969	30839040	12699	39,9,7,35	2,3,1,6	6,11,4,8	5,3,4,7	198	99	0.000524308	0.0284097	0.907,0.6,0.778,0.745	0.375,0.647,0.333,0.364	0.328
13032	ENSMUSG00000007207	Stx1a	chr5	+	135070090	135070165	135066329	135066429	135070784	135070858	13032	19,8,5,21	0,0,0,2	12,10,5,19	1,2,2,4	174	99	1.48623e-05	0.0019121	1.0,1.0,1.0,0.857	0.872,0.74,0.587,0.73	0.232
13519	ENSMUSG00000001507	Itga3	chr11	-	94937274	94937416	94935299	94936589	94937746	94937872	13519	57,24,14,49	0,0,2,0	15,17,12,27	1,2,8,0	198	99	4.72392e-05	0.00491956	1.0,1.0,0.778,1.0	0.882,0.81,0.429,1.0	0.164
13929	ENSMUSG00000042359	Osbpl6	chr2	+	76390529	76390604	76386233	76386326	76395127	76395293	13929	2,1,1,4	3,0,0,0	1,2,0,1	1,0,2,2	174	99	0.000112725	0.00929763	0.275,1.0,1.0,1.0	0.363,1.0,0.0,0.221	0.423
13943	ENSMUSG00000029095	Ablim2	chr5	+	36000511	36000610	35998624	35998745	36006147	36006249	13943	4,7,7,3	0,0,1,0	6,7,8,5	2,1,2,1	198	99	0.000481633	0.0270257	1.0,1.0,0.778,1.0	0.6,0.778,0.667,0.714	0.255
14297	ENSMUSG00000036873	2410004B18Rik	chr3	+	145644297	145644424	145643796	145644083	145644652	145644851	14297	13,8,6,6	4,5,7,12	2,2,4,1	8,14,16,16	198	99	6.32967e-06	0.00104754	0.619,0.444,0.3,0.2	0.111,0.067,0.111,0.03	0.311
14723	ENSMUSG00000110444	Gm10033	chr8	-	69829137	69829247	69827957	69828084	69848092	69848174	14723	1,2,1,2	1,1,0,0	0,3,2,1	1,0,2,2	198	99	0.000309346	0.0192543	0.333,0.5,1.0,1.0	0.0,1.0,0.333,0.2	0.325
15195	ENSMUSG00000020385	Clk4	chr11	+	51161363	51161422	51158991	51159058	51162626	51162846	15195	15,9,4,8	0,1,1,2	4,5,8,9	1,5,3,4	158	99	0.000511632	0.027982	1.0,0.849,0.715,0.715	0.715,0.385,0.626,0.585	0.242
15651	ENSMUSG00000027940	Tpm3	chr3	+	89995707	89995783	89994980	89995051	89996354	89996430	15651	309157107318	13,32,27,22	75110125178	19,32,27,38	175	99	0.000940435	0.0446163	0.931,0.735,0.692,0.891	0.691,0.66,0.724,0.726	0.112
15687	ENSMUSG00000054894	Dmac2l	chr12	+	69772228	69772328	69771723	69771788	69784724	69784835	15687	3,6,1,2	0,1,0,0	3,5,5,8	0,1,2,4	198	99	0.000176866	0.0128979	1.0,0.75,1.0,1.0	1.0,0.714,0.556,0.5	0.245
16126	ENSMUSG00000031736	Crnde	chr8	-	93071480	93071667	93052660	93053090	93072977	93073091	16126	15,10,6,24	0,0,1,1	1,7,12,10	0,1,3,4	198	99	0.000135348	0.0106234	1.0,1.0,0.75,0.923	1.0,0.778,0.667,0.556	0.168
16142	ENSMUSG00000027194	Ttc17	chr2	-	94172971	94173142	94163137	94163397	94189095	94189282	16142	22,34,33,42	2,8,5,1	15,20,32,38	3,12,13,14	198	99	0.000681533	0.0345607	0.846,0.68,0.767,0.955	0.714,0.455,0.552,0.576	0.238
16175	ENSMUSG00000048416	Mlf1	chr3	+	67298310	67298355	67291883	67292031	67300224	67300308	16175	26,81,142,21	70,114,81,55	8,46,38,35	126274276263	144	99	5.25614e-10	3.86943e-07	0.203,0.328,0.547,0.208	0.042,0.103,0.086,0.084	0.243
16231	ENSMUSG00000064302	Clasp1	chr1	+	118475385	118475388	118473122	118473186	118475594	118475641	16231	21,16,15,21	19,49,50,27	3,22,14,18	32,118,103,79	102	99	7.07885e-05	0.00674671	0.518,0.241,0.226,0.43	0.083,0.153,0.117,0.181	0.22
16387	ENSMUSG00000001173	Ocrl	chrX	+	47045086	47045110	47037001	47037237	47049329	47049446	16387	17,4,1,10	7,7,5,5	2,1,1,3	4,11,13,9	123	99	0.00055363	0.0296227	0.662,0.315,0.139,0.617	0.287,0.068,0.058,0.212	0.277
16422	ENSMUSG00000026987	Baz2b	chr2	-	59790164	59790449	59788775	59788836	59792364	59792974	16422	32,10,11,19	3,6,4,0	10,7,9,13	8,12,10,23	198	99	1.6847e-05	0.0021282	0.842,0.455,0.579,1.0	0.385,0.226,0.31,0.22	0.434
16814	ENSMUSG00000036099	Vezt	chr10	-	93830749	93830874	93829378	93829528	93832699	93832975	16814	5,1,2,2	10,5,7,5	1,0,0,1	4,7,5,10	198	99	0.000440122	0.0254639	0.2,0.091,0.125,0.167	0.111,0.0,0.0,0.048	0.106
16852	ENSMUSG00000025968	Ndufs1	chr1	-	63211312	63211416	63210007	63210073	63215744	63215828	16852	22,50,69,41	24,55,61,47	23,57,65,40	43145159134	198	99	2.46328e-09	1.38391e-06	0.314,0.312,0.361,0.304	0.211,0.164,0.17,0.13	0.154
16949	ENSMUSG00000039671	Zmynd8	chr2	-	165694787	165694799	165693919	165694068	165717624	165717695	16949	3,2,2,7	23,14,21,25	0,0,0,4	10,23,20,37	111	99	0.000511599	0.027982	0.104,0.113,0.078,0.2	0.0,0.0,0.0,0.088	0.102
16988	ENSMUSG00000040483	Xaf1	chr11	+	72197389	72197478	72194152	72194288	72199432	72199575	16988	3,1,3,1	0,0,0,0	3,4,1,6	1,3,1,2	188	99	6.49392e-06	0.00105129	1.0,1.0,1.0,1.0	0.612,0.412,0.345,0.612	0.505
17048	ENSMUSG00000031216	Stard8	chrX	+	98107999	98108063	98104333	98104405	98109163	98109278	17048	12,14,10,13	0,0,1,0	5,11,16,17	0,4,4,1	163	99	8.14099e-05	0.0073026	1.0,1.0,0.859,1.0	1.0,0.626,0.708,0.912	0.153
17488	ENSMUSG00000030849	Fgfr2	chr7	-	129801487	129801635	129800148	129800293	129802712	129802903	17488	90,5,0,77	23,8,15,12	3,0,0,0	6,5,7,17	198	99	1.01417e-06	0.000230336	0.662,0.238,0.0,0.762	0.2,0.0,0.0,0.0	0.365
17535	ENSMUSG00000033021	Gmppa	chr1	+	75412789	75412956	75412586	75412655	75413421	75413482	17535	16,22,11,14	1,1,2,0	17,12,18,20	3,5,2,5	198	99	0.000538471	0.0289567	0.889,0.917,0.733,1.0	0.739,0.545,0.818,0.667	0.193
17755	ENSMUSG00000026927	Entr1	chr2	-	26278503	26278572	26276666	26277683	26278927	26279077	17755	9,11,4,7	0,0,1,1	5,6,4,16	0,2,3,4	168	99	1.35989e-05	0.00186105	1.0,1.0,0.702,0.805	1.0,0.639,0.44,0.702	0.181
18258	ENSMUSG00000026193	Fn1	chr1	-	71642818	71643088	71641468	71641656	71644128	71644242	18258	404733513435	79,130,86,67	405279272384	166,81,96,171	198	99	3.21565e-12	5.28084e-09	0.719,0.738,0.749,0.764	0.55,0.633,0.586,0.529	0.168
18520	ENSMUSG00000036792	Mbd5	chr2	+	48976601	48976664	48908265	48908337	48989728	48989821	18520	12,6,3,4	1,0,1,0	5,5,8,9	0,3,1,4	162	99	0.000503815	0.0277931	0.88,1.0,0.647,1.0	1.0,0.505,0.83,0.579	0.153
18537	ENSMUSG00000061536	Sec22c	chr9	-	121521975	121522139	121519301	121519481	121524599	121524808	18537	16,6,10,13	0,0,0,1	5,4,9,7	1,1,2,1	198	99	0.00103853	0.0477834	1.0,1.0,1.0,0.867	0.714,0.667,0.692,0.778	0.254
18803	ENSMUSG00000031099	Smarca1	chrX	-	46964040	46964172	46963031	46963100	46965261	46965417	18803	55,49,37,43	0,0,2,0	26,39,39,61	2,3,6,4	198	99	4.40721e-06	0.00078408	1.0,1.0,0.902,1.0	0.867,0.867,0.765,0.884	0.13
18872	ENSMUSG00000058806	Col13a1	chr10	-	61726986	61727043	61723027	61723135	61728734	61728761	18872	27,4,6,26	19,4,3,10	4,0,0,0	1,3,1,1	156	99	0.000364276	0.0217841	0.474,0.388,0.559,0.623	0.717,0.0,0.0,0.0	0.332
19289	ENSMUSG00000022139	Mbnl2	chr14	+	120642049	120642144	120633862	120634016	120666346	120667038	19289	45,26,44,58	8,13,17,16	32,43,41,50	16,46,48,28	194	99	0.000591771	0.0310411	0.742,0.505,0.569,0.649	0.505,0.323,0.304,0.477	0.214
19712	ENSMUSG00000021868	Ppif	chr14	+	25697996	25698093	25696427	25696516	25698689	25698765	19712	84,150,169,94	4,9,18,7	84297296241	13,45,41,37	196	99	0.000313241	0.0194401	0.914,0.894,0.826,0.872	0.765,0.769,0.785,0.767	0.105
20148	ENSMUSG00000033788	Dysf	chr6	+	84041452	84041545	84040302	84040417	84041857	84042069	20148	17,14,24,23	0,1,4,1	6,22,20,18	5,9,11,9	192	99	6.08604e-07	0.000149346	1.0,0.878,0.756,0.922	0.382,0.558,0.484,0.508	0.406
20234	ENSMUSG00000043323	Fbrsl1	chr5	-	110563895	110563931	110543910	110543940	110565708	110565813	20234	14,11,10,10	0,0,0,0	8,24,27,20	2,2,1,5	135	99	5.20463e-05	0.0052166	1.0,1.0,1.0,1.0	0.746,0.898,0.952,0.746	0.164
20463	ENSMUSG00000029775	Klhdc10	chr6	+	30427707	30427794	30401894	30402149	30439642	30439864	20463	7,8,9,18	1,1,1,3	2,7,2,6	5,5,4,2	186	99	0.000116648	0.00950505	0.788,0.81,0.827,0.762	0.176,0.427,0.21,0.615	0.44
20653	ENSMUSG00000029823	Luc7l2	chr6	+	38542589	38542657	38536138	38536239	38545781	38545852	20653	16,11,7,10	0,1,0,0	18,9,24,23	0,1,3,5	167	99	0.000292128	0.0183972	1.0,0.867,1.0,1.0	1.0,0.842,0.826,0.732	0.117
20943	ENSMUSG00000035048	Anapc13	chr9	+	102506745	102506776	102503861	102503886	102506961	102507087	20943	3,3,3,4	5,2,4,3	0,0,0,0	1,2,2,4	130	99	1.22613e-09	7.47902e-07	0.314,0.533,0.364,0.504	0.0,0.0,0.0,0.0	0.429
21079	ENSMUSG00000001323	Srr	chr11	-	74800519	74800594	74799821	74800031	74801026	74801146	21079	47,57,29,45	0,0,1,0	30,64,61,91	3,5,6,6	174	99	4.40336e-07	0.000116058	1.0,1.0,0.943,1.0	0.851,0.879,0.853,0.896	0.116
21640	ENSMUSG00000008575	Nfib	chr4	-	82241781	82241947	82208409	82215048	82245965	82246150	21640	22,18,17,22	59,24,33,49	2,5,3,14	19,30,29,43	198	99	0.00022423	0.0150065	0.157,0.273,0.205,0.183	0.05,0.077,0.049,0.14	0.126
21641	ENSMUSG00000008575	Nfib	chr4	-	82241808	82241947	82208409	82215048	82245965	82246150	21641	23,18,17,22	59,24,33,49	2,5,3,12	19,30,29,43	198	99	5.14438e-05	0.00520227	0.163,0.273,0.205,0.183	0.05,0.077,0.049,0.122	0.132
21851	ENSMUSG00000100510	Hand2os1	chr8	-	57767549	57767649	57759050	57760210	57773218	57773323	21851	79,212,185,76	9,36,23,10	106187264193	23,54,51,54	198	99	0.000587774	0.0309393	0.814,0.746,0.801,0.792	0.697,0.634,0.721,0.641	0.115
22225	ENSMUSG00000085682	Gm14267	chr2	-	166345246	166345339	166344020	166344398	166360517	166360605	22225	7,22,9,7	0,0,0,0	6,17,37,42	1,6,3,3	192	99	4.51928e-07	0.000117661	1.0,1.0,1.0,1.0	0.756,0.594,0.864,0.878	0.227
22335	ENSMUSG00000030538	Cib1	chr7	-	79882091	79882126	79878145	79878296	79882257	79882313	22335	1,1,2,1	0,0,0,0	0,5,1,5	1,2,4,0	134	99	0.000348907	0.0211614	1.0,1.0,1.0,1.0	0.0,0.649,0.156,1.0	0.549
22573	ENSMUSG00000020821	Kif1c	chr11	+	70593257	70593377	70591475	70591535	70593597	70593731	22573	65,27,59,61	1,0,3,0	54,79,64,45	8,5,4,5	198	99	1.03578e-05	0.00153561	0.97,1.0,0.908,1.0	0.771,0.888,0.889,0.818	0.128
22574	ENSMUSG00000020821	Kif1c	chr11	+	70593271	70593377	70591373	70591535	70593597	70593731	22574	63,26,65,59	1,0,3,0	56,81,63,45	8,5,4,5	198	99	1.13936e-05	0.00163249	0.969,1.0,0.915,1.0	0.778,0.89,0.887,0.818	0.128
22778	ENSMUSG00000046605	B3gntl1	chr11	-	121542434	121542499	121535352	121535418	121561695	121561795	22778	7,9,2,8	0,0,0,0	3,2,8,7	3,2,2,0	164	99	0.000118926	0.0096172	1.0,1.0,1.0,1.0	0.376,0.376,0.707,1.0	0.385
22788	ENSMUSG00000038248	Sobp	chr10	-	42950588	42950684	42896977	42898914	43003774	43003926	22788	10,20,11,14	0,3,0,0	5,21,27,22	3,3,0,9	195	99	0.000304273	0.0189939	1.0,0.772,1.0,1.0	0.458,0.78,1.0,0.554	0.245
22910	ENSMUSG00000032595	Cdhr4	chr9	+	107875900	107875964	107875118	107875261	107876195	107876226	22910	2,5,3,2	2,1,0,0	2,0,3,3	2,1,1,3	163	99	0.000700651	0.0352629	0.378,0.752,1.0,1.0	0.378,0.0,0.646,0.378	0.432
23033	ENSMUSG00000014767	Tbp	chr17	+	15721573	15721619	15721415	15721464	15723226	15723390	23033	4,3,1,1	4,2,2,2	0,1,0,0	3,4,6,6	145	99	5.48142e-06	0.000943733	0.406,0.506,0.254,0.254	0.0,0.146,0.0,0.0	0.319
23257	ENSMUSG00000022483	Col2a1	chr15	-	97898283	97898487	97897155	97897172	97902289	97902576	23257	13,4,5,10	1,0,0,0	0,1,1,0	4,0,0,1	198	99	2.6934e-05	0.00314215	0.867,1.0,1.0,1.0	0.0,1.0,1.0,0.0	0.467
23385	ENSMUSG00000066568	Lsm14a	chr7	-	34047350	34047407	34044070	34045383	34050710	34050838	23385	85,55,85,95	14,7,2,1	50,45,90,67	10,33,17,8	156	99	0.000290557	0.0183651	0.794,0.833,0.964,0.984	0.76,0.464,0.771,0.842	0.184
23466	ENSMUSG00000024589	Nedd4l	chr18	+	65305986	65306106	65305345	65305477	65311989	65312067	23466	29,23,37,28	1,3,0,1	34,17,32,47	9,5,7,7	198	99	9.19232e-06	0.00139182	0.935,0.793,1.0,0.933	0.654,0.63,0.696,0.77	0.228
23509	ENSMUSG00000033419	Snap91	chr9	-	86680590	86680752	86665352	86665487	86686507	86686620	23509	36,68,80,45	5,5,4,2	29,100,73,119	9,12,17,25	198	99	0.000190098	0.0135733	0.783,0.872,0.909,0.918	0.617,0.806,0.682,0.704	0.168
23672	ENSMUSG00000061723	Tnnt3	chr7	+	142059024	142059036	142057986	142058001	142059252	142059267	23672	1,2,0,2	1,0,1,0	1,0,0,1	1,1,1,6	111	99	2.205e-06	0.000427951	0.471,1.0,0.0,1.0	0.471,0.0,0.0,0.129	0.468
23914	ENSMUSG00000052373	Mpp3	chr11	-	101901032	101901053	101900468	101900510	101902545	101902610	23914	1,1,2,2	0,1,0,0	0,3,0,3	1,3,1,4	120	99	1.60725e-07	5.04606e-05	1.0,0.452,1.0,1.0	0.0,0.452,0.0,0.382	0.654
24139	ENSMUSG00000019823	Mical1	chr10	+	41354423	41354631	41354005	41354310	41354958	41355063	24139	57,40,24,41	2,2,3,0	8,25,25,18	6,4,2,3	198	99	0.00106729	0.0485832	0.934,0.909,0.8,1.0	0.4,0.758,0.862,0.75	0.218
24272	ENSMUSG00000035297	Cops4	chr5	+	100689402	100689518	100685163	100685334	100695169	100695646	24272	37,53,38,39	0,0,2,0	21,52,57,37	3,2,0,7	198	99	0.000112242	0.00929763	1.0,1.0,0.905,1.0	0.778,0.929,1.0,0.725	0.118
24661	ENSMUSG00000019763	Rmnd1	chr10	-	4378368	4378465	4377522	4377691	4379076	4379171	24661	0,7,11,4	15,13,11,9	1,0,0,0	19,37,26,34	196	99	9.0852e-10	5.87879e-07	0.0,0.214,0.336,0.183	0.026,0.0,0.0,0.0	0.177
25146	ENSMUSG00000037395	Rcor3	chr1	-	191786051	191786167	191785206	191785455	191792943	191793001	25146	8,9,15,8	0,1,0,0	4,9,13,9	2,2,0,3	198	99	0.000445521	0.0257066	1.0,0.818,1.0,1.0	0.5,0.692,1.0,0.6	0.256
25757	ENSMUSG00000038352	Arl5c	chr11	-	97883107	97883259	97880403	97881165	97885163	97885311	25757	3,3,1,2	1,0,0,0	2,2,3,5	1,1,4,0	198	99	0.000969258	0.0455786	0.6,1.0,1.0,1.0	0.5,0.5,0.273,1.0	0.332
25790	ENSMUSG00000063849	Ppcdc	chr9	-	57346396	57346645	57344699	57344765	57347352	57347380	25790	3,4,4,2	0,0,1,1	2,3,2,2	4,1,2,1	198	99	7.63065e-06	0.00119784	1.0,1.0,0.667,0.5	0.2,0.6,0.333,0.5	0.383
25995	ENSMUSG00000067367	Lyar	chr5	+	38380477	38380575	38377825	38377979	38381970	38382141	25995	7,3,2,6	8,2,6,6	0,1,3,0	6,6,4,2	197	99	0.000486961	0.027215	0.305,0.43,0.143,0.334	0.0,0.077,0.274,0.0	0.215
26299	ENSMUSG00000031939	Taf1d	chr9	+	15218168	15218286	15217553	15217579	15219023	15219117	26299	3,0,1,7	4,3,4,7	0,1,0,1	1,7,1,3	198	99	0.000102331	0.00870388	0.273,0.0,0.111,0.333	0.0,0.067,0.0,0.143	0.127
26775	ENSMUSG00000021962	Dcp1a	chr14	+	30234940	30235054	30227502	30227641	30240875	30241427	26775	38,51,28,48	1,0,3,3	14,25,29,24	4,7,5,5	198	99	1.7232e-05	0.00216403	0.95,1.0,0.824,0.889	0.636,0.641,0.744,0.706	0.234
27128	ENSMUSG00000026915	Strbp	chr2	-	37515189	37515301	37514504	37514602	37516493	37516589	27128	72,64,42,66	0,2,0,0	30,30,41,80	1,6,3,5	198	99	2.61319e-06	0.000489377	1.0,0.941,1.0,1.0	0.938,0.714,0.872,0.889	0.132
27489	ENSMUSG00000021733	Slc4a7	chr14	-	7675705	7675813	7669822	7673686	7678598	7678696	27489	38,19,19,25	8,8,11,10	7,12,8,18	6,13,17,22	198	99	6.04633e-05	0.00590209	0.704,0.543,0.463,0.556	0.368,0.316,0.19,0.29	0.276
27665	ENSMUSG00000032294	Pkm	chr9	+	59582850	59583017	59582311	59582478	59585326	59585508	27665	316,53,157,275	166430515228	72,85,122,56	306807957886	198	99	1.03711e-07	3.45959e-05	0.488,0.058,0.132,0.376	0.105,0.05,0.06,0.031	0.202
28460	ENSMUSG00000090841	Myl6	chr10	-	128327588	128327633	128326729	128326902	128327927	128328005	28460	487319174416	558737596555	174192201320	621639776825	144	99	0.000158316	0.0121143	0.375,0.229,0.167,0.34	0.162,0.171,0.151,0.211	0.104
28463	ENSMUSG00000090841	Myl6	chr10	-	128328807	128328914	128328470	128328614	128329202	128329222	28463	7,17,10,13	0,0,0,0	10,17,17,20	11,0,0,26	198	99	3.45214e-06	0.000619326	1.0,1.0,1.0,1.0	0.312,1.0,1.0,0.278	0.352
28486	ENSMUSG00000016940	Kctd2	chr11	+	115320460	115320608	115320178	115320231	115320711	115321027	28486	2,2,3,1	0,1,1,1	1,1,1,0	1,2,0,1	198	99	5.89944e-05	0.00580987	1.0,0.5,0.6,0.333	0.333,0.2,1.0,0.0	0.225
28944	ENSMUSG00000061462	Obscn	chr11	-	58892704	58892750	58892279	58892357	58892842	58892995	28944	2,7,16,6	0,0,1,0	12,45,39,32	0,4,12,6	145	99	6.43732e-06	0.00105129	1.0,1.0,0.916,1.0	1.0,0.885,0.689,0.785	0.139
30111	ENSMUSG00000056938	Acbd4	chr11	+	102994060	102994195	102993864	102993971	102994351	102994470	30111	2,6,6,2	0,0,0,1	6,5,8,8	1,1,0,5	198	99	0.000870569	0.0421446	1.0,1.0,1.0,0.5	0.75,0.714,1.0,0.444	0.148
30356	ENSMUSG00000113204	Gm46430	chr13	-	74759382	74759506	74758318	74758445	74760842	74761067	30356	4,2,2,5	2,0,1,0	2,1,2,0	1,1,0,3	198	99	0.000805657	0.0396313	0.5,1.0,0.5,1.0	0.5,0.333,1.0,0.0	0.292
30415	ENSMUSG00000038260	Trpm4	chr7	-	44976695	44976876	44976400	44976564	44982805	44982876	30415	9,5,9,6	1,0,1,0	6,10,7,6	3,2,2,1	198	99	9.9944e-05	0.0085691	0.818,1.0,0.818,1.0	0.5,0.714,0.636,0.75	0.259
30416	ENSMUSG00000038260	Trpm4	chr7	-	44977144	44977319	44976400	44976564	44982805	44982876	30416	5,2,1,4	1,0,1,0	4,1,5,3	3,2,2,1	198	99	5.1554e-05	0.00520227	0.714,1.0,0.333,1.0	0.4,0.2,0.556,0.6	0.323
30644	ENSMUSG00000026153	Fam135a	chr1	-	24088210	24088288	24085438	24085488	24092263	24092417	30644	26,23,16,22	0,0,1,1	20,27,26,31	4,4,2,4	177	99	1.27749e-05	0.00177098	1.0,1.0,0.899,0.925	0.737,0.791,0.879,0.813	0.151
142	ENSMUSG00000025036	Sfxn2	chr19	+	46577992	46578185	46576662	46576748	46578579	46578640	142	0,0,0,1	11,5,2,5	5,1,2,2	3,3,9,3	198	99	4.29541e-05	0.00456233	0.0,0.0,0.0,0.091	0.455,0.143,0.1,0.25	-0.214
150	ENSMUSG00000039126	Prune2	chr19	+	17189655	17189694	17189041	17189077	17193689	17193737	150	0,4,12,2	2,8,9,0	6,4,6,13	0,0,0,0	138	99	1.2297e-08	5.70714e-06	0.0,0.264,0.489,1.0	1.0,1.0,1.0,1.0	-0.562
259	ENSMUSG00000024660	Incenp	chr19	-	9860555	9860567	9855682	9855792	9861062	9861197	259	32,20,18,25	68,23,24,61	12,12,21,24	12,6,12,21	111	99	0.00106598	0.0485832	0.296,0.437,0.401,0.268	0.471,0.641,0.609,0.505	-0.206
600	ENSMUSG00000024236	Svil	chr18	+	5055979	5056849	5048884	5049494	5058124	5058159	600	12,18,21,14	38,13,11,30	22,27,43,49	14,6,8,20	198	99	0.000185774	0.0133538	0.136,0.409,0.488,0.189	0.44,0.692,0.729,0.551	-0.297
769	ENSMUSG00000024480	Ap3s1	chr18	+	46890448	46890502	46887437	46887529	46891069	46891181	769	10,38,31,10	92,53,47,78	24,35,32,58	47,27,32,62	153	99	0.000148351	0.0114752	0.066,0.317,0.299,0.077	0.248,0.456,0.393,0.377	-0.179
996	ENSMUSG00000024384	Iws1	chr18	+	32226591	32226750	32226170	32226282	32230202	32230572	996	1,3,1,4	40,36,24,31	4,13,11,16	21,30,22,33	198	99	2.90747e-08	1.21709e-05	0.012,0.04,0.02,0.061	0.087,0.178,0.2,0.195	-0.132
1018	ENSMUSG00000034295	Fhod3	chr18	+	25155678	25156035	25134847	25135089	25161121	25161226	1018	18,32,55,28	3,4,0,5	35,94,96,111	0,1,0,1	198	99	3.07112e-06	0.000565218	0.75,0.8,1.0,0.737	1.0,0.979,1.0,0.982	-0.169
1033	ENSMUSG00000024302	Dtna	chr18	+	23766274	23766295	23764388	23764485	23776203	23776363	1033	0,1,1,0	1,5,1,6	1,4,3,5	1,2,2,1	120	99	1.93503e-07	5.81844e-05	0.0,0.142,0.452,0.0	0.452,0.623,0.553,0.805	-0.46
1572	ENSMUSG00000024219	Anks1	chr17	+	28277721	28277820	28277263	28277434	28278267	28278365	1572	4,5,3,3	38,19,18,36	3,8,11,10	10,15,20,25	198	99	0.00022179	0.0149754	0.05,0.116,0.077,0.04	0.13,0.211,0.216,0.167	-0.11
1877	ENSMUSG00000024044	Epb41l3	chr17	+	69594606	69594723	69594251	69594332	69595845	69596319	1877	85,150,143,93	25,15,5,14	67145146160	5,0,5,11	198	99	0.000168897	0.0126076	0.63,0.833,0.935,0.769	0.87,1.0,0.936,0.879	-0.129
2079	ENSMUSG00000023923	Tbc1d5	chr17	-	51102953	51103019	51089288	51089452	51106894	51107223	2079	0,4,0,0	2,6,2,4	1,4,3,6	2,3,2,4	165	99	0.000287951	0.018296	0.0,0.286,0.0,0.0	0.231,0.444,0.474,0.474	-0.334
2104	ENSMUSG00000034998	Foxn2	chr17	+	88791828	88791897	88786703	88786768	88793830	88794679	2104	16,22,8,17	2,3,2,5	8,13,15,16	2,0,0,1	168	99	0.000460265	0.0263437	0.825,0.812,0.702,0.667	0.702,1.0,1.0,0.904	-0.15
2132	ENSMUSG00000024150	Mcfd2	chr17	-	87566177	87566309	87565355	87565517	87573262	87573323	2132	0,0,0,0	2,2,5,3	6,9,12,5	3,8,15,7	198	99	2.02122e-09	1.18326e-06	0.0,0.0,0.0,0.0	0.5,0.36,0.286,0.263	-0.352
2164	ENSMUSG00000022791	Tnk2	chr16	+	32497486	32497531	32496711	32496803	32498276	32498453	2164	9,7,14,6	36,13,14,43	14,11,22,19	8,12,10,11	144	99	1.83887e-05	0.00226926	0.147,0.27,0.407,0.088	0.546,0.387,0.602,0.543	-0.292
2268	ENSMUSG00000038084	Opa1	chr16	+	29416403	29416514	29408498	29408566	29421029	29421083	2268	23,40,31,38	21,40,21,20	32,68,92,85	14,27,19,27	198	99	0.00011461	0.00941082	0.354,0.333,0.425,0.487	0.533,0.557,0.708,0.612	-0.203
2788	ENSMUSG00000022568	Scrib	chr15	-	75921305	75921389	75921051	75921150	75921898	75921961	2788	16,10,8,11	45,13,27,57	17,27,21,14	14,24,23,31	183	99	0.000520224	0.0283323	0.161,0.294,0.138,0.095	0.396,0.378,0.331,0.196	-0.153
3219	ENSMUSG00000022607	Ptk2	chr15	-	73147469	73147490	73146335	73146433	73148705	73148762	3219	13,25,8,9	87,50,28,72	10,18,28,28	17,28,40,78	120	99	0.000993843	0.0463265	0.11,0.292,0.191,0.093	0.327,0.347,0.366,0.228	-0.146
3518	ENSMUSG00000042472	Zfp410	chr12	+	84385824	84386027	84385446	84385556	84386875	84387003	3518	4,5,8,4	36,31,26,32	8,14,12,14	12,23,33,26	198	99	7.37855e-05	0.00690898	0.053,0.075,0.133,0.059	0.25,0.233,0.154,0.212	-0.132
3636	ENSMUSG00000015143	Actn1	chr12	-	80216956	80217022	80215631	80215790	80217459	80217540	3636	53,75,55,56	154,47,25,148	53,65,79,136	20,20,26,47	165	99	3.4904e-05	0.00386096	0.171,0.489,0.569,0.185	0.614,0.661,0.646,0.635	-0.285
3712	ENSMUSG00000063450	Syne2	chr12	+	76146801	76146870	76146003	76146286	76147765	76147905	3712	53,69,45,59	14,2,7,12	54,57,61,91	8,0,1,2	168	99	0.000209858	0.0144524	0.69,0.953,0.791,0.743	0.799,1.0,0.973,0.964	-0.14
3714	ENSMUSG00000002688	Prkd1	chr12	-	50466635	50466659	50441612	50441823	50472221	50472382	3714	6,12,3,6	4,2,2,4	4,13,11,8	0,0,1,0	123	99	1.6683e-07	5.16181e-05	0.547,0.828,0.547,0.547	1.0,1.0,0.899,1.0	-0.357
3985	ENSMUSG00000061533	Cep128	chr12	-	90976336	90976400	90975606	90975709	90986065	90986179	3985	0,0,0,0	18,2,10,7	0,1,4,7	3,7,10,20	163	99	5.75842e-06	0.000983492	0.0,0.0,0.0,0.0	0.0,0.08,0.195,0.175	-0.113
4196	ENSMUSG00000017843	Ppp2r5c	chr12	+	110541178	110541295	110537129	110537202	110544534	110544602	4196	16,23,18,24	3,3,3,0	15,20,30,36	0,0,0,2	198	99	0.000257742	0.0168273	0.727,0.793,0.75,1.0	1.0,1.0,1.0,0.9	-0.157
4217	ENSMUSG00000025199	Chuk	chr19	-	44075346	44075498	44072855	44072917	44076354	44076478	4217	33,39,22,26	2,4,3,1	29,37,34,46	0,0,0,0	198	99	4.1467e-05	0.0044264	0.892,0.83,0.786,0.929	1.0,1.0,1.0,1.0	-0.141
4251	ENSMUSG00000021466	Ptch1	chr13	-	63685295	63685422	63682103	63682222	63687046	63687172	4251	3,10,10,1	28,9,5,21	11,15,19,14	5,2,3,5	198	99	1.87664e-06	0.000377526	0.051,0.357,0.5,0.023	0.524,0.789,0.76,0.583	-0.431
4433	ENSMUSG00000029778	Adcyap1r1	chr6	+	55468214	55468295	55461926	55462018	55471061	55471191	4433	1,1,1,1	1,3,1,0	1,3,6,3	0,0,1,3	180	99	0.000249222	0.0164217	0.355,0.155,0.355,1.0	1.0,1.0,0.767,0.355	-0.314
4676	ENSMUSG00000034164	Emid1	chr11	-	5060689	5060774	5056264	5056969	5066879	5066924	4676	15,8,1,17	4,0,1,4	1,5,4,2	0,1,0,0	184	99	0.000222528	0.0149754	0.669,1.0,0.35,0.696	1.0,0.729,1.0,1.0	-0.254
4715	ENSMUSG00000025505	Tmem80	chr7	+	140913923	140914016	140913293	140913644	140915757	140915980	4715	10,10,16,21	4,1,0,3	9,18,14,20	0,0,0,1	192	99	0.000336564	0.0205883	0.563,0.838,1.0,0.783	1.0,1.0,1.0,0.912	-0.182
4718	ENSMUSG00000052512	Nav2	chr7	+	49062573	49062642	49058380	49058654	49069921	49070088	4718	2,0,0,0	5,3,2,6	4,1,5,1	12,4,6,3	168	99	0.000271597	0.0176241	0.191,0.0,0.0,0.0	0.164,0.128,0.329,0.164	-0.149
4720	ENSMUSG00000052512	Nav2	chr7	+	49201344	49201797	49197586	49198289	49206657	49206744	4720	19,22,21,17	5,2,3,6	14,43,31,46	1,0,4,0	198	99	8.31458e-05	0.00735513	0.655,0.846,0.778,0.586	0.875,1.0,0.795,1.0	-0.201
4726	ENSMUSG00000052512	Nav2	chr7	+	49224994	49225003	49222055	49222201	49225395	49225568	4726	20,53,54,33	13,0,0,9	53,85,59,90	2,0,0,3	108	99	2.11799e-05	0.00255464	0.585,1.0,1.0,0.771	0.96,1.0,1.0,0.965	-0.142
5010	ENSMUSG00000025006	Sorbs1	chr19	-	40288686	40288746	40287906	40287965	40300112	40300192	5010	19,61,48,44	8,4,9,8	54112141160	2,3,11,11	159	99	0.00104419	0.0479407	0.597,0.905,0.769,0.774	0.944,0.959,0.889,0.901	-0.162
5012	ENSMUSG00000025006	Sorbs1	chr19	-	40298024	40298777	40287906	40287965	40300112	40300307	5012	3,5,6,6	8,4,9,8	11,20,26,29	2,3,11,11	198	99	3.35696e-05	0.00375224	0.158,0.385,0.25,0.273	0.733,0.769,0.542,0.569	-0.387
5255	ENSMUSG00000037795	N4bp2	chr5	+	65945395	65945484	65943448	65943704	65947360	65948513	5255	13,17,8,6	5,0,3,7	8,15,15,16	0,0,2,0	188	99	3.23711e-06	0.00058697	0.578,1.0,0.584,0.311	1.0,1.0,0.798,1.0	-0.331
5432	ENSMUSG00000029089	5730480H06Rik	chr5	+	48534416	48534507	48532884	48532952	48536671	48536806	5432	19,16,9,22	3,2,2,4	5,18,12,17	0,1,1,0	190	99	4.90439e-05	0.00503887	0.767,0.807,0.701,0.741	1.0,0.904,0.862,1.0	-0.188
5941	ENSMUSG00000024811	Tnks2	chr19	+	36853584	36853773	36852663	36852773	36856634	36856887	5941	113189145198	44,27,17,28	102166169236	6,11,8,32	198	99	0.000972623	0.0456363	0.562,0.778,0.81,0.78	0.895,0.883,0.914,0.787	-0.137
5979	ENSMUSG00000029267	Mtf2	chr5	+	108221172	108221320	108217027	108217229	108228690	108228707	5979	16,7,7,11	6,1,2,4	4,5,7,5	0,0,0,0	198	99	6.69906e-10	4.76728e-07	0.571,0.778,0.636,0.579	1.0,1.0,1.0,1.0	-0.359
6015	ENSMUSG00000011831	Evi5	chr5	-	107958155	107958188	107946991	107947126	107960223	107960277	6015	3,0,3,6	5,9,1,7	5,4,8,19	3,2,0,1	132	99	9.283e-05	0.00805621	0.31,0.0,0.692,0.391	0.556,0.6,1.0,0.934	-0.424
6056	ENSMUSG00000001143	Lman2l	chr1	-	36468503	36468536	36467380	36467542	36477830	36477913	6056	5,14,18,9	19,10,13,22	20,19,21,20	3,14,5,8	132	99	0.000588382	0.0309393	0.165,0.512,0.509,0.235	0.833,0.504,0.759,0.652	-0.332
6280	ENSMUSG00000009733	Tfcp2	chr15	-	100420269	100420376	100418443	100418596	100423447	100423553	6280	33,25,18,29	3,5,3,4	12,18,27,38	0,1,1,2	198	99	0.00073877	0.0370235	0.846,0.714,0.75,0.784	1.0,0.9,0.931,0.905	-0.16
6472	ENSMUSG00000016487	Ppfibp1	chr6	+	146898306	146898399	146897887	146897980	146899664	146899779	6472	9,30,13,9	80,42,29,51	35,18,31,49	44,26,36,74	192	99	8.04905e-05	0.0072506	0.055,0.269,0.188,0.083	0.291,0.263,0.307,0.255	-0.13
6478	ENSMUSG00000050323	Ndufaf6	chr4	-	11066650	11066707	11062049	11062152	11070199	11070322	6478	14,21,16,23	7,4,3,6	18,38,45,62	1,3,4,1	156	99	8.33736e-05	0.00735513	0.559,0.769,0.772,0.709	0.92,0.889,0.877,0.975	-0.213
6822	ENSMUSG00000022995	Enah	chr1	-	181739161	181739224	181735862	181735941	181740871	181740938	6822	61,83,88,55	60,46,54,57	93130159190	56,35,50,67	162	99	0.000192372	0.0136245	0.383,0.524,0.499,0.371	0.504,0.694,0.66,0.634	-0.179
6845	ENSMUSG00000032366	Tpm1	chr9	-	66936945	66937024	66929903	66930723	66938310	66938380	6845	86624881948956	292,166,67,308	2080407547954360	75,87,74,175	178	99	1.87336e-10	1.66644e-07	0.623,0.893,0.942,0.633	0.939,0.963,0.973,0.933	-0.179
6949	ENSMUSG00000026743	Mllt10	chr2	+	18069845	18070005	18060047	18060182	18075935	18076015	6949	13,13,10,10	2,5,3,1	11,15,21,15	1,0,0,0	198	99	1.12968e-07	3.65416e-05	0.765,0.565,0.625,0.833	0.846,1.0,1.0,1.0	-0.264
7008	ENSMUSG00000028522	Mier1	chr4	+	102975435	102975512	102972468	102972857	102984469	102984494	7008	3,6,3,2	6,1,2,2	3,7,5,7	0,0,0,0	176	99	1.03894e-10	1.0082e-07	0.22,0.771,0.458,0.36	1.0,1.0,1.0,1.0	-0.548
7009	ENSMUSG00000028522	Mier1	chr4	+	102975438	102975512	102972756	102972857	102984469	102984494	7009	3,4,3,3	6,1,2,2	4,6,6,8	0,0,0,0	173	99	2.80499e-11	3.15177e-08	0.222,0.696,0.462,0.462	1.0,1.0,1.0,1.0	-0.54
7010	ENSMUSG00000028522	Mier1	chr4	+	102975477	102975512	102972756	102972857	102984469	102984494	7010	0,1,2,3	6,1,2,2	1,1,5,2	0,0,0,0	134	99	1.79157e-12	3.18735e-09	0.0,0.425,0.425,0.526	1.0,1.0,1.0,1.0	-0.656
7210	ENSMUSG00000025217	Btrc	chr19	+	45394983	45395025	45352190	45352325	45411571	45411679	7210	3,1,0,3	2,4,1,1	3,2,2,5	0,0,1,0	141	99	4.18506e-07	0.000111684	0.513,0.149,0.0,0.678	1.0,1.0,0.584,1.0	-0.561
7449	ENSMUSG00000028689	Ccdc163	chr4	+	116566458	116566470	116565767	116565853	116566634	116566816	7449	0,0,0,1	1,1,1,0	1,1,3,1	0,0,0,0	111	99	1.13068e-05	0.00163101	0.0,0.0,0.0,1.0	1.0,1.0,1.0,1.0	-0.75
7826	ENSMUSG00000063077	Kif1b	chr4	-	149345616	149345658	149342326	149342460	149346592	149346735	7826	7,16,16,5	45,18,12,9	6,22,18,24	7,10,5,10	141	99	0.00092708	0.0442779	0.098,0.384,0.484,0.281	0.376,0.607,0.717,0.628	-0.27
7859	ENSMUSG00000021820	Camk2g	chr14	-	20797886	20797919	20794671	20794716	20805726	20805770	7859	5,19,12,3	34,31,27,26	12,29,34,33	20,37,37,43	132	99	0.000459116	0.0263437	0.099,0.315,0.25,0.08	0.31,0.37,0.408,0.365	-0.177
7860	ENSMUSG00000021820	Camk2g	chr14	-	20797886	20797919	20795859	20795928	20805726	20805770	7860	5,10,7,4	14,19,14,11	10,21,30,25	10,14,11,11	132	99	7.17101e-06	0.00114249	0.211,0.283,0.273,0.214	0.429,0.529,0.672,0.63	-0.32
7989	ENSMUSG00000021375	Kif13a	chr13	-	46934101	46934140	46932369	46932469	46938721	46938868	7989	45,72,52,69	22,9,7,16	38,90,84,84	3,4,8,9	138	99	0.000495828	0.0276027	0.595,0.852,0.842,0.756	0.901,0.942,0.883,0.87	-0.138
7995	ENSMUSG00000029020	Mfn2	chr4	-	147987384	147987467	147982920	147983099	147987811	147987954	7995	50,197,198,84	31,38,43,47	166440490555	19,31,29,31	182	99	2.08599e-11	2.61963e-08	0.467,0.738,0.715,0.493	0.826,0.885,0.902,0.907	-0.277
8272	ENSMUSG00000086968	4933431E20Rik	chr3	-	107802176	107802308	107801366	107801544	107802958	107803090	8272	1,1,0,3	2,2,1,2	2,1,3,6	0,0,1,3	198	99	0.000852671	0.0414662	0.2,0.2,0.0,0.429	1.0,1.0,0.6,0.5	-0.568
8385	ENSMUSG00000035126	Dnai4	chr4	-	102906595	102906822	102905406	102905563	102907295	102907394	8385	6,3,4,5	4,0,1,3	8,4,1,2	1,0,0,1	198	99	1.53736e-05	0.00196534	0.429,1.0,0.667,0.455	0.8,1.0,1.0,0.5	-0.187
8408	ENSMUSG00000036377	Cracd	chr5	+	76988634	76988770	76970312	76970484	76996663	76996828	8408	13,11,5,7	3,2,0,12	4,5,6,12	0,0,0,0	198	99	7.91141e-08	2.72421e-05	0.684,0.733,1.0,0.226	1.0,1.0,1.0,1.0	-0.339
8425	ENSMUSG00000037348	Paqr7	chr4	+	134227910	134227994	134224285	134224347	134234113	134234857	8425	0,0,0,0	2,1,2,1	1,2,2,3	1,2,0,0	183	99	1.05413e-07	3.46224e-05	0.0,0.0,0.0,0.0	0.351,0.351,1.0,1.0	-0.675
8559	ENSMUSG00000060913	Trim55	chr3	+	19728417	19728705	19726919	19727161	19745640	19746585	8559	31,126,106,23	39,184,146,64	55187191163	42172185125	198	99	2.75724e-05	0.00318334	0.284,0.255,0.266,0.152	0.396,0.352,0.34,0.395	-0.132
8678	ENSMUSG00000027692	Tnik	chr3	+	28649055	28649142	28648170	28648281	28650220	28650409	8678	6,11,8,6	5,2,2,6	2,25,29,30	1,0,0,0	186	99	1.03557e-08	4.91298e-06	0.39,0.745,0.68,0.347	0.516,1.0,1.0,1.0	-0.339
8770	ENSMUSG00000032534	Cep63	chr9	-	102467526	102467732	102465906	102466186	102471706	102471793	8770	0,0,1,1	3,1,1,3	1,3,1,4	0,0,0,0	198	99	2.22045e-16	7.90072e-13	0.0,0.0,0.333,0.143	1.0,1.0,1.0,1.0	-0.881
9203	ENSMUSG00000032826	Ank2	chr3	-	126724209	126724302	126723646	126723730	126726586	126726875	9203	4,19,19,4	28,29,23,24	31,37,44,78	27,45,35,61	192	99	7.80968e-05	0.00713858	0.069,0.253,0.299,0.079	0.372,0.298,0.393,0.397	-0.19
9277	ENSMUSG00000036555	Iqce	chr5	-	140660832	140661003	140660091	140660115	140663170	140663261	9277	9,9,8,14	4,2,0,1	10,13,15,12	0,0,0,0	198	99	0.000948867	0.044832	0.529,0.692,1.0,0.875	1.0,1.0,1.0,1.0	-0.226
9289	ENSMUSG00000053819	Camk2d	chr3	+	126596585	126596618	126595365	126595410	126604287	126604336	9289	4,18,12,3	45,65,46,56	18,22,40,38	47,52,60,110	132	99	2.46455e-05	0.00290694	0.062,0.172,0.164,0.039	0.223,0.241,0.333,0.206	-0.141
9672	ENSMUSG00000031631	Cfap97	chr8	+	46617798	46617933	46616751	46616900	46622595	46623477	9672	3,1,1,2	4,0,2,1	2,1,2,3	1,1,0,0	198	99	1.99761e-05	0.00245097	0.273,1.0,0.2,0.5	0.5,0.333,1.0,1.0	-0.215
9852	ENSMUSG00000028041	Adam15	chr3	-	89248169	89248244	89247707	89247779	89248814	89248884	9852	0,0,1,11	4,1,2,1	2,2,8,5	0,1,3,0	174	99	0.000371231	0.0220764	0.0,0.0,0.221,0.862	1.0,0.532,0.603,1.0	-0.513
9872	ENSMUSG00000089917	Uckl1	chr2	-	181214262	181214279	181212292	181212391	181214866	181214928	9872	5,6,11,5	2,3,2,2	8,10,10,2	1,0,0,0	116	99	1.48676e-05	0.0019121	0.681,0.631,0.824,0.681	0.872,1.0,1.0,1.0	-0.264
9950	ENSMUSG00000061981	Flot2	chr11	+	77944188	77944279	77940303	77940385	77946582	77946706	9950	4,4,4,1	2,2,0,2	8,8,10,7	0,0,1,0	190	99	0.000326598	0.0200938	0.51,0.51,1.0,0.207	1.0,1.0,0.839,1.0	-0.403
9974	ENSMUSG00000053702	Nebl	chr2	-	17375269	17375362	17355565	17355622	17378995	17379167	9974	14,58,46,15	5,2,1,8	53,101,102,83	2,2,1,2	192	99	0.000216456	0.014764	0.591,0.937,0.96,0.492	0.932,0.963,0.981,0.955	-0.213
10046	ENSMUSG00000057230	Aak1	chr6	+	86963245	86963356	86944250	86944355	86972821	86974604	10046	1,1,2,3	17,10,7,19	5,6,3,7	3,8,6,17	198	99	0.00025334	0.0165907	0.029,0.048,0.125,0.073	0.455,0.273,0.2,0.171	-0.206
10570	ENSMUSG00000026657	Frmd4a	chr2	+	4612809	4612881	4610780	4610877	4615777	4618852	10570	3,9,4,1	31,7,11,19	4,8,13,13	6,11,11,9	171	99	0.00108426	0.0491535	0.053,0.427,0.174,0.03	0.278,0.296,0.406,0.455	-0.188
10589	ENSMUSG00000041718	Alg13	chrX	+	143147931	143147971	143146860	143147103	143150894	143150935	10589	0,1,0,2	6,2,1,3	2,3,1,2	1,1,2,0	139	99	5.16596e-05	0.00520227	0.0,0.263,0.0,0.322	0.588,0.681,0.263,1.0	-0.487
10603	ENSMUSG00000061904	Slc25a3	chr10	-	90958068	90958193	90957783	90957905	90959419	90959568	10603	52,28,117,40	129,25,69,62	98,265,215,94	54,40,37,31	198	99	7.2134e-08	2.61015e-05	0.168,0.359,0.459,0.244	0.476,0.768,0.744,0.603	-0.34
10715	ENSMUSG00000028078	Dclk2	chr3	-	86696715	86696797	86694655	86694719	86699301	86699418	10715	3,0,3,4	3,3,1,1	3,3,2,4	1,0,1,0	181	99	1.81272e-05	0.00224998	0.354,0.0,0.621,0.686	0.621,1.0,0.522,1.0	-0.37
10721	ENSMUSG00000041966	Dcaf17	chr2	+	70908817	70908923	70908403	70908508	70912254	70912397	10721	12,14,7,14	0,5,1,3	4,16,8,13	0,0,0,2	198	99	1.47838e-05	0.0019121	1.0,0.583,0.778,0.7	1.0,1.0,1.0,0.765	-0.176
10921	ENSMUSG00000027799	Nbea	chr3	-	55901468	55901477	55899754	55899935	55907907	55908061	10921	4,12,9,7	7,1,4,5	5,4,7,10	0,0,0,0	108	99	2.05072e-09	1.18326e-06	0.344,0.917,0.673,0.562	1.0,1.0,1.0,1.0	-0.376
10933	ENSMUSG00000037685	Atp8a1	chr5	-	67913992	67914037	67908355	67908428	67918456	67918545	10933	3,4,7,2	19,2,2,22	7,7,10,15	0,0,1,5	144	99	1.38479e-05	0.00187318	0.098,0.579,0.706,0.059	1.0,1.0,0.873,0.673	-0.526
11339	ENSMUSG00000055322	Tns1	chr1	-	73975056	73975095	73967070	73967269	73976383	73976476	11339	37,44,60,27	42,9,18,37	48,119,93,59	7,12,8,11	138	99	1.39239e-05	0.00187318	0.387,0.778,0.705,0.344	0.831,0.877,0.893,0.794	-0.295
11598	ENSMUSG00000026414	Tnnt2	chr1	+	135769752	135769764	135769638	135769649	135773292	135773382	11598	43,141,83,62	173445339260	218599735961	424115013881604	111	99	2.39364e-13	5.67798e-10	0.181,0.22,0.179,0.175	0.314,0.317,0.321,0.348	-0.136
11644	ENSMUSG00000028580	Pum1	chr4	+	130471000	130471105	130468773	130468867	130474288	130474440	11644	52,43,46,43	2,6,2,2	28,43,33,38	0,1,0,0	198	99	5.66066e-05	0.0056209	0.929,0.782,0.92,0.915	1.0,0.956,1.0,1.0	-0.102
11650	ENSMUSG00000047909	Ankrd16	chr2	+	11789933	11790071	11789101	11789263	11791034	11791113	11650	11,9,24,11	25,18,12,28	17,27,36,50	10,17,17,11	198	99	0.000275581	0.0177745	0.18,0.2,0.5,0.164	0.459,0.443,0.514,0.694	-0.266
11749	ENSMUSG00000039844	Rapgef1	chr2	+	29600167	29600320	29597209	29597412	29612235	29612321	11749	3,11,9,3	43,33,19,36	13,27,22,18	15,24,16,39	198	99	4.13586e-07	0.000111684	0.034,0.143,0.191,0.04	0.302,0.36,0.407,0.188	-0.212
11877	ENSMUSG00000051510	Mafg	chr11	-	120520811	120520842	120520643	120520707	120521313	120521462	11877	0,1,0,0	6,5,10,4	0,3,1,7	2,9,1,3	130	99	1.44094e-05	0.00188727	0.0,0.132,0.0,0.0	0.0,0.202,0.432,0.64	-0.285
11922	ENSMUSG00000027642	Rpn2	chr2	+	157165142	157165190	157163662	157163792	157167630	157167655	11922	24,66,34,39	314182106245	34,68,63,66	102,88,111,213	147	99	5.96332e-06	0.0010104	0.049,0.196,0.178,0.097	0.183,0.342,0.277,0.173	-0.114
12032	ENSMUSG00000041633	Kctd12b	chrX	-	152478619	152478674	152468149	152472693	152479080	152479276	12032	5,11,9,14	3,3,4,5	3,15,14,17	1,0,2,1	154	99	0.000161619	0.0122216	0.517,0.702,0.591,0.643	0.659,1.0,0.818,0.916	-0.235
12039	ENSMUSG00000042772	Smg7	chr1	-	152718980	152719130	152717263	152717344	152719786	152720158	12039	15,33,16,10	38,32,26,58	17,42,55,56	27,17,26,33	198	99	7.302e-05	0.00689781	0.165,0.34,0.235,0.079	0.239,0.553,0.514,0.459	-0.237
12099	ENSMUSG00000061816	Myl1	chr1	-	66973404	66973432	66969344	66969488	66973676	66973701	12099	1,1,0,0	3,10,9,4	8,2,3,5	22,11,4,20	127	99	2.65603e-05	0.00311558	0.206,0.072,0.0,0.0	0.221,0.124,0.369,0.163	-0.15
12114	ENSMUSG00000026466	Tor1aip1	chr1	-	155895713	155895769	155893963	155894005	155898045	155898126	12114	14,7,12,0	21,17,15,51	14,28,10,9	0,0,19,13	155	99	0.00017819	0.0129394	0.299,0.208,0.338,0.0	1.0,1.0,0.252,0.307	-0.428
12673	ENSMUSG00000038495	Otud7b	chr3	+	96037541	96037654	96011838	96012131	96043784	96043935	12673	7,5,5,6	6,0,0,3	6,7,12,2	0,0,1,1	198	99	0.00101803	0.0472477	0.368,1.0,1.0,0.5	1.0,1.0,0.857,0.5	-0.122
12729	ENSMUSG00000030022	Adamts9	chr6	-	92800327	92800495	92793450	92793624	92826272	92826449	12729	44,32,26,38	7,5,4,3	18,33,40,60	0,0,0,4	198	99	1.05719e-05	0.00155654	0.759,0.762,0.765,0.864	1.0,1.0,1.0,0.882	-0.183
12772	ENSMUSG00000058013	Septin11	chr5	+	93321331	93321396	93315358	93315546	93323262	93324306	12772	0,0,3,0	3,8,2,1	1,6,2,4	0,0,6,5	164	99	0.000176652	0.0128979	0.0,0.0,0.475,0.0	1.0,1.0,0.168,0.326	-0.505
12803	ENSMUSG00000026131	Dst	chr1	+	34340941	34341013	34338801	34338919	34341910	34342113	12803	28,58,67,30	30,30,32,26	64,99,140,131	20,23,31,35	171	99	3.24429e-06	0.00058697	0.351,0.528,0.548,0.4	0.649,0.714,0.723,0.684	-0.236
13183	ENSMUSG00000109394	A230057D06Rik	chr7	-	61566306	61566484	61563837	61564119	61575058	61575168	13183	12,5,7,15	4,0,1,2	2,3,1,7	0,0,0,0	198	99	0.000874104	0.04222	0.6,1.0,0.778,0.789	1.0,1.0,1.0,1.0	-0.208
13202	ENSMUSG00000045576	St7l	chr3	+	104788239	104788279	104782142	104782258	104790108	104790187	13202	0,2,0,0	11,11,8,4	3,1,5,2	6,17,17,15	139	99	0.000220038	0.0149605	0.0,0.115,0.0,0.0	0.263,0.04,0.173,0.087	-0.112
13399	ENSMUSG00000026014	Raph1	chr1	-	60549575	60549650	60542676	60542754	60564750	60565259	13399	16,45,20,12	41,43,24,38	23,35,47,52	18,21,32,45	174	99	0.000522738	0.0283968	0.182,0.373,0.322,0.152	0.421,0.487,0.455,0.397	-0.183
13400	ENSMUSG00000026014	Raph1	chr1	-	60558138	60558219	60542676	60542754	60564750	60565259	13400	3,16,12,6	41,43,24,38	12,22,30,23	18,21,32,45	180	99	2.15837e-05	0.00258871	0.039,0.17,0.216,0.08	0.268,0.366,0.34,0.219	-0.172
13410	ENSMUSG00000026305	Lrrfip1	chr1	+	91030968	91031040	91028906	91029032	91032848	91033019	13410	117270235122	27,8,3,33	136363384461	4,3,9,17	171	99	1.40706e-05	0.00187366	0.715,0.951,0.978,0.682	0.952,0.986,0.961,0.94	-0.128
13421	ENSMUSG00000027985	Lef1	chr3	+	130984671	130984755	130982983	130983074	130986777	130986900	13421	42,6,1,12	6,3,0,5	2,1,2,5	0,1,0,0	183	99	3.61626e-05	0.00395916	0.791,0.52,1.0,0.565	1.0,0.351,1.0,1.0	-0.119
13440	ENSMUSG00000035504	Reep6	chr10	+	80170546	80170627	80169799	80169968	80170943	80172274	13440	0,1,1,0	5,1,1,8	1,2,4,1	0,1,1,0	180	99	2.78226e-09	1.52304e-06	0.0,0.355,0.355,0.0	1.0,0.524,0.688,1.0	-0.625
13586	ENSMUSG00000028745	Capzb	chr4	+	139016171	139016284	139015066	139015143	139018313	139019069	13586	117358298152	331141112333	219454518443	91,88,92,195	198	99	0.000474123	0.0267779	0.15,0.559,0.571,0.186	0.546,0.721,0.738,0.532	-0.268
13779	ENSMUSG00000039262	Prrc2b	chr2	+	32119274	32119356	32116956	32117048	32120622	32121174	13779	97,93,113,94	53,22,19,43	89154145133	18,12,13,15	181	99	2.03483e-05	0.00248238	0.5,0.698,0.765,0.545	0.73,0.875,0.859,0.829	-0.196
14069	ENSMUSG00000055296	Tmem245	chr4	-	56922386	56922410	56916701	56916806	56923338	56923508	14069	4,10,8,3	7,3,2,3	3,13,7,24	1,0,1,3	123	99	0.000378711	0.0224586	0.315,0.728,0.763,0.446	0.707,1.0,0.849,0.866	-0.292
14142	ENSMUSG00000033671	Cep350	chr1	-	155762881	155763004	155761652	155761852	155770339	155770343	14142	2,2,1,3	16,3,2,6	3,12,9,14	1,5,5,6	198	99	1.91268e-06	0.000378091	0.059,0.25,0.2,0.2	0.6,0.545,0.474,0.538	-0.362
14170	ENSMUSG00000066456	Hmgn3	chr9	-	82992840	82992927	82992000	82992482	82993045	82993159	14170	2,8,6,5	59,34,20,51	6,12,26,24	9,16,22,42	186	99	2.95854e-10	2.52647e-07	0.018,0.111,0.138,0.05	0.262,0.285,0.386,0.233	-0.212
14272	ENSMUSG00000041921	Metap1d	chr2	+	71345980	71346144	71342469	71342512	71354145	71354193	14272	13,17,8,9	1,3,0,4	12,47,13,50	1,0,0,0	198	99	0.000150424	0.0115935	0.867,0.739,1.0,0.529	0.857,1.0,1.0,1.0	-0.181
14273	ENSMUSG00000041921	Metap1d	chr2	+	71352876	71352974	71342469	71342512	71354145	71354193	14273	0,8,5,6	1,3,0,4	20,23,15,52	1,0,0,0	197	99	0.000105772	0.00895146	0.0,0.573,1.0,0.43	0.91,1.0,1.0,1.0	-0.477
14356	ENSMUSG00000022637	Cblb	chr16	+	51852540	51852622	51851925	51852048	51853371	51853553	14356	1,1,3,3	3,0,2,2	2,4,3,7	0,2,1,0	181	99	0.000385496	0.0227976	0.154,1.0,0.451,0.451	1.0,0.522,0.621,1.0	-0.272
14641	ENSMUSG00000037110	Ralgapa2	chr2	-	146260281	146260422	146254653	146254788	146263512	146263677	14641	0,6,3,0	5,4,4,4	2,9,6,14	1,2,3,7	198	99	0.000776132	0.0386239	0.0,0.429,0.273,0.0	0.5,0.692,0.5,0.5	-0.373
14729	ENSMUSG00000027680	Fxr1	chr3	+	34119122	34119203	34118267	34118468	34122309	34122401	14729	53,155,109,65	48,32,24,35	96201246213	15,11,18,12	180	99	2.25195e-08	9.81163e-06	0.378,0.727,0.714,0.505	0.779,0.91,0.883,0.907	-0.289
14730	ENSMUSG00000027680	Fxr1	chr3	+	34119122	34119203	34118267	34118468	34123065	34123491	14730	26,91,58,33	50,57,42,65	49,97,139,146	34,29,39,36	180	99	1.41299e-05	0.00187366	0.222,0.468,0.432,0.218	0.442,0.648,0.662,0.69	-0.276
14731	ENSMUSG00000027680	Fxr1	chr3	+	34122309	34122401	34118267	34118468	34123065	34123491	14731	107,140,107,96	50,57,42,65	80140195197	34,29,39,36	191	99	0.000223063	0.0149754	0.526,0.56,0.569,0.434	0.549,0.714,0.722,0.739	-0.159
14751	ENSMUSG00000064080	Fbln2	chr6	+	91236611	91236752	91234706	91234808	91240320	91240455	14751	8,27,8,8	89,143,100,58	70,39,7,78	67,89,65,147	198	99	7.43948e-08	2.64709e-05	0.043,0.086,0.038,0.065	0.343,0.18,0.051,0.21	-0.138
14836	ENSMUSG00000034771	Tle2	chr10	+	81419846	81419923	81418246	81418720	81420436	81420575	14836	6,3,9,1	41,18,37,64	11,10,6,5	10,19,14,25	176	99	9.77336e-05	0.00841337	0.076,0.086,0.12,0.009	0.382,0.228,0.194,0.101	-0.154
14881	ENSMUSG00000037712	Fermt2	chr14	-	45713874	45713907	45713354	45713570	45719888	45720023	14881	49,141,103,56	171,96,81,189	87220270300	70104125188	132	99	0.000368378	0.0219679	0.177,0.524,0.488,0.182	0.482,0.613,0.618,0.545	-0.222
14900	ENSMUSG00000016921	Srsf6	chr2	+	162774734	162774899	162773913	162774062	162775345	162775429	14900	4,3,4,4	129,5,46,91	7,11,20,9	33,53,30,12	198	99	8.63171e-08	2.92505e-05	0.015,0.231,0.042,0.022	0.096,0.094,0.25,0.273	-0.101
15108	ENSMUSG00000013629	Cad	chr5	+	31232814	31232865	31232432	31232529	31233152	31233197	15108	8,4,14,15	63,7,20,48	18,14,10,6	11,7,8,4	150	99	9.02013e-07	0.000209316	0.077,0.274,0.316,0.171	0.519,0.569,0.452,0.497	-0.3
15253	ENSMUSG00000027806	Tsc22d2	chr3	+	58335648	58335720	58322135	58325034	58366751	58366803	15253	8,16,8,6	42,59,38,35	6,16,17,18	12,28,35,40	171	99	0.000802096	0.0395472	0.099,0.136,0.109,0.09	0.224,0.249,0.219,0.207	-0.116
15341	ENSMUSG00000020886	Dlg4	chr11	+	69917748	69917913	69909686	69909775	69921224	69921278	15341	6,5,4,12	1,1,1,4	9,6,8,6	0,0,0,0	198	99	0.000118262	0.00959988	0.75,0.714,0.667,0.6	1.0,1.0,1.0,1.0	-0.317
15534	ENSMUSG00000020788	Atp2a3	chr11	+	72880300	72880373	72879795	72879913	72882514	72883869	15534	18,2,3,11	7,2,0,4	5,7,4,15	1,2,0,0	172	99	0.00046244	0.0263974	0.597,0.365,1.0,0.613	0.742,0.668,1.0,1.0	-0.209
15664	ENSMUSG00000067786	Nnat	chr2	+	157403132	157403208	157402026	157402180	157403461	157404158	15664	55,12,11,55	11,2,1,10	16,12,9,23	3,0,0,1	175	99	0.000786413	0.0390042	0.739,0.772,0.862,0.757	0.751,1.0,1.0,0.929	-0.137
15966	ENSMUSG00000052539	Magi3	chr3	-	103923917	103924008	103920574	103923384	103924816	103924955	15966	22,42,45,35	13,11,6,17	43,64,81,76	3,5,8,4	190	99	8.88566e-06	0.001355	0.469,0.665,0.796,0.518	0.882,0.87,0.841,0.908	-0.263
16008	ENSMUSG00000041926	Rnpep	chr1	-	135200099	135200216	135199266	135199502	135205126	135205275	16008	60,22,17,28	2,2,3,5	15,22,22,28	0,1,0,0	198	99	1.29163e-05	0.00177904	0.938,0.846,0.739,0.737	1.0,0.917,1.0,1.0	-0.164
16044	ENSMUSG00000083844	Ube2d-ps	chr11	+	5732184	5732357	5730205	5730635	5733891	5734710	16044	3,13,8,6	0,5,5,0	8,26,9,17	1,0,0,0	198	99	1.5552e-05	0.00197631	1.0,0.565,0.444,1.0	0.8,1.0,1.0,1.0	-0.198
16083	ENSMUSG00000011958	Bnip2	chr9	+	69911587	69911623	69910850	69910949	69914345	69915599	16083	125,136,107,99	140,57,44,110	124166186298	41,44,49,91	135	99	9.75969e-05	0.00841337	0.396,0.636,0.641,0.398	0.689,0.735,0.736,0.706	-0.199
16191	ENSMUSG00000049580	Tsku	chr7	-	98002683	98002823	97999874	98002337	98008564	98008674	16191	1,1,2,2	1,1,1,2	1,2,1,3	0,1,0,0	198	99	7.52289e-07	0.000180456	0.333,0.333,0.5,0.333	1.0,0.5,1.0,1.0	-0.5
16229	ENSMUSG00000064302	Clasp1	chr1	+	118474610	118474679	118473122	118473186	118475385	118475388	16229	0,1,1,2	21,15,15,21	1,3,3,7	3,22,14,18	168	99	0.000465756	0.0265158	0.0,0.038,0.038,0.053	0.164,0.074,0.112,0.186	-0.102
16326	ENSMUSG00000019943	Atp2b1	chr10	+	98855139	98855226	98854576	98854759	98858669	98859431	16326	6,28,35,19	84,29,21,59	21,44,51,65	21,19,19,37	186	99	8.25314e-05	0.00734152	0.037,0.339,0.47,0.146	0.347,0.552,0.588,0.483	-0.245
16327	ENSMUSG00000019943	Atp2b1	chr10	+	98855139	98855293	98854576	98854759	98858669	98859317	16327	3,10,10,5	84,29,21,59	13,20,21,27	21,19,19,37	198	99	4.13881e-10	3.39844e-07	0.018,0.147,0.192,0.041	0.236,0.345,0.356,0.267	-0.202
16433	ENSMUSG00000028899	Taf12	chr4	+	132009304	132009389	132001726	132001798	132010104	132010356	16433	0,1,0,1	8,5,7,6	1,4,4,2	2,8,9,7	184	99	0.000109092	0.00909767	0.0,0.097,0.0,0.082	0.212,0.212,0.193,0.133	-0.143
16551	ENSMUSG00000036501	Fam13b	chr18	-	34631020	34631212	34630386	34630599	34632738	34632905	16551	42,23,22,36	6,3,3,3	23,19,29,33	0,0,0,4	198	99	0.000647423	0.0331459	0.778,0.793,0.786,0.857	1.0,1.0,1.0,0.805	-0.148
16834	ENSMUSG00000057378	Ryr3	chr2	-	112478656	112478743	112477263	112477464	112479617	112479789	16834	7,16,11,3	5,0,0,3	59,14,3,25	1,0,1,0	186	99	0.00101582	0.0472477	0.427,1.0,1.0,0.347	0.969,1.0,0.615,1.0	-0.202
17193	ENSMUSG00000034101	Ctnnd1	chr2	-	84454613	84454793	84452354	84452426	84480749	84481089	17193	59,18,56,45	44,14,3,34	40,55,47,64	4,2,2,6	198	99	1.01667e-05	0.00151782	0.401,0.391,0.903,0.398	0.833,0.932,0.922,0.842	-0.359
17194	ENSMUSG00000034101	Ctnnd1	chr2	-	84454613	84454902	84452354	84452426	84480749	84480854	17194	104,97,112,86	44,14,3,34	72,77,81,115	4,2,2,6	198	99	1.15763e-05	0.00164762	0.542,0.776,0.949,0.558	0.9,0.951,0.953,0.906	-0.221
17196	ENSMUSG00000034101	Ctnnd1	chr2	-	84456363	84456481	84454613	84454902	84480749	84481020	17196	16,27,45,13	45,79,56,41	34,40,77,111	32,22,34,52	198	99	1.0931e-10	1.01464e-07	0.151,0.146,0.287,0.137	0.347,0.476,0.531,0.516	-0.287
17198	ENSMUSG00000078517	Emc1	chr4	+	139091641	139091650	139090967	139091090	139092505	139092705	17198	8,19,19,13	8,8,10,15	18,25,34,31	3,3,7,4	108	99	1.09477e-05	0.00158994	0.478,0.685,0.635,0.443	0.846,0.884,0.817,0.877	-0.296
17294	ENSMUSG00000046753	Ccdc66	chr14	-	27227594	27227620	27222197	27222639	27228607	27228672	17294	6,5,2,3	1,3,2,1	2,2,3,5	0,0,0,2	125	99	0.000597436	0.0312614	0.826,0.569,0.442,0.704	1.0,1.0,1.0,0.664	-0.281
17337	ENSMUSG00000040648	Ppip5k2	chr1	-	97644266	97644329	97640728	97640869	97647558	97647631	17337	8,33,28,25	29,42,52,45	10,69,73,85	13,51,63,74	162	99	0.000179864	0.0129727	0.144,0.324,0.248,0.253	0.32,0.453,0.415,0.412	-0.158
17485	ENSMUSG00000030849	Fgfr2	chr7	-	129800148	129800293	129797901	129798104	129801487	129801635	17485	17,8,10,11	51,0,0,49	8,6,3,7	1,0,0,0	198	99	1.21993e-05	0.00172479	0.143,1.0,1.0,0.101	0.8,1.0,1.0,1.0	-0.389
17605	ENSMUSG00000028273	Pdlim5	chr3	-	141990557	141990677	141988729	141988873	142009703	142009740	17605	17,69,49,22	2,9,9,5	42,66,113,104	2,2,4,5	198	99	6.3942e-05	0.00614909	0.81,0.793,0.731,0.688	0.913,0.943,0.934,0.912	-0.17
17642	ENSMUSG00000053617	Sh3pxd2a	chr19	-	47308714	47308759	47302473	47302605	47331878	47331907	17642	17,19,15,12	17,9,12,10	8,20,22,24	0,0,0,18	144	99	3.78958e-05	0.00412774	0.407,0.592,0.462,0.452	1.0,1.0,1.0,0.478	-0.391
17648	ENSMUSG00000034354	Mtmr3	chr11	-	4434670	4434697	4432751	4432939	4435362	4435451	17648	1,10,7,3	31,32,24,23	6,18,10,18	16,20,33,28	126	99	0.000976397	0.045713	0.025,0.197,0.186,0.093	0.228,0.414,0.192,0.336	-0.167
17843	ENSMUSG00000031864	Ints10	chr8	+	69277703	69277781	69274808	69274902	69279928	69280153	17843	0,2,1,0	40,23,12,31	3,2,5,1	9,12,8,15	177	99	0.000179286	0.0129727	0.0,0.046,0.045,0.0	0.157,0.085,0.259,0.036	-0.112
18054	ENSMUSG00000038388	Pals2	chr6	+	50153856	50153898	50140401	50140629	50155368	50155500	18054	12,40,32,14	25,14,7,16	32,65,60,60	6,5,6,8	141	99	1.78256e-05	0.0022255	0.252,0.667,0.762,0.381	0.789,0.901,0.875,0.84	-0.336
18423	ENSMUSG00000040407	Akap9	chr5	+	4054802	4054943	4053560	4053782	4055409	4055513	18423	23,27,13,20	14,1,0,6	10,19,24,57	0,0,0,0	198	99	5.67699e-08	2.15958e-05	0.451,0.931,1.0,0.625	1.0,1.0,1.0,1.0	-0.248
18771	ENSMUSG00000039033	Tasp1	chr2	-	139827048	139827128	139818451	139819633	139837992	139838077	18771	15,12,4,11	3,1,3,5	10,8,3,24	0,0,0,0	179	99	1.00148e-08	4.85923e-06	0.734,0.869,0.424,0.549	1.0,1.0,1.0,1.0	-0.356
18873	ENSMUSG00000058806	Col13a1	chr10	-	61731112	61731139	61729812	61729839	61732124	61732151	18873	33,3,6,27	13,0,0,10	4,6,2,1	0,0,0,0	126	99	2.01424e-07	5.97251e-05	0.666,1.0,1.0,0.68	1.0,1.0,1.0,1.0	-0.163
18920	ENSMUSG00000024924	Vldlr	chr19	+	27223992	27224076	27222934	27223081	27224409	27224490	18920	28,45,51,30	25,38,43,30	47,86,118,138	27,37,45,53	183	99	1.2749e-05	0.00177098	0.377,0.39,0.391,0.351	0.485,0.557,0.587,0.585	-0.176
18934	ENSMUSG00000045103	Dmd	chrX	+	84241109	84241141	84234215	84234308	84246076	84246104	18934	16,19,35,18	26,19,11,25	30,37,34,56	11,7,11,21	131	99	0.00103007	0.0475996	0.317,0.43,0.706,0.352	0.673,0.8,0.7,0.668	-0.259
19276	ENSMUSG00000027506	Tpd52	chr3	-	9008610	9008637	9000051	9000100	9009670	9009772	19276	1,4,3,5	34,21,25,27	5,8,10,10	10,15,17,10	126	99	2.30187e-06	0.000438774	0.023,0.13,0.086,0.127	0.282,0.295,0.316,0.44	-0.242
19308	ENSMUSG00000028923	Necap2	chr4	-	140798891	140799006	140797392	140797544	140799839	140799948	19308	2,4,2,1	67,16,11,58	7,2,13,12	17,13,18,18	198	99	8.75124e-09	4.34489e-06	0.015,0.111,0.083,0.009	0.171,0.071,0.265,0.25	-0.135
19309	ENSMUSG00000028923	Necap2	chr4	-	140798891	140799028	140797366	140797544	140799839	140799948	19309	2,4,3,1	67,16,11,58	7,2,12,13	17,13,18,18	198	99	4.66573e-08	1.84461e-05	0.015,0.111,0.12,0.009	0.171,0.071,0.25,0.265	-0.126
19381	ENSMUSG00000023805	Synj2	chr17	+	6079958	6080109	6078693	6078861	6082971	6083084	19381	3,17,11,11	1,3,4,1	2,16,11,9	0,1,0,1	198	99	0.000107502	0.00900021	0.6,0.739,0.579,0.846	1.0,0.889,1.0,0.818	-0.236
19382	ENSMUSG00000023805	Synj2	chr17	+	6079974	6080109	6078693	6078861	6082971	6083084	19382	10,21,18,14	1,3,4,1	8,30,27,15	0,1,0,1	198	99	0.000136311	0.0106596	0.833,0.778,0.692,0.875	1.0,0.938,1.0,0.882	-0.16
19481	ENSMUSG00000033044	Dhrs7c	chr11	+	67691464	67691629	67689523	67689605	67691955	67692165	19481	0,0,1,0	1,3,4,2	1,3,5,5	6,15,10,12	198	99	9.08583e-05	0.00791936	0.0,0.0,0.111,0.0	0.077,0.091,0.2,0.172	-0.107
19528	ENSMUSG00000075040	Zfp408	chr2	-	91479280	91479371	91478360	91478422	91479495	91479770	19528	2,0,0,0	2,1,2,5	3,1,3,2	0,0,5,0	190	99	7.13145e-07	0.000173011	0.343,0.0,0.0,0.0	1.0,1.0,0.238,1.0	-0.724
19640	ENSMUSG00000057421	Las1l	chrX	-	94991003	94991054	94990472	94990679	94991375	94991461	19640	6,17,11,7	24,20,13,19	10,25,25,28	6,12,23,19	150	99	0.000579445	0.0306202	0.142,0.359,0.358,0.196	0.524,0.579,0.418,0.493	-0.24
19933	ENSMUSG00000028906	Epb41	chr4	-	131690234	131690297	131684930	131685130	131695098	131695286	19933	46,30,39,56	25,16,9,30	73,61,61,159	9,5,7,9	162	99	9.3934e-11	1.0027e-07	0.529,0.534,0.726,0.533	0.832,0.882,0.842,0.915	-0.287
20051	ENSMUSG00000042790	Rnf214	chr9	-	45811043	45811554	45809729	45809789	45816103	45816217	20051	47,30,33,51	5,1,4,4	25,38,32,66	0,3,0,0	198	99	0.0001065	0.00895146	0.825,0.938,0.805,0.864	1.0,0.864,1.0,1.0	-0.108
20052	ENSMUSG00000042790	Rnf214	chr9	-	45811508	45811554	45809729	45809789	45816103	45816217	20052	6,5,8,6	5,1,4,4	4,10,7,11	0,3,0,0	145	99	1.39508e-05	0.00187318	0.45,0.773,0.577,0.506	1.0,0.695,1.0,1.0	-0.347
20229	ENSMUSG00000043323	Fbrsl1	chr5	-	110524267	110524336	110524118	110524148	110525222	110525273	20229	12,15,26,27	4,0,1,5	17,30,37,32	0,0,2,0	168	99	0.000128126	0.0102066	0.639,1.0,0.939,0.761	1.0,1.0,0.916,1.0	-0.144
20981	ENSMUSG00000037533	Rapgef6	chr11	+	54562480	54562504	54559439	54559563	54567020	54567241	20981	1,3,2,4	34,19,5,21	1,10,7,7	4,6,13,15	123	99	0.000343145	0.0208712	0.023,0.113,0.244,0.133	0.168,0.573,0.302,0.273	-0.201
21005	ENSMUSG00000092544	Gm20422	chr8	-	70196841	70196902	70195833	70196260	70197110	70197237	21005	4,3,0,1	5,6,2,4	3,6,6,7	0,0,0,0	160	99	0	0	0.331,0.236,0.0,0.134	1.0,1.0,1.0,1.0	-0.825
21189	ENSMUSG00000037519	Ppfia1	chr7	-	144068608	144068683	144068177	144068261	144069722	144069857	21189	7,14,11,5	22,8,11,19	5,25,31,25	3,11,5,12	174	99	0.00021358	0.0146145	0.153,0.499,0.363,0.13	0.487,0.564,0.779,0.542	-0.307
21430	ENSMUSG00000029106	Add1	chr5	+	34786479	34786516	34785758	34785857	34787813	34789649	21430	29,81,75,42	187136108221	50129144176	95,91,111,217	136	99	2.21672e-05	0.00264384	0.101,0.302,0.336,0.122	0.277,0.508,0.486,0.371	-0.195
21431	ENSMUSG00000029106	Add1	chr5	+	34786482	34786516	34785758	34785857	34787813	34788160	21431	18,37,41,18	187136108221	26,64,78,83	95,91,111,217	133	99	8.07185e-07	0.000191473	0.067,0.168,0.22,0.057	0.169,0.344,0.343,0.222	-0.142
21632	ENSMUSG00000030557	Mef2a	chr7	-	66894268	66894292	66890061	66890188	66901404	66901490	21632	29,72,60,41	51,79,81,79	53129121115	48,53,64,95	123	99	9.75363e-06	0.00146641	0.314,0.423,0.374,0.295	0.471,0.662,0.603,0.493	-0.206
21694	ENSMUSG00000015937	Macroh2a1	chr13	-	56236064	56236155	56232008	56232098	56237570	56237871	21694	49,75,54,40	213,46,36,186	44,71,68,90	27,24,24,52	190	99	3.93818e-05	0.00426782	0.107,0.459,0.439,0.101	0.459,0.607,0.596,0.474	-0.258
21742	ENSMUSG00000036528	Ppfibp2	chr7	+	107327922	107327955	107326850	107326992	107328345	107328472	21742	1,6,3,2	17,7,2,19	5,10,8,5	1,5,2,7	132	99	0.000574547	0.0304367	0.042,0.391,0.529,0.073	0.789,0.6,0.75,0.349	-0.363
21988	ENSMUSG00000030815	Phkg2	chr7	+	127177146	127177201	127176706	127176818	127178838	127178904	21988	10,17,7,6	7,3,2,2	16,13,17,12	0,0,1,1	154	99	4.01968e-07	0.00011145	0.479,0.785,0.692,0.659	1.0,1.0,0.916,0.885	-0.296
22343	ENSMUSG00000054808	Actn4	chr7	-	28609327	28609413	28606396	28606489	28610914	28611000	22343	27,55,60,25	201,91,54,145	56100125102	61,67,81,132	185	99	6.0688e-06	0.00102018	0.067,0.244,0.373,0.084	0.329,0.444,0.452,0.293	-0.188
22473	ENSMUSG00000029516	Cit	chr5	+	116125746	116125791	116124952	116125122	116126214	116126295	22473	9,10,14,11	4,3,1,3	5,11,8,10	1,1,1,0	144	99	0.000746469	0.0373217	0.607,0.696,0.906,0.716	0.775,0.883,0.846,1.0	-0.145
22840	ENSMUSG00000003269	Cyth2	chr7	-	45458153	45458156	45457796	45457873	45459550	45459662	22840	46,55,49,48	34,18,5,31	32,62,74,107	6,6,7,18	102	99	0.000237523	0.0157011	0.568,0.748,0.905,0.6	0.838,0.909,0.911,0.852	-0.172
22858	ENSMUSG00000051048	P4ha3	chr7	+	99962412	99962572	99959993	99960058	99966248	99966317	22858	3,0,13,1	2,1,1,2	7,14,20,17	0,0,0,0	198	99	0.00010623	0.00895146	0.429,0.0,0.867,0.2	1.0,1.0,1.0,1.0	-0.626
22859	ENSMUSG00000051048	P4ha3	chr7	+	99963814	99963877	99959993	99960058	99966248	99966317	22859	2,4,2,3	2,1,1,2	4,10,6,8	0,0,0,0	162	99	0.000272653	0.017639	0.379,0.71,0.55,0.478	1.0,1.0,1.0,1.0	-0.471
22924	ENSMUSG00000040268	Plekha1	chr7	+	130511317	130511388	130510065	130510155	130512561	130512893	22924	10,11,6,12	6,0,0,4	9,24,35,35	0,0,0,1	170	99	2.83431e-05	0.00325321	0.493,1.0,1.0,0.636	1.0,1.0,1.0,0.953	-0.206
22925	ENSMUSG00000040268	Plekha1	chr7	+	130511317	130511465	130510065	130510155	130512561	130515042	22925	12,40,23,21	6,0,0,4	25,39,64,53	0,0,0,1	198	99	0.000121667	0.00980179	0.5,1.0,1.0,0.724	1.0,1.0,1.0,0.964	-0.185
23065	ENSMUSG00000058056	Palld	chr8	-	61987891	61987942	61986387	61986609	61988719	61988818	23065	112,195,186,94	35,16,7,30	180229304216	15,11,9,18	150	99	0.000409307	0.0239177	0.679,0.889,0.946,0.674	0.888,0.932,0.957,0.888	-0.119
23174	ENSMUSG00000001247	Lsr	chr7	-	30661522	30661669	30658577	30658739	30665393	30665513	23174	8,3,7,20	5,4,0,14	5,3,1,9	0,0,0,1	198	99	4.16989e-07	0.000111684	0.444,0.273,1.0,0.417	1.0,1.0,1.0,0.818	-0.421
23220	ENSMUSG00000059119	Nap1l4	chr7	-	143072586	143072622	143067315	143068374	143074120	143074177	23220	97,113,97,97	157,84,77,160	94181200174	61,75,93,107	135	99	2.75853e-05	0.00318334	0.312,0.497,0.48,0.308	0.531,0.639,0.612,0.544	-0.182
23245	ENSMUSG00000019817	Plagl1	chr10	+	12989901	12989964	12989208	12989247	12992453	12992464	23245	5,12,5,8	4,4,3,0	1,6,5,2	1,1,0,0	162	99	0.000200858	0.0139224	0.433,0.647,0.505,1.0	0.379,0.786,1.0,1.0	-0.145
23495	ENSMUSG00000073968	Trim68	chr7	-	102328880	102328903	102328242	102328343	102329343	102329604	23495	1,0,2,1	2,1,2,3	1,7,10,3	1,1,3,3	122	99	0.000930885	0.044316	0.289,0.0,0.448,0.213	0.448,0.85,0.73,0.448	-0.382
23867	ENSMUSG00000020212	Mdm1	chr10	+	117992738	117992768	117988079	117988179	117993099	117993275	23867	10,0,2,5	32,18,16,26	7,6,8,11	5,14,13,14	129	99	0.00023755	0.0157011	0.193,0.0,0.088,0.129	0.518,0.247,0.321,0.376	-0.263
24005	ENSMUSG00000037876	Jmjd1c	chr10	+	67025514	67025628	66993685	66993850	67051048	67051154	24005	25,19,14,22	7,0,3,0	10,30,28,48	0,0,0,0	198	99	3.98463e-05	0.00429636	0.641,1.0,0.7,1.0	1.0,1.0,1.0,1.0	-0.165
24173	ENSMUSG00000071324	Armc2	chr10	-	41884648	41884721	41876325	41876494	41887763	41888019	24173	0,0,0,1	2,2,3,0	3,3,3,6	0,4,0,2	172	99	1.25639e-06	0.0002737	0.0,0.0,0.0,1.0	1.0,0.302,1.0,0.633	-0.484
24325	ENSMUSG00000023951	Vegfa	chr17	-	46333202	46333274	46329783	46329805	46334990	46335020	24325	17,22,31,32	28,7,19,30	34,53,126,147	10,17,18,26	171	99	2.28322e-05	0.00270803	0.26,0.645,0.486,0.382	0.663,0.643,0.802,0.766	-0.275
24327	ENSMUSG00000023951	Vegfa	chr17	-	46333220	46333274	46331916	46332048	46334990	46335020	24327	11,21,22,26	80,69,63,62	28,35,86,118	77,93,110,127	153	99	0.000613989	0.0318157	0.082,0.165,0.184,0.213	0.19,0.196,0.336,0.375	-0.113
24392	ENSMUSG00000025404	R3hdm2	chr10	+	127300999	127301053	127300850	127300882	127307636	127307869	24392	8,12,16,9	71,37,55,63	13,22,32,24	27,55,50,54	153	99	3.52695e-05	0.00388128	0.068,0.173,0.158,0.085	0.238,0.206,0.293,0.223	-0.119
24466	ENSMUSG00000019856	Fam184a	chr10	-	53523078	53523225	53517040	53517158	53523667	53523852	24466	12,10,7,6	4,1,1,2	5,11,12,16	1,0,1,0	198	99	0.000160341	0.0121819	0.6,0.833,0.778,0.6	0.714,1.0,0.857,1.0	-0.19
25088	ENSMUSG00000032497	Lrrfip2	chr9	+	111036864	111036957	111034822	111034915	111043208	111043341	25088	19,60,49,36	25,18,4,26	37,96,128,132	4,9,9,10	192	99	6.38401e-05	0.00614909	0.282,0.632,0.863,0.417	0.827,0.846,0.88,0.872	-0.308
25232	ENSMUSG00000069895	Atxn1l	chr8	-	110462091	110462157	110461936	110461995	110464262	110464371	25232	7,5,5,7	4,0,2,3	1,3,6,6	0,0,1,0	165	99	1.05126e-06	0.000236245	0.512,1.0,0.6,0.583	1.0,1.0,0.783,1.0	-0.272
25404	ENSMUSG00000031904	Slc7a6	chr8	+	106906118	106906292	106905733	106905919	106916248	106916374	25404	35,24,28,33	11,3,3,3	10,20,16,29	0,0,0,0	198	99	4.17093e-09	2.17184e-06	0.614,0.8,0.824,0.846	1.0,1.0,1.0,1.0	-0.229
25509	ENSMUSG00000097039	Pvt1	chr15	+	62047676	62047775	62047315	62047397	62114022	62114150	25509	1,0,0,0	2,2,1,4	2,1,4,1	1,2,3,5	198	99	0.000394526	0.0232672	0.2,0.0,0.0,0.0	0.5,0.2,0.4,0.091	-0.248
26241	ENSMUSG00000017421	Zfp207	chr11	+	80294190	80294234	80293471	80293537	80294426	80294488	26241	7,8,7,7	4,4,0,0	2,6,6,3	0,0,0,0	143	99	0.000236277	0.0157011	0.548,0.581,1.0,1.0	1.0,1.0,1.0,1.0	-0.218
26250	ENSMUSG00000046794	Ppp1r3b	chr8	+	35843720	35843907	35842911	35842959	35851137	35855288	26250	10,3,8,9	4,1,3,2	7,9,12,4	0,0,1,2	198	99	0.000527819	0.0285276	0.556,0.6,0.571,0.692	1.0,1.0,0.857,0.5	-0.235
26317	ENSMUSG00000043251	Exoc3l	chr8	-	106021891	106022067	106021596	106021816	106022257	106022338	26317	13,6,9,11	5,1,1,7	8,4,7,6	0,0,0,1	198	99	5.23203e-07	0.000132975	0.565,0.75,0.818,0.44	1.0,1.0,1.0,0.75	-0.294
26390	ENSMUSG00000025912	Mybl1	chr1	-	9741803	9741983	9737639	9740237	9742436	9742541	26390	4,4,9,10	6,2,0,2	2,6,11,6	0,0,1,0	198	99	2.05861e-06	0.000403204	0.25,0.5,1.0,0.714	1.0,1.0,0.846,1.0	-0.346
26432	ENSMUSG00000042675	Ypel3	chr7	+	126377225	126377269	126376172	126377125	126377477	126377586	26432	42,26,32,33	8,5,3,8	49,60,45,58	1,2,4,3	143	99	0.000172652	0.0127102	0.784,0.783,0.881,0.741	0.971,0.954,0.886,0.93	-0.138
26511	ENSMUSG00000042520	Ubap2l	chr3	-	89909124	89909175	89908119	89908298	89909585	89909783	26511	25,30,20,24	56,24,18,62	28,31,34,41	14,14,16,32	150	99	0.000287892	0.018296	0.228,0.452,0.423,0.203	0.569,0.594,0.584,0.458	-0.225
26592	ENSMUSG00000033083	Tbc1d4	chr14	-	101712512	101712677	101703036	101703200	101714415	101714642	26592	6,19,27,10	16,9,8,9	21,26,33,43	4,8,3,8	198	99	0.000687446	0.0346957	0.158,0.514,0.628,0.357	0.724,0.619,0.846,0.729	-0.315
26873	ENSMUSG00000021843	Ktn1	chr14	+	47954330	47954417	47952088	47952179	47957652	47957742	26873	63,86,59,89	50,62,42,54	54,69,101,153	22,34,46,53	186	99	0.000406462	0.0238853	0.401,0.425,0.428,0.467	0.566,0.519,0.539,0.606	-0.127
27064	ENSMUSG00000004562	Arhgef40	chr14	+	52224572	52224679	52222427	52222448	52224859	52225057	27064	2,6,1,7	1,0,3,3	2,1,3,7	0,0,1,0	198	99	7.66943e-05	0.00705753	0.5,1.0,0.143,0.538	1.0,1.0,0.6,1.0	-0.355
27189	ENSMUSG00000032178	Ilf3	chr9	+	21311747	21311808	21311255	21311309	21314431	21314797	27189	25,8,7,19	62,32,26,30	10,14,21,15	11,13,20,16	160	99	0.000287015	0.018296	0.2,0.134,0.143,0.282	0.36,0.4,0.394,0.367	-0.191
27321	ENSMUSG00000026617	Bpnt1	chr1	+	185082033	185082078	185080940	185081032	185084378	185084576	27321	12,33,14,24	16,6,7,12	17,49,43,48	3,4,4,7	144	99	8.71294e-05	0.00765484	0.34,0.791,0.579,0.579	0.796,0.894,0.881,0.825	-0.277
27479	ENSMUSG00000032228	Tcf12	chr9	-	71913982	71914044	71907697	71907800	72016957	72017030	27479	7,4,0,6	1,2,2,1	2,4,2,4	1,1,0,0	161	99	0.00105614	0.0483852	0.811,0.552,0.0,0.787	0.552,0.711,1.0,1.0	-0.278
27493	ENSMUSG00000021733	Slc4a7	chr14	-	7726974	7727349	7723679	7723795	7729849	7730038	27493	1,1,4,0	6,3,4,4	3,3,5,6	1,2,2,4	198	99	0.00068353	0.0345798	0.077,0.143,0.333,0.0	0.6,0.429,0.556,0.429	-0.365
27548	ENSMUSG00000025290	Rps24	chr14	+	24544119	24544137	24543450	24543561	24545497	24545517	27548	72417501291846	19159345671916	969180522742699	536546553977	117	99	0.000342631	0.0208712	0.242,0.613,0.658,0.272	0.605,0.737,0.777,0.7	-0.259
27549	ENSMUSG00000025290	Rps24	chr14	+	24544119	24544137	24543450	24543561	24545842	24545913	27549	83220189136	1279213127921	214330495949	155169164311	117	99	4.65689e-07	0.000119783	0.052,0.466,0.557,0.111	0.539,0.623,0.719,0.721	-0.354
27595	ENSMUSG00000032267	Usp28	chr9	+	48943808	48943988	48943513	48943653	48946892	48947071	27595	46,113,98,46	16,8,10,13	84154172199	1,4,4,9	198	99	7.13098e-08	2.61015e-05	0.59,0.876,0.831,0.639	0.977,0.951,0.956,0.917	-0.216
27624	ENSMUSG00000039542	Ncam1	chr9	-	49461839	49461869	49457457	49457608	49468395	49468538	27624	14,30,20,15	38,63,65,40	20,63,77,58	29,76,83,73	129	99	5.06637e-06	0.000886573	0.22,0.268,0.191,0.223	0.346,0.389,0.416,0.379	-0.157
27662	ENSMUSG00000032294	Pkm	chr9	+	59582311	59582478	59579203	59579356	59582850	59583017	27662	164551485242	439217218460	272823939729	112143185201	198	99	1.42548e-05	0.00187856	0.157,0.559,0.527,0.208	0.548,0.742,0.717,0.645	-0.3
28082	ENSMUSG00000032612	Usp4	chr9	+	108243028	108243169	108240035	108240097	108243959	108244077	28082	103,117,99,104	18,7,0,28	72105126208	5,0,4,4	198	99	4.46613e-05	0.00469685	0.741,0.893,1.0,0.65	0.878,1.0,0.94,0.963	-0.124
28085	ENSMUSG00000036986	Pml	chr9	-	58128997	58129148	58125358	58127852	58136637	58136690	28085	37,21,15,31	6,3,2,2	16,22,22,23	0,0,0,1	198	99	1.74297e-06	0.000364811	0.755,0.778,0.789,0.886	1.0,1.0,1.0,0.92	-0.178
28177	ENSMUSG00000090086	AI480526	chr5	-	123272686	123272780	123271785	123272493	123276017	123276172	28177	26,17,14,19	5,2,2,2	10,9,19,21	0,0,1,2	193	99	0.000701987	0.0352629	0.727,0.813,0.782,0.83	1.0,1.0,0.907,0.843	-0.149
28622	ENSMUSG00000032212	Sltm	chr9	+	70480738	70481207	70479430	70479458	70481857	70481907	28622	85,42,70,88	5,7,4,9	37,49,70,89	0,0,0,0	198	99	9.08708e-10	5.87879e-07	0.895,0.75,0.897,0.83	1.0,1.0,1.0,1.0	-0.157
28623	ENSMUSG00000032212	Sltm	chr9	+	70480792	70481207	70479430	70479458	70481857	70481907	28623	85,49,54,75	5,7,4,9	34,44,57,78	0,0,0,0	198	99	7.49704e-10	5.16304e-07	0.895,0.778,0.871,0.806	1.0,1.0,1.0,1.0	-0.162
28643	ENSMUSG00000040174	Alkbh3	chr2	-	93831769	93831858	93826527	93826737	93833397	93833501	28643	36,38,32,30	6,9,6,5	25,60,71,67	3,4,2,5	188	99	0.000877574	0.042292	0.76,0.69,0.737,0.76	0.814,0.888,0.949,0.876	-0.145
29010	ENSMUSG00000020758	Itgb4	chr11	+	115896722	115896881	115896356	115896593	115897286	115897436	29010	2,0,1,2	6,1,0,2	0,2,2,3	1,0,0,1	198	99	5.57292e-05	0.00555964	0.143,0.0,1.0,0.333	0.0,1.0,1.0,0.6	-0.281
29053	ENSMUSG00000034940	Synrg	chr11	+	83930481	83930517	83930036	83930147	83931622	83931754	29053	4,3,7,3	9,5,4,10	2,12,10,15	1,3,2,6	135	99	0.000207103	0.0143089	0.246,0.306,0.562,0.18	0.595,0.746,0.786,0.647	-0.37
29294	ENSMUSG00000000631	Myo18a	chr11	+	77706681	77706717	77668118	77669140	77708444	77708532	29294	3,5,9,5	35,6,10,27	6,10,19,18	7,13,11,6	135	99	0.00051207	0.027982	0.059,0.379,0.398,0.12	0.386,0.361,0.559,0.688	-0.259
29335	ENSMUSG00000015214	Mtmr1	chrX	+	70422619	70422670	70421209	70421236	70426805	70426881	29335	0,0,1,0	1,1,1,1	0,4,4,2	1,2,1,1	150	99	1.65285e-06	0.000349373	0.0,0.0,0.398,0.0	0.0,0.569,0.725,0.569	-0.366
29714	ENSMUSG00000047126	Cltc	chr11	-	86591886	86591907	86588090	86588166	86593034	86593256	29714	39,68,73,43	163,101,88,142	71106131151	64,67,82,164	120	99	1.78295e-06	0.000366003	0.165,0.357,0.406,0.2	0.478,0.566,0.569,0.432	-0.229
30351	ENSMUSG00000032621	Srek1	chr13	-	103904565	103904730	103900803	103900927	103905824	103905856	30351	2,0,0,1	3,4,1,3	3,4,1,2	1,0,3,0	198	99	7.10589e-06	0.00114063	0.25,0.0,0.0,0.143	0.6,1.0,0.143,1.0	-0.588
30440	ENSMUSG00000046169	Adamts6	chr13	+	104581651	104581719	104581322	104581461	104582123	104582212	30440	1,1,2,2	1,5,2,0	3,3,3,3	0,0,2,1	167	99	0.000351936	0.0212847	0.372,0.106,0.372,1.0	1.0,1.0,0.471,0.64	-0.315
30565	ENSMUSG00000031328	Flna	chrX	-	73284421	73284478	73284018	73284156	73284708	73284909	30565	20,37,38,9	140,71,49,99	37,41,38,30	22,36,35,87	156	99	0.000234312	0.0156323	0.083,0.249,0.33,0.055	0.516,0.42,0.408,0.18	-0.202

## Sheet: SE_17.5_P3
ID	GeneID	geneSymbol	chr	strand	exonStart_0base	exonEnd	upstreamES	upstreamEE	downstreamES	downstreamEE	ID	IJC_SAMPLE_1	SJC_SAMPLE_1	IJC_SAMPLE_2	SJC_SAMPLE_2	IncFormLen	SkipFormLen	PValue	FDR	IncLevel1	IncLevel2	IncLevelDifference
127	ENSMUSG00000025036	Sfxn2	chr19	+	46577992	46578185	46576662	46576748	46578579	46578640	127	5,1,2,2	3,3,9,3	1,0,0,0	2,1,3,7	198	99	9.81551e-05	0.00751782	0.455,0.143,0.1,0.25	0.2,0.0,0.0,0.0	0.187
637	ENSMUSG00000058881	Zfp516	chr18	+	83012594	83012662	83004868	83006323	83019397	83023439	637	13,8,12,18	0,0,0,1	14,11,16,11	1,2,2,3	167	99	0.000216407	0.0139939	1.0,1.0,1.0,0.914	0.892,0.765,0.826,0.685	0.186
640	ENSMUSG00000041258	Zfp236	chr18	-	82628729	82628811	82627412	82627600	82635834	82635875	640	5,6,6,6	11,10,14,28	2,3,1,0	16,16,15,24	181	99	0.000101641	0.00772096	0.199,0.247,0.19,0.105	0.064,0.093,0.035,0.0	0.137
1778	ENSMUSG00000024049	Myom1	chr17	+	71389197	71389491	71387768	71387890	71391232	71391429	1778	145300323305	44110135121	130128127189	207221258288	198	99	0	0	0.622,0.577,0.545,0.558	0.239,0.225,0.198,0.247	0.348
1956	ENSMUSG00000024201	Kdm4b	chr17	+	56651333	56651442	56633061	56633229	56658632	56658797	1956	2,6,2,6	1,0,0,2	2,5,5,6	5,3,8,1	198	99	0.000192607	0.012904	0.5,1.0,1.0,0.6	0.167,0.455,0.238,0.75	0.373
1971	ENSMUSG00000024130	Abca3	chr17	+	24576892	24576965	24570996	24571225	24579861	24580063	1971	7,7,7,2	2,1,0,0	7,6,5,6	4,3,1,5	172	99	0.000103175	0.00777607	0.668,0.801,1.0,1.0	0.502,0.535,0.742,0.409	0.32
2174	ENSMUSG00000022537	Tmem44	chr16	-	30368210	30368275	30366160	30366287	30369180	30369388	2174	0,3,6,5	4,1,2,1	0,0,0,0	5,1,12,6	164	99	2.69686e-08	1.14807e-05	0.0,0.644,0.644,0.751	0.0,0.0,0.0,0.0	0.51
2175	ENSMUSG00000022537	Tmem44	chr16	-	30368210	30368279	30366160	30366287	30369180	30369396	2175	0,3,7,8	4,1,2,1	0,0,0,0	5,1,12,6	168	99	6.73171e-09	3.52707e-06	0.0,0.639,0.673,0.825	0.0,0.0,0.0,0.0	0.534
2315	ENSMUSG00000022892	App	chr16	-	84768295	84768349	84762557	84762658	84774951	84775173	2315	462423504619	59,68,72,85	401375394580	118116142175	153	99	3.53051e-14	4.5089e-11	0.835,0.801,0.819,0.825	0.687,0.677,0.642,0.682	0.148
2417	ENSMUSG00000040732	Erg	chr16	-	95170853	95170922	95170180	95170237	95179970	95180051	2417	13,15,18,24	1,1,0,2	25,24,19,28	4,4,3,5	168	99	0.00112214	0.0489954	0.885,0.898,1.0,0.876	0.786,0.78,0.789,0.767	0.134
2418	ENSMUSG00000040732	Erg	chr16	-	95178159	95178231	95170180	95170237	95179970	95180051	2418	5,13,5,25	1,1,0,2	17,13,13,19	4,4,3,5	171	99	0.000761662	0.0365347	0.743,0.883,1.0,0.879	0.711,0.653,0.715,0.688	0.185
2587	ENSMUSG00000022668	Gtpbp8	chr16	-	44565645	44565856	44564170	44564231	44566361	44566672	2587	4,8,7,1	0,1,0,1	6,4,10,8	1,4,1,2	198	99	0.000453804	0.0248817	1.0,0.8,1.0,0.333	0.75,0.333,0.833,0.667	0.137
2588	ENSMUSG00000022668	Gtpbp8	chr16	-	44565757	44565856	44564100	44564231	44566361	44566726	2588	8,15,14,12	0,1,0,1	13,13,17,16	1,4,1,2	198	99	0.000788002	0.0374694	1.0,0.882,1.0,0.857	0.867,0.619,0.895,0.8	0.139
2877	ENSMUSG00000033565	Rbfox2	chr15	-	76978650	76978690	76976011	76976054	76982139	76982272	2877	12,11,13,27	34,70,68,74	3,0,2,12	31,38,47,116	139	99	1.7034e-06	0.000341248	0.201,0.101,0.12,0.206	0.064,0.0,0.029,0.069	0.116
3044	ENSMUSG00000036197	Gxylt1	chr15	-	93163751	93163844	93159627	93159799	93172756	93173032	3044	2,1,3,3	1,0,0,1	1,2,1,2	2,3,2,1	192	99	4.65467e-06	0.000726057	0.508,1.0,1.0,0.607	0.205,0.256,0.205,0.508	0.485
3511	ENSMUSG00000015143	Actn1	chr12	-	80216956	80217022	80215631	80215790	80217459	80217540	3511	53,65,79,136	20,20,26,47	47,43,39,65	36,32,38,48	165	99	3.11049e-07	8.95207e-05	0.614,0.661,0.646,0.635	0.439,0.446,0.381,0.448	0.211
3914	ENSMUSG00000021000	Mia2	chr12	+	59191484	59191556	59184483	59184572	59193121	59193148	3914	11,18,24,20	1,1,1,2	31,25,36,31	8,4,10,5	171	99	0.000618508	0.0309012	0.864,0.912,0.933,0.853	0.692,0.783,0.676,0.782	0.157
3983	ENSMUSG00000047022	Mipol1	chr12	+	57350130	57350337	57277212	57277397	57352796	57352923	3983	5,5,2,3	0,2,1,0	4,7,3,5	2,0,2,3	198	99	0.000985046	0.0440447	1.0,0.556,0.5,1.0	0.5,1.0,0.429,0.455	0.168
4061	ENSMUSG00000017843	Ppp2r5c	chr12	+	110541178	110541295	110537129	110537202	110544534	110544602	4061	15,20,30,36	0,0,0,2	41,35,32,44	0,3,6,4	198	99	0.000103889	0.00777607	1.0,1.0,1.0,0.9	1.0,0.854,0.727,0.846	0.118
4240	ENSMUSG00000021311	Mtr	chr13	-	12208499	12208696	12205089	12205290	12210123	12210279	4240	28,51,52,45	0,1,0,0	42,32,43,48	1,4,4,4	198	99	5.2616e-06	0.000796828	1.0,0.962,1.0,1.0	0.955,0.8,0.843,0.857	0.127
4568	ENSMUSG00000052512	Nav2	chr7	+	49202587	49202653	49197586	49198289	49206657	49206818	4568	0,1,4,5	1,0,4,0	2,0,0,0	2,3,4,2	165	99	7.73512e-05	0.00631886	0.0,1.0,0.375,1.0	0.375,0.0,0.0,0.0	0.5
5072	ENSMUSG00000107283	Mpv17	chr5	-	31302237	31302622	31301417	31302096	31302838	31302934	5072	18,26,42,52	0,3,2,1	36,20,36,41	7,6,3,4	198	99	0.000945916	0.0428578	1.0,0.812,0.913,0.963	0.72,0.625,0.857,0.837	0.162
5073	ENSMUSG00000107283	Mpv17	chr5	-	31302583	31302622	31302043	31302096	31302838	31302934	5073	18,27,44,55	0,3,2,1	38,21,36,43	7,6,3,4	138	99	0.000746727	0.0359873	1.0,0.866,0.94,0.975	0.796,0.715,0.896,0.885	0.122
5204	ENSMUSG00000038215	Cep44	chr8	-	57003097	57003156	57002259	57002419	57003579	57004082	5204	4,1,1,1	0,0,2,0	2,1,2,3	3,0,4,2	158	99	9.54273e-05	0.00738622	1.0,1.0,0.239,1.0	0.295,1.0,0.239,0.485	0.305
5445	ENSMUSG00000029004	Kmt2e	chr5	+	23705448	23705528	23705253	23705342	23705724	23705810	5445	20,33,38,39	0,2,2,0	18,22,25,48	3,1,8,5	179	99	5.50663e-05	0.00491364	1.0,0.901,0.913,1.0	0.768,0.924,0.633,0.842	0.162
5496	ENSMUSG00000049550	Clip1	chr5	-	123751130	123753398	123749884	123750001	123755398	123755614	5496	6,25,24,41	23,40,61,105	7,4,12,4	52,55,74,100	198	99	1.3017e-10	9.85146e-08	0.115,0.238,0.164,0.163	0.063,0.035,0.075,0.02	0.122
5566	ENSMUSG00000029478	Ncor2	chr5	-	125201833	125202044	125196545	125196673	125230670	125230716	5566	22,19,19,24	2,1,0,0	18,21,21,24	1,4,2,3	198	99	0.000942274	0.0427876	0.846,0.905,1.0,1.0	0.9,0.724,0.84,0.8	0.122
5734	ENSMUSG00000027620	Rbm39	chr2	-	156016016	156016088	156014747	156014942	156018322	156018377	5734	15,12,17,28	1,1,0,2	21,22,24,26	5,1,7,4	171	99	0.000677899	0.0332187	0.897,0.874,1.0,0.89	0.709,0.927,0.665,0.79	0.142
5776	ENSMUSG00000024811	Tnks2	chr19	+	36853584	36853773	36852663	36852773	36856634	36856887	5776	102166169236	6,11,8,32	106,72,106,166	24,33,25,28	198	99	6.21517e-07	0.000153013	0.895,0.883,0.914,0.787	0.688,0.522,0.679,0.748	0.211
5812	ENSMUSG00000029267	Mtf2	chr5	+	108221172	108221320	108217027	108217229	108228690	108228707	5812	4,5,7,5	0,0,0,0	5,4,11,7	0,3,1,5	198	99	4.57618e-06	0.000726057	1.0,1.0,1.0,1.0	1.0,0.4,0.846,0.412	0.336
6062	ENSMUSG00000036617	Etl4	chr2	+	20806352	20806472	20803426	20803594	20810395	20810473	6062	4,12,10,15	0,1,1,0	20,13,21,24	5,1,3,5	198	99	2.31966e-05	0.00266292	1.0,0.857,0.833,1.0	0.667,0.867,0.778,0.706	0.168
6379	ENSMUSG00000029177	Cenpa	chr5	+	30827035	30827172	30824240	30824457	30829807	30829914	6379	48,84,94,95	12,9,13,11	116,126,106,94	36,47,35,17	198	99	0.000685417	0.0335067	0.667,0.824,0.783,0.812	0.617,0.573,0.602,0.734	0.14
6493	ENSMUSG00000070972	Dnajc25	chr4	+	59013631	59013855	59003192	59003557	59017669	59017822	6493	4,6,5,8	2,1,1,2	6,2,4,4	7,10,9,5	198	99	4.70179e-05	0.00446867	0.5,0.75,0.714,0.667	0.3,0.091,0.182,0.286	0.443
6497	ENSMUSG00000050812	Ecpas	chr4	-	58905003	58905107	58885367	58885498	58912475	58912704	6497	3,12,11,19	0,1,2,0	13,12,12,19	5,4,3,2	198	99	9.78114e-05	0.00751782	1.0,0.857,0.733,1.0	0.565,0.6,0.667,0.826	0.233
6781	ENSMUSG00000022074	Tnfrsf10b	chr14	+	70013520	70013717	70010825	70010936	70015169	70015264	6781	3,11,10,7	0,0,0,0	3,1,6,4	1,4,0,1	198	99	0.00114206	0.0496529	1.0,1.0,1.0,1.0	0.6,0.111,1.0,0.667	0.405
7034	ENSMUSG00000025217	Btrc	chr19	+	45394983	45395025	45352190	45352325	45411571	45411679	7034	3,2,2,5	0,0,1,0	5,7,2,0	0,3,2,2	141	99	0.000206201	0.0136359	1.0,1.0,0.584,1.0	1.0,0.621,0.413,0.0	0.388
7113	ENSMUSG00000023286	Ube2j2	chr4	+	156030711	156030874	156028325	156028470	156033463	156033594	7113	15,27,29,49	0,2,1,2	28,45,47,44	2,11,13,8	198	99	1.00811e-05	0.00133765	1.0,0.871,0.935,0.925	0.875,0.672,0.644,0.733	0.202
7197	ENSMUSG00000028863	Meaf6	chr4	+	125001444	125001502	125001309	125001339	125002115	125002149	7197	2,7,7,4	0,1,0,2	8,5,9,6	5,4,8,3	157	99	3.71595e-05	0.00370399	1.0,0.815,1.0,0.558	0.502,0.441,0.415,0.558	0.364
7323	ENSMUSG00000018395	Kif3a	chr11	+	53481543	53481552	53477661	53477757	53484200	53484357	7323	11,9,21,22	2,4,3,9	9,11,12,11	14,10,7,11	108	99	0.00055581	0.028826	0.834,0.673,0.865,0.691	0.371,0.502,0.611,0.478	0.275
7573	ENSMUSG00000063524	Eno1	chr4	+	150326578	150326637	150326223	150326282	150328461	150328531	7573	362418543606	74258312387	187214204274	205290302288	158	99	2.811e-07	8.20571e-05	0.754,0.504,0.522,0.495	0.364,0.316,0.297,0.373	0.231
8222	ENSMUSG00000037348	Paqr7	chr4	+	134227910	134227994	134224285	134224347	134234113	134234857	8222	1,2,2,3	1,2,0,0	0,4,1,0	2,1,1,1	183	99	0.00035075	0.0205955	0.351,0.351,1.0,1.0	0.0,0.684,0.351,0.0	0.417
8251	ENSMUSG00000024985	Tcf7l2	chr19	+	55914408	55914481	55912961	55913012	55919865	55920627	8251	4,5,8,15	1,0,0,2	11,8,9,10	1,1,4,4	172	99	0.000467068	0.02534	0.697,1.0,1.0,0.812	0.864,0.822,0.564,0.59	0.167
8284	ENSMUSG00000003518	Dusp3	chr11	-	101872442	101872669	101861968	101865765	101875437	101875577	8284	60,70,87,68	5,3,2,0	75,56,104,96	9,9,18,7	198	99	1.8163e-05	0.00216256	0.857,0.921,0.956,1.0	0.806,0.757,0.743,0.873	0.139
8522	ENSMUSG00000039748	Exo1	chr1	+	175734171	175734226	175733361	175733555	175735995	175736298	8522	0,5,2,2	4,7,8,5	0,0,1,0	6,9,7,2	154	99	0.000226391	0.0145018	0.0,0.315,0.138,0.205	0.0,0.0,0.084,0.0	0.144
8551	ENSMUSG00000041623	D11Wsu47e	chr11	+	113576015	113576097	113575265	113575537	113578599	113579039	8551	3,5,4,5	0,2,1,0	1,3,2,3	4,3,2,1	181	99	3.24109e-05	0.00336185	1.0,0.578,0.686,1.0	0.12,0.354,0.354,0.621	0.454
8667	ENSMUSG00000040374	Pex2	chr3	-	5635546	5635689	5630192	5630258	5641097	5641188	8667	2,3,5,6	0,1,0,0	3,3,4,7	2,1,2,2	198	99	1.40192e-05	0.00173618	1.0,0.6,1.0,1.0	0.429,0.6,0.5,0.636	0.359
8696	ENSMUSG00000037148	Arhgap10	chr8	-	78109353	78109419	78091714	78091789	78111379	78111425	8696	32,53,52,57	5,4,10,7	36,38,45,46	12,15,21,33	165	99	1.09465e-06	0.000237957	0.793,0.888,0.757,0.83	0.643,0.603,0.562,0.455	0.251
8712	ENSMUSG00000042138	Msantd2	chr9	+	37402751	37402865	37400895	37401129	37424909	37425003	8712	4,4,7,7	0,0,0,0	2,1,5,0	1,2,6,1	198	99	1.65079e-12	1.6063e-09	1.0,1.0,1.0,1.0	0.5,0.2,0.294,0.0	0.752
9237	ENSMUSG00000028013	Ppa2	chr3	+	133032408	133032462	133028332	133028377	133045023	133045110	9237	11,42,40,34	0,0,1,0	31,32,26,44	1,4,4,4	153	99	8.94392e-06	0.0012184	1.0,1.0,0.963,1.0	0.953,0.838,0.808,0.877	0.122
9456	ENSMUSG00000031631	Cfap97	chr8	+	46617798	46617933	46616751	46616900	46622595	46623477	9456	2,1,2,3	1,1,0,0	2,1,2,0	0,5,1,1	198	99	5.16245e-05	0.0047537	0.5,0.333,1.0,1.0	1.0,0.091,0.5,0.0	0.311
9534	ENSMUSG00000020528	Prpsap2	chr11	-	61646235	61646288	61643692	61643759	61647020	61647171	9534	24,36,23,30	0,3,1,5	22,32,22,28	4,6,11,18	152	99	6.00617e-05	0.00520043	1.0,0.887,0.937,0.796	0.782,0.776,0.566,0.503	0.248
9591	ENSMUSG00000038369	Ncoa6	chr2	-	155291202	155291271	155282607	155282705	155315559	155315726	9591	1,3,1,3	0,1,0,0	3,1,3,2	2,0,2,2	168	99	0.000209562	0.0137529	1.0,0.639,1.0,1.0	0.469,1.0,0.469,0.371	0.333
9597	ENSMUSG00000055805	Fmnl1	chr11	+	103073841	103073859	103073467	103073593	103076446	103076555	9597	1,2,3,2	0,0,0,0	3,6,3,0	2,3,3,2	117	99	3.91469e-09	2.16196e-06	1.0,1.0,1.0,1.0	0.559,0.629,0.458,0.0	0.589
9630	ENSMUSG00000028464	Tpm2	chr4	-	43518643	43518719	43518401	43518464	43519002	43519078	9630	159118137206	62,55,54,127	86,90,59,82	72,81,67,72	175	99	9.40514e-07	0.000209872	0.592,0.548,0.589,0.479	0.403,0.386,0.333,0.392	0.173
9861	ENSMUSG00000001211	Agpat3	chr10	-	78187460	78187545	78165109	78165170	78188046	78188323	9861	1,5,1,5	0,1,0,0	4,10,8,13	8,1,3,0	184	99	1.25383e-05	0.0016013	1.0,0.729,1.0,1.0	0.212,0.843,0.589,1.0	0.271
9884	ENSMUSG00000023206	Il15ra	chr2	+	11724823	11724916	11723074	11723269	11728223	11728421	9884	2,16,19,29	0,1,0,1	13,7,9,16	1,3,0,6	192	99	5.26501e-05	0.00480291	1.0,0.892,1.0,0.937	0.87,0.546,1.0,0.579	0.208
10331	ENSMUSG00000041718	Alg13	chrX	+	143147931	143147971	143146860	143147103	143150894	143150935	10331	2,3,1,2	1,1,2,0	2,0,2,0	6,1,2,1	139	99	0.00056846	0.0291126	0.588,0.681,0.263,1.0	0.192,0.0,0.416,0.0	0.481
10358	ENSMUSG00000098950	Gm28036	chr2	-	155938337	155940292	155921258	155921384	155945268	155945317	10358	12,19,11,19	1,3,3,2	13,13,11,15	4,9,7,8	198	99	0.000853669	0.0396372	0.857,0.76,0.647,0.826	0.619,0.419,0.44,0.484	0.282
10451	ENSMUSG00000028078	Dclk2	chr3	-	86696715	86696797	86694655	86694719	86699301	86699418	10451	3,3,2,4	1,0,1,0	1,1,1,1	2,3,0,1	181	99	2.03029e-06	0.000395114	0.621,1.0,0.522,1.0	0.215,0.154,1.0,0.354	0.355
10581	ENSMUSG00000020271	Fbxw11	chr11	+	32630200	32630302	32602747	32602904	32658187	32658250	10581	1,4,4,4	0,5,0,0	7,1,7,6	3,5,10,8	198	99	0.00101694	0.0452725	1.0,0.286,1.0,1.0	0.538,0.091,0.259,0.273	0.531
10665	ENSMUSG00000027799	Nbea	chr3	-	55901468	55901477	55899754	55899935	55907907	55908061	10665	5,4,7,10	0,0,0,0	11,5,15,13	7,0,2,6	108	99	1.13344e-07	3.96399e-05	1.0,1.0,1.0,1.0	0.59,1.0,0.873,0.665	0.218
11115	ENSMUSG00000041757	Plekha6	chr1	+	133208076	133208145	133202530	133202617	133209520	133209549	11115	2,6,8,8	2,0,0,1	7,4,3,4	0,4,5,2	168	99	0.000873022	0.0402909	0.371,1.0,1.0,0.825	1.0,0.371,0.261,0.541	0.256
11328	ENSMUSG00000026414	Tnnt2	chr1	+	135771522	135771552	135769638	135769649	135773292	135773382	11328	1035221428622860	424115013881604	1402712585843	1348182020722120	129	99	0	0	0.652,0.596,0.613,0.578	0.444,0.231,0.178,0.233	0.338
11329	ENSMUSG00000026414	Tnnt2	chr1	+	135771522	135771552	135769752	135769764	135773292	135773382	11329	1017253330893530	80278332368	161610128011224	399581743673	129	99	0	0	0.907,0.875,0.877,0.881	0.757,0.572,0.453,0.583	0.294
11996	ENSMUSG00000033793	Atp6v1h	chr1	+	5163585	5163675	5159231	5159334	5165837	5165882	11996	58,63,72,118	5,7,2,9	60,40,50,65	11,5,17,15	189	99	0.000106384	0.0078445	0.859,0.825,0.95,0.873	0.741,0.807,0.606,0.694	0.165
12365	ENSMUSG00000038495	Otud7b	chr3	+	96016022	96016080	96011838	96012131	96043784	96043935	12365	1,3,2,0	0,0,1,1	3,1,5,4	3,2,3,2	157	99	0.000481455	0.0256998	1.0,1.0,0.558,0.0	0.387,0.24,0.512,0.558	0.215
12417	ENSMUSG00000030022	Adamts9	chr6	-	92840307	92840427	92837080	92837185	92846915	92847080	12417	25,35,57,60	0,0,3,1	43,25,37,49	3,2,5,4	198	99	0.000343619	0.0202934	1.0,1.0,0.905,0.968	0.878,0.862,0.787,0.86	0.122
12455	ENSMUSG00000058013	Septin11	chr5	+	93321328	93321396	93315358	93315546	93323898	93323936	12455	2,2,4,4	5,9,5,12	0,0,2,1	6,10,15,17	167	99	6.61189e-05	0.00560612	0.192,0.116,0.322,0.165	0.0,0.0,0.073,0.034	0.172
12639	ENSMUSG00000030249	Abcc9	chr6	-	142604223	142604328	142602328	142602401	142610257	142610366	12639	19113165123	5,3,5,2	144149184297	35,32,31,56	198	99	1.16394e-07	3.96399e-05	0.655,0.95,0.943,0.969	0.673,0.7,0.748,0.726	0.167
12679	ENSMUSG00000026773	Pfkfb3	chr2	-	11482846	11482869	11479217	11479354	11485008	11485182	12679	1,3,4,0	3,12,5,6	0,0,0,1	7,2,5,6	122	99	0.000821895	0.0385198	0.213,0.169,0.394,0.0	0.0,0.0,0.0,0.119	0.164
12910	ENSMUSG00000040225	Prrc2c	chr1	-	162503173	162503410	162501671	162501720	162504259	162504386	12910	16,25,31,34	13,7,18,25	16,10,18,22	22,18,25,42	198	99	0.000172183	0.0118067	0.381,0.641,0.463,0.405	0.267,0.217,0.265,0.208	0.233
13130	ENSMUSG00000033728	Lrrc14	chr15	+	76595555	76595730	76595163	76595283	76597066	76597123	13130	2,4,5,5	0,0,0,1	6,3,4,1	5,1,2,5	198	99	2.38629e-08	1.08037e-05	1.0,1.0,1.0,0.714	0.375,0.6,0.5,0.091	0.537
13132	ENSMUSG00000033728	Lrrc14	chr15	+	76595621	76595730	76595163	76595283	76597066	76597420	13132	2,5,4,5	0,0,0,1	7,3,5,2	5,1,2,5	198	99	5.65703e-08	2.06421e-05	1.0,1.0,1.0,0.714	0.412,0.6,0.556,0.167	0.495
13395	ENSMUSG00000042594	Sh2b3	chr5	-	121970565	121970653	121966464	121967139	121974612	121974922	13395	2,2,2,1	0,0,0,0	5,2,4,4	5,2,6,0	187	99	1.86362e-09	1.08804e-06	1.0,1.0,1.0,1.0	0.346,0.346,0.261,1.0	0.512
13794	ENSMUSG00000026489	Coq8a	chr1	-	180008463	180008562	180007064	180007157	180009626	180009812	13794	1,1,3,2	0,0,0,2	5,5,4,9	1,2,4,5	198	99	0.000191684	0.0128844	1.0,1.0,1.0,0.333	0.714,0.556,0.333,0.474	0.314
14052	ENSMUSG00000090394	4930523C07Rik	chr1	+	159898269	159898373	159871953	159872323	159902600	159907778	14052	7,17,13,31	0,0,0,0	12,16,16,20	4,3,6,0	198	99	3.24562e-08	1.30041e-05	1.0,1.0,1.0,1.0	0.6,0.727,0.571,1.0	0.276
14080	ENSMUSG00000035268	Pkig	chr2	+	163501069	163501155	163500377	163500579	163545405	163545475	14080	11,38,44,39	4,7,14,13	46,48,47,44	36,40,63,19	185	99	0.000106336	0.0078445	0.595,0.744,0.627,0.616	0.406,0.391,0.285,0.553	0.237
14600	ENSMUSG00000020717	Pecam1	chr11	-	106562567	106562624	106552622	106552850	106570374	106570437	14600	35,78,68,91	4,0,8,0	93,90,111,131	16,13,18,31	156	99	5.42036e-07	0.00013674	0.847,1.0,0.844,1.0	0.787,0.815,0.796,0.728	0.141
14840	ENSMUSG00000020385	Clk4	chr11	+	51163904	51163995	51162626	51162849	51164386	51164453	14840	17,29,35,44	6,8,11,11	26,12,12,41	17,14,23,27	190	99	2.46139e-05	0.00275444	0.596,0.654,0.624,0.676	0.443,0.309,0.214,0.442	0.286
15109	ENSMUSG00000034327	Kctd9	chr14	+	67971589	67971739	67970795	67970891	67975054	67975160	15109	21,45,45,59	1,5,8,6	29,27,37,49	9,18,22,12	198	99	3.05678e-05	0.00325324	0.913,0.818,0.738,0.831	0.617,0.429,0.457,0.671	0.281
15579	ENSMUSG00000026634	Angel2	chr1	+	190665063	190665389	190660688	190660955	190669640	190669897	15579	48,74,70,88	2,1,1,0	78,53,105,75	6,6,7,9	198	99	2.33252e-07	7.1285e-05	0.923,0.974,0.972,1.0	0.867,0.815,0.882,0.806	0.125
16071	ENSMUSG00000031808	Slc27a1	chr8	+	72021985	72022092	72021570	72021667	72023364	72023532	16071	1,1,4,4	0,1,0,1	12,13,27,14	9,14,7,6	198	99	7.63818e-05	0.00631886	1.0,0.333,1.0,0.667	0.4,0.317,0.659,0.538	0.271
16072	ENSMUSG00000031808	Slc27a1	chr8	+	72022839	72022956	72021549	72021667	72023364	72023470	16072	1,0,2,2	0,1,0,1	6,5,2,2	9,14,7,6	198	99	0.000896336	0.0411646	1.0,0.0,1.0,0.5	0.25,0.152,0.125,0.143	0.458
16073	ENSMUSG00000031808	Slc27a1	chr8	+	72022839	72022956	72021985	72022076	72023364	72023470	16073	1,1,2,4	0,1,0,0	7,10,10,2	1,3,6,0	198	99	2.42692e-05	0.00273988	1.0,0.333,1.0,1.0	0.778,0.625,0.455,1.0	0.119
16074	ENSMUSG00000031808	Slc27a1	chr8	+	72022839	72022956	72021985	72022092	72023364	72023470	16074	2,1,2,2	1,0,1,0	5,5,4,2	3,3,9,4	198	99	5.07336e-05	0.00471223	0.5,1.0,0.5,1.0	0.455,0.455,0.182,0.2	0.427
16082	ENSMUSG00000027361	Gabpb1	chr2	-	126504910	126505008	126500389	126500497	126517275	126517464	16082	2,1,6,2	1,2,0,0	3,0,0,1	5,6,7,1	197	99	3.5169e-06	0.000593921	0.501,0.201,1.0,1.0	0.232,0.0,0.0,0.334	0.534
16110	ENSMUSG00000027523	Gnas	chr2	+	174169900	174169924	174169491	174169734	174176004	174176077	16110	4,4,1,2	8,2,4,11	2,1,1,0	21,10,19,15	123	99	0.000281222	0.0171537	0.287,0.617,0.168,0.128	0.071,0.074,0.041,0.0	0.253
16267	ENSMUSG00000027164	Traf6	chr2	+	101511169	101511372	101508784	101508965	101514823	101515141	16267	2,6,3,1	0,0,2,0	1,3,4,1	2,4,3,2	198	99	2.56633e-06	0.000464074	1.0,1.0,0.429,1.0	0.2,0.273,0.4,0.2	0.589
16497	ENSMUSG00000073096	Lrrc61	chr6	+	48533888	48534028	48531744	48531827	48545070	48545155	16497	1,3,11,7	0,0,1,2	4,4,13,9	2,0,2,4	198	99	0.000700609	0.0340863	1.0,1.0,0.846,0.636	0.5,1.0,0.765,0.529	0.172
16574	ENSMUSG00000066152	Slc31a2	chr4	+	62214123	62214313	62210868	62210935	62215211	62215592	16574	15,21,18,14	0,2,0,0	15,16,16,22	1,6,2,0	198	99	9.18397e-05	0.0072179	1.0,0.84,1.0,1.0	0.882,0.571,0.8,1.0	0.147
16629	ENSMUSG00000047617	Paxx	chr2	-	25350666	25350727	25350456	25350506	25350798	25351043	16629	7,5,4,2	0,0,0,0	13,14,13,21	2,3,5,4	160	99	3.05843e-08	1.24992e-05	1.0,1.0,1.0,1.0	0.801,0.743,0.617,0.765	0.268
16662	ENSMUSG00000031216	Stard8	chrX	+	98106970	98107052	98104333	98104405	98107999	98108063	16662	11,20,25,28	0,2,0,0	22,27,26,38	0,4,5,3	181	99	5.42354e-05	0.00488214	1.0,0.845,1.0,1.0	1.0,0.787,0.74,0.874	0.111
17090	ENSMUSG00000038902	Pogz	chr3	+	94771398	94771689	94769732	94769841	94771795	94771978	17090	7,20,21,24	0,0,1,0	25,3,14,17	2,3,4,2	198	99	1.3222e-06	0.000278534	1.0,1.0,0.913,1.0	0.862,0.333,0.636,0.81	0.318
17186	ENSMUSG00000028273	Pdlim5	chr3	-	141990557	141990677	141983577	141983762	142009703	142009740	17186	33,48,93,93	16,24,24,41	27,19,27,52	26,33,26,30	198	99	0.000258701	0.0160191	0.508,0.5,0.66,0.531	0.342,0.224,0.342,0.464	0.207
17291	ENSMUSG00000030016	Zfp638	chr6	+	83905634	83907147	83891354	83891461	83911930	83911992	17291	29,34,49,72	0,0,0,0	41,17,25,55	1,3,3,3	198	99	8.94659e-05	0.00708584	1.0,1.0,1.0,1.0	0.953,0.739,0.806,0.902	0.15
17543	ENSMUSG00000022106	Rcbtb2	chr14	+	73402123	73402290	73399766	73399917	73403919	73403947	17543	51,99,100,148	0,0,1,1	82,102,97,105	6,4,6,9	198	99	1.93809e-08	9.65923e-06	1.0,1.0,0.98,0.987	0.872,0.927,0.89,0.854	0.106
17825	ENSMUSG00000026193	Fn1	chr1	-	71642818	71643088	71641468	71641656	71644128	71644242	17825	405279272384	166,81,96,171	253171187298	184121123274	198	99	8.478e-11	6.90813e-08	0.55,0.633,0.586,0.529	0.407,0.414,0.432,0.352	0.173
17826	ENSMUSG00000026193	Fn1	chr1	-	71652921	71653194	71651626	71651809	71654518	71654710	17826	433291297514	158,71,80,168	302203221471	136,104,98,233	198	99	3.0563e-05	0.00325324	0.578,0.672,0.65,0.605	0.526,0.494,0.53,0.503	0.113
18368	ENSMUSG00000031060	Rbm10	chrX	+	20507421	20507495	20505671	20505741	20508982	20509069	18368	23,42,44,49	0,1,0,0	30,23,33,52	2,3,2,3	173	99	0.000235921	0.0149714	1.0,0.96,1.0,1.0	0.896,0.814,0.904,0.908	0.11
18373	ENSMUSG00000028759	Hp1bp3	chr4	+	137948836	137949034	137943606	137944051	137949399	137949499	18373	40,44,44,95	6,6,10,5	51,47,65,75	25,16,30,20	198	99	2.11222e-05	0.00246635	0.769,0.786,0.688,0.905	0.505,0.595,0.52,0.652	0.219
18857	ENSMUSG00000028923	Necap2	chr4	-	140798891	140799006	140797392	140797544	140799839	140799948	18857	7,2,13,12	17,13,18,18	4,3,4,2	24,12,23,27	198	99	0.000480907	0.0256998	0.171,0.071,0.265,0.25	0.077,0.111,0.08,0.036	0.113
18858	ENSMUSG00000028923	Necap2	chr4	-	140798891	140799028	140797366	140797544	140799839	140799948	18858	7,2,12,13	17,13,18,18	4,3,5,2	24,12,23,27	198	99	0.000973645	0.0436304	0.171,0.071,0.25,0.265	0.077,0.111,0.098,0.036	0.109
18884	ENSMUSG00000027082	Tfpi	chr2	-	84304286	84304529	84304042	84304143	84305105	84305624	18884	16,21,16,27	0,0,0,1	12,11,17,15	2,0,3,5	198	99	3.15695e-06	0.000546687	1.0,1.0,1.0,0.931	0.75,1.0,0.739,0.6	0.211
18986	ENSMUSG00000040272	Accs	chr2	-	93668355	93668497	93666532	93666675	93668584	93668630	18986	14,13,14,7	2,0,0,0	23,13,15,29	0,4,0,5	198	99	0.00037759	0.0219018	0.778,1.0,1.0,1.0	1.0,0.619,1.0,0.744	0.104
19069	ENSMUSG00000033590	Myo5c	chr9	+	75158722	75158804	75157654	75157798	75159805	75159913	19069	4,2,4,7	0,0,0,0	10,1,4,10	5,1,0,2	181	99	0.000126014	0.00890994	1.0,1.0,1.0,1.0	0.522,0.354,1.0,0.732	0.348
19075	ENSMUSG00000052698	Tln2	chr9	-	67179891	67180011	67174058	67174205	67182602	67182704	19075	57120117124	0,0,16,8	58,64,88,107	8,11,11,18	198	99	0.000200886	0.013371	1.0,1.0,0.785,0.886	0.784,0.744,0.8,0.748	0.149
19229	ENSMUSG00000026869	Psmd5	chr2	-	34756904	34757049	34755538	34756107	34760761	34760945	19229	14,19,15,17	0,2,0,1	15,26,31,17	3,4,1,3	198	99	0.000416405	0.0235693	1.0,0.826,1.0,0.895	0.714,0.765,0.939,0.739	0.141
19302	ENSMUSG00000025871	4833439L19Rik	chr13	-	54712322	54712434	54711997	54712085	54712994	54713138	19302	8,19,14,15	0,2,0,0	31,26,28,22	1,2,2,7	198	99	0.000105155	0.00781361	1.0,0.826,1.0,1.0	0.939,0.867,0.875,0.611	0.134
19515	ENSMUSG00000038861	Pi4kb	chr3	+	94891293	94892230	94882041	94882396	94900276	94900504	19515	12,21,25,20	0,0,0,0	19,19,22,28	2,2,3,1	198	99	0.00060969	0.0306103	1.0,1.0,1.0,1.0	0.826,0.826,0.786,0.933	0.157
19543	ENSMUSG00000042790	Rnf214	chr9	-	45811043	45811554	45809729	45809789	45816103	45816217	19543	25,38,32,66	0,3,0,0	27,34,49,54	4,4,4,3	198	99	5.1878e-05	0.0047537	1.0,0.864,1.0,1.0	0.771,0.81,0.86,0.9	0.131
19545	ENSMUSG00000042790	Rnf214	chr9	-	45811508	45811554	45809729	45809789	45816103	45816217	19545	4,10,7,11	0,3,0,0	11,9,12,13	4,4,4,3	145	99	0.0001144	0.00820167	1.0,0.695,1.0,1.0	0.652,0.606,0.672,0.747	0.254
19629	ENSMUSG00000042156	Dzip1	chr14	-	119161308	119161507	119160463	119160579	119161836	119161930	19629	1,1,2,2	1,1,0,0	0,0,0,1	1,1,1,0	198	99	2.07057e-06	0.000395422	0.333,0.333,1.0,1.0	0.0,0.0,0.0,1.0	0.416
19647	ENSMUSG00000033788	Dysf	chr6	+	84073458	84073500	84064773	84064856	84074689	84074805	19647	19,16,16,34	7,9,10,10	13,11,10,31	19,17,16,21	141	99	0.000849427	0.039538	0.656,0.555,0.529,0.705	0.325,0.312,0.305,0.509	0.249
19714	ENSMUSG00000049439	Cyp20a1	chr1	+	60392067	60392234	60391279	60391329	60393672	60393815	19714	29,34,30,63	2,0,0,1	33,26,33,42	6,2,6,10	198	99	2.76918e-08	1.1548e-05	0.879,1.0,1.0,0.969	0.733,0.867,0.733,0.677	0.209
19862	ENSMUSG00000021713	Ppwd1	chr13	-	104350033	104350223	104346121	104346303	104353596	104353787	19862	16,37,31,24	0,0,0,2	16,23,22,24	0,1,5,4	198	99	2.5014e-05	0.00277791	1.0,1.0,1.0,0.857	1.0,0.92,0.688,0.75	0.125
20481	ENSMUSG00000092544	Gm20422	chr8	-	70196841	70196902	70195833	70196260	70197110	70197237	20481	3,6,6,7	0,0,0,0	9,7,12,3	4,2,3,3	160	99	1.5575e-09	9.64425e-07	1.0,1.0,1.0,1.0	0.582,0.684,0.712,0.382	0.41
21271	ENSMUSG00000100510	Hand2os1	chr8	-	57758289	57758450	57757298	57757467	57760113	57760210	21271	53176119178	16,2,49,0	87,129,199,78	219113198371	198	99	1.37668e-14	1.8754e-11	0.624,0.978,0.548,1.0	0.166,0.363,0.334,0.095	0.548
21766	ENSMUSG00000054808	Actn4	chr7	-	28609327	28609413	28606396	28606489	28610914	28611000	21766	56100125102	61,67,81,132	38,56,57,72	107107126149	185	99	2.20196e-08	1.05557e-05	0.329,0.444,0.452,0.293	0.16,0.219,0.195,0.205	0.185
21856	ENSMUSG00000037151	Lrrc20	chr10	+	61318114	61318261	61311579	61311668	61362838	61362988	21856	5,19,25,13	0,0,0,0	22,16,13,23	3,3,2,2	198	99	4.56951e-06	0.000726057	1.0,1.0,1.0,1.0	0.786,0.727,0.765,0.852	0.218
22567	ENSMUSG00000058239	Usf2	chr7	-	30654714	30654865	30654168	30654227	30655573	30655601	22567	3,9,6,1	1,0,1,0	1,2,5,1	3,0,2,1	198	99	0.000209778	0.0137529	0.6,1.0,0.75,1.0	0.143,1.0,0.556,0.333	0.33
22616	ENSMUSG00000059119	Nap1l4	chr7	-	143072586	143072622	143067315	143068374	143074120	143074177	22616	94181200174	61,75,93,107	160145153140	108116133164	135	99	0.000265349	0.0163811	0.531,0.639,0.612,0.544	0.521,0.478,0.458,0.385	0.121
22784	ENSMUSG00000032580	Rbm5	chr9	-	107636974	107637048	107634107	107634191	107637520	107637590	22784	35,62,74,64	2,2,1,3	43,39,45,39	7,11,5,3	173	99	2.96325e-05	0.0031869	0.909,0.947,0.977,0.924	0.779,0.67,0.837,0.882	0.147
23185	ENSMUSG00000071302	2610044O15Rik8	chr8	-	129946582	129946632	129942834	129944230	129948024	129948085	23185	8,9,14,24	0,0,0,2	16,28,24,25	2,2,2,8	149	99	4.74115e-05	0.00448521	1.0,1.0,1.0,0.889	0.842,0.903,0.889,0.675	0.145
23318	ENSMUSG00000020064	Herc4	chr10	+	63151438	63151622	63150265	63150348	63152478	63152581	23318	49,73,92,88	1,3,2,5	69,75,98,83	4,8,12,16	198	99	7.12338e-05	0.00594119	0.961,0.924,0.958,0.898	0.896,0.824,0.803,0.722	0.124
23395	ENSMUSG00000021760	Gpx8	chr13	-	113181965	113182227	113179292	113179833	113182705	113182944	23395	128,105,97,200	5,8,11,15	116134111116	22,22,27,20	198	99	3.08532e-06	0.00053885	0.928,0.868,0.815,0.87	0.725,0.753,0.673,0.744	0.147
23983	ENSMUSG00000029769	Ccdc136	chr6	+	29419985	29420264	29419100	29419382	29426623	29426856	23983	2,5,5,3	0,0,0,1	2,1,4,0	0,1,2,2	198	99	0.00046662	0.02534	1.0,1.0,1.0,0.6	1.0,0.333,0.5,0.0	0.442
24463	ENSMUSG00000061589	Dot1l	chr10	+	80627577	80627673	80626444	80627395	80627976	80628607	24463	2,8,10,5	0,1,3,0	11,2,6,13	3,5,5,7	195	99	0.000562305	0.0289424	1.0,0.802,0.629,1.0	0.651,0.169,0.379,0.485	0.437
24655	ENSMUSG00000031904	Slc7a6	chr8	+	106906118	106906292	106905733	106905919	106916248	106916374	24655	10,20,16,29	0,0,0,0	10,14,9,21	1,2,1,3	198	99	0.000873488	0.0402909	1.0,1.0,1.0,1.0	0.833,0.778,0.818,0.778	0.198
25015	ENSMUSG00000027340	Slc23a2	chr2	-	131920332	131920421	131919348	131919413	131931015	131931173	25015	6,9,15,13	0,0,0,1	16,10,22,25	4,0,2,2	188	99	0.000749789	0.0360499	1.0,1.0,1.0,0.873	0.678,1.0,0.853,0.868	0.119
25508	ENSMUSG00000043251	Exoc3l	chr8	-	106021891	106022067	106021596	106021816	106022257	106022338	25508	8,4,7,6	0,0,0,1	6,11,10,8	3,0,3,1	198	99	0.000634965	0.031646	1.0,1.0,1.0,0.75	0.5,1.0,0.625,0.8	0.206
25585	ENSMUSG00000025912	Mybl1	chr1	-	9741803	9741983	9737639	9740237	9742436	9742541	25585	2,6,11,6	0,0,1,0	16,14,17,3	2,3,4,0	198	99	7.5755e-06	0.00105305	1.0,1.0,0.846,1.0	0.8,0.7,0.68,1.0	0.166
25745	ENSMUSG00000020397	Med7	chr11	+	46330632	46330802	46327778	46327836	46331389	46332354	25745	19,22,24,35	0,0,0,2	32,29,34,24	2,4,0,4	198	99	0.000109874	0.00793345	1.0,1.0,1.0,0.897	0.889,0.784,1.0,0.75	0.119
25890	ENSMUSG00000022131	Gpr180	chr14	+	118385496	118385697	118377148	118377307	118390980	118391161	25890	37,37,28,60	4,1,0,0	50,39,42,59	10,7,3,10	198	99	5.37349e-06	0.000801474	0.822,0.949,1.0,1.0	0.714,0.736,0.875,0.747	0.175
26135	ENSMUSG00000039232	Stx11	chr10	-	12819895	12820030	12813952	12817727	12839743	12840006	26135	6,3,4,1	5,0,0,2	2,0,0,0	1,1,1,1	198	99	1.33164e-05	0.00167967	0.375,1.0,1.0,0.2	0.5,0.0,0.0,0.0	0.519
26226	ENSMUSG00000004562	Arhgef40	chr14	+	52224572	52224679	52222427	52222448	52224859	52225057	26226	2,1,3,7	0,0,1,0	2,4,1,4	2,1,4,0	198	99	3.70815e-05	0.00370399	1.0,1.0,0.6,1.0	0.333,0.667,0.111,1.0	0.372
26404	ENSMUSG00000020389	Cdkl3	chr11	+	51926773	51926847	51924340	51924438	51928257	51928992	26404	2,6,5,7	0,1,1,0	6,8,6,11	4,2,2,3	173	99	3.57453e-05	0.00363393	1.0,0.774,0.741,1.0	0.462,0.696,0.632,0.677	0.262
26831	ENSMUSG00000035934	Pknox2	chr9	-	36898463	36898568	36879673	36879782	36994502	36994572	26831	4,2,5,7	0,0,0,1	4,4,4,8	1,2,2,1	198	99	0.00092732	0.0422966	1.0,1.0,1.0,0.778	0.667,0.5,0.5,0.8	0.328
26988	ENSMUSG00000032462	Pik3cb	chr9	-	98983227	98983453	98976492	98976716	98987583	98987770	26988	3,9,9,9	0,1,0,0	16,15,14,13	0,3,3,2	198	99	0.000277439	0.0169736	1.0,0.818,1.0,1.0	1.0,0.714,0.7,0.765	0.16
27090	ENSMUSG00000004980	Hnrnpa2b1	chr6	-	51441407	51441431	51441068	51441191	51442158	51442221	27090	115185219320	66147173192	267264255205	300308321290	123	99	2.33564e-08	1.08037e-05	0.584,0.503,0.505,0.573	0.417,0.408,0.39,0.363	0.147
27091	ENSMUSG00000004980	Hnrnpa2b1	chr6	-	51441407	51441527	51441068	51441191	51442158	51442221	27091	581100913121597	66147173192	118111211198981	300308321290	198	99	0	0	0.815,0.774,0.791,0.806	0.663,0.645,0.651,0.628	0.15
27313	ENSMUSG00000090086	AI480526	chr5	-	123272686	123272780	123271785	123272493	123276017	123276172	27313	10,9,19,21	0,0,1,2	18,13,11,16	3,2,1,4	193	99	0.000557491	0.0288399	1.0,1.0,0.907,0.843	0.755,0.769,0.849,0.672	0.176
27331	ENSMUSG00000006673	Qrich1	chr9	+	108395901	108396025	108394353	108394451	108405787	108406098	27331	6,5,10,10	0,3,0,0	10,9,14,8	5,1,6,2	198	99	0.000378357	0.0219018	1.0,0.455,1.0,1.0	0.5,0.818,0.538,0.667	0.233
27333	ENSMUSG00000006673	Qrich1	chr9	+	108395965	108396025	108394350	108394451	108405787	108406058	27333	5,4,10,10	0,3,0,0	10,13,11,8	5,1,6,2	159	99	0.000667656	0.0329538	1.0,0.454,1.0,1.0	0.555,0.89,0.533,0.714	0.19
27513	ENSMUSG00000032245	Cln6	chr9	+	62747766	62747873	62746073	62746236	62751851	62751966	27513	0,1,1,4	1,0,0,0	0,2,2,2	7,3,6,0	198	99	6.22073e-06	0.00090152	0.0,1.0,1.0,1.0	0.0,0.25,0.143,1.0	0.402
27590	ENSMUSG00000090841	Myl6	chr10	-	128328807	128328914	128328470	128328614	128329202	128329222	27590	10,17,17,20	11,0,0,26	10,9,15,18	14,26,26,32	198	99	0.000689265	0.0336144	0.312,1.0,1.0,0.278	0.263,0.148,0.224,0.22	0.434
28031	ENSMUSG00000035765	Dym	chr18	+	75363060	75363243	75332233	75332336	75376355	75376469	28031	35,38,49,63	2,0,0,0	25,41,56,56	4,5,5,4	198	99	5.36634e-07	0.00013674	0.897,1.0,1.0,1.0	0.758,0.804,0.848,0.875	0.153
28081	ENSMUSG00000061462	Obscn	chr11	-	58955012	58955276	58946786	58947050	58957891	58958155	28081	19,62,50,54	0,1,0,3	32,29,42,52	3,5,5,11	198	99	1.92547e-07	6.24523e-05	1.0,0.969,1.0,0.9	0.842,0.744,0.808,0.703	0.193
28082	ENSMUSG00000061462	Obscn	chr11	-	58955012	58955276	58953472	58953736	58957891	58958155	28082	25,66,51,60	2,1,0,0	34,31,47,56	1,5,4,8	198	99	2.20984e-06	0.000414275	0.862,0.971,1.0,1.0	0.944,0.756,0.855,0.778	0.125
28328	ENSMUSG00000025571	Tnrc6c	chr11	+	117632470	117632644	117630692	117630835	117633752	117633890	28328	11,18,16,11	3,0,4,1	4,5,9,11	4,7,5,23	198	99	1.06592e-06	0.000234205	0.647,1.0,0.667,0.846	0.333,0.263,0.474,0.193	0.474
28329	ENSMUSG00000025571	Tnrc6c	chr11	+	117632494	117632644	117630692	117630835	117633752	117633890	28329	16,37,42,36	3,0,4,1	15,16,24,19	4,7,5,23	198	99	3.41675e-06	0.000581816	0.727,1.0,0.84,0.947	0.652,0.533,0.706,0.292	0.333
28874	ENSMUSG00000029064	Gnb1	chr4	+	155600087	155600136	155575817	155576037	155611869	155611966	28874	41,75,57,78	6,12,9,4	128,129,139,66	51,34,36,16	148	99	5.70984e-05	0.00505086	0.82,0.807,0.809,0.929	0.627,0.717,0.721,0.734	0.142
29641	ENSMUSG00000033499	Larp4b	chr13	+	9208586	9208838	9208158	9208265	9214710	9214756	29641	49,92,93,145	0,6,3,10	80,68,89,103	9,9,17,9	198	99	0.000478045	0.0256998	1.0,0.885,0.939,0.879	0.816,0.791,0.724,0.851	0.13
29647	ENSMUSG00000021549	Rasa1	chr13	-	85376726	85376884	85376349	85376426	85377723	85377801	29647	47,84,59,107	0,0,0,1	85,54,67,90	8,6,4,2	198	99	1.14561e-07	3.96399e-05	1.0,1.0,1.0,0.982	0.842,0.818,0.893,0.957	0.118
462	ENSMUSG00000025085	Ablim1	chr19	-	57062286	57062334	57057291	57057369	57065845	57065929	462	0,0,0,1	1,4,7,7	0,2,7,2	6,10,4,14	147	99	0.000256671	0.0159417	0.0,0.0,0.0,0.088	0.0,0.119,0.541,0.088	-0.165
656	ENSMUSG00000041225	Arhgap12	chr18	-	6057516	6057591	6052861	6052923	6061846	6061972	656	5,5,6,17	6,14,18,16	24,16,18,27	9,10,9,9	174	99	3.23443e-05	0.00336185	0.322,0.169,0.159,0.377	0.603,0.477,0.532,0.631	-0.304
1026	ENSMUSG00000035984	Nme5	chr18	-	34704508	34704714	34700088	34700207	34711610	34711820	1026	1,2,1,11	2,3,0,3	2,3,2,4	0,1,0,1	198	99	1.13055e-05	0.00146213	0.2,0.25,1.0,0.647	1.0,0.6,1.0,0.667	-0.293
1271	ENSMUSG00000024330	Col11a2	chr17	+	34264744	34264822	34263792	34263984	34268592	34268652	1271	1,2,1,4	1,1,1,3	4,2,3,6	0,0,0,1	177	99	2.27357e-06	0.000422347	0.359,0.528,0.359,0.427	1.0,1.0,1.0,0.77	-0.524
1467	ENSMUSG00000012296	Tjap1	chr17	-	46582725	46582855	46575808	46575904	46593271	46593365	1467	2,8,6,5	18,26,34,34	16,11,8,17	29,19,19,34	198	99	0.000216016	0.0139939	0.053,0.133,0.081,0.068	0.216,0.224,0.174,0.2	-0.12
1668	ENSMUSG00000025728	Pigq	chr17	-	26150647	26151205	26149931	26150012	26153731	26153852	1668	5,15,12,5	0,5,2,2	8,22,15,36	0,0,1,1	198	99	3.61286e-05	0.00363671	1.0,0.6,0.75,0.556	1.0,1.0,0.882,0.947	-0.231
1734	ENSMUSG00000061046	Haghl	chr17	-	26003977	26004168	26003634	26003699	26004401	26004506	1734	28,69,61,62	5,8,5,16	58,53,70,97	3,4,3,2	198	99	9.82313e-05	0.00751782	0.737,0.812,0.859,0.66	0.906,0.869,0.921,0.96	-0.147
1751	ENSMUSG00000041199	Rpusd1	chr17	+	25947154	25947365	25946690	25946821	25947496	25947620	1751	0,2,6,4	1,2,1,4	6,5,5,11	0,0,1,2	198	99	2.89485e-05	0.00312981	0.0,0.333,0.75,0.333	1.0,1.0,0.714,0.733	-0.508
1752	ENSMUSG00000041199	Rpusd1	chr17	+	25947176	25947365	25946690	25946821	25947496	25947620	1752	1,3,4,5	1,2,1,4	10,5,5,9	0,0,1,2	198	99	8.08161e-05	0.00650156	0.333,0.429,0.667,0.385	1.0,1.0,0.714,0.692	-0.398
1753	ENSMUSG00000041199	Rpusd1	chr17	+	25947225	25947365	25946643	25946821	25947496	25947620	1753	0,4,4,4	1,2,1,4	5,5,4,12	0,0,1,2	198	99	4.32187e-05	0.00422116	0.0,0.5,0.667,0.333	1.0,1.0,0.667,0.75	-0.479
2410	ENSMUSG00000024812	Tjp2	chr19	-	24076816	24076927	24075364	24075679	24078065	24078278	2410	38,52,46,63	3,6,8,2	37,30,42,75	0,0,4,0	198	99	5.18088e-05	0.0047537	0.864,0.812,0.742,0.94	1.0,1.0,0.84,1.0	-0.12
2463	ENSMUSG00000035258	Abi3bp	chr16	+	56471073	56471133	56467387	56467462	56472499	56472580	2463	2,2,6,13	5,3,2,5	11,3,7,5	1,2,0,0	159	99	3.92823e-05	0.00389657	0.199,0.293,0.651,0.618	0.873,0.483,1.0,1.0	-0.399
2605	ENSMUSG00000022789	Dnm1l	chr16	-	16136627	16136705	16136308	16136341	16137315	16137372	2605	22,63,53,50	10,13,12,14	53,49,78,82	8,3,4,8	177	99	8.44515e-05	0.00676738	0.552,0.73,0.712,0.666	0.787,0.901,0.916,0.851	-0.199
2916	ENSMUSG00000023026	Dip2b	chr15	+	100049031	100049244	100039902	100040028	100052037	100052187	2916	8,25,14,25	2,2,4,0	13,14,22,25	0,0,0,0	198	99	0.000417543	0.0235693	0.667,0.862,0.636,1.0	1.0,1.0,1.0,1.0	-0.209
2922	ENSMUSG00000022556	Hsf1	chr15	+	76383331	76383415	76382621	76382891	76384147	76384253	2922	2,0,2,4	28,27,43,37	4,7,4,12	29,12,22,44	183	99	5.90481e-05	0.00513442	0.037,0.0,0.025,0.055	0.069,0.24,0.09,0.129	-0.103
3450	ENSMUSG00000002625	Akap8l	chr17	-	32552879	32553019	32551976	32552118	32553561	32553670	3450	2,13,10,7	13,43,36,49	20,15,23,25	25,26,36,51	198	99	2.38717e-05	0.00270997	0.071,0.131,0.122,0.067	0.286,0.224,0.242,0.197	-0.14
3512	ENSMUSG00000015143	Actn1	chr12	-	80217459	80217540	80216956	80217022	80218502	80218649	3512	20,23,21,28	73,93,131,160	30,16,33,41	54,50,66,77	180	99	6.85622e-07	0.000162907	0.131,0.12,0.081,0.088	0.234,0.15,0.216,0.227	-0.102
3536	ENSMUSG00000021111	Papola	chr12	+	105799358	105799421	105795315	105795536	105800968	105801016	3536	95110148206	36,48,54,58	138140186196	26,23,31,32	162	99	8.11745e-07	0.000186373	0.617,0.583,0.626,0.685	0.764,0.788,0.786,0.789	-0.154
3743	ENSMUSG00000037847	Nmrk1	chr19	+	18616281	18616763	18613442	18613506	18616881	18616972	3743	0,0,2,0	2,1,5,11	1,4,6,0	2,9,5,8	198	99	0.000103449	0.00777607	0.0,0.0,0.167,0.0	0.2,0.182,0.375,0.0	-0.147
3887	ENSMUSG00000035614	Togaram1	chr12	+	65016999	65017029	65012829	65014802	65023468	65023625	3887	0,2,0,0	6,15,13,19	3,0,5,3	14,8,8,11	129	99	7.7777e-05	0.00631886	0.0,0.093,0.0,0.0	0.141,0.0,0.324,0.173	-0.136
4343	ENSMUSG00000028034	Fubp1	chr3	+	151920461	151920524	151919613	151919704	151921228	151921267	4343	4,11,13,10	34,49,39,48	10,20,21,32	36,34,29,50	162	99	0.000162313	0.0112051	0.067,0.121,0.169,0.113	0.145,0.264,0.307,0.281	-0.132
4391	ENSMUSG00000030061	Uba3	chr6	-	97182266	97182308	97180434	97180555	97182493	97182608	4391	14,28,23,32	1,2,4,11	28,26,21,39	2,1,0,2	141	99	0.000506306	0.0266434	0.908,0.908,0.801,0.671	0.908,0.948,1.0,0.932	-0.125
4505	ENSMUSG00000038346	Zfp384	chr6	+	125001376	125001515	125000995	125001233	125001708	125001730	4505	19,22,14,37	1,3,6,1	16,8,22,24	0,1,0,1	198	99	6.28525e-05	0.00539634	0.905,0.786,0.538,0.949	1.0,0.8,1.0,0.923	-0.136
4510	ENSMUSG00000038346	Zfp384	chr6	+	125002810	125002903	125001708	125002045	125007760	125007985	4510	15,18,12,17	13,23,25,31	18,13,19,37	9,7,12,13	192	99	4.41684e-05	0.00427743	0.373,0.288,0.198,0.22	0.508,0.489,0.449,0.595	-0.24
4613	ENSMUSG00000052337	Immt	chr6	+	71830156	71830252	71829713	71829851	71833895	71834032	4613	30,33,44,88	32,55,56,94	69,64,57,91	48,39,50,36	195	99	0.000214344	0.0139487	0.322,0.233,0.285,0.322	0.422,0.454,0.367,0.562	-0.161
4676	ENSMUSG00000030148	Clec4a2	chr6	+	123116015	123116087	123104910	123105012	123116209	123116367	4676	1,0,0,0	5,1,3,1	0,1,5,4	2,3,2,2	171	99	3.50926e-05	0.00358845	0.104,0.0,0.0,0.0	0.0,0.162,0.591,0.537	-0.296
4689	ENSMUSG00000029860	Zyx	chr6	+	42328203	42328296	42327879	42328082	42328408	42328541	4689	175229211313	27,39,34,42	178155185326	12,15,11,12	192	99	6.05953e-08	2.17229e-05	0.77,0.752,0.762,0.794	0.884,0.842,0.897,0.933	-0.12
4835	ENSMUSG00000024989	Cep55	chr19	+	38045857	38045928	38043484	38043529	38046236	38046431	4835	2,3,2,4	1,1,1,4	3,2,3,2	0,0,0,0	170	99	3.8276e-06	0.000641092	0.538,0.636,0.538,0.368	1.0,1.0,1.0,1.0	-0.48
4836	ENSMUSG00000024989	Cep55	chr19	+	38045857	38045990	38043458	38043529	38046236	38046431	4836	3,2,7,10	1,1,1,4	5,7,6,1	0,0,0,0	198	99	5.41327e-05	0.00488214	0.6,0.5,0.778,0.556	1.0,1.0,1.0,1.0	-0.391
4869	ENSMUSG00000025006	Sorbs1	chr19	-	40298024	40298777	40288686	40288746	40300112	40300307	4869	15,33,37,46	27,48,64,81	55,39,65,100	34,40,57,73	198	99	6.68125e-06	0.000948088	0.217,0.256,0.224,0.221	0.447,0.328,0.363,0.407	-0.157
5099	ENSMUSG00000037795	N4bp2	chr5	+	65945395	65945484	65932927	65933006	65947360	65948513	5099	3,6,6,6	2,2,3,0	9,8,6,11	1,0,0,0	188	99	0.00010358	0.00777607	0.441,0.612,0.513,1.0	0.826,1.0,1.0,1.0	-0.315
5201	ENSMUSG00000038215	Cep44	chr8	-	57002259	57002419	57000422	57000559	57003722	57003834	5201	5,5,4,8	2,3,0,2	12,9,4,13	2,0,0,0	198	99	0.000256511	0.0159417	0.556,0.455,1.0,0.667	0.75,1.0,1.0,1.0	-0.268
5741	ENSMUSG00000027620	Rbm39	chr2	-	156020799	156020872	156019080	156019305	156021096	156021160	5741	16,35,27,46	32,62,57,69	41,47,56,64	59,34,51,28	172	99	0.000435039	0.0242885	0.223,0.245,0.214,0.277	0.286,0.443,0.387,0.568	-0.181
5905	ENSMUSG00000026502	Desi2	chr1	+	178025783	178025856	178014982	178015523	178065477	178065550	5905	2,0,0,1	2,5,6,8	1,3,4,5	8,6,2,10	172	99	0.000906212	0.0414263	0.365,0.0,0.0,0.067	0.067,0.223,0.535,0.223	-0.154
6270	ENSMUSG00000018761	Mpdu1	chr11	-	69548761	69548882	69548550	69548669	69549391	69549524	6270	17,25,19,25	2,3,3,5	22,21,21,23	1,0,2,0	198	99	7.76556e-05	0.00631886	0.81,0.806,0.76,0.714	0.917,1.0,0.84,1.0	-0.167
6306	ENSMUSG00000028438	Kif24	chr4	-	41429266	41429411	41428344	41428982	41464709	41464846	6306	0,2,0,0	2,1,2,1	1,1,1,3	1,0,0,2	198	99	0.000342992	0.0202934	0.0,0.5,0.0,0.0	0.333,1.0,1.0,0.429	-0.566
6331	ENSMUSG00000016487	Ppfibp1	chr6	+	146914415	146914445	146913952	146914016	146917719	146917891	6331	15,7,4,5	21,30,36,51	11,14,13,27	22,13,12,37	129	99	0.00010749	0.0078445	0.354,0.152,0.079,0.07	0.277,0.452,0.454,0.359	-0.222
6358	ENSMUSG00000028207	Asph	chr4	-	9598732	9598780	9598268	9598301	9601306	9601363	6358	100160181244	39,55,43,72	182183202242	32,24,33,50	147	99	4.33808e-05	0.00422116	0.633,0.662,0.739,0.695	0.793,0.837,0.805,0.765	-0.118
6732	ENSMUSG00000039607	Rbms3	chr9	-	116411805	116411933	116401813	116407770	116415085	116415163	6732	13,15,22,39	1,3,2,3	21,19,11,25	0,0,0,2	198	99	0.00060288	0.0304179	0.867,0.714,0.846,0.867	1.0,1.0,1.0,0.862	-0.142
6746	ENSMUSG00000060261	Gtf2i	chr5	-	134301377	134301440	134295396	134295510	134303392	134303449	6746	106128109181	19,42,53,55	123,85,123,254	18,17,15,36	162	99	7.96384e-05	0.00643214	0.773,0.651,0.557,0.668	0.807,0.753,0.834,0.812	-0.139
6948	ENSMUSG00000066036	Ubr4	chr4	+	139159792	139159825	139158855	139159072	139160930	139160994	6948	2,10,2,8	4,17,16,29	9,17,14,29	13,10,4,29	132	99	0.000244757	0.0154841	0.273,0.306,0.086,0.171	0.342,0.56,0.724,0.429	-0.305
6983	ENSMUSG00000028549	Itgb3bp	chr4	-	99690333	99690469	99677837	99677916	99702294	99702337	6983	1,1,2,5	3,4,10,13	10,12,3,20	1,5,10,0	198	99	4.85561e-05	0.00455136	0.143,0.111,0.091,0.161	0.833,0.545,0.13,1.0	-0.5
7107	ENSMUSG00000070808	Bicra	chr7	-	15727004	15727070	15721403	15723365	15730325	15730368	7107	5,13,20,15	1,4,6,3	7,11,11,32	0,0,0,0	165	99	3.49113e-09	1.98161e-06	0.75,0.661,0.667,0.75	1.0,1.0,1.0,1.0	-0.293
7138	ENSMUSG00000028763	Hspg2	chr4	+	137251162	137251201	137249769	137249961	137252246	137252453	7138	0,7,12,14	5,9,25,11	11,7,6,11	0,5,0,6	138	99	0.000549192	0.028628	0.0,0.358,0.256,0.477	1.0,0.501,1.0,0.568	-0.494
7139	ENSMUSG00000028763	Hspg2	chr4	+	137251665	137251767	137249769	137249961	137252246	137252453	7139	5,10,37,14	5,9,25,11	11,18,13,26	0,5,0,6	198	99	3.15079e-05	0.00330171	0.333,0.357,0.425,0.389	1.0,0.643,1.0,0.684	-0.456
7140	ENSMUSG00000028763	Hspg2	chr4	+	137251665	137251767	137251162	137251201	137252246	137252453	7140	6,17,51,42	0,3,6,7	31,34,54,60	0,2,0,0	198	99	4.20255e-07	0.000111526	1.0,0.739,0.81,0.75	1.0,0.895,1.0,1.0	-0.149
7322	ENSMUSG00000018395	Kif3a	chr11	+	53479515	53479587	53477661	53477757	53481543	53481552	7322	1,1,1,4	10,9,19,21	3,9,5,2	6,10,11,8	171	99	0.000428541	0.0239912	0.055,0.06,0.03,0.099	0.224,0.343,0.208,0.126	-0.164
7488	ENSMUSG00000009741	Ubp1	chr9	+	113788443	113788551	113787896	113788007	113793619	113793723	7488	44,51,50,76	33,48,46,77	75,55,70,122	41,39,34,50	198	99	0.000461876	0.0252352	0.4,0.347,0.352,0.33	0.478,0.414,0.507,0.55	-0.13
7546	ENSMUSG00000034252	Senp6	chr9	+	80006167	80006188	80000818	80000923	80010975	80011046	7546	18,36,31,54	22,30,35,46	59,43,55,63	19,14,14,24	120	99	1.77492e-08	9.06716e-06	0.403,0.497,0.422,0.492	0.719,0.717,0.764,0.684	-0.268
7572	ENSMUSG00000063524	Eno1	chr4	+	150326223	150326282	150325501	150325597	150326578	150326637	7572	37114122100	390378550731	86,107,102,90	193208197239	158	99	9.99201e-16	1.85615e-12	0.056,0.159,0.122,0.079	0.218,0.244,0.245,0.191	-0.12
7663	ENSMUSG00000021820	Camk2g	chr14	-	20795859	20795928	20794671	20794716	20805726	20805770	7663	18,32,27,32	20,37,37,43	29,51,38,64	19,14,16,18	168	99	2.31314e-07	7.1285e-05	0.347,0.338,0.301,0.305	0.474,0.682,0.583,0.677	-0.281
7665	ENSMUSG00000021820	Camk2g	chr14	-	20797886	20797919	20794671	20794716	20805726	20805770	7665	12,29,34,33	20,37,37,43	25,17,29,42	19,14,16,18	132	99	0.000935866	0.0425913	0.31,0.37,0.408,0.365	0.497,0.477,0.576,0.636	-0.183
7829	ENSMUSG00000047213	Ythdf3	chr3	+	16257350	16257383	16243641	16243727	16257989	16259588	7829	4,7,6,15	23,26,40,48	19,14,9,22	18,19,27,26	132	99	9.10067e-05	0.00718004	0.115,0.168,0.101,0.19	0.442,0.356,0.2,0.388	-0.203
8044	ENSMUSG00000026670	Uap1	chr1	-	169975564	169975615	169970965	169971032	169976839	169977028	8044	34,29,33,42	6,14,20,19	39,35,33,53	3,3,6,10	150	99	0.000232974	0.0148305	0.789,0.578,0.521,0.593	0.896,0.885,0.784,0.778	-0.216
8225	ENSMUSG00000004591	Pkn2	chr3	-	142517674	142517818	142517287	142517363	142526297	142526407	8225	34,85,76,107	7,7,10,8	78,78,91,90	1,2,4,1	198	99	6.38562e-06	0.00091651	0.708,0.859,0.792,0.87	0.975,0.951,0.919,0.978	-0.148
8248	ENSMUSG00000024985	Tcf7l2	chr19	+	55912961	55913012	55912327	55912376	55919865	55921685	8248	3,5,4,10	4,2,5,5	6,5,13,9	1,0,1,2	150	99	4.01946e-05	0.00396781	0.331,0.623,0.346,0.569	0.798,1.0,0.896,0.748	-0.393
8532	ENSMUSG00000045962	Wnk1	chr6	-	119909650	119909722	119904085	119904195	119911216	119911290	8532	4,19,8,17	91108155182	30,34,45,48	114,87,126,139	171	99	6.62803e-14	7.52429e-11	0.025,0.092,0.029,0.051	0.132,0.185,0.171,0.167	-0.115
8713	ENSMUSG00000042138	Msantd2	chr9	+	37424909	37424999	37401114	37401129	37428512	37428768	8713	0,2,0,0	2,0,2,3	2,2,6,1	0,0,4,2	189	99	0.000471334	0.0254495	0.0,1.0,0.0,0.0	1.0,1.0,0.44,0.208	-0.412
9079	ENSMUSG00000053819	Camk2d	chr3	+	126601856	126601898	126599505	126599565	126604287	126604336	9079	18,44,62,82	7,15,23,28	46,76,76,81	9,8,13,12	141	99	8.73532e-05	0.00697256	0.644,0.673,0.654,0.673	0.782,0.87,0.804,0.826	-0.16
9103	ENSMUSG00000036087	Slain2	chr5	+	73123146	73123224	73115491	73115629	73131873	73132045	9103	28,30,41,44	27,64,75,65	53,57,71,78	45,37,46,69	177	99	3.39393e-05	0.0035026	0.367,0.208,0.234,0.275	0.397,0.463,0.463,0.387	-0.157
9116	ENSMUSG00000052688	Rab7b	chr1	+	131626153	131626369	131625566	131625693	131633333	131633437	9116	5,3,4,6	6,2,0,1	9,5,7,3	0,0,1,0	198	99	5.34783e-06	0.000801474	0.294,0.429,1.0,0.75	1.0,1.0,0.778,1.0	-0.326
9138	ENSMUSG00000035863	Palm	chr10	+	79652625	79652757	79651018	79651075	79654874	79655345	9138	31,38,51,53	9,18,7,15	70,51,52,93	6,4,10,8	198	99	0.000989968	0.0441681	0.633,0.514,0.785,0.639	0.854,0.864,0.722,0.853	-0.181
9657	ENSMUSG00000025278	Flnb	chr14	-	14547026	14547098	14546215	14546318	14550415	14550663	9657	16,17,18,47	4,2,0,6	30,28,22,52	0,0,3,0	171	99	9.86848e-05	0.00752435	0.698,0.831,1.0,0.819	1.0,1.0,0.809,1.0	-0.115
9851	ENSMUSG00000063275	Hacd1	chr2	-	14045644	14045766	14040589	14040768	14049593	14049682	9851	74228277298	71140173216	300344351364	130121109151	198	99	4.69554e-08	1.81035e-05	0.343,0.449,0.445,0.408	0.536,0.587,0.617,0.547	-0.16
9888	ENSMUSG00000023206	Il15ra	chr2	+	11728223	11728421	11723074	11723269	11728906	11728939	9888	2,12,9,6	2,2,3,1	8,11,11,21	0,3,0,0	198	99	0.000661306	0.0327194	0.333,0.75,0.6,0.75	1.0,0.647,1.0,1.0	-0.304
10086	ENSMUSG00000018449	Rpain	chr11	+	70865725	70865866	70864894	70864958	70868483	70868513	10086	12,27,29,41	8,3,8,6	25,44,31,55	2,1,4,1	198	99	0.000224195	0.0144063	0.429,0.818,0.644,0.774	0.862,0.957,0.795,0.965	-0.228
10087	ENSMUSG00000018449	Rpain	chr11	+	70865819	70865866	70864894	70864958	70868483	70868513	10087	4,13,15,13	8,3,8,6	11,19,9,34	2,1,4,1	146	99	0.000832673	0.0388747	0.253,0.746,0.56,0.595	0.789,0.928,0.604,0.958	-0.281
10163	ENSMUSG00000032599	Ip6k2	chr9	+	108675308	108675377	108673192	108673595	108675469	108675692	10163	0,1,0,3	13,17,12,26	3,8,2,7	10,12,22,16	168	99	1.37196e-05	0.00171992	0.0,0.034,0.0,0.064	0.15,0.282,0.051,0.205	-0.147
10474	ENSMUSG00000034684	Sema3f	chr9	-	107568554	107568647	107566884	107566978	107569366	107569486	10474	1,1,0,0	2,11,6,8	4,6,7,3	7,5,6,10	192	99	5.33718e-07	0.00013674	0.205,0.045,0.0,0.0	0.228,0.382,0.376,0.134	-0.218
10487	ENSMUSG00000032355	Mlip	chr9	-	77020255	77020330	77009393	77009675	77045631	77045733	10487	7,22,17,19	24,47,58,56	20,36,27,49	28,49,46,74	174	99	0.000590074	0.0299195	0.142,0.21,0.143,0.162	0.289,0.295,0.25,0.274	-0.113
10499	ENSMUSG00000032355	Mlip	chr9	-	77097605	77097665	77088633	77088678	77146673	77147066	10499	15,44,54,69	38,61,81,99	37,50,52,92	36,43,54,70	159	99	0.000445366	0.0246629	0.197,0.31,0.293,0.303	0.39,0.42,0.375,0.45	-0.133
11047	ENSMUSG00000018411	Mapt	chr11	+	104189323	104190082	104185684	104185750	104193186	104193236	11047	0,1,2,0	2,0,0,4	4,3,5,3	0,0,0,1	198	99	9.94626e-06	0.00132838	0.0,1.0,1.0,0.0	1.0,1.0,1.0,0.6	-0.4
11076	ENSMUSG00000055322	Tns1	chr1	-	73981068	73981265	73976383	73976476	73991579	73993109	11076	62,112,110,56	3,11,13,22	86,98,134,159	7,4,3,2	198	99	2.69723e-05	0.00293166	0.912,0.836,0.809,0.56	0.86,0.925,0.957,0.975	-0.15
11157	ENSMUSG00000064179	Tnnt1	chr7	-	4516579	4516612	4515263	4515282	4516809	4516836	11157	47,106,40,50	6,8,8,13	52,57,44,71	0,3,0,5	132	99	1.30274e-05	0.00165343	0.855,0.909,0.789,0.743	1.0,0.934,1.0,0.914	-0.138
11158	ENSMUSG00000064179	Tnnt1	chr7	-	4516579	4516612	4515263	4515285	4516809	4516836	11158	42,118,50,57	5,3,18,8	51,67,34,66	0,3,1,3	132	99	5.90383e-05	0.00513442	0.863,0.967,0.676,0.842	1.0,0.944,0.962,0.943	-0.125
11195	ENSMUSG00000026150	Mff	chr1	+	82714733	82714808	82713139	82713228	82719538	82719697	11195	0,0,0,0	9,22,27,39	1,18,32,34	22,19,30,45	174	99	1.77636e-15	3.02484e-12	0.0,0.0,0.0,0.0	0.025,0.35,0.378,0.301	-0.264
11197	ENSMUSG00000026150	Mff	chr1	+	82714733	82714808	82713139	82713228	82728240	82728325	11197	0,0,0,0	34,66,72,83	1,10,19,23	60,46,65,52	174	99	1.9984e-15	3.14118e-12	0.0,0.0,0.0,0.0	0.009,0.11,0.143,0.201	-0.116
11333	ENSMUSG00000026414	Tnnt2	chr1	+	135778116	135778125	135777087	135777198	135778448	135778558	11333	274195017071859	4.57888e+17	4800275039963170	5750767481468510	108	99	0	0	0.052,0.168,0.128,0.145	0.433,0.247,0.31,0.255	-0.188
11597	ENSMUSG00000021313	Ryr2	chr13	-	11918103	11918124	11905719	11905734	11933196	11933301	11597	5,17,5,29	10,23,12,34	39,25,34,83	10,14,14,41	120	99	2.38544e-06	0.000439136	0.292,0.379,0.256,0.413	0.763,0.596,0.667,0.625	-0.328
11723	ENSMUSG00000005802	Slc30a4	chr2	-	122536314	122536461	122531318	122531472	122543949	122544559	11723	16,24,7,20	0,4,2,3	22,14,6,28	0,1,0,1	198	99	0.000311883	0.0188551	1.0,0.75,0.636,0.769	1.0,0.875,1.0,0.933	-0.163
11806	ENSMUSG00000039648	Kyat1	chr2	-	30087968	30088171	30084065	30084124	30095644	30095813	11806	0,2,3,0	5,11,12,15	4,5,11,5	15,15,18,17	198	99	0.000441052	0.0244904	0.0,0.083,0.111,0.0	0.118,0.143,0.234,0.128	-0.107
12098	ENSMUSG00000027750	Postn	chr3	+	54292628	54292706	54291904	54291994	54296759	54296801	12098	1069102110142300	154117119306	1450164721841870	144,80,16,89	177	99	0	0	0.795,0.83,0.827,0.808	0.849,0.92,0.987,0.922	-0.105
12241	ENSMUSG00000019088	Dnase1l1	chrX	-	73320251	73320340	73317973	73318074	73320644	73320948	12241	2,3,6,9	0,3,4,5	10,16,8,10	0,4,0,0	188	99	0.000273876	0.0168059	1.0,0.345,0.441,0.487	1.0,0.678,1.0,1.0	-0.351
12617	ENSMUSG00000091474	2610021A01Rik	chr7	+	41252859	41252958	41248653	41248824	41261099	41261343	12617	0,0,2,2	1,3,5,3	2,1,1,6	1,1,0,2	198	99	0.000387217	0.0223514	0.0,0.0,0.167,0.25	0.5,0.333,1.0,0.6	-0.504
12707	ENSMUSG00000086629	2810403D21Rik	chrX	+	107915077	107915204	107879834	107879961	107945069	107945161	12707	0,0,2,3	2,3,1,0	2,1,2,2	0,0,0,1	198	99	7.152e-07	0.000166073	0.0,0.0,0.5,1.0	1.0,1.0,1.0,0.5	-0.5
12907	ENSMUSG00000040225	Prrc2c	chr1	-	162501667	162501720	162498293	162501225	162504259	162504386	12907	22,14,29,46	39,61,62,106	35,28,40,69	36,34,50,61	152	99	4.61194e-06	0.000726057	0.269,0.13,0.234,0.22	0.388,0.349,0.343,0.424	-0.163
13371	ENSMUSG00000032536	Trak1	chr9	+	121299293	121299386	121298050	121298153	121301302	121303982	13371	2,15,19,18	22,53,46,44	27,30,31,29	20,29,41,60	192	99	0.000114793	0.00820167	0.045,0.127,0.176,0.174	0.41,0.348,0.281,0.199	-0.179
13615	ENSMUSG00000042359	Osbpl6	chr2	+	76390529	76390604	76386233	76386326	76395127	76395293	13615	1,2,0,1	1,0,2,2	2,1,1,2	0,0,0,0	174	99	1.64589e-05	0.00199006	0.363,1.0,0.0,0.221	1.0,1.0,1.0,1.0	-0.604
13640	ENSMUSG00000029687	Ezh2	chr6	-	47518778	47518904	47517610	47517789	47519299	47519340	13640	15,48,56,76	7,26,24,26	73,57,59,89	10,9,8,11	198	99	2.41112e-07	7.2454e-05	0.517,0.48,0.538,0.594	0.785,0.76,0.787,0.802	-0.251
13756	ENSMUSG00000055296	Tmem245	chr4	-	56903211	56903247	56899305	56899428	56903917	56904049	13756	0,2,2,1	3,10,11,18	8,2,6,5	8,7,7,17	135	99	0.000203001	0.0134679	0.0,0.128,0.118,0.039	0.423,0.173,0.386,0.177	-0.219
14384	ENSMUSG00000027680	Fxr1	chr3	+	34119122	34119203	34118267	34118468	34123065	34123491	14384	49,97,139,146	34,29,39,36	131139152174	22,16,26,31	180	99	0.000467514	0.02534	0.442,0.648,0.662,0.69	0.766,0.827,0.763,0.755	-0.167
14412	ENSMUSG00000027287	Snap23	chr2	+	120421143	120421176	120416639	120416757	120425281	120425437	14412	4,9,4,10	49,54,74,80	11,16,14,14	56,35,40,44	132	99	1.42713e-05	0.00175674	0.058,0.111,0.039,0.086	0.128,0.255,0.208,0.193	-0.122
14532	ENSMUSG00000026211	Obsl1	chr1	-	75468710	75468986	75467831	75468101	75469149	75469437	14532	34,64,51,24	14,32,34,32	40,33,26,69	0,0,0,55	198	99	6.10257e-06	0.000890714	0.548,0.5,0.429,0.273	1.0,1.0,1.0,0.385	-0.409
14533	ENSMUSG00000026211	Obsl1	chr1	-	75468871	75468986	75468001	75468101	75469149	75469275	14533	30,47,40,14	14,32,34,32	39,31,25,63	0,0,0,55	198	99	1.4661e-06	0.000299584	0.517,0.423,0.37,0.179	1.0,1.0,1.0,0.364	-0.469
14834	ENSMUSG00000020385	Clk4	chr11	+	51158991	51159058	51157997	51158158	51162626	51162849	14834	5,11,11,11	13,29,26,35	13,14,19,32	14,13,10,12	166	99	1.936e-06	0.000380387	0.187,0.184,0.201,0.158	0.356,0.391,0.531,0.614	-0.29
15020	ENSMUSG00000055027	Smyd1	chr6	-	71212326	71212365	71202315	71202505	71214340	71214471	15020	89189230193	50114108106	241272311347	84,80,85,120	138	99	1.58758e-06	0.000321193	0.561,0.543,0.604,0.566	0.673,0.709,0.724,0.675	-0.127
15214	ENSMUSG00000039285	Azi2	chr9	+	117888687	117888734	117888124	117888243	117890781	117891557	15214	19,41,32,38	16,23,24,58	40,66,96,47	20,7,13,26	146	99	0.000151618	0.01059	0.446,0.547,0.475,0.308	0.576,0.865,0.834,0.551	-0.263
15392	ENSMUSG00000039069	Mtg2	chr2	+	179719796	179719935	179714932	179715026	179720411	179720616	15392	7,11,24,15	2,1,0,5	11,12,19,15	0,1,0,0	198	99	0.000323008	0.0193221	0.636,0.846,1.0,0.6	1.0,0.857,1.0,1.0	-0.194
15414	ENSMUSG00000027845	Dclre1b	chr3	-	103715387	103715414	103714709	103714892	103716215	103716508	15414	0,1,0,3	2,0,2,2	1,1,2,1	0,0,1,2	126	99	0.000489852	0.0259991	0.0,1.0,0.0,0.541	1.0,1.0,0.611,0.282	-0.338
15679	ENSMUSG00000083844	Ube2d-ps	chr11	+	5732184	5732278	5730205	5730311	5733891	5733937	15679	7,5,9,18	5,0,0,7	21,15,20,13	3,0,0,0	193	99	0.000406186	0.0233042	0.418,1.0,1.0,0.569	0.782,1.0,1.0,1.0	-0.199
15762	ENSMUSG00000031736	Crnde	chr8	-	93071480	93071667	93052660	93053090	93072977	93073091	15762	1,7,12,10	0,1,3,4	15,13,14,16	0,3,0,0	198	99	5.4183e-05	0.00488214	1.0,0.778,0.667,0.556	1.0,0.684,1.0,1.0	-0.171
15803	ENSMUSG00000048416	Mlf1	chr3	+	67298310	67298355	67291883	67292031	67300224	67300308	15803	8,46,38,35	126274276263	287146108329	224359397276	144	99	8.78982e-11	6.90813e-08	0.042,0.103,0.086,0.084	0.468,0.219,0.158,0.45	-0.245
15863	ENSMUSG00000064302	Clasp1	chr1	+	118474610	118474679	118473122	118473186	118475385	118475388	15863	1,3,3,7	3,22,14,18	10,10,14,19	15,11,23,19	168	99	0.000185631	0.0125187	0.164,0.074,0.112,0.186	0.282,0.349,0.264,0.371	-0.182
16141	ENSMUSG00000039137	Whrn	chr4	-	63347322	63347355	63337658	63337730	63350086	63350239	16141	2,1,2,1	2,1,3,7	1,2,2,5	0,2,0,1	132	99	2.53785e-05	0.00280316	0.429,0.429,0.333,0.097	1.0,0.429,1.0,0.789	-0.483
16145	ENSMUSG00000043257	Pigv	chr4	-	133391968	133393090	133387697	133390102	133397048	133397171	16145	8,19,11,12	1,1,4,4	10,14,7,18	0,0,0,2	198	99	8.84517e-06	0.00121304	0.8,0.905,0.579,0.6	1.0,1.0,1.0,0.818	-0.234
16512	ENSMUSG00000002908	Kcnn1	chr8	-	71301421	71301532	71300818	71300946	71303243	71303385	16512	4,21,18,24	1,6,3,4	13,7,10,15	1,0,1,0	198	99	1.04558e-05	0.00137842	0.667,0.636,0.75,0.75	0.867,1.0,0.833,1.0	-0.224
16663	ENSMUSG00000031216	Stard8	chrX	+	98107999	98108063	98104333	98104405	98109163	98109278	16663	5,11,16,17	0,4,4,1	12,22,24,36	0,0,0,0	163	99	3.07395e-05	0.00325456	1.0,0.626,0.708,0.912	1.0,1.0,1.0,1.0	-0.189
16935	ENSMUSG00000040648	Ppip5k2	chr1	-	97684568	97684659	97683610	97683696	97686893	97687089	16935	35135141162	5,11,10,8	150175253225	5,4,5,0	190	99	3.26211e-06	0.000560151	0.785,0.865,0.88,0.913	0.94,0.958,0.963,1.0	-0.105
17102	ENSMUSG00000010554	Mettl16	chr11	+	74686577	74686643	74683028	74683144	74686807	74686950	17102	0,0,0,4	20,21,27,32	4,8,4,5	25,18,19,23	165	99	4.07217e-06	0.000672777	0.0,0.0,0.0,0.07	0.088,0.211,0.112,0.115	-0.114
17188	ENSMUSG00000028273	Pdlim5	chr3	-	142010465	142010483	142010057	142010230	142017883	142017975	17188	123246308353	52,80,100,142	233215231368	32,28,36,59	117	99	4.30878e-13	4.40228e-10	0.667,0.722,0.723,0.678	0.86,0.867,0.844,0.841	-0.155
17217	ENSMUSG00000038506	Dcun1d2	chr8	-	13308946	13309043	13305963	13307976	13311384	13311467	17217	23,32,42,35	1,4,6,4	48,74,62,64	0,1,2,2	196	99	6.43783e-05	0.00550421	0.921,0.802,0.78,0.815	1.0,0.974,0.94,0.942	-0.134
17218	ENSMUSG00000038506	Dcun1d2	chr8	-	13308946	13309043	13305963	13307976	13321589	13321720	17218	17,17,25,20	6,4,3,9	28,45,37,48	3,4,1,2	196	99	0.000195718	0.0130696	0.589,0.682,0.808,0.529	0.825,0.85,0.949,0.924	-0.235
17322	ENSMUSG00000035778	Ggta1	chr2	-	35306483	35306519	35303337	35303439	35312191	35312280	17322	2,5,3,3	15,18,15,32	15,8,6,9	12,14,12,11	135	99	9.88578e-06	0.00132838	0.089,0.169,0.128,0.064	0.478,0.295,0.268,0.375	-0.241
17323	ENSMUSG00000035778	Ggta1	chr2	-	35306483	35306519	35304230	35304296	35312191	35312280	17323	5,7,6,5	12,12,9,12	13,13,12,17	8,4,5,5	135	99	4.08263e-06	0.000672777	0.234,0.3,0.328,0.234	0.544,0.704,0.638,0.714	-0.376
17552	ENSMUSG00000027433	Xrn2	chr2	+	146868300	146868359	146867114	146867226	146868434	146868524	17552	21,33,78,54	6,3,6,0	71,52,92,100	1,1,0,0	158	99	4.15637e-06	0.00067945	0.687,0.873,0.891,1.0	0.978,0.97,1.0,1.0	-0.124
17581	ENSMUSG00000026571	Dcaf6	chr1	-	165195014	165195074	165184997	165185115	165216226	165216330	17581	4,11,13,18	20,25,32,50	29,20,31,29	27,28,30,28	159	99	1.12122e-05	0.00145931	0.111,0.215,0.202,0.183	0.401,0.308,0.392,0.392	-0.195
17846	ENSMUSG00000026977	Marchf7	chr2	+	60077831	60077856	60073900	60074014	60078233	60078301	17846	0,0,1,0	3,3,0,2	0,1,4,1	1,1,1,0	124	99	0.000571977	0.0291466	0.0,0.0,1.0,0.0	0.0,0.444,0.762,1.0	-0.301
17900	ENSMUSG00000029635	Cdk8	chr5	+	146229448	146229577	146222917	146223049	146231972	146232042	17900	20,17,23,38	3,0,5,3	23,24,27,23	0,0,1,2	198	99	0.000282955	0.017208	0.769,1.0,0.697,0.864	1.0,1.0,0.931,0.852	-0.113
18088	ENSMUSG00000041977	Arhgef11	chr3	+	87589166	87589199	87526067	87526099	87590792	87590884	18088	0,1,2,2	10,13,18,24	6,5,7,3	21,9,19,27	132	99	0.000482956	0.0256998	0.0,0.055,0.077,0.059	0.176,0.294,0.216,0.077	-0.143
18260	ENSMUSG00000042298	Ttc19	chr11	+	62174956	62174995	62174422	62174533	62175828	62175885	18260	17,21,14,24	1,3,4,5	40,56,62,55	1,0,3,2	138	99	0.000209988	0.0137529	0.924,0.834,0.715,0.775	0.966,1.0,0.937,0.952	-0.152
18484	ENSMUSG00000024924	Vldlr	chr19	+	27223992	27224076	27222934	27223081	27224409	27224490	18484	47,86,118,138	27,37,45,53	178183199184	34,38,42,50	183	99	1.8203e-05	0.00216256	0.485,0.557,0.587,0.585	0.739,0.723,0.719,0.666	-0.158
18485	ENSMUSG00000025732	Mcrip2	chr17	-	26084508	26084641	26083567	26083695	26086607	26086810	18485	1,6,1,3	1,2,1,2	7,8,4,12	0,0,2,1	198	99	0.000612274	0.0306647	0.333,0.6,0.333,0.429	1.0,1.0,0.5,0.857	-0.416
18497	ENSMUSG00000045103	Dmd	chrX	+	84241109	84241141	84234215	84234308	84246076	84246104	18497	30,37,34,56	11,7,11,21	53,61,63,87	6,3,11,14	131	99	0.000561048	0.0289424	0.673,0.8,0.7,0.668	0.87,0.939,0.812,0.824	-0.151
18565	ENSMUSG00000033653	Vps8	chr16	+	21350029	21350112	21346215	21346342	21351812	21351911	18565	8,18,15,19	4,0,5,5	12,19,19,14	0,0,0,2	182	99	5.26435e-06	0.000796828	0.521,1.0,0.62,0.674	1.0,1.0,1.0,0.792	-0.244
18600	ENSMUSG00000036564	Ndrg4	chr8	+	96438952	96438991	96437720	96437772	96439805	96440546	18600	39,89,79,77	61,134,112,83	200173214171	76,74,68,133	138	99	6.70853e-11	5.71176e-08	0.314,0.323,0.336,0.4	0.654,0.626,0.693,0.48	-0.27
18653	ENSMUSG00000087368	BC065397	chrX	+	135657242	135657369	135648071	135648197	135658849	135658930	18653	0,8,6,7	1,1,4,6	10,6,7,5	2,0,1,0	198	99	9.28313e-05	0.00726787	0.0,0.8,0.429,0.368	0.714,1.0,0.778,1.0	-0.474
18802	ENSMUSG00000019978	Epb41l2	chr10	+	25377475	25377529	25371342	25371489	25377721	25377809	18802	3,14,13,10	55,37,33,46	16,18,23,23	37,33,46,32	153	99	0.000571319	0.0291466	0.034,0.197,0.203,0.123	0.219,0.261,0.244,0.317	-0.121
18907	ENSMUSG00000029534	St7	chr6	+	17905705	17905841	17904895	17904968	17906406	17906491	18907	1,4,2,6	4,16,18,37	3,4,13,21	12,7,11,19	198	99	4.46612e-05	0.00430475	0.111,0.111,0.053,0.075	0.111,0.222,0.371,0.356	-0.177
19162	ENSMUSG00000057421	Las1l	chrX	-	94991003	94991054	94990472	94990679	94991375	94991461	19162	10,25,25,28	6,12,23,19	38,41,36,55	6,13,15,9	150	99	0.000416285	0.0235693	0.524,0.579,0.418,0.493	0.807,0.675,0.613,0.801	-0.221
19181	ENSMUSG00000059273	Zc3h4	chr7	+	16136379	16136441	16135131	16135231	16150697	16150917	19181	0,0,1,2	5,7,6,3	1,6,5,3	8,5,4,7	161	99	0.000135368	0.00952229	0.0,0.0,0.093,0.291	0.071,0.425,0.435,0.209	-0.189
19427	ENSMUSG00000028906	Epb41	chr4	-	131682838	131682889	131663049	131663178	131684953	131685130	19427	5,10,6,8	39,22,27,57	15,9,6,21	18,10,16,27	150	99	3.14447e-05	0.00330171	0.078,0.231,0.128,0.085	0.355,0.373,0.198,0.339	-0.186
19559	ENSMUSG00000042632	Pla2g6	chr15	-	79187773	79187802	79186818	79186897	79188504	79188692	19559	0,2,0,1	2,1,1,3	2,4,3,5	2,2,3,7	128	99	0.00111897	0.0489954	0.0,0.607,0.0,0.205	0.436,0.607,0.436,0.356	-0.256
19729	ENSMUSG00000043323	Fbrsl1	chr5	-	110563895	110563931	110543910	110543940	110565708	110565813	19729	8,24,27,20	2,2,1,5	24,22,34,53	2,0,1,0	135	99	0.000520457	0.0272693	0.746,0.898,0.952,0.746	0.898,1.0,0.961,1.0	-0.129
[truncated: 60 more rows]

## Sheet: SE_P3_P28
ID	GeneID	geneSymbol	chr	strand	exonStart_0base	exonEnd	upstreamES	upstreamEE	downstreamES	downstreamEE	ID	IJC_SAMPLE_1	SJC_SAMPLE_1	IJC_SAMPLE_2	SJC_SAMPLE_2	IncFormLen	SkipFormLen	PValue	FDR	IncLevel1	IncLevel2	IncLevelDifference
[truncated: 903 more rows]

[truncated: 21 more sheets: RI_11.5_12.5, RI_16.5_17.5, RI_3d_14d, RI_11.5_15.5, RI_15.5_17.5, RI_17.5_P3, RI_P3_P28, A3SS_11.5_12.5, A3SS_16.5_17.5, A3SS_3d_14d, A3SS_11.5_15.5, A3SS_15.5_17.5, A3SS_17.5_P3, A3SS_P3_P28, A5SS_11.5_12.5, A5SS_16.5_17.5, A5SS_3d_14d, A5SS_11.5_15.5, A5SS_15.5_17.5, A5SS_17.5_P3 …]
