# Supplementary material for: Alternative splicing categorizes organ development by stage and reveals unique human splicing variants linked to neuromuscular disorders
Source: J Biol Chem. 2025 Apr 25;301(6):108542. doi: 10.1016/j.jbc.2025.108542 (PMC12152634; doi:10.1016/j.jbc.2025.108542)
Supplement: Supporting information [file mmc1.zip › Table S8.xlsx]

## Sheet: Sheet1
human_specific	Brain.4wpc.1	Brain.4wpc.2	Brain.4wpc.3	Brain.5wpc.4	Brain.5wpc.5	Brain.7wpc.6	Brain.7wpc.7	Brain.7wpc.8	Brain.8wpc.9	Brain.8wpc.10	Brain.8wpc.11	Brain.8wpc.12	Brain.9wpc.13	Brain.9wpc.14	Brain.9wpc.15	Brain.10wpc.16	Brain.11wpc.17	Brain.11wpc.18	Brain.11wpc.19	Brain.11wpc.20	Brain.12wpc.21	Brain.13wpc.22	Brain.13wpc.23	Brain.13wpc.24	Brain.16wpc.25	Brain.16wpc.26	Brain.18wpc.27	Brain.19wpc.28	Brain.19wpc.29	Brain.19wpc.30	Brain.20wpc.31	Brain.20wpc.32	Brain.newborn.33	Brain.newborn.34	Brain.newborn.35	Brain.infant.37	Brain.toddler.38	Brain.toddler.39	Brain.toddler.40	Brain.school.41	Brain.school.42	Brain.teenager.43	Brain.teenager.44	Brain.teenager.45	Brain.youngAdult.47	Brain.youngAdult.48	Brain.youngAdult.49	Brain.youngMidAge.50	Brain.youngMidAge.51
RTN2	2.93473	2.93473	2.06069	2.03016	2.88463	9.6957	11.7832	11.1962	16.5461	9.98265	15.4811	23.3819	20.1798	19.4436	21.1731	18.3539	33.2185	15.8058	22.6844	25.6754	17.9139	32.6858	23.4701	23.379	38.1941	27.5905	39.013	19.2994	28.5907	38.9806	22.3836	28.0356	52.7429	29.8413	10.1329	26.8457	26.7074	51.1132	28.7282	33.0257	8.72998	35.0314	23.9445	29.3467	27.507	16.2348	32.9268	23.1977	14.9013
OFD1	8.29327	8.29327	7.87065	11.0867	8.47175	10.049	11.9257	7.73132	10.7798	11.6464	9.35856	8.48883	8.17411	10.489	7.95009	8.12866	6.62623	8.88479	6.61282	4.47491	9.79778	5.77305	6.71588	4.37451	8.29623	5.43004	5.30076	10.9151	6.23879	5.01657	6.72596	8.57101	2.99406	5.58099	7.98463	3.82413	6.37972	1.25727	2.66788	3.94865	11.4187	3.23642	4.31411	4.03291	3.86291	3.40635	2.8278	4.01516	5.45904
PRPS1	37.3838	37.3838	41.1078	57.4778	36.2289	34.1282	31.4098	26.8049	23.2208	23.8314	21.9808	18.9915	24.2178	20.1581	27.1817	34.154	27.3412	22.079	23.4265	32.681	23.8914	18.7383	24.9847	28.1158	16.558	16.7688	10.0982	14.1617	15.6275	14.116	12.8592	17.3798	24.1782	19.4033	16.276	17.1845	23.7482	19.3477	24.7303	27.1054	14.7204	30.4836	28.6839	32.8329	28.2133	42.1747	21.6162	29.7696	17.0158
LMNA	7.11923	7.11923	6.74066	6.70962	6.62848	7.32288	13.1582	7.96191	11.3356	8.73309	10.5738	10.482	12.7015	15.5783	10.6244	8.54991	9.65672	9.98185	10.0083	11.6148	3.07377	6.72887	6.40467	5.53428	6.20835	5.99531	6.0461	8.93568	5.08421	5.54832	7.70807	4.99755	5.45115	7.3395	14.5851	3.685	7.84081	3.21293	5.76933	3.9615	22.5235	4.65588	2.53003	3.06282	4.02364	3.69822	6.56451	4.02662	3.74086
WASHC5	13.3185	13.3185	13.594	13.2318	13.1252	13.2401	10.1338	10.1396	7.44292	9.02279	6.63308	7.67914	6.08825	6.54107	7.7311	10.1608	10.0668	8.45328	6.92528	9.65179	12.1125	9.16676	12.0608	8.49244	8.21321	9.78344	7.61249	10.1352	9.88889	7.25942	5.85907	10.3942	6.49774	6.44138	5.49788	5.35959	6.87534	5.60024	6.2841	8.10978	9.5049	5.69234	7.23088	8.292	7.59453	14.4474	6.44083	6.17079	8.9934
NT5C2	15.111	15.111	16.3693	17.7002	14.9947	21.3901	23.6125	21.7521	18.4793	19.4856	24.9313	22.9618	13.4902	19.4463	17.327	24.328	20.3558	19.8158	17.655	16.641	31.705	23.3217	23.3723	17.9297	26.6847	19.0474	17.8038	18.6099	21.4225	15.2607	15.6199	19.5143	10.5057	12.2182	11.7836	8.88328	9.05343	6.06047	9.81456	10.0805	12.1166	6.71791	9.1844	9.41552	10.3631	10.2163	9.68461	8.54615	14.324
ZFYVE26	3.70338	3.70338	3.8415	3.03818	3.44587	3.59606	3.22682	2.8826	2.72594	2.84056	2.54537	3.10836	1.80159	2.08511	2.4774	2.48285	3.06026	2.33804	2.28275	2.80832	3.76494	3.27846	3.50088	2.51262	3.58699	3.44008	2.70964	5.04884	3.67991	2.38866	2.3921	4.6557	1.71292	2.38778	2.56193	1.28549	1.41903	0.878754	1.6395	1.56361	2.18298	1.03304	1.63751	1.72551	1.56658	1.99593	1.53107	1.20806	2.16015
KLC2	12.4374	12.4374	10.5831	9.87686	10.7751	15.9154	19.91	12.5424	21.08	14.8903	16.0789	21.8043	20.6577	19.1855	22.5234	20.2505	29.7082	18.2708	22.1061	27.2977	12.8276	23.1234	17.4918	17.3811	30.1438	20.5718	24.5925	14.694	16.9141	23.045	12.7289	16.2725	31.5917	17.4831	13.535	24.408	16.4866	46.4643	32.1464	40.5925	12.1382	27.4474	30.8546	37.9654	45.5975	28.778	48.9548	33.418	32.3441
TFG	27.4108	27.4108	25.6471	27.9101	25.4638	22.995	26.0845	22.2392	22.0739	21.1691	20.5548	19.8438	19.7341	23.6127	21.1336	21.6583	18.2976	18.4722	18.6242	18.1588	17.9509	16.5287	18.8019	18.7345	18.4003	14.7668	15.3147	15.4463	17.8789	19.1144	14.3618	16.5895	18.3216	14.5338	16.8134	19.3825	21.4519	14.7361	14.6848	16.1714	19.8561	18.0467	18.7735	16.3311	16.94	18.552	13.4459	16.482	14.1651
ABHD16A	0.65472	0.65472	0.633617	0.50878	0.591863	0.77439	1.43285	0.870894	1.0389	1.25109	1.20953	0.872828	0.815141	1.15991	1.01366	1.25263	0.963497	1.07215	0.927616	0.895717	0.871158	0.778071	1.52117	0.431434	1.57685	1.17313	0.884751	2.62485	1.22051	0.607207	1.05068	1.38964	0.420843	0.764817	0.737493	0.589132	0.234941	0.307197	0.372021	0.485838	0.248842	0.275369	0.325938	0.367957	0.639829	0.304835	0.321682	0.403121	0.605878
KIF5A	7.76786	7.76786	3.86513	9.19633	8.62271	44.6935	48.1205	51.882	38.9919	38.3813	59.0601	72.6243	21.8522	49.0794	37.1439	36.6189	60.2884	32.9649	34.3583	51.2752	76.9772	76.7454	53.9634	91.426	98.6942	70.1908	92.1381	58.7438	103.667	89.7183	35.8505	98.4248	207.22	120.963	56.1282	175.441	139.123	385.204	240.371	241.706	52.528	153.203	184.405	341.888	293.216	356.895	488.018	265.773	537.26
B4GALNT1	0.78809	0.78809	0.228988	0.480372	0.720373	9.12018	11.1533	11.6014	17.5657	10.7685	19.5657	16.3186	9.84875	13.6993	14.939	18.0084	26.8982	18.1508	18.3498	17.0948	34.7353	33.3447	23.8217	19.5115	38.5803	23.8378	30.5521	26.6132	30.3215	31.051	17.1701	28.5761	30.2	22.5877	12.017	20.6894	17.9925	33.9406	24.1155	28.1361	6.8136	20.4075	27.1656	27.7999	24.5412	18.8658	20.3763	21.2051	18.557
C19ORF12	7.16659	7.16659	6.32747	7.87617	7.4462	11.7175	12.3733	11.3935	12.7101	9.59508	10.7271	14.0944	11.6331	11.8062	12.7817	9.71032	14.9721	10.9384	9.59412	13.9234	12.6975	16.471	12.9657	14.4124	12.1814	9.98697	13.8826	10.0411	14.3025	16.1699	10.5325	11.3342	14.719	9.44011	5.39294	9.17741	11.0019	17.7948	16.7978	12.6457	6.56381	12.7738	12.273	14.8819	14.3249	16.7312	17.0348	14.1461	11.4961
AMPD2	9.31098	9.31098	9.35936	9.94126	9.60845	12.1071	12.8602	8.46904	9.17979	9.42412	11.3852	11.3292	11.3658	9.89329	10.675	14.0919	17.3437	10.6947	12.7585	14.234	9.82422	15.3713	9.2248	14.6032	15.5244	9.5966	17.2134	9.64006	14.5062	17.8246	10.9614	15.1546	33.9983	22.7859	12.173	18.0184	14.3763	41.981	40.0034	21.4534	9.46405	24.3067	17.2033	24.7691	23.739	15.9629	38.9357	25.2546	15.7691
L1CAM	2.9037	2.9037	1.07957	4.03749	3.44055	35.0075	55.0812	55.5625	52.7509	36.1859	84.91	80.8169	41.6038	55.4684	50.4593	66.7624	107.675	63.2015	67.1343	67.7726	83.2159	120.252	82.507	81.9622	124.988	75.8644	129.722	50.4726	87.512	111.188	41.3854	80.8579	137.579	85.3571	22.6223	33.1981	20.2535	52.9884	45.0963	32.6851	7.25274	25.5537	37.0398	41.1669	37.8703	34.5648	48.8387	37.7059	33.1526
ATP13A2	13.5381	13.5381	11.5394	8.95541	13.187	21.3814	19.0769	14.4104	21.6169	16.4535	20.9122	36.3771	22.8596	20.0749	24.9234	20.8206	39.3927	21.9189	25.0421	34.0249	12.9505	39.5926	20.712	35.5331	39.2904	29.8353	39.4277	21.7751	22.4118	37.3938	18.8518	22.8637	62.2419	28.0478	10.772	27.1204	20.7837	57.3501	39.2893	37.2249	15.2989	31.9619	24.9239	34.8493	38.6291	29.1038	55.9259	37.6498	26.8927
SPG21	20.4396	20.4396	20.9353	20.9493	21.4706	15.3914	22.9568	18.5946	16.7444	15.1233	17.73	14.7641	18.2128	19.4114	17.45	17.2257	16.0938	17.4351	17.8179	16.5993	19.9636	17.0221	18.7934	15.4934	15.8082	13.7541	11.1608	12.5029	14.0191	11.9597	13.737	12.1838	7.47349	10.2805	7.55323	8.30814	9.57069	7.14691	8.24078	8.47936	15.1824	9.07796	9.47564	7.52259	9.95325	12.6047	10.6115	10.5756	8.85599
CEP104	3.72282	3.72282	3.44844	3.09266	3.25139	4.84945	3.4666	4.54358	3.74438	4.08506	3.91467	6.04514	2.28698	3.36153	3.64989	4.16386	4.63293	3.6049	3.38478	3.89843	5.96415	5.36555	6.01285	3.98115	7.34399	5.39353	4.94874	6.80024	6.6138	4.27467	3.90632	6.15911	3.33657	3.96919	2.99923	2.9499	2.71566	2.44449	2.8444	3.65241	3.8438	2.10542	2.96947	3.38947	3.21809	6.19228	3.5949	2.2957	4.80622
RPGRIP1L	4.15556	4.15556	4.22858	4.25238	3.77842	3.62106	3.39929	3.56438	1.95448	3.55161	3.38424	2.57342	1.31651	2.28576	2.01134	2.57661	1.50795	1.86606	1.62601	2.08501	2.88316	2.5394	2.41312	2.27504	2.34689	1.92449	2.25736	1.86353	2.53405	1.95104	1.05267	2.0624	2.59254	1.45194	1.22386	1.94012	1.20824	1.85829	1.90266	2.27777	0.562658	2.01245	2.23433	1.69309	2.18399	2.09827	2.10498	1.823	1.89901
NPHP1	1.66335	1.66335	1.76565	1.52434	1.6147	1.05195	1.5814	0.951362	0.721489	1.25292	1.12206	1.32879	0.591871	1.06981	0.582833	0.357338	0.332069	0.498769	0.331867	0.506985	0.176473	0.474487	0.393842	0.525506	0.109212	0.223378	0.490297	0.411875	0.544732	0.571675	0.370949	0.424322	0.758826	0.445302	0.771365	1.6589	1.09359	0.611307	0.902991	1.18599	0.645995	0.8203	1.01649	1.08435	1.13382	0.443308	0.835303	1.27617	1.15417
KIAA0753	11.7662	11.7662	11.2047	11.7499	11.0894	10.5857	13.4282	9.7815	9.28082	9.81901	11.5989	8.29322	8.16287	9.02868	9.27053	9.21016	8.87829	9.80486	7.85278	8.20217	13.6623	11.2791	9.68749	7.31746	12.1324	9.75944	9.40706	9.21179	10.9823	9.60811	7.57301	9.90989	7.51142	10.085	6.315	5.52632	5.7068	5.33965	7.10282	6.16841	2.37411	4.68636	6.82887	7.00565	5.98697	4.53165	5.86322	4.74864	5.92608
TMEM218	6.21953	6.21953	5.37195	6.68312	6.53158	5.44004	8.10404	6.36667	4.44033	6.32376	6.3747	4.10992	6.9049	7.75252	6.05021	5.54951	3.7903	4.5993	4.33132	5.19503	1.98532	2.39495	4.12575	3.49041	3.20383	3.79496	2.3481	4.20255	3.01471	2.37106	2.52972	3.60059	0.970497	1.90606	1.78575	2.28133	2.34832	0.88041	1.11864	1.78206	3.59162	1.85651	1.0179	1.05532	1.06556	1.59892	0.898634	1.15347	1.26443
ANKS6	8.80998	8.80998	9.69252	7.01001	7.82754	6.00472	5.00395	3.90033	4.62064	4.2957	3.24627	3.77855	5.25989	4.10574	4.33078	3.94714	4.05261	4.61127	4.08984	3.53446	2.72837	3.3414	3.46024	3.11378	3.66576	3.01563	2.81581	3.55549	3.11041	1.91958	2.91494	3.28468	1.67323	2.3229	3.37451	2.13737	3.35685	1.05389	1.57209	3.00551	6.04178	2.48427	3.43376	2.69568	3.51444	2.58833	2.27125	2.90944	3.84735
CEP41	5.34708	5.34708	4.58826	4.90668	5.32765	5.12108	6.54614	6.43037	4.53526	4.47672	4.81347	4.5643	3.15656	5.12908	3.40275	4.51082	5.11764	4.23541	3.84646	4.06924	6.04146	5.54372	5.49661	3.38287	4.59053	4.39553	3.80868	3.65976	5.28949	4.55576	2.98983	4.16322	3.04004	2.38134	1.56297	2.19083	2.27423	2.02131	2.14652	2.46355	2.68009	1.77466	2.44167	2.36267	2.2793	3.89553	1.84164	2.00732	1.92098
CC2D2A	5.47299	5.47299	4.75482	6.09806	5.48454	7.51765	4.71319	4.39561	4.01474	4.53398	3.71596	4.01754	3.45945	2.62922	5.44192	5.95949	5.73894	3.86134	4.11871	6.27902	4.74795	4.35175	6.86171	3.66278	3.45618	4.48345	3.62503	7.37513	4.72921	3.21433	3.56597	5.99186	3.84251	3.53338	2.14437	2.36492	1.6722	1.63936	2.41513	1.69822	1.63019	1.69955	1.7186	1.63553	1.74834	1.86748	1.94696	2.23369	2.05645
FKRP	6.67547	6.67547	5.57659	4.93828	5.7612	5.55191	8.26698	3.94439	5.5335	4.50334	3.94085	5.90463	4.61356	5.59283	4.42669	4.33294	5.9908	4.24764	3.61912	4.85757	2.76648	4.14615	3.86817	3.59689	3.24988	3.0382	3.31372	4.127	2.43437	3.36965	3.2168	3.1435	4.80344	2.8405	2.20021	4.72528	4.45208	8.44576	7.13308	5.58214	3.85251	4.48744	4.08493	5.49949	6.2857	4.91201	8.07449	5.31584	4.76717
GOSR2	5.30423	5.30423	4.8735	4.72742	4.56115	5.01283	5.68285	4.83568	4.08039	4.15258	4.69504	4.74169	3.31229	4.44284	4.35727	4.42348	4.74781	3.84355	3.83491	4.96214	5.38787	5.98843	5.44716	4.88463	4.71901	4.76144	4.06266	4.60779	5.44605	4.78368	3.83522	5.75954	3.93713	3.57628	3.02732	3.44939	4.377	5.51325	4.2972	4.17678	3.91261	4.6923	3.70612	4.04882	3.97018	5.65378	5.26999	4.51533	3.15252
COL12A1	8.5784	8.5784	3.79276	15.9836	10.9363	4.14164	0.671361	0.27626	1.2275	1.36552	0.674748	1.42182	1.23384	0.389102	2.98382	1.98147	1.04237	2.98114	2.90257	2.63616	6.69355	3.66642	4.81985	2.10397	7.62739	3.23816	2.28156	0.558234	10.3129	5.49997	2.03922	3.3256	3.06697	4.61838	4.47723	1.52105	1.04344	0.845964	1.58925	1.42318	0.42879	1.57549	1.82035	2.37722	2.136	1.62599	1.55441	1.49846	2.10771
POMT1	6.74525	6.74525	6.3564	6.73855	6.61845	9.42429	16.8945	9.11304	15.9913	11.7755	17.9761	16.1669	17.6796	18.9287	19.4039	15.8152	15.3853	18.4429	22.314	13.0923	13.336	15.4369	11.3451	15.6822	22.4185	12.1918	16.9715	15.6778	13.9903	20.6516	14.2347	17.3514	16.2001	18.4832	10.9242	13.0682	15.7503	12.1528	10.4329	14.9237	12.0203	12.3825	9.48048	12.615	12.0527	7.06494	11.1138	13.08	8.36701
POMGNT2	9.28779	9.28779	9.96854	9.52558	9.33018	12.7085	11.1144	8.83552	11.5511	8.80097	9.02422	12.4687	12.066	11.4209	11.4733	11.2311	16.8903	10.1116	15.4404	16.2665	7.38042	21.3759	10.3133	16.9571	15.5375	13.4597	11.959	8.86682	12.4027	17.6267	9.28623	12.0199	26.1098	16.2286	9.87262	21.845	18.0448	30.1689	26.9758	20.851	13.0331	23.3876	18.2366	24.6521	26.3833	19.3079	36.6502	26.5222	18.9036
POMGNT1	10.9554	10.9554	11.633	10.7918	10.6287	13.5872	17.1908	10.9017	18.6642	12.5017	16.2547	19.2307	16.5452	16.8994	18.9127	14.3497	21.3036	17.305	21.1964	15.9998	15.9409	22.2418	14.5253	22.3053	18.2655	14.541	19.2225	17.6173	18.5786	21.1197	14.1618	19.0966	24.0228	20.6843	14.5118	19.4135	24.9586	21.6075	20.5786	22.2044	40.1452	18.099	17.7666	20.6782	21.7934	19.1811	18.5418	21.4245	15.6974
DPM1	30.1216	30.1216	30.1714	34.5985	30.8802	22.4832	33.9722	22.1744	27.3399	31.5403	24.6832	19.5953	34.3444	34.5265	31.1408	28.7219	19.9304	30.3368	31.5341	21.6226	19.4588	18.0447	27.0616	16.2549	20.7937	18.1867	17.0322	19.2546	21.0502	20.416	22.7325	21.0124	11.429	18.3285	38.8878	27.6702	26.3147	16.6716	18.2938	27.1763	29.8665	32.0366	27.9746	27.2589	28.7465	26.9459	24.1718	27.0011	23.5729
DPM2	10.9334	10.9334	11.2787	9.43253	9.85685	9.81534	12.7288	8.55635	13.1963	9.20098	9.75257	11.9474	17.4923	14.5887	15.2219	11.7028	15.4478	10.1491	15.8047	15.7369	9.18143	14.9886	10.6198	14.7406	15.1616	11.9862	15.38	9.68919	12.0373	20.5177	12.8652	13.8603	30.3235	15.5452	17.7922	22.2725	25.0701	24.7843	17.0338	17.1307	23.0124	19.5286	10.9453	13.0499	14.6793	11.6991	20.2476	15.3184	9.69936
INPP5K	3.51644	3.51644	3.45913	3.80267	3.676	5.82094	6.74251	5.39377	7.55932	5.18829	5.71197	7.20795	8.37249	7.17384	8.49289	7.3153	11.3968	7.93877	9.29879	10.2236	7.70753	10.6233	8.27822	8.05865	12.0155	9.34461	8.60345	9.39692	8.2616	11.4237	8.3471	10.3868	9.77622	9.70074	6.25503	8.48708	9.6727	9.40915	9.13945	7.61063	9.20137	9.58375	6.49625	7.73068	8.42074	8.59271	9.87341	8.43631	6.16363
ITGA7	9.30573	9.30573	11.1782	7.69908	9.36291	9.79819	7.94346	5.27799	5.91079	6.83937	5.45959	5.43835	7.65237	8.90068	5.02653	7.77921	6.97692	6.41555	6.48408	6.51851	2.09264	2.72442	4.65975	13.4444	4.19121	3.30492	2.75697	13.7822	4.50915	2.8999	8.95326	6.85843	8.88779	13.6493	30.4804	10.8551	6.99793	4.84693	10.2463	7.7744	6.87315	6.11974	5.53071	6.36734	10.1808	5.30813	11.0964	10.3787	10.9874
LARGE1	5.58688	5.58688	4.41008	4.16022	5.34436	5.18746	4.86391	5.31139	4.43648	3.76789	5.19299	7.57029	3.16169	4.27333	4.91265	5.17541	9.05289	4.56835	5.58014	5.99468	10.0617	14.4662	8.12257	6.91164	10.4024	7.89851	7.0069	3.62675	11.6574	8.49878	4.59508	6.57072	16.7688	9.10923	3.2564	7.51402	11.3042	18.5632	18.4204	13.7715	4.02162	12.5067	13.3838	18.2851	12.1618	18.3162	14.4201	13.4722	9.47217
VCP	83.2439	83.2439	88.0427	71.71	85.2072	71.2216	67.0263	53.0516	54.257	46.8451	43.5039	44.0273	58.9753	59.817	61.5326	62.8165	76.9723	56.7285	57.1648	72.8903	61.5678	63.0406	56.3303	58.0472	55.3259	53.4329	48.5638	45.2496	56.3774	54.6624	39.1682	55.949	70.0877	48.3156	34.0961	41.7109	45.2385	50.8562	47.2573	38.736	42.5468	40.4958	40.6567	50.1744	47.5294	60.1629	48.159	48.6322	34.7845
SIGMAR1	39.6602	39.6602	34.3862	32.8346	28.6951	33.6556	28.1223	22.7868	28.5426	23.5693	16.7534	20.2294	35.6306	23.2961	30.9459	30.493	39.4362	21.1826	29.0976	41.6496	15.4487	24.4989	24.2076	26.1704	26.3394	24.9029	24.8864	20.1836	17.638	26.8145	19.6007	21.2232	28.595	21.5691	20.3455	27.0656	20.7774	28.6519	21.6342	19.2948	22.755	18.65	15.9237	18.0358	20.838	18.9145	20.4682	19.9995	18.8493
FIG4	6.34748	6.34748	6.9807	8.89023	7.82837	11.2991	12.5013	12.4657	9.64549	10.939	13.3462	13.246	9.59515	11.0639	10.8844	11.8462	12.7275	10.7875	10.1079	12.3722	15.3536	16.4698	13.2294	16.1396	12.5663	12.3957	11.0734	10.6586	13.9603	13.4635	7.80978	11.3698	12.439	11.8769	7.14132	11.3241	12.1408	15.3495	11.9187	14.2043	9.26688	14.0455	17.7581	16.8465	16.5282	19.6744	16.7937	17.0757	13.9633
SETX	14.4429	14.4429	10.0598	10.7065	12.9545	12.5468	8.30608	12.5585	6.08476	7.09475	6.65743	6.56469	4.4143	5.995	5.62256	7.06195	7.14929	5.60518	4.41724	6.48827	12.9222	7.99899	11.4291	5.88516	8.40373	8.40963	7.24484	9.02305	10.8767	6.43205	4.90408	10.0473	5.67642	6.1003	5.69861	5.08432	4.84766	3.28166	4.36944	5.39917	5.2929	3.7033	5.78565	5.13777	4.53967	9.49958	4.83843	4.05439	7.17232
TBK1	5.36848	5.36848	5.25943	4.23376	4.51415	4.5088	5.20846	4.33372	4.47046	5.14073	3.67378	4.69139	3.67519	4.37563	4.12967	3.95899	3.42113	4.44418	3.37617	3.68264	4.62076	4.23883	4.84466	3.95072	5.6192	4.70165	4.3659	4.93601	7.4911	5.76934	5.07854	5.58795	4.41738	3.81481	5.92526	6.37851	5.75322	6.11322	6.09684	7.0214	5.38716	6.9194	8.63818	7.36106	7.53304	10.1846	6.31674	5.92976	7.27557
SPTLC1	16.4373	16.4373	15.813	15.0665	15.6749	11.647	11.4487	11.7719	8.69708	10.5846	10.7205	9.19254	3.78909	7.4112	7.3982	11.0927	9.81885	8.32016	6.09417	8.74878	9.63101	8.40913	11.7181	8.75546	7.9661	8.23068	6.24301	10.5233	10.2313	6.9784	6.46974	9.62816	9.50465	9.1249	8.55083	8.4232	4.80119	8.13261	10.4183	8.65194	4.2045	5.88139	9.99118	10.6313	8.3188	18.6392	8.80043	6.89558	13.1148
ALS2	6.59405	6.59405	6.29635	6.60661	6.85369	7.71846	6.32232	6.51318	5.40307	6.07349	6.80438	6.41157	4.28857	5.12951	5.94961	8.44297	7.89264	5.67692	5.53681	6.3534	11.0724	8.63077	7.9563	6.76155	11.6749	10.1774	9.18482	7.52565	9.59349	8.70668	4.987	10.3044	8.57442	9.35091	6.13683	6.14319	4.69949	6.40179	5.79196	7.31916	4.49738	6.38948	10.2287	8.00611	6.85947	8.25497	5.93641	6.18208	7.60453
HNRNPA1	168.172	168.172	177.911	168.053	147.911	94.0699	181.332	102.204	125.127	138.843	143.985	79.3758	155.3	151.64	135.286	130.45	83.0095	122.943	138.584	81.0393	120.868	75.9463	118.197	69.9829	113.872	73.4329	82.5473	97.722	88.7893	80.6725	83.7882	104.416	31.6329	56.6543	50.3502	30.308	40.2163	17.1364	20.9823	23.9059	47.6132	28.6997	29.3687	24.4567	25.3243	24.2773	14.5201	25.3003	23.1825
MTMR2	14.7143	14.7143	14.5138	12.695	16.1484	10.4616	13.0387	22.1064	7.20605	8.05035	12.7497	9.8018	5.3132	10.0571	6.68322	9.85516	7.55134	7.47365	6.19505	6.76441	13.5117	10.6165	11.3796	10.6951	10.5895	8.94615	9.0757	8.00437	11.7638	9.46417	7.22772	9.50805	8.28324	7.86825	4.93658	6.11474	9.76035	8.09345	7.23812	10.222	14.1868	7.66268	9.10672	9.77533	9.0108	16.4874	8.81057	8.11681	10.2758
IGHMBP2	4.5917	4.5917	5.00058	4.15802	4.78364	4.28758	5.80495	3.08683	4.84028	4.36615	3.57411	4.75194	6.25394	4.332	6.89298	5.52325	7.01458	5.46933	5.84761	6.40238	2.58708	5.36819	3.73497	3.86618	5.48636	3.82725	5.42449	4.39103	3.61936	4.46857	3.27173	4.45376	5.26202	4.86133	2.87804	3.77217	3.25276	5.26533	5.16793	3.48653	3.26286	3.21723	3.11739	3.62754	4.22871	2.85339	6.36593	3.65993	3.12219
NAGLU	3.31264	3.31264	3.44131	2.93076	3.80856	3.42587	3.92019	2.70546	3.4723	2.77738	2.81385	4.18485	4.8479	4.56207	4.62455	2.93705	3.96436	3.34812	4.89029	4.87465	1.24385	4.20491	2.33667	4.69707	2.91012	3.31656	3.80883	4.19583	2.58937	5.8762	4.48076	3.69695	5.58955	4.58186	3.82341	3.80086	5.62422	2.39374	3.38591	2.78261	9.61238	2.97418	1.30175	1.88945	2.64517	2.6189	4.08858	2.5079	1.95138
TRIM2	19.4535	19.4535	10.7945	24.7307	20.3942	30.2876	32.3162	59.9624	26.381	32.9745	50.7594	27.2645	20.5862	28.2595	26.1872	50.9773	33.8549	35.4166	24.6507	25.1419	81.5205	45.9762	63.5825	35.4346	72.5	46.5124	65.7623	42.0685	91.2205	53.4986	39.2331	64.5438	57.3171	44.0576	21.1916	17.5706	25.3849	20.5728	20.9548	29.556	48.0698	23.2661	34.2365	33.1177	26.3467	88.2246	21.5591	21.9981	36.6187
HARS1	9.28069	9.28069	9.48034	9.25346	8.34911	9.98818	13.9892	8.49907	13.1346	10.3875	12.1841	13.4483	11.8721	14.966	13.9583	11.0309	13.3601	12.7359	14.0103	12.0108	11.9591	13.1328	11.2551	11.4692	16.2906	11.5375	14.3128	10.194	12.4856	15.0931	10.6517	14.322	18.4685	13.6008	11.4637	15.3667	17.0446	15.8862	14.2318	16.3596	11.6018	17.3859	17.6414	20.1143	20.6648	16.2932	18.1657	18.1983	15.6641
JAG1	37.0441	37.0441	25.4663	35.6479	37.1905	14.7109	11.349	18.7056	7.3018	10.6557	10.6538	8.70695	3.66469	11.2821	4.27244	4.63666	4.06554	4.78716	3.08583	5.84644	3.78936	4.16852	8.17362	7.04795	1.37942	4.14998	1.33797	10.4793	4.79806	2.48204	7.0525	5.83058	3.05553	8.201	7.48421	2.45642	2.50562	2.79261	8.66587	2.06148	3.5458	2.87401	2.41428	1.87851	2.5745	2.7498	5.13688	2.72286	4.77251
GBF1	20.8347	20.8347	18.0713	17.8838	19.3677	25.4772	24.0163	21.2722	20.0474	16.9867	21.0328	23.1842	14.2924	19.4216	17.2693	21.9336	26.3894	17.7953	17.8127	22.6814	24.1492	26.9005	25.2546	20.5183	27.1247	22.7588	21.1159	26.4858	21.5919	18.613	14.9897	25.7231	29.7673	20.2642	12.533	12.008	8.44801	16.434	16.101	14.6442	7.56108	10.0309	15.3211	16.854	16.9321	19.6532	21.6416	15.882	18.9279
GDAP1	14.0988	14.0988	12.8143	20.0763	16.3014	24.0829	37.6706	38.7074	25.3679	29.7513	44.5686	34.102	17.2767	31.923	20.3927	30.4223	18.4101	24.2141	22.1712	18.1569	34.5	27.3831	27.59	30.9974	31.3952	20.1025	17.2637	22.0453	30.9428	23.6162	22.0302	26.9689	27.174	21.3848	16.2041	26.7349	22.261	31.9148	32.9025	32.267	12.1821	34.5912	36.8953	41.1917	33.823	61.1775	31.2684	32.117	32.3182
HOOK1	2.05987	2.05987	3.04797	2.10507	2.4092	1.34239	1.2894	0.733528	1.33684	1.51083	2.35843	2.78677	0.457237	0.971052	0.67651	1.08224	0.779431	1.00253	0.832949	0.508945	3.23195	1.82085	1.18955	1.97629	1.67996	0.767741	1.75308	0.359429	2.64067	1.37667	0.842756	1.88222	2.35272	2.60508	6.07975	6.40483	3.56358	3.83779	6.14126	4.77523	0.985795	4.20813	6.74558	5.82265	3.69161	6.45122	3.38716	3.66057	4.4031
EMD	31.8476	31.8476	27.5889	28.998	25.6199	25.9285	36.0682	28.627	29.5977	22.9517	34.2653	23.5828	41.7706	33.1825	34.7437	41.9677	29.902	24.5323	32.294	32.4462	14.0935	25.013	23.282	25.9005	27.9983	24.5795	26.9626	17.5387	21.7156	33.2025	23.6883	23.4894	27.4401	22.6208	32.0685	24.766	23.1851	24.8325	19.7906	23.0022	26.9947	27.1748	19.7682	22.0774	25.3604	19.3389	28.6091	28.9801	16.4398
[truncated: 4 more columns]
