# Supplementary material for: Alternative splicing categorizes organ development by stage and reveals unique human splicing variants linked to neuromuscular disorders
Source: J Biol Chem. 2025 Apr 25;301(6):108542. doi: 10.1016/j.jbc.2025.108542 (PMC12152634; doi:10.1016/j.jbc.2025.108542)
Supplement: Supporting information [file mmc1.zip › Table S9.xlsx]

## Sheet: Sheet1
primer_list
hCWC15-F1	AAGAGGTTCGTAACCGTGACT
hCWC15-R1	AGAGGAGGTTGTATGTTCTCGG
h-tubulin-F	GGCCAAGGGTCACTACACG
h-tubulin-R	GCAGTCGCAGTTTTCACACTC
hLSM1-F1	CGAGGGATTTTTGTGGTCAGA
hLSM1-R1	GCTGTTCCACCCTTTGTTCTT
hSNRPD2-F1	AGTCAAGAACAATACCCAAGTGC
hSNRPD2-R1	ATGTTGCAGTGCCTATCGAAG
hSNRNP25-F1	CTGCGATCTGCCGATCCAG
hSNRNP25-R1	CACTCGGACCGTCATTGCC
hBCAS2-F1	TGGATGCGCTGCCGTATTTT
hBCAS2-R1	GGTATCTGCGAGTTTCCTCCTC
m-tubulin-F	TAGACCCCAGCGGCAACTAT
m-tubulin-R	GTTCCAGGTTCCAAGTCCACC
mLSM1-F1	AAAGCACTTGGTCCTACTTCG
mLSM1-R1	CCGTACTTTTTGCCCACATGAA
mCWC15-F1	CAGCCAGGCCAACTTTTGAAC
mCWC15-R1	CTCTCCTGAAGTCACGGTTTC
mSNRPD2-F1	AAACCCAAGAGTGAGATGACCC
mSNRPD2-R1	ATGAGCACTTGCGTGTTGTTC
mSNRNP25-F1	CTCTGCGACCTTCCGATCC
mSNRNP25-R1	CTCTCCATCCATCTTGCACAC
mBCAS2-F1	ATGCGCTACCATATTTTGACCA
mBCAS2-R1	GTTGTCGAGCAGCGAGTCTTT
hCEP41-F1	GACGATGATGAAAGGCTGGC
hCEP41-F2	GACTGATTAC TGGTTCCCTG
hCEP41-R11	TCTCAGTAGGCAGTGGACC
hCEP41-R12	GAGCATCCAGGGAGGACCT
hHNRNPA1-F1	GGAGGTGGTGGAAGCTACAA
hHNRNPA1-F21	TGGCTATGGCGGTTCCAGC
hHNRNPA1-R1	CCACCACTGTGCTTGGCTGAG
mFKRP-F2	TCATCCTCAACCTCCTAGTCTTC
mFKRP-F2	TCATCCTCAACCTCCTAGTCTTC
mFKRP-R1	CGGCCCTCATACAGGTAGG
mHNRNPA1-F1	GGAGGTGGTGGAAGCTACAA
mHNRNPA1-F2	GGCCGATGAAGGGAGGAAAC
mHNRNPA1-R1	CTGGCTCTCCTCTCCTGCTAAGC
hFKRP-F1	GCGCAGCTCAGCTGGGCTGGAAC
hFKRP-F2	GGCTCAGGCCA AATCGCAACTC
hFKRP-R1	-GCAAGTGGTTGCTTTCGCTG
